# Supplementary material for: IDSSR: An Efficient Pipeline for Identifying Polymorphic Microsatellites from a Single Genome Sequence
Source: Int J Mol Sci. 2019 Jul 16;20(14):3497. doi: 10.3390/ijms20143497 (PMC6678329; doi:10.3390/ijms20143497)
Supplement: Supplementary file 1 [file ijms-20-03497-s001.zip › Table S1.xlsx]

## Sheet: Supplementary Data
Scaffold Name	Position	INDEL	Alt base	Reference depth	Alter allele Depth
scaffold713	8742	I1	T	6	10
scaffold713	11716	D6	AAATGA	16	27
scaffold713	26513	D1	A	10	27
scaffold713	37004	D1	A	10	28
scaffold713	42453	D2	TT	6	10
scaffold713	45725	D1	T	8	21
scaffold713	46434	I4	GAGT	29	24
scaffold713	62607	D5	ATAAG	14	23
scaffold713	88704	D4	CTTA	14	8
scaffold713	90269	D4	CCCC	7	7
scaffold713	94581	I1	C	25	26
scaffold713	100734	D1	A	7	20
scaffold713	101565	D2	AA	6	9
scaffold713	103624	I1	A	16	7
scaffold713	103936	D2	CA	12	29
scaffold713	120181	D1	A	17	24
scaffold713	121398	D1	A	8	19
scaffold713	121723	D2	AC	13	27
scaffold713	133516	D1	T	8	20
scaffold713	137398	D2	AA	8	17
scaffold713	154987	D1	T	10	26
scaffold713	183367	I4	TTGT	8	16
scaffold713	188373	I1	A	10	16
scaffold713	196461	I1	G	23	33
scaffold713	221839	D1	A	9	13
scaffold713	227553	D1	T	9	22
scaffold713	241231	D1	T	15	24
scaffold713	242237	I1	C	9	17
scaffold713	247962	D1	A	10	17
scaffold713	253323	D1	T	21	8
scaffold713	258194	I5	GGTTT	10	25
scaffold713	261585	D1	A	8	12
scaffold713	263737	D1	T	10	16
scaffold713	264799	D1	T	19	24
scaffold713	267806	I1	A	17	12
scaffold713	270497	I4	TAGT	10	19
scaffold713	277806	I5	CTTTA	6	15
scaffold713	279406	D2	AT	7	10
scaffold713	295075	D3	AAA	9	12
scaffold713	296100	D1	T	16	20
scaffold713	296228	D1	T	11	24
scaffold713	296394	I2	CC	20	23
scaffold713	296460	D2	TT	18	28
scaffold713	298699	D1	A	8	21
scaffold713	302838	I1	A	14	24
scaffold713	306809	D3	ACT	5	14
scaffold713	309440	D1	T	9	19
scaffold713	312481	D1	T	15	22
scaffold713	324328	D1	A	14	26
scaffold713	328805	D1	A	25	61
scaffold713	336986	D1	A	15	16
scaffold713	347711	D1	T	10	17
scaffold713	349309	D6	CCCAGG	14	20
scaffold713	352515	D1	T	7	16
scaffold713	354716	D1	T	6	16
scaffold713	364975	I2	AA	12	19
scaffold713	369038	D1	T	9	15
scaffold713	371149	I1	C	16	28
scaffold713	386456	D1	T	13	23
scaffold713	386855	D1	T	9	14
scaffold713	389543	D1	A	5	9
scaffold713	404057	D4	AGTA	20	31
scaffold713	407092	D1	T	13	21
scaffold713	407857	D3	CTT	12	23
scaffold713	409047	D2	TG	5	10
scaffold713	409124	D3	ATG	10	29
scaffold713	411574	I1	T	10	17
scaffold713	412768	D1	A	15	28
scaffold713	415956	I1	T	21	34
scaffold713	420490	D1	T	13	9
scaffold713	420756	I1	T	15	23
scaffold713	422447	D1	T	18	30
scaffold713	426735	I4	TAGA	9	24
scaffold713	431183	I4	CTTT	12	19
scaffold713	431676	D5	ATAAG	8	22
scaffold713	437667	D5	TTCTC	10	25
scaffold713	442289	D1	A	10	28
scaffold713	443013	I1	T	11	26
scaffold713	448111	D2	AG	20	14
scaffold713	450859	D1	G	15	28
scaffold713	451418	I1	G	9	22
scaffold713	453385	D1	A	25	43
scaffold713	455436	D1	A	8	16
scaffold713	459503	D1	A	17	26
scaffold713	462861	D2	GG	12	9
scaffold713	463240	D6	GTTTTG	11	32
scaffold713	467236	D2	AA	16	11
scaffold713	473920	I4	AAGA	5	12
scaffold713	489590	D1	C	13	20
scaffold713	512462	I1	T	13	37
scaffold713	516168	I1	A	13	23
scaffold713	517099	D1	T	8	16
scaffold713	523651	D1	A	12	29
scaffold713	524283	D1	A	16	19
scaffold713	527481	D1	G	11	23
scaffold713	530151	D1	T	12	15
scaffold713	531843	I2	CT	18	25
scaffold713	536473	I1	G	10	14
scaffold713	543467	D2	AG	23	24
scaffold713	544692	D3	AAT	12	12
scaffold713	545267	I1	T	10	25
scaffold713	546158	D4	TGTA	9	22
scaffold713	547068	D1	A	11	32
scaffold713	549768	I1	A	11	24
scaffold713	550555	D2	AG	13	33
scaffold713	566826	D1	A	9	16
scaffold713	571101	D1	T	10	15
scaffold713	581646	D1	G	13	23
scaffold713	587898	D6	TCTTAT	15	24
scaffold713	591464	D5	GTTTT	7	20
scaffold713	595245	I2	CA	11	22
scaffold713	595578	I1	A	11	31
scaffold713	607102	D6	GAGAGA	7	18
scaffold713	608473	D1	A	14	25
scaffold713	611379	D1	A	7	14
scaffold713	611658	D1	A	21	20
scaffold713	615142	D1	A	6	15
scaffold713	617892	I1	A	9	21
scaffold713	629375	I3	AAA	12	23
scaffold713	631609	D1	T	5	14
scaffold713	636081	I1	T	7	15
scaffold713	637810	D2	AA	9	16
scaffold713	654180	D1	A	13	20
scaffold713	654736	D4	TGTG	11	19
scaffold713	688666	I1	T	9	15
scaffold713	732685	D1	T	7	11
scaffold713	735520	D1	T	8	20
scaffold713	737037	D1	T	11	21
scaffold713	750017	D1	A	5	13
scaffold713	756668	D1	T	13	14
scaffold713	758767	D3	AAA	9	14
scaffold713	766252	D3	TCT	10	21
scaffold713	776581	I2	GG	10	18
scaffold713	777399	D1	A	14	16
scaffold713	777976	D1	T	10	25
scaffold713	778489	I1	A	6	16
scaffold713	788005	D1	T	16	42
scaffold713	791450	I2	CA	5	14
scaffold713	794044	I2	GA	10	20
scaffold713	799238	I2	TT	17	23
scaffold713	819270	D1	G	13	35
scaffold713	851361	D2	TT	8	22
scaffold713	866286	D1	T	12	23
scaffold713	879301	D1	T	10	9
scaffold713	893430	D1	T	10	25
scaffold713	898133	D1	T	6	17
scaffold713	899121	I2	TT	7	18
scaffold713	901292	D1	A	10	15
scaffold713	925040	D1	A	9	23
scaffold713	929157	D1	T	11	19
scaffold713	930543	D1	T	14	36
scaffold713	931686	D1	A	20	29
scaffold713	933044	I1	C	19	43
scaffold713	946013	I1	T	10	19
scaffold713	946107	I1	C	13	24
scaffold713	946950	D1	A	25	23
scaffold713	946989	I1	G	13	20
scaffold713	947202	D1	T	9	17
scaffold713	951500	D1	A	13	31
scaffold713	952774	D1	T	24	25
scaffold713	955179	D3	AGT	16	20
scaffold713	957090	D2	AT	31	22
scaffold713	957589	D1	T	14	11
scaffold713	959824	I4	TCTG	9	24
scaffold713	959878	D4	TCAG	14	30
scaffold713	960040	D1	T	26	27
scaffold713	964079	D1	T	10	21
scaffold713	965522	I2	AA	14	23
scaffold713	966195	I1	C	21	27
scaffold713	967333	I1	T	21	44
scaffold713	970413	D1	C	12	33
scaffold713	978954	D1	A	10	17
scaffold713	980581	D2	AC	5	13
scaffold713	998204	D1	A	9	21
scaffold713	1001976	I1	C	39	43
scaffold713	1006968	D1	T	16	39
scaffold713	1007380	I1	C	21	41
scaffold713	1008208	D1	G	19	23
scaffold713	1008908	I1	G	13	30
scaffold713	1009252	I1	T	13	27
scaffold713	1012010	D4	TGAG	24	16
scaffold713	1022707	D6	TGAGTA	23	24
scaffold713	1023746	D1	T	6	15
scaffold713	1033876	D1	T	19	35
scaffold713	1040645	D2	AG	6	10
scaffold713	1049462	I1	A	21	44
scaffold713	1050780	I1	A	13	15
scaffold713	1052268	D2	CT	23	30
scaffold713	1057533	D1	T	16	29
scaffold713	1065980	D1	A	5	13
scaffold713	1068678	D1	T	10	17
scaffold713	1077636	D4	TGTG	20	38
scaffold713	1079216	D1	T	5	14
scaffold713	1098998	D1	C	10	25
scaffold713	1112963	D3	CAT	15	20
scaffold713	1122823	D1	G	30	30
scaffold713	1128783	D4	GTTT	15	36
scaffold713	1129400	D1	T	16	25
scaffold713	1129671	I1	C	12	34
scaffold713	1130580	I1	G	6	17
scaffold713	1132372	D1	T	11	17
scaffold713	1150836	D1	T	23	26
scaffold713	1151245	D1	T	11	32
scaffold713	1156334	D4	AGTT	9	17
scaffold713	1178887	D1	T	10	5
scaffold713	1215309	D1	A	13	25
scaffold713	1233699	D3	AGC	15	37
scaffold713	1234215	I3	ATA	7	20
scaffold713	1234653	I1	A	17	28
scaffold713	1240608	D2	AT	10	6
scaffold713	1241351	D3	GAT	14	27
scaffold713	1242738	D1	A	9	13
scaffold713	1244162	D3	AAC	15	38
scaffold713	1244418	I1	C	7	19
scaffold713	1245276	D1	T	15	10
scaffold713	1245304	D2	AA	14	23
scaffold713	1253473	D1	A	7	19
scaffold713	1259578	I1	A	6	14
scaffold713	1260838	D4	TCTT	12	25
scaffold713	1262977	I1	T	9	23
scaffold713	1267538	I2	TA	11	29
scaffold713	1269371	I1	T	7	19
scaffold713	1269716	I1	C	6	16
scaffold713	1274618	D2	TT	8	18
scaffold713	1279421	D3	CTA	22	25
scaffold713	1282067	D4	TTAC	11	11
scaffold713	1284968	D1	A	13	19
scaffold713	1288435	D1	A	18	21
scaffold713	1315406	D3	TGT	13	27
scaffold713	1333110	D1	T	13	27
scaffold713	1336221	D1	G	15	25
scaffold713	1341014	D3	AAT	13	30
scaffold713	1342248	D1	A	7	10
scaffold713	1355314	D1	T	9	25
scaffold713	1359454	I1	G	11	26
scaffold713	1359490	D2	AA	6	9
scaffold713	1361244	I1	A	17	43
scaffold713	1362238	D1	C	7	17
scaffold713	1366838	I1	C	21	38
scaffold713	1368288	D1	T	6	12
scaffold713	1374951	I1	A	11	20
scaffold713	1378237	D2	AT	8	20
scaffold713	1390449	I2	CC	17	35
scaffold713	1391040	D2	AA	12	18
scaffold713	1396663	D2	TA	8	12
scaffold713	1420160	D1	A	6	12
scaffold713	1421593	D1	A	5	11
scaffold713	1424359	D1	A	8	23
scaffold713	1443534	D1	A	8	23
scaffold713	1444570	D1	A	5	14
scaffold713	1444937	D1	T	9	17
scaffold713	1453304	D1	T	7	15
scaffold713	1458652	D3	AAA	6	14
scaffold713	1468456	D1	T	13	33
scaffold713	1470848	D1	A	19	29
scaffold713	1474297	D2	CT	6	16
scaffold713	1481013	I2	GC	10	27
scaffold713	1484415	D2	TT	9	19
scaffold713	1485835	D1	A	13	21
scaffold713	1486233	D1	T	34	28
scaffold713	1489624	D1	A	6	10
scaffold713	1492343	D1	G	19	20
scaffold713	1493203	D1	G	16	23
scaffold713	1498663	I1	A	14	16
scaffold713	1516401	I1	A	5	10
scaffold713	1518959	D1	A	8	15
scaffold713	1545034	D2	TA	18	22
scaffold713	1548519	D4	TCTG	10	26
scaffold713	1551146	I5	AAAGG	18	23
scaffold713	1551490	D4	GATA	12	30
scaffold713	1552972	D1	T	21	34
scaffold713	1553381	D1	C	9	22
scaffold713	1555421	I1	A	10	29
scaffold713	1559344	D1	T	9	22
scaffold713	1570972	D4	AAAA	7	7
scaffold713	1571623	D1	A	7	20
scaffold713	1572502	D1	A	14	31
scaffold713	1581330	I2	AA	8	19
scaffold713	1583002	D1	A	9	16
scaffold713	1615744	D2	TA	6	15
scaffold713	1626331	I1	T	11	22
scaffold713	1626636	D1	T	19	27
scaffold713	1643727	I1	T	17	25
scaffold713	1644879	I1	A	27	42
scaffold713	1647123	D1	A	21	34
scaffold713	1647336	D1	A	11	27
scaffold713	1647709	D1	A	6	14
scaffold713	1653079	D4	TTTT	14	21
scaffold713	1655060	I4	ACTT	7	17
scaffold713	1658893	I1	A	15	41
scaffold713	1667576	D1	T	14	27
scaffold713	1668921	D2	AA	12	20
scaffold713	1670190	I1	T	12	33
scaffold713	1672002	D1	A	6	16
scaffold713	1676217	D1	T	11	10
scaffold713	1679538	D2	AC	6	14
scaffold713	1680956	I1	G	18	30
scaffold713	1682149	D1	A	11	20
scaffold713	1684789	D1	T	18	23
scaffold713	1686048	D1	T	10	26
scaffold713	1686386	D1	T	12	28
scaffold713	1692710	D5	AAAAC	14	18
scaffold713	1693670	D4	AGTC	15	22
scaffold713	1694378	D1	T	10	12
scaffold713	1695782	D1	C	8	22
scaffold713	1695996	D4	AATG	7	18
scaffold713	1696030	D1	A	9	19
scaffold713	1700878	D1	T	12	30
scaffold713	1706448	D2	GG	12	30
scaffold713	1706773	I4	TAAA	5	11
scaffold713	1712199	D1	A	22	18
scaffold713	1717366	D1	G	14	24
scaffold713	1722634	D2	GA	8	21
scaffold713	1723006	D1	T	11	16
scaffold713	1725641	D1	T	16	36
scaffold713	1726780	D2	TA	8	21
scaffold713	1729772	D1	G	8	21
scaffold713	1758838	D1	T	16	21
scaffold713	1769395	D5	TTTTT	7	7
scaffold713	1773684	D1	T	7	15
scaffold719	277	D1	T	11	29
scaffold719	708	I2	TA	13	28
scaffold719	2501	I2	CT	6	11
scaffold719	3605	D1	A	16	22
scaffold719	9400	D1	T	17	26
scaffold719	11122	D2	AC	11	10
scaffold719	21494	D1	A	16	42
scaffold719	29820	D2	CT	11	25
scaffold719	32603	D1	A	21	53
scaffold719	33370	D1	A	12	7
scaffold719	40700	I1	A	8	23
scaffold719	43943	I1	G	15	34
scaffold719	46899	D1	G	9	25
scaffold719	48201	D1	T	19	30
scaffold719	52470	D1	G	7	14
scaffold719	54740	D1	T	12	17
scaffold719	63688	I1	G	18	23
scaffold719	66700	D1	T	14	26
scaffold719	67456	I1	T	17	18
scaffold719	71010	D1	A	19	47
scaffold719	73087	D2	TT	10	7
scaffold719	73370	D1	G	8	22
scaffold719	76267	D2	TT	8	23
scaffold719	117783	D2	CC	23	39
scaffold719	122056	D1	A	14	24
scaffold719	140521	D1	A	7	16
scaffold719	140620	D1	T	6	14
scaffold719	144136	D1	A	7	17
scaffold719	144668	D2	AT	10	18
scaffold719	149807	D1	T	12	21
scaffold719	162028	D1	A	10	16
scaffold719	162180	D1	T	7	16
scaffold719	162988	D2	TC	11	11
scaffold719	163030	I1	C	7	19
scaffold719	165585	I1	T	11	28
scaffold719	169238	D1	T	9	6
scaffold719	169485	I1	C	7	14
scaffold719	170787	D1	T	14	20
scaffold719	175381	D1	T	10	17
scaffold719	176660	D1	T	25	22
scaffold719	182994	D1	A	10	26
scaffold719	192029	D1	A	7	13
scaffold719	195325	D1	G	23	13
scaffold719	202247	I2	TA	11	28
scaffold719	242307	D1	G	9	18
scaffold719	250840	D3	CAT	9	16
scaffold719	255818	D1	A	11	15
scaffold719	276528	D1	A	15	26
scaffold719	280656	D2	AA	10	25
scaffold719	285430	D1	A	5	12
scaffold719	293744	D2	TA	9	25
scaffold719	299776	D2	TT	11	30
scaffold719	304380	D5	TTGTA	19	24
scaffold719	304818	D1	C	19	18
scaffold719	314827	I1	A	9	16
scaffold719	317133	I1	T	13	18
scaffold719	317839	D1	C	8	15
scaffold719	321418	D2	AA	6	9
scaffold719	321890	I2	TA	15	28
scaffold719	322985	D1	G	13	21
scaffold719	326420	I1	A	13	28
scaffold719	328842	I1	T	16	43
scaffold719	329932	D4	CAGT	19	23
scaffold719	330127	D2	AC	15	29
scaffold719	330569	I1	T	11	19
scaffold719	332359	D4	ACAA	16	42
scaffold719	336155	D1	A	13	38
scaffold719	336697	I1	G	11	26
scaffold719	339655	D1	G	17	19
scaffold719	349976	I2	TG	9	16
scaffold719	353813	D1	T	16	45
scaffold719	356096	I1	T	14	17
scaffold719	357520	D3	AGA	18	28
scaffold719	360803	D1	A	13	21
scaffold719	363338	I3	GTT	6	15
scaffold719	363714	I1	A	11	24
scaffold719	365186	D1	T	13	30
scaffold719	374950	D1	A	29	20
scaffold719	376872	I2	TC	12	13
scaffold719	380302	D1	T	9	15
scaffold725	4886	D1	G	9	10
scaffold725	25381	I1	T	6	13
scaffold725	27133	D1	A	10	14
scaffold725	50024	I1	T	13	21
scaffold725	60518	D1	T	17	16
scaffold725	64646	D1	G	18	38
scaffold725	64676	D1	T	14	22
scaffold725	77284	D2	TT	9	17
scaffold725	82539	D1	A	6	10
scaffold725	82731	D3	AAA	5	9
scaffold725	88259	D1	A	19	20
scaffold725	90527	I1	T	18	36
scaffold725	94785	D4	GAGA	5	13
scaffold725	96420	D1	T	10	13
scaffold725	97688	I1	A	13	22
scaffold725	98192	D1	A	10	16
scaffold725	101493	D1	G	11	29
scaffold725	102864	D4	AAGG	9	16
scaffold725	103722	D1	A	17	17
scaffold725	107437	D1	T	13	22
scaffold725	111024	D2	TG	18	19
scaffold725	113829	I2	CA	8	21
scaffold725	114440	D5	TAATT	6	16
scaffold725	119438	I1	C	9	11
scaffold725	120029	D1	A	13	25
scaffold725	120383	I4	CCTC	10	22
scaffold725	137190	D1	T	8	18
scaffold725	173545	D2	AA	9	9
scaffold725	180664	D1	T	7	10
scaffold725	186170	D4	CAAT	15	19
scaffold725	187433	D1	G	17	35
scaffold725	199195	I4	CACA	6	11
scaffold725	200663	D1	G	36	20
scaffold725	201721	D2	TT	15	34
scaffold725	205663	D1	T	27	11
scaffold725	214464	D2	AA	6	6
scaffold725	253700	D1	A	7	10
scaffold725	253868	I4	AGGG	10	5
scaffold725	260773	I1	T	10	23
scaffold725	279887	D2	TT	20	19
scaffold725	322649	D1	T	9	23
scaffold725	331189	D1	A	13	32
scaffold725	355328	D1	A	13	16
scaffold725	380358	D1	A	20	26
scaffold725	381463	D1	A	11	26
scaffold725	388879	I1	T	10	16
scaffold726	10400	D1	T	9	26
scaffold726	20694	D5	TGCAA	13	36
scaffold726	25604	D1	G	7	5
scaffold726	27410	D5	TATTC	20	16
scaffold726	30964	D4	GAAT	20	32
scaffold726	32906	D1	A	18	21
scaffold726	33150	D2	CA	17	33
scaffold726	36622	D2	AG	12	30
scaffold726	36864	D2	AT	15	24
scaffold726	38060	D3	TTT	18	40
scaffold726	38371	D1	G	14	31
scaffold726	39009	D1	T	7	16
scaffold726	40147	D4	AAGA	21	21
scaffold726	41342	I1	A	16	35
scaffold726	43039	I1	T	24	35
scaffold726	45682	D1	T	14	15
scaffold726	59984	I1	T	5	12
scaffold726	64456	D1	T	12	24
scaffold726	66910	D2	TC	14	23
scaffold726	72274	D1	A	15	22
scaffold726	112809	D6	TATTTT	13	18
scaffold726	113654	D4	GAAT	21	29
scaffold726	115685	D5	TACAA	10	25
scaffold726	120283	D2	CT	13	13
scaffold726	121739	I1	A	10	17
scaffold726	130256	D1	A	14	22
scaffold726	139802	D1	T	6	11
scaffold726	140218	D1	G	14	28
scaffold726	140571	I1	T	13	26
scaffold726	144899	D1	A	22	10
scaffold726	146642	D1	T	10	21
scaffold726	146727	I1	C	10	15
scaffold726	149424	D1	T	10	17
scaffold726	151829	D1	A	11	12
scaffold726	152565	D1	T	10	15
scaffold726	158344	D3	TGT	16	35
scaffold726	159682	D1	T	8	12
scaffold726	160348	D6	CTACCA	11	18
scaffold726	160775	D1	G	16	33
scaffold726	161900	D2	TT	13	11
scaffold726	162415	D1	A	8	11
scaffold726	164847	D2	CA	32	29
scaffold726	165088	D1	G	9	14
scaffold726	166878	D5	TTTTT	14	16
scaffold726	178437	I1	G	8	19
scaffold726	179605	D2	AG	9	21
scaffold726	186049	D2	TT	8	15
scaffold726	187368	I1	A	12	14
scaffold726	193758	I1	A	12	15
scaffold726	194569	I3	CTT	13	21
scaffold726	198163	D1	G	15	21
scaffold726	213590	I1	A	9	25
scaffold726	215832	D1	A	9	15
scaffold726	218865	D1	C	20	25
scaffold726	219428	I5	ATTGT	13	36
scaffold726	222505	D1	A	21	24
scaffold726	222691	D1	A	13	22
scaffold726	223534	D1	T	21	45
scaffold726	225491	D1	T	14	6
scaffold726	228201	D1	A	8	21
scaffold726	232353	D1	A	11	14
scaffold726	232377	D1	T	16	13
scaffold726	239793	D1	T	8	17
scaffold726	250208	I2	TG	21	28
scaffold726	266872	D1	A	6	17
scaffold726	278180	D1	T	9	13
scaffold726	323005	D6	ACAGCT	16	38
scaffold726	344125	D1	T	14	37
scaffold726	347781	D1	A	6	9
scaffold726	361407	I1	T	10	29
scaffold726	426979	D1	A	8	10
scaffold726	438026	D1	A	12	7
scaffold726	441063	D1	T	10	11
scaffold726	449863	D4	TTTT	5	11
scaffold726	511351	D1	T	13	30
scaffold726	551362	D1	T	7	14
scaffold726	562487	D1	T	6	8
scaffold726	572237	D1	A	13	15
scaffold726	575900	D1	G	11	32
scaffold726	583027	I1	T	9	15
scaffold726	583041	D1	T	8	8
scaffold726	598963	D1	A	14	19
scaffold726	611451	I1	C	19	30
scaffold726	616500	D1	T	7	12
scaffold726	637048	D3	CAG	15	29
scaffold726	656177	D1	T	7	18
scaffold726	671923	D1	T	7	9
scaffold729	52236	I1	A	9	13
scaffold729	53541	D1	A	10	13
scaffold711	3264	D3	GAG	18	43
scaffold711	46144	D1	A	21	35
scaffold711	47773	D2	TG	29	21
scaffold711	72918	D1	T	10	27
scaffold711	79072	D3	ATT	17	50
scaffold711	79441	D3	CTA	9	22
scaffold711	80427	D1	A	6	13
scaffold711	84335	I1	A	16	24
scaffold711	86432	D3	AAA	7	7
scaffold711	86832	D1	A	13	34
scaffold711	101697	D1	A	19	29
scaffold711	117953	D1	C	13	27
scaffold711	118741	I1	T	15	18
scaffold711	122137	I1	A	7	16
scaffold711	128628	D1	T	29	26
scaffold711	132317	D1	A	7	16
scaffold711	146424	D1	A	16	14
scaffold711	149253	D5	AGAAA	7	20
scaffold711	151486	D1	T	13	22
scaffold711	152352	D1	A	9	24
scaffold711	153595	I1	T	13	19
scaffold711	154000	D1	A	13	18
scaffold711	160913	I1	A	13	30
scaffold711	166008	I1	T	8	16
scaffold711	178225	D4	AAGT	13	25
scaffold711	187515	D4	CTTT	20	32
scaffold711	251629	I1	C	19	22
scaffold711	251796	D1	A	6	13
scaffold711	270657	D1	A	5	8
scaffold711	271650	D2	AA	8	15
scaffold711	275445	D1	A	8	15
scaffold711	276186	D1	T	12	17
scaffold711	287930	I1	T	12	22
scaffold711	292706	I1	T	25	31
scaffold711	302939	D1	G	28	41
scaffold711	309838	I1	T	6	5
scaffold711	311531	I1	T	9	19
scaffold711	316080	I2	CC	18	25
scaffold711	316232	D1	G	20	31
scaffold711	318758	D2	AA	23	32
scaffold711	360750	D1	T	8	10
scaffold711	362273	D3	AAG	36	26
scaffold711	363712	D1	G	11	17
scaffold711	366497	D1	A	17	18
scaffold711	368502	D4	TAGG	14	20
scaffold711	376080	D2	AA	15	42
scaffold711	376925	D2	AA	6	14
scaffold711	396111	D1	A	17	30
scaffold711	439338	D1	T	14	38
scaffold711	441057	D4	CCCT	10	21
scaffold711	446989	I3	TCT	10	24
scaffold711	453724	I1	A	16	24
scaffold711	455491	D6	ATATAT	8	12
scaffold711	457022	I1	T	23	19
scaffold711	457232	I2	AT	13	14
scaffold711	458440	I1	G	9	21
scaffold711	464660	D1	T	10	20
scaffold711	466060	D1	T	18	24
scaffold711	468209	D3	GTT	15	35
scaffold711	468810	D1	G	16	31
scaffold711	488963	I1	G	22	25
scaffold711	490723	I1	C	20	44
scaffold711	492795	I4	GATT	10	9
scaffold711	496166	D1	G	25	45
scaffold711	504846	D1	T	12	22
scaffold711	505663	D1	T	7	10
scaffold711	508103	D1	A	10	14
scaffold711	513616	D1	T	15	39
scaffold711	517528	D1	T	17	28
scaffold711	524510	I2	CA	18	34
scaffold711	526337	I1	G	23	23
scaffold711	549938	I1	C	11	27
scaffold711	563784	D1	A	8	8
scaffold711	571246	D2	TC	20	16
scaffold711	571478	D2	GA	9	23
scaffold711	573233	D1	A	7	18
scaffold711	603643	I1	C	10	24
scaffold711	613198	D4	TGTC	12	26
scaffold711	613369	I1	C	23	37
scaffold711	614747	D4	CTGT	12	27
scaffold711	619538	D2	CA	12	22
scaffold711	621744	I1	T	16	23
scaffold711	634284	I1	T	15	23
scaffold711	635146	D2	TT	7	13
scaffold711	636706	D1	A	9	12
scaffold711	638110	D1	G	15	28
scaffold711	638996	I2	TT	14	32
scaffold711	639183	I2	GT	28	45
scaffold711	640862	D1	C	22	27
scaffold711	641601	D2	AA	8	15
scaffold711	649482	D5	TGTTT	17	38
scaffold711	650229	I1	G	18	33
scaffold711	657277	D2	GA	8	23
scaffold711	659630	I4	CCTG	11	31
scaffold711	663769	I2	GA	16	41
scaffold711	665382	D1	T	13	13
scaffold711	667277	I1	C	10	20
scaffold711	667663	D3	TTT	7	12
scaffold711	670436	D1	T	16	30
scaffold711	671087	D1	A	7	9
scaffold711	672037	D1	A	16	22
scaffold711	680449	I2	AA	6	14
scaffold711	689520	I2	GG	16	6
scaffold711	717747	D1	A	11	24
scaffold711	718771	I1	T	9	17
scaffold711	721194	D1	T	13	22
scaffold711	721954	D1	A	6	14
scaffold711	723130	D2	TC	15	40
scaffold711	725549	D1	C	18	18
scaffold711	727637	D1	A	13	17
scaffold711	731999	D2	TC	14	33
scaffold711	737963	I2	TA	11	32
scaffold711	740696	I3	AAA	10	26
scaffold711	743250	D2	AG	6	9
scaffold711	745819	I4	TCAG	7	19
scaffold711	749765	D1	A	12	22
scaffold711	758010	D1	A	7	11
scaffold711	761196	D1	T	21	17
scaffold711	769624	D1	A	9	24
scaffold711	769825	D2	TG	8	9
scaffold711	772184	D1	A	7	8
scaffold711	777103	D1	A	11	9
scaffold711	795391	D1	C	14	29
scaffold711	799111	D1	A	6	12
scaffold711	810820	I1	T	14	32
scaffold711	814069	D1	T	16	28
scaffold711	820266	D4	AAGG	9	25
scaffold711	820788	D1	T	9	15
scaffold711	823818	I1	T	22	24
scaffold711	830430	I2	GA	7	13
scaffold711	841787	I1	C	13	24
scaffold711	844070	D1	A	9	19
scaffold711	844637	D1	A	5	13
scaffold711	866928	D1	T	9	6
scaffold711	883479	D1	T	6	10
scaffold711	892502	D6	CTTTTG	15	37
scaffold711	900057	I1	G	27	26
scaffold711	901632	D1	A	10	13
scaffold711	913398	I1	G	7	19
scaffold711	923308	D1	T	17	38
scaffold711	924460	D1	C	35	45
scaffold711	927981	D1	A	11	13
scaffold711	950918	D1	T	6	15
scaffold711	970837	I1	G	17	38
scaffold711	978346	D1	G	21	33
scaffold711	996322	I1	C	10	25
scaffold711	999419	D2	TC	12	28
scaffold711	1004974	D1	A	8	20
scaffold711	1010414	D2	CT	17	35
scaffold711	1017245	I4	CAAA	5	5
scaffold711	1020632	I1	T	27	32
scaffold711	1038500	D5	AAAGA	20	10
scaffold711	1055792	I4	TTGA	17	27
scaffold711	1062712	D1	G	12	24
scaffold711	1088108	I1	G	5	14
scaffold711	1088494	I2	TT	9	24
scaffold711	1091371	D1	C	16	31
scaffold711	1095646	D1	A	26	36
scaffold711	1111532	D2	AA	8	11
scaffold711	1124919	D1	A	9	24
scaffold711	1134437	D1	T	15	37
scaffold711	1147548	D4	TAAC	14	19
scaffold711	1188510	D1	T	11	22
scaffold711	1189159	I4	CTCA	11	20
scaffold711	1190987	D1	T	14	21
scaffold711	1209781	D4	GTGT	20	41
scaffold711	1212238	D2	AG	18	42
scaffold711	1215961	D1	C	13	17
scaffold711	1220606	D4	AACA	11	23
scaffold711	1244583	D3	CTT	21	36
scaffold711	1246300	D1	A	11	18
scaffold711	1261902	D5	GACAG	6	9
scaffold711	1264044	I1	A	14	30
scaffold711	1266695	I1	C	21	42
scaffold711	1267729	D1	C	27	46
scaffold711	1280283	D4	ACAG	20	30
scaffold711	1288123	I1	A	15	15
scaffold711	1288160	I1	T	8	19
scaffold711	1288694	D1	T	13	32
scaffold711	1293093	I1	C	15	31
scaffold711	1293601	I1	A	23	38
scaffold711	1302293	D4	TTTT	7	7
scaffold711	1302752	D6	AACAGC	14	28
scaffold711	1303332	D2	GG	11	21
scaffold711	1317849	D1	T	12	29
scaffold711	1320715	D1	A	34	43
scaffold711	1321099	D4	AGTG	28	42
scaffold711	1323565	D1	A	13	29
scaffold711	1324419	D1	A	15	16
scaffold711	1327903	D4	AGAC	36	60
scaffold711	1402212	D1	A	17	36
scaffold711	1403961	I1	G	12	32
scaffold711	1404027	D1	G	24	25
scaffold711	1404265	D1	T	21	16
scaffold711	1409119	I2	GT	9	26
scaffold711	1413268	I3	AGT	14	21
scaffold711	1414069	I1	C	17	32
scaffold711	1419668	D1	C	5	9
scaffold711	1436532	D6	AAAAGG	5	8
scaffold711	1437836	D1	T	13	38
scaffold711	1443499	I1	A	8	21
scaffold711	1455249	D1	T	7	15
scaffold711	1457196	D1	A	8	19
scaffold711	1458811	I1	T	7	8
scaffold711	1462539	I1	A	15	23
scaffold711	1465628	D5	AGAAT	14	37
scaffold711	1477813	I1	C	18	38
scaffold711	1489395	D1	T	19	30
scaffold711	1489444	D1	A	11	29
scaffold711	1490240	D1	A	10	24
scaffold711	1493292	I1	T	10	22
scaffold711	1507185	D1	C	7	20
scaffold711	1508324	D2	GG	22	40
scaffold711	1511042	I1	G	24	34
scaffold711	1512490	I2	CG	10	21
scaffold711	1519463	I1	A	12	21
scaffold711	1519556	D1	G	9	25
scaffold711	1520377	I1	C	7	20
scaffold711	1528867	D3	CGT	10	12
scaffold711	1540738	D3	GTT	18	37
scaffold711	1543286	D3	TTT	8	7
scaffold711	1552627	D1	T	11	17
scaffold711	1552715	D1	T	5	13
scaffold711	1553246	D1	T	8	14
scaffold711	1553499	D1	T	7	19
scaffold711	1554472	D2	GA	10	27
scaffold711	1560523	D1	A	24	24
scaffold711	1561988	I1	G	22	43
scaffold711	1571393	D3	TTC	10	20
scaffold711	1571809	I2	GA	23	37
scaffold711	1575592	D1	A	12	28
scaffold711	1578075	I1	A	10	27
scaffold711	1581513	D1	T	9	18
scaffold711	1588952	I1	C	19	31
scaffold711	1646408	D1	A	9	16
scaffold711	1649460	D1	C	21	29
scaffold711	1654633	D1	A	18	24
scaffold711	1661342	D1	G	17	31
scaffold711	1669278	D4	AAAA	12	16
scaffold711	1681403	D1	T	11	26
scaffold711	1682229	D4	TTTT	15	16
scaffold711	1682587	D1	C	22	25
scaffold711	1697636	D1	A	10	20
scaffold711	1717913	I1	G	25	21
scaffold711	1722629	D1	T	8	18
scaffold711	1723005	I1	A	15	25
scaffold711	1728539	D2	AT	9	21
scaffold711	1729796	D1	T	8	13
scaffold711	1730948	D1	T	30	34
scaffold711	1731190	D2	AC	18	33
scaffold711	1734945	D1	A	14	27
scaffold711	1738695	I2	GG	9	7
scaffold711	1745179	I2	GA	15	16
scaffold711	1745780	I3	AAG	31	22
scaffold711	1749758	D2	AG	8	5
scaffold711	1749793	D1	G	17	31
scaffold711	1768617	D1	T	13	26
scaffold711	1784098	D1	G	16	18
scaffold711	1789204	D1	A	9	21
scaffold711	1790860	D1	A	29	33
scaffold711	1816548	D1	A	14	14
scaffold711	1817808	D5	AAGTT	24	37
scaffold711	1822507	D1	A	8	18
scaffold711	1828784	D1	A	11	30
scaffold711	1829414	D4	ATTC	7	19
scaffold711	1831622	I1	C	19	28
scaffold711	1835848	D1	A	16	36
scaffold711	1837367	I1	A	18	36
scaffold711	1840424	D1	A	27	25
scaffold711	1850914	I2	AG	15	21
scaffold711	1878807	I2	TA	7	17
scaffold711	1882820	I1	T	20	22
scaffold711	1898073	D1	A	12	12
scaffold711	1898567	D1	A	7	19
scaffold711	1898884	D1	A	14	13
scaffold711	1917575	D2	AA	5	6
scaffold711	1935340	I4	ATTT	7	18
scaffold711	1938791	I1	A	19	48
scaffold711	1939787	D1	T	19	28
scaffold711	1940716	D1	T	15	27
scaffold711	1955949	D5	GTCCT	15	24
scaffold711	1956465	D1	C	23	37
scaffold711	1960211	I1	G	7	18
scaffold711	1961988	D5	CACAC	6	14
scaffold711	1967798	I1	T	8	19
scaffold711	1973560	D2	AG	25	37
scaffold711	1973622	D5	TTATC	20	51
scaffold711	1974732	D5	ATCTT	12	18
scaffold711	1979494	I2	TT	7	18
scaffold711	1980220	D1	T	12	11
scaffold711	1994848	I1	A	7	20
scaffold711	1996601	D1	A	10	26
scaffold711	2002427	I2	CA	21	52
scaffold711	2004443	I1	G	9	23
scaffold711	2005370	D1	A	6	10
scaffold711	2006820	D1	A	15	36
scaffold711	2007119	D1	A	7	19
scaffold711	2010034	D1	A	5	11
scaffold711	2015954	D2	GT	5	9
scaffold711	2018932	D1	A	12	25
scaffold711	2020967	D1	A	16	9
scaffold711	2024793	D1	A	5	11
scaffold711	2035351	D1	T	19	27
scaffold711	2041435	I2	TC	13	20
scaffold711	2042610	I1	C	18	40
scaffold711	2045636	D2	TC	21	33
scaffold711	2047123	D1	T	5	13
scaffold711	2048586	D1	T	16	22
scaffold711	2049608	I1	A	13	19
scaffold711	2051435	D1	T	16	15
scaffold711	2052279	D1	G	30	59
scaffold711	2058252	D3	GAA	19	24
scaffold711	2069586	D1	T	11	22
scaffold711	2075869	I1	G	7	17
scaffold711	2079037	D1	A	28	20
scaffold711	2094705	D6	CCTTCC	9	24
scaffold711	2097669	D1	T	12	22
scaffold711	2098751	D1	C	14	26
scaffold711	2099102	D1	T	13	36
scaffold711	2099557	I4	TCTG	6	16
scaffold711	2102398	D1	T	8	12
scaffold711	2130186	D1	G	18	49
scaffold711	2133824	I1	T	21	45
scaffold711	2136153	I1	C	15	43
scaffold711	2142518	D1	T	18	18
scaffold711	2148681	D1	T	9	19
scaffold711	2161720	I2	CA	16	26
scaffold711	2173064	D1	A	11	14
scaffold711	2173313	D1	T	16	39
scaffold711	2176361	D1	C	25	25
scaffold711	2196124	D1	G	13	24
scaffold711	2203740	D6	GCAACA	14	35
scaffold711	2204524	D1	G	15	29
scaffold711	2205072	I1	C	18	42
scaffold711	2205962	I1	T	6	16
scaffold711	2206020	I1	T	10	17
scaffold711	2207738	D1	A	15	29
scaffold711	2212068	D1	A	12	25
scaffold711	2217834	I1	T	14	33
scaffold711	2220166	D1	T	14	30
scaffold711	2225503	D1	A	7	19
scaffold711	2227751	I1	A	15	30
scaffold711	2228396	D5	AAAGT	14	34
scaffold711	2229821	D1	A	10	21
scaffold711	2231000	I6	GTATGG	14	6
scaffold711	2231573	D1	T	13	34
scaffold711	2236234	D1	C	25	29
scaffold711	2236921	D3	ATC	17	46
scaffold711	2237547	I1	A	12	17
scaffold711	2237786	D1	A	14	15
scaffold711	2240066	I3	AAT	14	24
scaffold711	2254545	I1	G	12	26
scaffold711	2269933	D1	A	9	13
scaffold711	2292476	D1	A	11	26
scaffold711	2293462	D1	T	8	21
scaffold711	2296322	D4	AAAG	17	32
scaffold711	2299248	D1	A	18	40
scaffold711	2304465	D1	C	8	20
scaffold711	2305229	D1	A	18	28
scaffold711	2305308	D1	A	20	36
scaffold711	2308265	D1	T	15	38
scaffold711	2309853	D1	A	12	27
scaffold711	2315012	I2	CC	18	45
scaffold711	2320023	D2	CA	7	16
scaffold711	2320445	D2	TC	12	23
scaffold711	2323474	D1	G	14	20
scaffold711	2324812	D1	A	12	32
scaffold711	2329532	D3	TCT	6	13
scaffold711	2331437	D1	A	9	13
scaffold711	2333420	D1	A	10	19
scaffold711	2333793	D1	A	24	42
scaffold711	2343768	D1	A	19	48
scaffold711	2348054	I1	C	8	22
scaffold711	2348141	D2	AC	14	19
scaffold711	2355133	I2	TA	21	45
scaffold711	2356253	I1	A	26	39
scaffold711	2356459	I1	T	7	17
scaffold711	2357136	I1	A	17	32
scaffold711	2372003	D2	TA	7	13
scaffold711	2372642	I1	T	16	20
scaffold711	2388172	I1	T	8	21
scaffold711	2391346	D1	T	7	19
scaffold711	2423900	I1	T	5	9
scaffold711	2439223	D1	A	5	13
scaffold711	2442602	D2	TT	11	29
scaffold711	2443815	D1	A	10	23
scaffold711	2443885	D1	T	9	22
scaffold711	2448909	D1	T	12	24
scaffold711	2450155	D2	TT	5	14
scaffold711	2453854	D3	AAA	10	11
scaffold711	2454679	D1	A	19	26
scaffold711	2455286	D1	T	12	23
scaffold711	2460305	I2	GT	10	11
scaffold711	2460335	D2	CG	7	10
scaffold711	2462671	I1	G	18	48
scaffold711	2486157	D1	T	11	28
scaffold711	2491583	D1	A	10	26
scaffold711	2499351	D1	A	12	35
scaffold711	2500116	D1	A	32	45
scaffold711	2506400	I1	G	18	31
scaffold711	2506539	D1	G	17	32
scaffold711	2510008	D1	A	12	35
scaffold711	2513704	D6	TGAATG	16	31
scaffold711	2514678	D1	A	13	33
scaffold711	2516050	D1	A	12	28
scaffold711	2522078	D1	T	9	23
scaffold711	2522531	D3	CTC	20	23
scaffold711	2523640	I1	C	17	50
scaffold711	2526237	I1	A	14	25
scaffold711	2533609	I1	A	16	30
scaffold711	2534253	D3	GTC	14	32
scaffold731	71834	I4	GAAA	14	7
scaffold730	17102	D4	CACC	9	24
scaffold730	17687	D1	T	11	29
scaffold730	20165	D3	GCG	6	6
scaffold730	54073	D1	T	20	39
scaffold730	110479	D4	GAGC	12	25
scaffold730	125126	D2	AA	11	11
scaffold730	125933	I1	A	21	25
scaffold730	127390	D1	T	16	29
scaffold730	130014	D1	T	10	21
scaffold730	130528	D2	CA	10	17
scaffold730	138003	D1	A	6	12
scaffold730	138986	D1	A	20	38
scaffold730	140810	D1	T	9	16
scaffold730	143558	D1	C	19	32
scaffold730	146899	D1	T	18	48
scaffold730	162007	I1	T	7	16
scaffold730	163260	I1	A	14	35
scaffold730	165509	I1	T	20	33
scaffold730	169195	D1	T	20	9
scaffold730	169702	I1	A	10	22
scaffold730	172031	D1	T	18	21
scaffold730	174795	I2	TC	13	33
scaffold730	175851	D2	AA	12	21
scaffold730	176181	D4	AGAT	16	28
scaffold730	188392	I4	AGTA	6	17
scaffold730	195184	D3	CTT	14	28
scaffold730	195991	D4	CGGG	18	33
scaffold730	208254	I1	G	12	16
scaffold730	210671	D3	ACA	11	11
scaffold730	210709	I3	TAC	5	10
scaffold730	218218	D1	C	13	26
scaffold730	220244	D1	G	15	43
scaffold730	223849	I2	AG	10	27
scaffold730	224816	I1	C	18	29
scaffold730	226021	D1	C	11	21
scaffold730	236127	D2	CA	11	18
scaffold730	248614	D1	A	11	8
scaffold730	264922	D1	A	10	26
scaffold730	269687	D1	G	12	15
scaffold730	291699	I1	A	11	17
scaffold730	294679	I1	G	5	6
scaffold730	296071	D4	GTGA	13	16
scaffold730	302260	D1	C	14	27
scaffold730	315912	D1	C	13	36
scaffold730	332475	I1	A	13	13
scaffold730	343852	I1	C	18	37
scaffold730	346069	D4	GGGT	8	15
scaffold730	355005	D4	AGCC	8	19
scaffold730	368613	D1	G	18	31
scaffold730	381840	D1	A	9	24
scaffold730	384896	D3	CCT	9	6
scaffold730	386241	D1	C	14	18
scaffold730	429097	D1	A	8	17
scaffold730	434499	D1	T	16	28
scaffold730	448239	D1	G	18	17
scaffold730	452934	I1	C	13	21
scaffold730	462032	I3	AGC	17	24
scaffold730	465770	I3	TCA	16	39
scaffold730	466132	D1	C	15	30
scaffold730	467046	D1	A	8	22
scaffold730	495911	D1	G	11	25
scaffold730	498873	D1	G	14	30
scaffold730	502012	D2	GC	16	47
scaffold730	502954	D1	A	8	15
scaffold730	503777	D1	G	22	33
scaffold730	509464	D3	TTC	15	18
scaffold730	517556	D2	CC	11	22
scaffold730	530308	D1	C	18	22
scaffold730	535684	D1	T	12	30
scaffold730	540093	D1	G	12	6
scaffold730	541113	D1	T	14	28
scaffold730	544255	D2	TT	9	12
scaffold730	547287	I1	C	8	17
scaffold730	568239	I1	T	6	17
scaffold730	572853	D1	G	15	29
scaffold730	582594	D1	A	13	20
scaffold730	587226	D1	A	17	35
scaffold730	588530	I4	AATG	10	24
scaffold730	600135	D5	CCCCT	6	5
scaffold730	610044	D1	C	12	13
scaffold730	614422	I3	GCA	8	10
scaffold730	623110	D1	A	13	28
scaffold730	632970	I1	A	8	20
scaffold730	641817	D2	CA	22	27
scaffold730	680057	D1	A	8	9
scaffold730	693540	D1	A	17	37
scaffold730	700598	I1	A	14	11
scaffold730	701020	I1	T	14	5
scaffold730	702699	D1	C	17	28
scaffold730	707792	D1	A	18	25
scaffold730	709096	I1	G	6	6
scaffold730	721360	I1	C	5	7
scaffold730	721435	I2	TC	6	13
scaffold730	727030	I1	T	12	25
scaffold730	741075	D2	CT	8	21
scaffold730	741116	D1	T	12	15
scaffold730	742447	D1	C	13	24
scaffold730	742864	D4	TCTC	17	29
scaffold730	759601	I1	C	16	42
scaffold730	774663	D1	A	18	32
scaffold730	784727	I4	GTTT	17	9
scaffold730	805771	D1	G	18	31
scaffold730	816736	I1	A	12	29
scaffold730	818974	I1	T	14	40
scaffold730	819525	D2	CT	11	21
scaffold730	830587	D1	C	15	44
scaffold730	844361	D1	T	12	32
scaffold730	858147	D1	T	30	16
scaffold730	866520	I1	G	12	31
scaffold730	879662	I2	GG	9	25
scaffold730	881264	D1	A	9	18
scaffold730	883764	D1	T	19	25
scaffold730	887040	D2	GT	8	23
scaffold730	890276	I1	G	25	28
scaffold730	907819	D4	TTTG	14	27
scaffold730	922544	I1	G	17	42
scaffold730	940740	I4	GCAC	9	21
scaffold730	965319	D1	C	8	18
scaffold730	1097082	D4	TCTC	21	14
scaffold730	1101342	D1	T	5	5
scaffold730	1107458	D1	C	5	11
scaffold730	1137506	D1	A	6	15
scaffold730	1169817	I1	A	10	13
scaffold705	3321	D2	AA	15	8
scaffold705	38439	D1	T	12	15
scaffold705	53423	D1	C	15	26
scaffold705	64174	D1	A	5	6
scaffold705	94345	D1	T	18	20
scaffold705	108670	D4	TCTT	9	19
scaffold705	115399	D1	A	21	28
scaffold705	205219	D3	GAG	27	28
scaffold705	220178	D1	A	5	14
scaffold705	222039	D1	T	16	22
scaffold705	257484	D1	A	5	9
scaffold705	279628	D1	G	15	27
scaffold705	307493	I1	C	7	6
scaffold705	327273	D1	A	19	23
scaffold705	387085	I1	G	6	16
scaffold705	420910	I1	C	8	21
scaffold705	422813	D1	A	23	13
scaffold705	422908	D1	C	13	21
scaffold705	446873	D1	A	8	10
scaffold705	494925	I5	TGACT	15	37
scaffold705	522262	I6	AGTGTG	8	12
scaffold705	523056	I2	GG	20	16
scaffold705	587588	D4	GTGA	6	12
scaffold705	598889	I1	A	13	16
scaffold705	635981	D2	GA	10	28
scaffold705	694977	I1	T	8	21
scaffold705	728164	D2	AG	15	31
scaffold705	734473	D1	A	16	16
scaffold705	744733	D2	AA	14	13
scaffold705	762812	D2	TT	16	33
scaffold705	774876	D2	TT	7	13
scaffold705	820988	D2	AC	27	54
scaffold705	828137	I1	G	12	19
scaffold705	830552	D1	A	9	19
scaffold705	831773	D1	A	6	9
scaffold705	837027	I1	G	11	26
scaffold705	837712	D4	AGAG	10	23
scaffold705	839303	D2	AA	5	12
scaffold705	851654	I1	T	5	6
scaffold705	893801	D1	G	10	29
scaffold705	943422	I1	G	30	36
scaffold705	944703	D1	A	6	9
scaffold705	948831	D2	AG	14	29
scaffold705	955867	D4	AACA	30	42
scaffold705	959150	D1	T	17	30
scaffold705	971382	D2	AA	9	19
scaffold705	981113	D1	A	17	10
scaffold705	1005680	I4	AACA	7	11
scaffold705	1028486	D1	A	6	12
scaffold705	1048284	D1	A	18	13
scaffold705	1050945	D6	TATTTT	16	29
scaffold705	1051719	D1	T	8	13
scaffold705	1052255	I1	T	5	11
scaffold705	1060450	D1	A	14	11
scaffold705	1062166	D4	AAAT	11	17
scaffold705	1091395	D1	A	13	28
scaffold705	1133728	D5	TTCAA	5	11
scaffold705	1135436	D1	G	21	35
scaffold705	1150565	D1	A	5	14
scaffold705	1159584	D1	C	14	32
scaffold705	1159749	D1	T	16	10
scaffold705	1211612	I4	AGAG	6	11
scaffold705	1222811	D1	A	18	19
scaffold705	1228451	D1	A	21	19
scaffold705	1236087	D1	T	5	12
scaffold705	1237076	D1	T	5	13
scaffold705	1238503	D1	T	7	12
scaffold705	1242596	D1	A	8	18
scaffold705	1243904	D2	AG	13	14
scaffold705	1307982	D1	T	16	34
scaffold705	1322284	D1	T	12	22
scaffold705	1370423	D4	CTAA	13	20
scaffold705	1392816	D1	T	17	8
scaffold705	1409121	D1	A	20	26
scaffold705	1483200	D2	TT	5	7
scaffold705	1486270	D2	TT	7	6
scaffold705	1487009	I1	G	21	33
scaffold705	1500702	D1	T	8	14
scaffold705	1532804	D5	TAACA	9	22
scaffold705	1550901	D1	G	13	24
scaffold705	1550978	D5	AAGCT	18	26
scaffold705	1572279	D1	G	19	27
scaffold705	1578021	D1	A	15	30
scaffold705	1606404	D1	G	21	24
scaffold705	1612648	D1	A	5	10
scaffold705	1664376	D1	T	9	16
scaffold705	1692504	I4	ACTT	12	35
scaffold705	1693904	D1	T	10	20
scaffold705	1694889	D1	T	9	22
scaffold721	1341	D4	TAAG	10	23
scaffold721	3669	D1	T	10	18
scaffold721	4933	D3	GCA	10	10
scaffold721	5715	I2	CT	11	18
scaffold721	5873	I1	C	13	19
scaffold721	6433	I1	C	29	28
scaffold721	7522	D2	TT	5	12
scaffold721	8673	D1	G	11	21
scaffold721	11569	I3	AAA	7	5
scaffold721	16901	I3	AAG	12	20
scaffold721	16956	I1	A	9	14
scaffold721	26281	I6	TACTTG	6	10
scaffold721	32196	D3	ATA	12	20
scaffold721	42989	D2	TT	21	24
scaffold721	51778	D1	A	7	12
scaffold721	65521	D1	T	14	26
scaffold721	91596	I3	ACA	7	10
scaffold721	93191	D3	ATG	12	26
scaffold721	93480	D1	T	13	19
scaffold721	98127	I1	C	8	15
scaffold721	116175	I2	AT	11	21
scaffold721	126072	D1	C	7	13
scaffold721	154139	I1	T	10	15
scaffold721	160095	D2	AA	11	7
scaffold721	161872	D1	T	23	12
scaffold721	181095	I3	TAT	8	15
scaffold721	184657	I1	T	7	13
scaffold721	197999	D1	A	5	13
scaffold721	205479	D1	A	8	12
scaffold721	208156	D5	ACAAA	23	18
scaffold721	217515	D2	CA	13	38
scaffold721	218374	D1	A	7	11
scaffold721	219609	D1	A	7	12
scaffold721	224758	D1	A	5	7
scaffold721	225039	D3	CTC	8	19
scaffold721	225115	I1	C	5	10
scaffold721	242998	I1	A	8	23
scaffold721	260301	D1	A	8	23
scaffold721	266056	D1	C	13	37
scaffold721	268302	I1	G	14	16
scaffold721	270469	D2	AC	13	37
scaffold721	284688	D1	A	7	15
scaffold721	287378	D1	A	15	13
scaffold721	289623	D3	AAT	13	16
scaffold721	289840	D1	T	25	10
scaffold721	293061	D2	AA	17	26
scaffold721	294553	I1	C	12	20
scaffold721	294896	D1	T	6	15
scaffold721	305518	D2	TT	5	11
scaffold721	324988	D1	C	17	17
scaffold721	341796	D2	AT	14	29
scaffold721	346565	D3	TTT	8	18
scaffold721	350692	I1	A	20	27
scaffold721	350954	I1	A	10	22
scaffold721	350993	D1	T	12	31
scaffold721	351892	D2	TT	9	14
scaffold721	352114	I1	C	15	31
scaffold721	354018	I1	G	5	10
scaffold721	355315	I2	CT	10	24
scaffold721	357136	I1	G	7	15
scaffold721	358404	D2	TA	13	15
scaffold721	360031	D1	T	8	14
scaffold721	367491	D1	T	13	18
scaffold721	370903	D1	C	14	31
scaffold721	372174	I1	A	16	20
scaffold721	372453	I1	C	11	31
scaffold721	372682	I1	T	10	27
scaffold721	382104	D2	TA	9	12
scaffold721	383478	I1	C	12	29
scaffold721	388536	D1	C	14	29
scaffold721	390754	I1	C	10	21
scaffold721	392036	D3	TGG	26	26
scaffold721	393925	I2	CA	18	26
scaffold721	394441	D1	A	5	11
scaffold721	395004	D1	A	14	35
scaffold721	396190	D1	T	18	27
scaffold721	399943	D2	TC	17	25
scaffold721	403331	D2	TT	5	13
scaffold721	408577	D1	A	15	21
scaffold721	416479	I1	T	22	33
scaffold721	422327	D2	AA	20	39
scaffold721	422827	D1	A	10	29
scaffold721	448363	I1	G	5	12
scaffold721	448924	D1	A	26	12
scaffold721	451585	D1	T	9	21
scaffold721	454586	D1	A	26	25
scaffold721	455434	D1	C	12	29
scaffold721	456626	D1	T	7	15
scaffold721	456742	D1	T	10	18
scaffold721	458317	I2	GA	10	28
scaffold721	467192	I1	T	6	17
scaffold721	467881	I1	A	7	5
scaffold721	468376	D1	T	15	22
scaffold721	468413	D4	CAAA	12	15
scaffold721	468997	I2	CT	28	19
scaffold721	471931	D2	CA	15	37
scaffold721	475643	D2	AT	17	22
scaffold721	484509	D1	A	16	12
scaffold721	484874	I2	TA	17	33
scaffold721	490088	D1	A	9	20
scaffold721	491650	D2	AA	15	23
scaffold721	494165	I1	C	5	11
scaffold721	496138	D1	T	8	22
scaffold721	498029	D1	A	10	21
scaffold721	500115	D1	A	11	29
scaffold721	504281	D1	A	5	11
scaffold721	509132	I2	CT	12	23
scaffold721	513400	D1	G	7	19
scaffold721	517332	I1	T	14	23
scaffold721	518534	D3	AAA	11	9
scaffold721	519630	I1	A	24	29
scaffold721	524960	I2	CT	9	10
scaffold721	528323	D1	T	8	22
scaffold721	534151	I1	G	7	9
scaffold721	543339	D3	TTT	9	23
scaffold721	547341	D1	T	7	20
scaffold721	549802	D1	A	9	13
scaffold721	560285	I1	A	36	29
scaffold721	563258	D1	T	10	28
scaffold721	564975	D2	GA	6	6
scaffold721	565102	I1	T	10	20
scaffold721	565605	D1	A	13	12
scaffold721	566864	I2	TC	11	11
scaffold721	568831	I1	T	13	33
scaffold721	569836	I1	A	11	16
scaffold721	570091	D1	T	15	20
scaffold721	572833	D1	G	13	31
scaffold721	575085	D4	ACAA	22	34
scaffold721	580538	D4	AAAA	6	8
scaffold721	591209	D1	A	5	12
scaffold721	599670	D1	C	19	36
scaffold721	616915	I1	G	17	33
scaffold721	626569	I1	C	14	16
scaffold721	626937	I1	C	12	24
scaffold721	630783	I1	C	14	20
scaffold721	631377	I2	TA	10	26
scaffold721	632031	I1	A	7	20
scaffold721	632838	D5	AAAAT	12	27
scaffold721	633923	I1	A	15	26
scaffold721	637496	D1	T	9	22
scaffold721	643701	I1	G	15	39
scaffold721	644641	I3	ATT	17	21
scaffold721	645453	D1	A	14	18
scaffold721	645850	D1	T	8	14
scaffold721	659208	D1	T	17	30
scaffold721	666304	D2	AA	9	12
scaffold721	673605	D4	TCTT	14	15
scaffold721	676955	D2	AC	12	29
scaffold721	679170	I1	A	7	18
scaffold721	685811	I1	C	19	47
scaffold721	686220	I1	G	11	18
scaffold721	689524	D1	T	14	26
scaffold721	709031	D1	A	11	32
scaffold721	743481	D2	TT	5	14
scaffold721	744567	D2	TT	10	18
scaffold721	754451	D3	TTC	11	23
scaffold721	756338	I1	A	10	12
scaffold721	757216	D2	AA	5	10
scaffold721	772259	D1	T	17	35
scaffold721	779753	D1	T	5	9
scaffold721	780879	D1	T	10	14
scaffold721	781222	I2	CA	6	16
scaffold721	789760	I4	TCTG	14	11
scaffold721	791646	D1	G	11	17
scaffold721	791923	D1	T	9	10
scaffold721	793174	I2	GG	9	25
scaffold721	795717	I2	GC	16	25
scaffold721	796221	D1	T	56	30
scaffold721	797933	D1	T	12	17
scaffold721	798058	I1	T	16	27
scaffold721	798134	I1	G	12	29
scaffold721	799970	D1	T	16	25
scaffold721	801334	D3	TTT	7	14
scaffold721	803334	I1	C	18	52
scaffold721	819916	I1	A	18	31
scaffold721	840858	D1	A	9	24
scaffold721	844915	D1	A	18	23
scaffold721	858112	D5	TTATT	6	5
scaffold721	865632	I4	ATAA	8	20
scaffold721	880186	D1	T	10	17
scaffold721	884750	D2	AA	7	9
scaffold721	922749	D1	A	12	24
scaffold721	929172	D1	A	5	11
scaffold721	933272	D2	AA	7	7
scaffold721	952596	D1	A	5	6
scaffold721	966901	I2	CA	11	21
scaffold721	967904	D1	C	6	12
scaffold721	967925	D1	A	7	8
scaffold721	972421	I5	TAAAT	15	15
scaffold721	972982	I1	A	8	18
scaffold721	973087	I1	T	9	5
scaffold721	978480	D4	TTAA	12	19
scaffold721	980976	D1	T	6	17
scaffold721	1000888	D1	T	8	18
scaffold721	1001905	D1	T	7	18
scaffold721	1006770	I1	A	13	14
scaffold721	1010275	D1	A	8	11
scaffold721	1015163	I2	TA	5	12
scaffold721	1016860	D1	A	5	13
scaffold721	1035027	I1	T	7	13
scaffold721	1043893	D2	TT	11	13
scaffold721	1044164	D1	T	16	28
scaffold721	1048297	D2	GA	10	24
scaffold721	1087001	D4	ACAT	6	12
scaffold721	1094373	D1	T	5	10
scaffold721	1127708	D1	A	18	11
scaffold721	1133566	D2	CC	7	8
scaffold721	1136362	D2	AT	16	32
scaffold721	1145420	D3	TTC	11	30
scaffold721	1147523	D2	AA	6	7
scaffold721	1148171	D1	T	5	14
scaffold721	1153215	D1	A	7	18
scaffold721	1177699	D1	C	17	25
scaffold721	1213559	D1	C	11	13
scaffold721	1218129	D1	T	8	11
scaffold721	1224487	D1	T	5	12
scaffold738	5521	D1	G	12	6
scaffold738	9108	I1	T	25	16
scaffold738	19295	D1	C	13	7
scaffold738	28652	D6	TCATGG	6	5
scaffold735	2040	I1	A	10	25
scaffold735	6071	D1	A	8	11
scaffold735	12251	I1	G	9	9
scaffold735	13842	I2	CT	11	17
scaffold735	14454	I1	A	11	11
scaffold735	14505	I3	ATT	13	20
scaffold735	14988	I1	G	10	11
scaffold735	22399	D1	T	6	14
scaffold735	22743	I1	T	8	15
scaffold735	23335	D1	T	7	17
scaffold735	26247	D1	T	6	11
scaffold735	27658	D2	TC	16	28
scaffold735	28010	D1	A	10	25
scaffold735	31920	D5	AATGT	10	26
scaffold735	32666	D1	T	12	33
scaffold735	71972	D1	T	16	16
scaffold735	84078	I4	ATTT	7	5
scaffold735	88553	D1	T	19	32
scaffold735	91802	I4	CAGT	10	22
scaffold735	98647	D1	A	14	19
scaffold735	99455	D1	A	5	11
scaffold735	100951	D1	C	12	22
scaffold735	101027	I1	G	9	26
scaffold735	101701	D1	C	8	18
scaffold735	107863	D1	A	19	39
scaffold735	108529	D1	T	7	19
scaffold735	109027	D1	T	17	29
scaffold735	109096	D1	G	15	39
scaffold735	111168	D2	TT	10	13
scaffold735	114531	D1	T	8	19
scaffold735	116252	D1	T	7	7
scaffold735	117951	I1	T	12	14
scaffold735	119611	D1	A	9	16
scaffold735	123452	D3	TTT	8	17
scaffold735	126043	I2	CA	15	19
scaffold735	127249	D2	TG	8	12
scaffold735	128900	I1	G	11	21
scaffold735	130628	D1	A	8	9
scaffold735	130795	D1	A	8	15
scaffold735	131414	D4	AGCG	23	35
scaffold735	131759	D1	T	14	18
scaffold735	132521	D5	TTTGT	6	14
scaffold735	133130	D1	A	10	26
scaffold735	135901	D1	T	16	19
scaffold735	158913	D1	A	5	14
scaffold735	163204	D1	A	10	20
scaffold735	167965	D1	A	13	20
scaffold735	169276	D2	TT	16	16
scaffold735	172596	D1	A	5	8
scaffold735	174882	D2	AT	9	15
scaffold735	176395	D1	T	9	23
scaffold735	177973	D2	GA	8	13
scaffold735	186027	I4	CAAA	9	17
scaffold735	189685	I3	CCT	9	24
scaffold735	192449	I1	C	10	28
scaffold735	193077	D2	TT	9	21
scaffold735	193598	D1	C	7	12
scaffold735	199363	D1	T	13	21
scaffold735	199922	D1	T	14	22
scaffold735	201687	D1	C	7	11
scaffold735	203220	D1	A	5	7
scaffold735	203430	I1	C	9	18
scaffold735	214082	D2	AC	11	16
scaffold735	218059	D1	T	8	17
scaffold735	231939	D2	TT	7	15
scaffold735	233583	D1	T	14	7
scaffold735	234194	D1	G	9	26
scaffold735	235419	I2	AT	24	32
scaffold735	236558	I1	T	5	7
scaffold735	238850	I1	T	20	18
scaffold735	249157	D1	A	6	14
scaffold735	249293	I1	A	13	30
scaffold735	249536	D1	G	16	27
scaffold735	250871	D1	A	7	12
scaffold735	251363	D1	A	7	16
scaffold735	254072	I3	TAA	10	22
scaffold735	254711	D1	A	15	19
scaffold735	258064	D1	T	7	8
scaffold735	258673	D1	T	12	17
scaffold735	267169	D1	G	19	26
scaffold735	272975	D1	T	23	45
scaffold735	275207	D1	T	15	24
scaffold735	275807	D1	T	10	12
scaffold735	276837	I1	C	6	16
scaffold735	282214	I1	T	13	32
scaffold735	285120	D1	T	12	32
scaffold735	290413	D3	TGT	17	24
scaffold735	293334	D6	AAAAAG	6	9
scaffold735	295462	D4	TGTT	15	21
scaffold735	295886	I3	CAA	9	19
scaffold735	298008	D3	TTG	6	17
scaffold735	299252	D3	ATG	12	31
scaffold735	299649	D1	T	14	23
scaffold735	301620	D1	T	16	24
scaffold735	301826	D1	A	11	23
scaffold735	302188	D2	AA	5	9
scaffold735	303113	D1	T	6	17
scaffold735	303836	I1	G	9	25
scaffold735	306163	D2	AA	10	25
scaffold735	306377	D1	A	13	28
scaffold735	306615	D2	AG	9	21
scaffold735	306908	I1	C	9	21
scaffold735	310405	D4	GTGT	5	14
scaffold735	310497	D1	T	5	14
scaffold735	313363	I2	AA	10	16
scaffold735	314090	I2	AG	12	18
scaffold735	323131	D1	A	6	16
scaffold735	326751	D4	AAAA	5	12
scaffold735	330210	I1	T	11	20
scaffold735	331137	D2	AA	6	11
scaffold735	338192	D2	AT	8	16
scaffold735	345183	D4	AAGT	12	20
scaffold735	348174	I1	T	7	18
scaffold735	349583	D1	T	6	17
scaffold735	352012	D2	AT	5	11
scaffold735	356272	I1	A	13	31
scaffold735	357658	I1	A	12	8
scaffold735	358976	D1	C	11	22
scaffold735	361798	D1	T	10	17
scaffold735	362267	D1	A	11	19
scaffold735	362458	I2	GT	8	23
scaffold735	364018	D1	A	22	21
scaffold735	364981	D4	TATT	7	8
scaffold735	372922	I3	AGA	12	21
scaffold735	374853	D3	TTA	12	18
scaffold735	378737	D1	A	11	26
scaffold735	378971	D1	A	12	22
scaffold735	380169	I1	C	10	18
scaffold735	380274	I3	GAG	11	18
scaffold735	383364	I1	A	9	17
scaffold735	383773	D1	T	13	16
scaffold735	386407	D2	TT	10	20
scaffold735	387371	D1	A	21	29
scaffold735	392258	D1	A	10	15
scaffold735	396217	D1	T	14	19
scaffold735	411193	I4	CACA	9	22
scaffold735	415378	D1	C	6	16
scaffold735	419197	I1	A	13	24
scaffold735	419668	I1	A	12	15
scaffold735	423205	D3	TGT	11	23
scaffold735	429651	D1	C	11	18
scaffold735	430480	D2	TT	9	18
scaffold735	435873	D3	GGG	12	30
scaffold735	440229	I1	G	15	42
scaffold735	440402	D2	AC	5	14
scaffold735	441569	D1	A	9	18
scaffold735	442582	I5	CGTAC	8	10
scaffold735	443819	D4	TCTC	12	26
scaffold735	443981	D1	C	16	38
scaffold735	445770	I4	AGAT	5	9
scaffold735	447546	D4	AATG	13	31
scaffold735	450570	I1	A	8	7
scaffold735	454181	D1	A	16	21
scaffold735	462027	I1	C	14	5
scaffold735	463640	I2	TA	6	13
scaffold735	467086	D1	G	12	27
scaffold735	469140	I2	TC	6	10
scaffold735	474330	D1	A	16	24
scaffold735	475195	D1	T	8	12
scaffold735	481462	D2	TT	6	7
scaffold735	481997	D2	AA	5	8
scaffold735	489681	I2	CT	15	30
scaffold735	493343	I1	A	7	20
scaffold735	495468	I1	T	5	11
scaffold735	498946	D1	A	5	14
scaffold735	501633	D1	T	10	19
scaffold735	501712	I1	G	5	12
scaffold735	501953	D1	T	5	14
scaffold735	504311	D1	T	13	14
scaffold735	506996	D2	TT	6	16
scaffold735	509540	D2	GA	7	11
scaffold735	510578	D2	AT	19	11
scaffold735	512470	D3	TAT	5	10
scaffold735	540320	D1	A	9	18
scaffold735	544224	D1	T	15	20
scaffold735	547394	D2	TA	6	8
scaffold735	551097	D1	T	7	8
scaffold735	551393	D1	T	8	20
scaffold735	552376	D4	ATAA	12	18
scaffold735	553340	I1	T	6	17
scaffold735	554432	I1	T	8	19
scaffold735	555769	I1	T	12	18
scaffold735	557300	I1	A	17	16
scaffold735	557359	I1	T	11	24
scaffold735	563764	D4	CAAA	13	26
scaffold735	564409	D1	G	17	12
scaffold735	571296	D4	TGTC	11	27
scaffold735	578485	D1	A	14	22
scaffold735	580096	I1	T	22	31
scaffold735	580572	D2	AA	10	19
scaffold735	586591	D1	T	5	12
scaffold735	592439	D1	A	8	13
scaffold727	2510	D1	A	7	18
scaffold727	2996	D2	AA	7	16
scaffold727	3084	D2	AG	6	12
scaffold727	6009	D4	GAAT	7	10
scaffold727	7491	I1	A	12	32
scaffold727	9437	I1	T	11	18
scaffold727	12369	D1	A	14	21
scaffold727	13142	D2	TC	20	46
scaffold727	13804	D6	TTCATA	15	20
scaffold727	16053	I1	A	13	33
scaffold727	17717	I1	A	5	6
scaffold727	18760	D1	C	5	14
scaffold727	18830	D1	A	7	17
scaffold727	19185	I1	G	7	15
scaffold727	20152	D1	T	7	8
scaffold727	23666	D2	TT	12	23
scaffold727	30738	D1	T	9	25
scaffold727	31099	I1	G	13	31
scaffold727	31704	I3	CTT	10	27
scaffold727	32240	D2	TT	18	28
scaffold727	34033	I4	GCAT	19	31
scaffold727	39273	D1	T	8	10
scaffold727	53523	D1	T	11	12
scaffold727	53854	D1	T	6	12
scaffold727	57813	I1	A	12	25
scaffold727	74293	I2	TA	19	26
scaffold727	96143	I1	C	5	12
scaffold727	96388	I1	A	10	12
scaffold727	98453	D1	A	8	12
scaffold727	100685	I4	CTTT	10	24
scaffold727	102751	I1	T	8	18
scaffold727	103600	D1	A	13	30
scaffold727	108378	I1	G	14	26
scaffold727	113607	D2	TT	5	14
scaffold727	116760	I4	GTTT	7	10
scaffold727	131118	D5	TAACT	7	15
scaffold727	136947	D1	G	18	28
scaffold727	137709	I1	A	13	24
scaffold727	139989	D1	T	7	17
scaffold727	141557	I1	C	11	18
scaffold727	143353	D1	A	20	33
scaffold727	143586	D2	AC	18	25
scaffold727	144725	D1	T	9	18
scaffold727	147215	D1	C	14	28
scaffold727	152088	I3	TGT	11	22
scaffold727	152876	D1	C	11	22
scaffold727	153365	I1	G	5	6
scaffold727	153555	I1	C	12	15
scaffold727	153949	D5	GAGAA	8	20
scaffold727	164941	D2	GG	12	14
scaffold727	186487	I1	A	7	14
scaffold727	190034	I1	T	8	18
scaffold727	190417	I1	A	6	15
scaffold727	193847	I2	GA	10	22
scaffold727	194111	I1	A	9	22
scaffold727	194315	D3	AAA	8	15
scaffold727	195829	D5	AAATA	6	17
scaffold727	201480	D1	T	9	24
scaffold727	203253	D1	T	6	16
scaffold727	211684	D1	T	6	15
scaffold727	212791	D2	TT	7	13
scaffold727	214995	I4	GTTG	6	13
scaffold727	216523	D1	A	15	20
scaffold727	216681	D1	T	10	24
scaffold727	228539	D1	A	13	24
scaffold727	228747	I2	TT	10	21
scaffold727	230516	I1	C	7	19
scaffold727	231714	D2	AT	7	16
scaffold727	231803	I2	AT	7	7
scaffold727	236965	I1	G	7	11
scaffold727	240032	I2	TC	21	22
scaffold727	243806	D3	CTC	16	25
scaffold727	244016	D3	AAA	14	21
scaffold727	248929	D1	T	8	19
scaffold727	266661	D1	A	15	21
scaffold727	298941	D1	C	18	21
scaffold727	302651	D2	TA	27	26
scaffold727	304434	D1	A	9	19
scaffold727	316636	D1	T	16	35
scaffold727	318454	D1	G	13	15
scaffold727	322491	D1	C	19	33
scaffold727	322675	D1	A	9	11
scaffold727	326462	D1	T	12	21
scaffold727	337021	D1	A	9	24
scaffold727	337390	D2	TC	11	21
scaffold727	347915	D4	GGAA	5	8
scaffold727	352781	I1	T	20	34
scaffold727	354502	D3	AAA	5	5
scaffold727	355438	D1	A	13	23
scaffold727	356009	D1	C	18	27
scaffold727	360116	D1	C	21	34
scaffold727	360530	D2	TT	6	9
scaffold727	361690	I1	G	7	20
scaffold727	364259	D1	A	16	27
scaffold727	369303	D3	TTT	6	15
scaffold727	371393	D3	TTG	8	11
scaffold727	374651	D1	A	7	10
scaffold727	374852	I1	G	17	35
scaffold727	375006	D1	T	15	25
scaffold727	375863	D1	C	6	15
scaffold727	376326	I1	A	8	15
scaffold727	383131	I1	T	6	15
scaffold727	383500	I1	G	11	19
scaffold727	386269	I1	T	9	19
scaffold727	390353	D4	GTTA	14	20
scaffold727	391771	I1	C	12	21
scaffold727	395985	D1	A	15	43
scaffold727	397981	I1	G	14	22
scaffold727	400075	D4	TGTT	5	11
scaffold727	401339	I1	C	5	14
scaffold727	401996	I4	TATA	9	23
scaffold727	406002	D1	T	8	9
scaffold727	406067	D2	TA	7	13
scaffold727	407864	I1	T	7	18
scaffold727	411336	I1	A	9	22
scaffold727	414782	I2	TA	6	12
scaffold727	414805	I1	A	13	7
scaffold727	415522	I1	G	9	18
scaffold727	417765	D4	TGTT	7	16
scaffold727	418260	D1	T	7	17
scaffold727	421593	D1	T	13	31
scaffold727	422222	I3	TTT	13	31
scaffold727	426126	I3	ATA	10	12
scaffold727	434407	D1	T	15	18
scaffold727	434809	D2	AA	16	23
scaffold727	485322	D2	AA	8	11
scaffold727	485924	D1	G	14	24
scaffold727	489350	I3	AGT	7	20
scaffold727	493075	D4	CTTT	30	20
scaffold727	500078	I1	C	10	10
scaffold727	521832	D1	T	13	20
scaffold727	523416	D1	A	20	11
scaffold727	531310	D1	A	7	13
scaffold727	555796	D5	TATAT	8	22
scaffold727	559417	D1	T	5	13
scaffold727	595298	D1	T	5	14
scaffold727	600132	I1	A	6	10
scaffold727	603251	D5	ACAAA	9	20
scaffold727	603428	D4	CTCT	10	26
scaffold727	604347	D1	T	10	21
scaffold727	605425	D2	AG	5	14
scaffold727	607219	D6	AAATAA	8	18
scaffold727	608165	D3	TTT	9	14
scaffold727	609494	D1	A	19	35
scaffold727	609883	D3	AAA	9	8
scaffold727	610277	D1	A	11	25
scaffold727	612809	D1	A	11	17
scaffold727	613615	D1	A	8	13
scaffold727	616014	I1	G	8	20
scaffold727	618831	I1	T	11	26
scaffold727	619105	I2	CA	7	16
scaffold727	626474	I1	A	7	18
scaffold727	627427	I1	C	9	19
scaffold727	629840	D1	T	13	16
scaffold727	630672	D1	A	15	32
scaffold727	636325	D2	CA	19	25
scaffold727	640768	I1	A	9	14
scaffold727	641318	D1	A	7	14
scaffold727	658162	D2	CT	6	9
scaffold727	658380	I1	T	17	19
scaffold727	670752	D1	T	8	19
scaffold727	675559	D4	TTCT	8	20
scaffold727	679175	D4	AAAG	14	36
scaffold727	680829	D3	GAG	11	31
scaffold727	694120	D1	A	12	20
scaffold727	696971	I1	C	9	16
scaffold727	711697	D4	TGAG	12	21
scaffold727	714569	D1	A	7	10
scaffold727	716057	D6	AAGCAT	12	28
scaffold727	729781	D1	T	11	20
scaffold727	742712	I2	CT	10	12
scaffold727	743146	I1	C	10	12
scaffold727	743221	D1	A	9	22
scaffold727	744076	D4	CAAT	10	24
scaffold727	751293	D1	A	13	19
scaffold727	764085	D1	T	11	14
scaffold727	768865	D1	T	7	18
scaffold727	783441	D4	TCTC	8	17
scaffold727	783738	D1	G	13	12
scaffold727	788446	D1	T	10	18
scaffold727	790439	D4	AGAT	15	28
scaffold727	791187	I3	TAA	18	21
scaffold727	792316	D1	T	21	30
scaffold727	798217	D3	GAG	22	29
scaffold727	801958	D3	TGT	12	23
scaffold727	803448	D1	C	9	11
scaffold727	805608	I1	A	10	26
scaffold727	816501	D1	A	18	24
scaffold727	821680	D1	T	8	18
scaffold727	829268	D1	T	11	29
scaffold727	830329	D4	TTTG	10	25
scaffold727	839084	I3	CAT	10	26
scaffold727	844287	D1	T	6	16
scaffold727	847083	I1	G	9	12
scaffold727	848452	I2	CT	8	11
scaffold727	849985	D1	A	9	16
scaffold727	853336	D1	T	12	20
scaffold727	856719	D1	T	9	19
scaffold727	860689	I1	T	12	13
scaffold727	861570	D2	TT	10	19
scaffold727	865669	D4	AGTT	7	11
scaffold727	866011	D1	T	19	25
scaffold727	870325	I4	AGTT	15	19
scaffold727	871008	D2	TG	8	9
scaffold727	871067	D1	T	9	24
scaffold727	871714	I4	TACA	8	23
scaffold727	873259	I1	T	16	16
scaffold727	881522	D1	T	9	21
scaffold727	881601	D1	T	14	12
scaffold727	882046	I1	A	15	26
scaffold727	882572	D1	A	9	18
scaffold727	888519	D1	T	14	34
scaffold727	890461	D3	TTT	14	21
scaffold727	894262	D1	A	9	15
scaffold727	896505	D4	AGAG	9	16
scaffold727	896712	I1	A	11	11
scaffold727	897779	I3	ATA	6	6
scaffold727	906504	D2	AA	19	16
scaffold727	910528	D2	AT	11	9
scaffold727	912921	D1	A	5	14
scaffold727	914017	D1	A	7	18
scaffold727	918832	D1	G	11	13
scaffold727	920747	D1	T	15	27
scaffold727	920942	D5	TTGAT	8	14
scaffold727	921243	D1	A	9	13
scaffold727	921766	D1	T	5	14
scaffold727	933298	I1	T	8	19
scaffold727	933706	D1	T	15	17
scaffold727	934042	D2	CT	15	42
scaffold727	940202	D5	TAAAA	6	12
scaffold727	940830	D1	T	17	20
scaffold727	943028	D1	T	7	7
scaffold727	948984	D1	T	6	15
scaffold727	949189	D1	G	6	10
scaffold727	959388	D1	T	14	23
scaffold727	968905	D1	T	10	29
scaffold727	981123	D4	ACTT	16	32
scaffold727	1016124	I1	A	11	25
scaffold727	1016982	D4	TACT	11	11
scaffold727	1017726	D3	CAC	7	13
scaffold727	1018095	I2	TA	9	13
scaffold727	1020219	I1	G	8	11
scaffold727	1021250	D1	A	11	11
scaffold727	1021476	D3	AAA	7	10
scaffold727	1022679	D1	T	12	10
scaffold727	1026301	D1	T	14	22
scaffold727	1029053	D1	A	6	17
scaffold727	1030485	I1	T	17	22
scaffold727	1040159	D1	T	8	16
scaffold727	1042760	D1	T	15	28
scaffold727	1043499	I1	T	8	8
scaffold733	73732	D1	T	19	11
scaffold733	116525	I4	AACA	8	19
scaffold733	170250	I4	CCCT	12	6
scaffold733	186035	D1	A	11	16
scaffold720	1933	D2	CG	16	19
scaffold720	2991	I1	A	18	19
scaffold720	3686	I2	CT	14	29
scaffold720	13085	D4	AAAA	5	9
scaffold720	15143	D1	T	7	18
scaffold720	22240	I3	TGG	8	22
scaffold720	24444	D1	A	14	24
scaffold720	24726	D1	A	11	15
scaffold720	25584	I1	T	10	17
scaffold720	25921	I1	G	17	34
scaffold720	29526	D1	T	8	22
scaffold720	30701	I1	A	17	18
scaffold720	51085	D1	T	13	18
scaffold720	54987	D2	AA	6	9
scaffold720	62557	D6	AAAAAA	6	9
scaffold720	66258	D1	T	11	14
scaffold720	78371	D1	A	13	21
scaffold720	83433	D1	T	10	23
scaffold720	113831	D1	A	5	8
scaffold720	126636	D1	T	6	11
scaffold720	141763	D4	AGAG	10	19
scaffold720	151896	D5	AACCT	8	7
scaffold720	189660	D1	T	5	9
scaffold720	194229	D1	A	14	16
scaffold720	205468	D1	A	16	39
scaffold720	208885	D1	T	13	7
scaffold720	215434	D1	A	6	12
scaffold720	234267	I4	GATT	8	16
scaffold720	245927	D1	A	7	8
scaffold720	261285	D1	A	12	9
scaffold720	269505	D2	AA	14	28
scaffold720	279915	D1	T	14	38
scaffold720	285568	I1	A	11	25
scaffold720	295429	D1	A	17	18
scaffold720	308049	I1	C	22	42
scaffold720	310976	D1	T	14	35
scaffold720	311630	I1	G	13	15
scaffold720	313118	D1	T	6	11
scaffold720	319844	I1	T	6	17
scaffold720	324856	D1	G	13	19
scaffold720	329434	D2	AA	9	9
scaffold720	330992	I2	CA	14	40
scaffold720	333646	D1	T	11	17
scaffold720	351120	D1	T	12	20
scaffold720	359668	D1	T	7	15
scaffold720	361185	D2	CC	11	12
scaffold720	366882	D2	TC	9	22
scaffold720	381339	D2	CC	10	13
scaffold720	384427	I1	C	17	30
scaffold720	411439	D2	GT	13	24
scaffold720	412450	I1	G	11	25
scaffold720	413602	D1	T	14	15
scaffold720	414394	I1	A	12	20
scaffold720	414888	D1	A	13	20
scaffold720	418452	I1	A	16	26
scaffold720	419761	D6	ACTCTC	13	21
scaffold720	422226	D2	AT	5	5
scaffold720	426521	D1	A	13	34
scaffold720	426602	D1	A	15	26
scaffold720	428200	I3	ATC	10	27
scaffold720	429255	D4	AAAG	22	32
scaffold720	437630	I1	A	17	41
scaffold720	447340	D2	AA	17	44
scaffold720	449318	D1	C	8	22
scaffold720	456359	D2	TT	11	25
scaffold720	457618	D1	A	19	20
scaffold720	459982	D3	TTT	15	44
scaffold720	473921	D1	A	10	19
scaffold720	475247	I1	T	17	27
scaffold720	477131	D5	TAAAA	10	27
scaffold720	477937	D6	AGAGGG	11	22
scaffold720	484249	D2	TC	15	41
scaffold720	487727	I1	A	16	40
scaffold720	488213	D2	CC	5	11
scaffold720	489100	D2	TC	13	38
scaffold720	490023	I4	TTTA	16	34
scaffold720	492394	I1	G	16	25
scaffold720	494267	D1	T	15	21
scaffold720	494459	D1	A	18	31
scaffold720	498227	D4	AGTT	7	20
scaffold720	500057	D4	AGGC	23	20
scaffold720	502028	I1	G	13	34
scaffold720	503530	D1	A	9	20
scaffold720	504215	D6	CTGGGA	16	31
scaffold720	505560	D2	AT	26	26
scaffold720	507240	I1	A	21	45
scaffold720	517970	D1	A	6	17
scaffold720	520288	D2	GG	18	27
scaffold720	520492	D2	CA	10	29
scaffold720	521239	I1	G	17	28
scaffold720	522116	I2	CA	14	22
scaffold720	522690	I2	CT	17	35
scaffold720	527175	I1	T	13	35
scaffold720	529332	D1	G	14	7
scaffold720	531497	D1	T	11	20
scaffold720	533800	D1	C	10	26
scaffold720	537799	D1	A	20	14
scaffold720	538312	I1	A	18	26
scaffold720	547573	I1	T	12	32
scaffold720	549201	I1	T	6	10
scaffold720	549212	D2	AG	10	9
scaffold720	550911	D5	CCTAC	7	20
scaffold720	551172	D4	TGTT	16	25
scaffold720	555369	D2	AT	19	35
scaffold720	556616	I1	G	7	10
scaffold720	559705	D1	A	16	26
scaffold720	560012	D1	T	11	11
scaffold720	566489	I3	ATA	7	16
scaffold720	574975	D1	A	7	12
scaffold720	578435	D2	TA	14	30
scaffold720	583190	D1	A	9	17
scaffold720	583543	I1	G	11	30
scaffold720	589350	I1	A	27	48
scaffold720	593865	I1	T	16	32
scaffold720	598701	D1	A	14	39
scaffold720	602779	I1	T	13	30
scaffold720	607562	D2	TT	9	7
scaffold720	609737	I1	A	18	22
scaffold720	610056	I1	T	16	27
scaffold720	612563	D1	T	9	19
scaffold720	631231	D1	A	10	28
scaffold720	634447	D1	G	7	15
scaffold720	635229	I2	CT	5	12
scaffold720	639973	D2	TG	8	23
scaffold720	646821	D4	TTTT	7	11
scaffold720	648914	D1	A	8	21
scaffold720	651227	D1	A	6	5
scaffold720	651705	D2	TT	13	13
scaffold720	659104	D2	AA	12	31
scaffold720	662111	D1	T	8	16
scaffold720	663575	I1	G	17	24
scaffold720	664011	D2	CT	7	20
scaffold720	665024	I4	TCTA	19	40
scaffold720	667125	D5	GGCTT	15	31
scaffold720	687184	D1	T	7	18
scaffold720	688564	D4	AAGA	13	33
scaffold720	691536	D2	TT	9	16
scaffold720	692919	I1	A	17	30
scaffold720	708500	D1	T	7	18
scaffold720	713650	D1	T	14	24
scaffold720	714485	D2	TA	13	23
scaffold720	720342	I1	A	17	13
scaffold720	722402	D1	T	18	32
scaffold720	724545	I1	T	12	31
scaffold720	726395	I1	A	20	33
scaffold720	739532	D1	A	10	29
scaffold720	741540	D1	T	10	19
scaffold720	743955	D1	A	14	24
scaffold720	751359	D1	T	24	41
scaffold720	759485	D1	A	11	14
scaffold720	783423	D1	A	12	16
scaffold720	801530	D3	CAT	19	41
scaffold720	802708	D1	G	15	43
scaffold720	805643	D1	C	11	27
scaffold720	810931	I1	C	11	29
scaffold720	814931	D2	TT	9	19
scaffold720	819334	I4	GTAG	16	23
scaffold720	822587	I1	G	20	24
scaffold720	826851	D1	T	10	17
scaffold720	830676	D3	AGA	7	18
scaffold720	834120	D2	GA	20	21
scaffold720	854844	D3	AGA	15	44
scaffold720	855667	D1	A	12	13
scaffold720	860804	D1	T	13	35
scaffold720	862332	D1	T	9	14
scaffold720	869437	I2	AC	17	41
scaffold720	872102	D1	C	8	13
scaffold720	880934	D2	TC	15	40
scaffold720	881739	I2	TG	8	14
scaffold720	887144	D1	A	6	16
scaffold720	887407	D4	AAAT	6	7
scaffold720	888422	I3	TAA	8	12
scaffold720	889079	I4	TAAT	9	18
[truncated: 265,959+ more rows]
