# Supplementary material for: IDSSR: An Efficient Pipeline for Identifying Polymorphic Microsatellites from a Single Genome Sequence
Source: Int J Mol Sci. 2019 Jul 16;20(14):3497. doi: 10.3390/ijms20143497 (PMC6678329; doi:10.3390/ijms20143497)
Supplement: Supplementary file 1 [file ijms-20-03497-s001.zip › Table S2.xlsx]

## Sheet: Table S2
Scaffold_ID	SSR	Repeat_motif(repeat_unit*repeat_numbers)	SSR_start	SSR_length	Product_sequence	Forward_primer	Forward_tm	Reverse_primer	Reverse_tm	Product_len	Product_len	Type	SNP
scaffold1611	TTGTTGTTGTTGTTGTTGTTG	TTG(3*7)	197248	21	AAATGCCCCATCATGTTCTGACT[TTGTTGTTGTTGTTGTTGTTG]GTTTTCTGCTGTGCCTCATTTTTTTTTAATTTTTTATTATGTTATGTTATTCACCATACAGTACATCATTAGTTTTTGATGTAGTGTTCCATGATTCATTGTTTGCATTGT	AAATGCCCCATCATGTTCTGACTT	61.06	ACAATGCAAACAATGAATCATGGAACA	61.17	155	149	deletion	TTGTTG
scaffold1611	CACACACACACACACACACACA	CA(2*11)	134963	22	TGAGCCATTTCTCTCTCTGGAAAGATTAGAGAAGGTGATTTGTAATAATGTGCACTTT[CACACACACACACACACACACA]TACACACAAAGATCTCATTGGTGTCACCTAGAGAGAAAAATTATTTGAGTTTTCTGTTTTCAGCAATTGAGGTCATGCA	TGAGCCATTTCTCTCTCTGGAAAGA	61.516	TGCATGACCTCAATTGCTGAAAACA	62.186	159	157	deletion	CA
scaffold1611	ATATATATATATATAT	AT(2*8)	90582	16	ATGAAGAGGGAAAAGCTCTTGGGTATTCTCACCCATTGAGCGCTATAATCTTGCATAAGCTTATCAATATATTATAAAATACACATATTGATAA[ATATATATATATATAT]GTGGAGAGAGCAAGAGAGAGAAAAATGA	ATGAAGAGGGAAAAGCTCTTGGGT	62.054	TCATTTTTCTCTCTCTTGCTCTCTCCA	61.886	138	136	deletion	AT
scaffold1637	GATGATGATGAT	GAT(3*4)	146181	12	TGCCAGCCTCACAGAGAAGGTATAAAAATCATATAAGATAAAGTGTGCCAGAGCACTCTACTGGCTACAAAGGTGTTGTTGAA[GATGATGATGAT]AATGATGATGAAGAATTTATTAGCTCAAGGCAATTGCCTTAGTCTGTTGTGCA	TGCCAGCCTCACAGAGAAGGTATA	62.959	TGCACAACAGACTAAGGCAATTGC	62.573	148	145	deletion	GAT
scaffold2535	ACACACACACACACACACACACACACAC	AC(2*14)	76449	28	CCCAGAAAGACACAGACACCAACACACCA[ACACACACACACACACACACACACACAC]GAGGGAGGGGGAATACATACATTAAGTGCTCTGTAATTTCTCATATACTCTCTCACAGACTACCTTGGGA	CCCAGAAAGACACAGACACCAACA	62.969	TCCCAAGGTAGTCTGTGAGAGAGT	62.051	127	125	deletion	AC
scaffold337	ACACACACACACACACACACACACACAC	AC(2*14)	643491	28	CTCAGCACTCCCAGCTCATCGCTCTGCATGAAT[ACACACACACACACACACACACACACAC]ATACATACATACATATGTACATTCCTTCATCTCCCTTTATATAGCATAAGAGTGAGGAGATCTCTCCACCAGGGAGAGCTAATACCTG	CTCAGCACTCCCAGCTCATCG	62.811	CAGGTATTAGCTCTCCCTGGTGGA	63.022	149	147	deletion	AC
scaffold337	ACACACACACACACACACACACAC	AC(2*12)	240401	24	TTTCTCTGCATGTTCAGCACACA[ACACACACACACACACACACACAC]AAACTATTGGATTAGTTTATGTTTTACAGCAGGGGTAAGTGAAGGAGA	TTTCTCTGCATGTTCAGCACACAA	61.698	TCTCCTTCACTTACCCCTGCTGTA	62.605	95	91	deletion	ACAC
scaffold337	TGTGTGTGTGTGTGTGTGTG	TG(2*10)	18126	20	GGGATGTGGGTAGTACAACACAGCATCTACTACAAGAAGTACAGTTTGCTTGATTAACAGGCTTGTTTAACAGTTCTGGTGAAATACAAGT[TGTGTGTGTGTGTGTGTGTG]TACAGCATAGCAAGAGGGAATAGATTAGGGA	GGGATGTGGGTAGTACAACACAGC	63.187	TCCCTAATCTATTCCCTCTTGCTATGCT	62.988	142	148	insertion	TTGTGT
scaffold337	TGTGTGTGTGTG	TG(2*6)	1525259	12	ACCTTAGAGGAGCCGTGACACTAAACTAACACAGGAATTTAGTTGATTTATTATATAGAGGAGATAATTAAGTAATTGACTGTTTGACTAGTTAGCAATTAATTCTGTGTGTGC[TGTGTGTGTGTG]TATGTAGCCTTGACATCAGCCCAGAGTGTTA	ACCTTAGAGGAGCCGTGACACTAA	62.878	TAACACTCTGGGCTGATGTCAAGG	62.378	157	155	deletion	TG
scaffold93	TTCTTCTTCTTC	TTC(3*4)	1150236	12	CCCTTTGAGAGACTTGAGAGCATCTGTTATTGCTACTTGCCA[TTCTTCTTCTTC]CAACATTGCTACTTATATGAAATTTTCCCTCGATCCCCAACTTTCTGTTACATTATGGGAGTCATCAAAATCAGTGGGC	CCCTTTGAGAGACTTGAGAGCATCTG	63.003	GCCCACTGATTTTGATGACTCCCA	63.168	133	130	deletion	TTC
scaffold93	ACACACACACACACACACAC	AC(2*10)	1051144	20	TGTGATACTGGTTTTGGATTTGGGGAGTAAACTTATTACCTTAGAAGACTTATCACAATTACATTTCCTT[ACACACACACACACACACAC]GCACACACATATATGTATATGTATATTTATGGAATTTATAACACAAGGACCAGTAACAAAGGT	TGTGATACTGGTTTTGGATTTGGGG	61.509	ACCTTTGTTACTGGTCCTTGTGTT	60.569	153	147	deletion	ACACAC
scaffold93	ACACACACACACACAC	AC(2*8)	1602619	16	GGCAATGCAATGACAGTAATAAATTTGGAAGA[ACACACACACACACAC]AAATCTGATATATTTTTAGTTGTTAGGAACGTTCAATAGAACATATGGTATAATTAATATACATATATATACATATATATTTTTTGAGTTAGGTGTTTGATGGAATCATGA	GGCAATGCAATGACAGTAATAAATTTGG	60.678	TCATGATTCCATCAAACACCTAACTCA	60.746	159	157	deletion	AC
scaffold93	CACACACACACA	CA(2*6)	1278470	12	CACCAAACATGTCAATGACACTCACTGTCTTTGAAGATTTCATAAGGTGGAAATCAAAT[CACACACACACA]CCACAGAGTAAATAAAAAGTTTAGAGTGATTACTATCTCAGATTAGTACAGCCAAACAAAGGAAGAAAATGA	CACCAAACATGTCAATGACACTCAC	61.013	TCATTTTCTTCCTTTGTTTGGCTGT	60.105	143	141	deletion	CA
scaffold1919	TCTCTCTCTCTCTC	TC(2*7)	39868	14	CTCCCTCTGCTTGTGCTCTCTT[TCTCTCTCTCTCTC]TGTCAAATAAACAAATAAAATATTTTAAAAAGTAAAATAAAATTGAATGCAGTGAAAGGAAACCAAAAGTGA	CTCCCTCTGCTTGTGCTCTCTTT	62.441	TCACTTTTGGTTTCCTTTCACTGCA	61.79	108	106	deletion	TC
scaffold3053	GAGAGAGAGAGAGAGAGA	GA(2*9)	133481	18	GTGAGGCAGCTCTTTAAAAAGCACATGATTTAAAAGTGATGTAGACTTTCATTTTCATTTTTTAAGATTTTATTTTTTTAAGATTTTATTTATTTCTTT[GAGAGAGAGAGAGAGAGA]CAGAAATAGCGACAGAGAGCATGAGTGGGGAGAAGAGGGAGAA	GTGAGGCAGCTCTTTAAAAAGCACA	62.449	TTCTCCCTCTTCTCCCCACTCATG	63.21	160	158	deletion	GA
scaffold236	ATTATTATTATTATT	ATT(3*5)	159545	15	CTGTTCAGCAGGTGATGGGACATTTGGATTGTTTCCAGCTTGA[ATTATTATTATTATT]AAAGCTGCTATGAGAATTTGTGTACAACTCTTTGTCAGAAAGTACGTTTTCATTTCTCTTGGGGAGTTATCTCAGTGGAATTGTTGGGTCACA	CTGTTCAGCAGGTGATGGGACATT	63.159	TGTGACCCAACAATTCCACTGAGA	62.215	151	148	deletion	ATT
scaffold236	TTCTTCTTCTTC	TTC(3*4)	301743	12	GCACAAATATCAACCGACCTTGGCCTTACCAGGGGCTGTCCCTGTGTTTCTAACCCTGCGATGAGTCCCCCAGA[TTCTTCTTCTTC]ACTCCAAGGCATTCATGTCACCCCCAACACTCA	GCACAAATATCAACCGACCTTGGC	62.965	TGAGTGTTGGGGGTGACATGAATG	63.106	119	116	deletion	TTC
scaffold917	AACAACAACAACAAC	AAC(3*5)	2324280	15	ATGCCTTTGTGATGGACAGTCTCCTTAAAAGGCTTAAAAAATGTGGCCTGTTAGCAGATTAAAA[AACAACAACAACAAC]ACAACTGCCAAATCGATGACCTTGTGCTGTTTTCTGGC	ATGCCTTTGTGATGGACAGTCTCC	62.92	GCCAGAAAACAGCACAAGGTCATC	62.856	117	114	deletion	AAC
scaffold917	TGTGTGTGTGTGTGTGTGTGTGTGTGTGTG	TG(2*15)	282030	30	T[TGTGTGTGTGTGTGTGTGTGTGTGTGTGTG]AAGTTTTCATCTGGCACAAAAGTAGAATCAGT	AGTGATTCAGATCCATCTATCAAACACT	60.377	ACTGATTCTACTTTTGTGCCAGATGA	60.745	211	207	deletion	TGTG
scaffold1967	AATAATAATAAT	AAT(3*4)	725049	12	ACTGTTAGGTGGCTGTTAGAAACAATATTTTTGAAGATATTTTGTTAGTAGAAGAAATGCTCACACCATACTATTATGTGGAAAATAGAAA[AATAATAATAAT]TAATAGAAAACATGAAATCAGTTATGAGTATGAATGCATATTGCAAAATTAAAAAGAGATAATTGGATTGTAGTGTACATATAAGGAGACAAAAGATTATTAGGGATTTTCTCTGAGTTGAGAATTGCAGGTAAT	ACTGTTAGGTGGCTGTTAGAAACA	60.142	ATTACCTGCAATTCTCAACTCAGAGA	60.296	238	235	deletion	AAT
scaffold1967	TGTGTGTGTGTGTGTGTGTGTGTGTGTG	TG(2*14)	307142	28	ACAAAACAAGAATTCAACACTGGCATA[TGTGTGTGTGTGTGTGTGTGTGTGTGTG]TATACACACCAGTGATGCTAACAATAAAAATGTAGAGACTTCTTGCTGGAGGTTGTATGAATGACAAAAGCATTTTTGCAGCACAATTTGACAAAACGT	ACAAAACAAGAATTCAACACTGGCA	60.568	ACGTTTTGTCAAATTGTGCTGCAA	61.384	154	152	deletion	TG
scaffold1967	CTCTCTCTCTCTCTCTCT	CT(2*9)	239786	18	TTCATCTGCCGGTCCTCTATCTC[CTCTCTCTCTCTCTCTCT]GTGTCTCAAATAAATAAATACAGTAAAAATCTTAAAATAATCTAAGAATACAGGGAATGGTGATGAGGGGCTTAT	TTCATCTGCCGGTCCTCTATCTCC	63.35	ATAAGCCCCTCATCACCATTCCCT	63.324	116	114	deletion	CT
scaffold1967	ACACACACACACACACAC	AC(2*9)	567762	18	CACCAGGGACAGCAAACAAAAACTACAAGCATTAGGAAGATATATGAAGTTTTCTTCTCAGAATTCATGAAGATTTGATACTTCAGA[ACACACACACACACACAC]AATGTATTCAGAAAGATCTTAGGAAGAATCCTAGATTGACCAAACACAAGTCCCA	CACCAGGGACAGCAAACAAAAACT	62.421	TGGGACTTGTGTTTGGTCAATCTAGG	62.876	160	166	insertion	AACACA
scaffold1967	GAGAGAGAGAGAGA	GA(2*7)	23651	14	TCCCTGTGAGCCTATGTTATGGGTATTGTAATTTCTTCTGTTGATTTATTTAAGCTTTTATTTATTTATTT[GAGAGAGAGAGAGA]GCACACAAGCAGGGGGGAGGGGCAGCAGGAGAGGGAGAAGCCGGCTCCTCACTGA	TCCCTGTGAGCCTATGTTATGGGT	62.99	TCAGTGAGGAGCCGGCTTCTC	63.877	140	138	deletion	GA
scaffold2650	TGTTGTTGTTGTTGTTGTTGTTGTTGT	TGT(3*9)	425319	27	TTATTCCTAATAGGGTTTTGTGGGG[TGTTGTTGTTGTTGTTGTTGTTGTTGT]TTGGTGGAGTTTAGGGCTTAGGGTTTTCTGTGTATAGTTTTAGGATTTTCCTTGTATAGTTTCAGGTCATTTGCAGATAGTGACAGTTGAACTTCTTCCTCACC	TTATTCCTAATAGGGTTTTGTGGGGT	60.011	GGTGAGGAAGAAGTTCAACTGTCA	60.683	156	153	deletion	TGT
scaffold2650	TATATATATATA	TA(2*6)	45290	12	ACCAACCACACCCTGATTTTTCTCAGATCTCTCTTTC[TATATATATATA]TCCTATATGTACGAGGTATTCATATCCATAAAGGTAAAAGGCACCAAATTTCATGGTACTACTTGGTTAGAGGGCAGTCATCCAGAT	ACCAACCACACCCTGATTTTTCTCA	62.869	ATCTGGATGACTGCCCTCTAACCA	62.981	136	134	deletion	TA
scaffold3634	TCTCTCTCTCTCTCTCTCTC	TC(2*10)	3344	20	GCTTAACTGATGGAGTAGCCCAGGTGTCCTG[TCTCTCTCTCTCTCTCTCTC]TTTTATTGTGGTAAAATACTCTTAATATATAATTTGCTATTTTAACCATTTTGAAATGTACAGTTCGGTGGCA	GCTTAACTGATGGAGTAGCCCAGG	62.784	TGCCACCGAACTGTACATTTCAAAA	61.891	124	122	deletion	TC
scaffold2001	TGTGTGTGTGTGTGTGTGTGTGTGTG	TG(2*13)	195163	26	TCAAATCCAGGGAATTGATATTGGTACAATATTGTTAACTAGACCATAGACTTTATTTAATTTTCATCATTTTTTACGTGCATTTATT[TGTGTGTGTGTGTGTGTGTGTGTGTG]TAGTTCTGTACAGTTTTATCCCATGTATACATTTGTGTAACCACCACAGTCACAATATAAAACTATTCTGTTATCTCAGAAGTGCTCCTTTTTGCTACCT	TCAAATCCAGGGAATTGATATTGGTACA	60.803	AGGTAGCAAAAAGGAGCACTTCTG	61.285	214	212	deletion	TG
scaffold2001	GAGAGAGAGAGAGAGA	GA(2*8)	219485	16	ACATGGTAGGGGTGACTCTGTTCAGAAAAAAAAAATGCCTTTGTTTTAATTTGAGGTTGACGACTTCTTTTTTAACTCTTTTTTTATTTTTATTTTTTAAAGATTTTATTTATTTATTT[GAGAGAGAGAGAGAGA]TTGAGAGAACGAATGGGAGGAGGG	ACATGGTAGGGGTGACTCTGTTCA	63.094	CCCTCCTCCCATTCGTTCTCTCA	63.35	159	157	deletion	GA
scaffold2557	ATAAATAAATAAATAAATAA	ATAA(4*5)	754380	20	TGCTCTTACACACTCTCTCCCTCCCTCTCTCTCTC[ATAAATAAATAAATAAATAA]AATATTTTTTAAAAATTACTAGAACCGCACATGACACGCAACAAGGCTGACAAAGTAC	TGCTCTTACACACTCTCTCCCTCC	63.172	GTACTTTGTCAGCCTTGTTGCGTG	63.048	113	109	deletion	ATAA
scaffold2392	GTTGTTGTTGTTGTTGTT	GTT(3*6)	374398	18	AGCACAGAATGGAAGCTTGCTACTCAATGATAAAAAGAGATTTCTGTTTGATAATGAGGTC[GTTGTTGTTGTTGTTGTT]TTGGTATAGGGGATGTTATTTGCAGGAGCAGAGAGAAGACATTAACTTTGGCTTAGGTCATTTGAGGCTTTCC	AGCACAGAATGGAAGCTTGCTACT	62.624	GGAAAGCCTCAAATGACCTAAGCC	61.939	152	149	deletion	GTT
scaffold2392	GAGAGAGAGAGAGAGAGA	GA(2*9)	616703	18	TTGCCAGTCTGCCCTACAAATTTTAAAATCTCCAACCCCTGTAATTACGAGATATTTCCTTAAATTTCTCTTGATAGATGACAGATAAAATAGATGACAAATGATTT[GAGAGAGAGAGAGAGAGA]TGATAGACAGGTAGTTAAGATAAACAGGCAGA	TTGCCAGTCTGCCCTACAAATTTT	61.481	TCTGCCTGTTTATCTTAACTACCTGTCT	61.64	157	155	deletion	GA
scaffold2354	GAGAGAGAGAGAGAGAGAGA	GA(2*10)	983338	20	ATTTATTTGAGGGAGAGCAGAGG[GAGAGAGAGAGAGAGAGAGA]AAATCCCAAGCAGGTTCCATGCCCAGGATGGAGCCTGATTCGGGGCTCGATCTCACAACCCTGAGATCATCCCCTGAGCTGAAATCAAGACTCCGATG	ATTTATTTGAGGGAGAGCAGAGGG	60.141	CATCGGAGTCTTGATTTCAGCTCA	60.917	141	143	insertion	GA
scaffold2354	ACACACACACACACACAC	AC(2*9)	619128	18	CCAGAGAAACAGAGCCAATAGGGGATGGAT[ACACACACACACACACAC]GTATTATCAGGAATTGGTTCATGCAGTATGGAGACTGAGAAGTCCCAAGATCTGTAGTCAACAAGCTGGGACCCAGGAGAGCCAATGGTATAGT	CCAGAGAAACAGAGCCAATAGGGG	62.741	ACTATACCATTGGCTCTCCTGGGT	62.75	142	140	deletion	AC
scaffold2354	GTGTGTGTGTGTGT	GT(2*7)	500281	14	GGGGGAAGCCTAACCCTTCATAGATGAGGTGGTAA[GTGTGTGTGTGTGT]GCCTCTGCTAGGGAGAGAGAAACCAAAAGGGATAGAGGCAGCCATGT	GGGGGAAGCCTAACCCTTCATAGA	63.294	ACATGGCTGCCTCTATCCCTTTTG	62.996	96	94	deletion	GT
scaffold991	AAATAAATAAATAAAT	AAAT(4*4)	1362548	16	AAGATTCTCTCTCTGCTCCTCCCCCCATGCCTTCTCTCTCTTCCTCTCTC[AAATAAATAAATAAAT]CTTTTTAGAAAGAGCATTTACCAGAAATACAATATAGAGATAAAAATACATATAACACTATACGCCAGTTTGAATATTTTTTTTCCTGAAATGAATCCCATAAATTATTAGTGGTGGTTTTCTTGATGAAAAGGAATGGCAAGGAGAGA	AAGATTCTCTCTCTGCTCCTCCCC	63.021	TCTCTCCTTGCCATTCCTTTTCATCA	62.449	215	211	deletion	AAAT
scaffold991	TGTGTGTGTGTGTGTGTGTGTGTGTGTGTG	TG(2*15)	900225	30	ATTTAACTGACTGAGCCACCCAGGCTCCCCTGGAATCTGAAATTATATC[TGTGTGTGTGTGTGTGTGTGTGTGTGTGTG]ACTGTGTCTGTGTGTGTGTACTTTGTGATCATAAAATCCATTGGTCTCTCACTCTGAATGGCTCT	ATTTAACTGACTGAGCCACCCAGG	62.632	AGAGCCATTCAGAGTGAGAGACCA	62.894	144	138	deletion	TGTGTG
scaffold991	GTGTGTGTGTGTGTGTGTGTGTGTGTGT	GT(2*14)	444104	28	TCCCAGAGTTTCTCAGTCTCAGCACTGTGGACTTTTGTGGCTGATTTC[GTGTGTGTGTGTGTGTGTGTGTGTGTGT]GCACACATGCCCTTACATGTGTGAAGGGGACCTG	TCCCAGAGTTTCTCAGTCTCAGCA	63.068	CAGGTCCCCTTCACACATGTAAGG	62.914	110	108	deletion	GT
scaffold991	TCTCTCTCTCTCTCTCTCTCTC	TC(2*11)	372531	22	GGAAGCATCTCTCTTGCAGTCACTTAATTAGAAAAGAA[TCTCTCTCTCTCTCTCTCTCTC]TTTTTTTTTATAGTGAGCCAGCTACAGTGGAAATACTTTTTCCTGTCTTCGTATTTGTGTGAGAGAATTAGCAGAAATCCTTGGGGAAGAGAATGTTGCC	GGAAGCATCTCTCTTGCAGTCACT	62.659	GGCAACATTCTCTTCCCCAAGGAT	62.95	160	154	deletion	TCTCTC
scaffold991	TATATATATATA	TA(2*6)	241246	12	AGTCAAAAGACAGAACAGGACCTCTGGGAGATTATTT[TATATATATATA]TGAGATTCATGGTTTATGTATATTCAAAAAGGTCTCAAAAAGCAAAAATAAACGATGTGTTAGAAAAATAGGCAAAAGCATGAACATGAAGGA	AGTCAAAAGACAGAACAGGACCTCT	61.632	TCCTTCATGTTCATGCTTTTGCCT	61.538	142	140	deletion	TA
scaffold299	TTAATTAATTAATTAATTAATTAA	TTAA(4*6)	324595	24	TCCTGTGGATGTCTAGGTTCTGCAACTT[TTAATTAATTAATTAATTAATTAA]TTTTATTTATTTATTTTTTTAAGGTCAGAGCTGAGCCACGTTGAGTAGTTTGGT	TCCTGTGGATGTCTAGGTTCTGCA	63.14	ACCAAACTACTCAACGTGGCTCAG	63.056	106	102	deletion	TTAA
scaffold299	CACACACACACACACACACACACACACA	CA(2*14)	399159	28	AGATTTTCAGAGGCTCCAGCACTGGTACCTGTCACACCAGGTGTCAACCAAGAAGATAT[CACACACACACACACACACACACACACA]CCAAGCAACCCACCATGAGCTGTGAGATTGAA	AGATTTTCAGAGGCTCCAGCACTG	62.911	TTCAATCTCACAGCTCATGGTGGG	62.918	119	117	deletion	CA
scaffold65	TTCATTCATTCATTCATTCA	TTCA(4*5)	151795	20	CAGGCACGGTATTTCTTGCTTTGGGAGCTATAGCCACATGCTTTTCTTTGTTATGTCATTTC[TTCATTCATTCATTCATTCA]ATCCATATTTAATACCTTCTGTGTGCCAAGTGCTGTGCTAATTACTGAA	CAGGCACGGTATTTCTTGCTTTGG	62.91	TTCAGTAATTAGCACAGCACTTGGC	62.052	131	127	deletion	TTCA
scaffold65	TGTGTGTGTGTGTGTGTGTGTGTGTGTGTG	TG(2*15)	3546679	30	AGCACCTTCTGTCTTTCCAGTGTGGTGAGGT[TGTGTGTGTGTGTGTGTGTGTGTGTGTGTG]AGTGTGTCTTTTGGGGAGATGGGAAACG	AGCACCTTCTGTCTTTCCAGTGTG	63.022	CGTTTCCCATCTCCCCAAAAGACA	63.101	89	85	deletion	TGTG
scaffold65	ACACACACACACACACACACACACACACAC	AC(2*15)	3142343	30	CCTTGGATCTCAGGCTTCCCAATTTAACAATTCATTCTATAGATTT[ACACACACACACACACACACACACACACAC]GAATGTAAATTAGTTTGGAGTTTTGGGCTGTTGAGGA	CCTTGGATCTCAGGCTTCCCAATT	62.712	TCCTCAACAGCCCAAAACTCCAAA	62.951	113	111	deletion	AC
scaffold65	CTCTCTCTCTCTCTCTCTCTCT	CT(2*11)	357426	22	ATTCCCTCTCTTCCTTTCCCTCTGCCCCTCCCCCTGCTCATA[CTCTCTCTCTCTCTCTCTCTCT]AAATTCTTAAAAAAACAAAACAAAACATGGTTGAATTGACCTACTGATTCTACTCCCTCAGTCTATACCTAAGCAAAACTCAGTCACATGCACA	ATTCCCTCTCTTCCTTTCCCTCTG	61.374	TGTGCATGTGACTGAGTTTTGCTT	61.937	158	156	deletion	CT
scaffold65	ACACACACACACACACACACAC	AC(2*11)	2205646	22	GCTGGTCTGGTCCTTAACAGACTCTATTTTGTTATTGTTAGGTGTGTTTTTTTTTTTTTCTGTTAAAGATTTTACTTATTTATTTG[ACACACACACACACACACACAC]AGAGAGAGAGCATGCACAAGTAGGAGGA	GCTGGTCTGGTCCTTAACAGACTC	62.65	TCCTCCTACTTGTGCATGCTCTCT	63.193	136	130	deletion	ACACAC
scaffold65	TGTGTGTGTGTGTGTGTGTGTG	TG(2*11)	3784648	22	TGAGAGAAGGGAAAATCAAACATGGAATAAGGGAAGGTAAAGAAGAACCCTATACTATTGGATTTTATTTGGAGTTATAAACTC[TGTGTGTGTGTGTGTGTGTGTG]TATTAGCTCTGTCTTCTGAAAGTATCTAGAAGCAAAGGCATCTAAGGTAACCA	TGAGAGAAGGGAAAATCAAACATGGA	60.694	TGGTTACCTTAGATGCCTTTGCTT	60.508	159	155	deletion	TGTG
scaffold65	ACACACACACACACACACAC	AC(2*10)	3424968	20	AGGGCAAATCTTCACATTTTATTTGGCAATGATTCCTTAGATAATGACACCAA[ACACACACACACACACACAC]AAAAACAGCTAAACTGGACTTTATCAAAATTAAAAACTTCTGTAAAGGACACTATCGAGAGAGTGAAGACGACCCAAAG	AGGGCAAATCTTCACATTTTATTTGGCA	62.732	CTTTGGGTCGTCTTCACTCTCTCG	62.898	152	150	deletion	AC
scaffold65	GAGAGAGAGAGAGAGAGAGA	GA(2*10)	2817120	20	ATTTGTGGCACATGGTAAACAGCCAATAATTGACATAATTTTGTACTTTTCAGCCTATGGAGTTTTTTTGTTTGTTTT[GAGAGAGAGAGAGAGAGAGA]GCATGGGAGCACACGTTGGGGAGGGGCAGTGGAAGAGTGAGAGAATC	ATTTGTGGCACATGGTAAACAGCC	62.599	GATTCTCTCACTCTTCCACTGCCC	62.715	145	143	deletion	GA
scaffold65	TATATATATATATATATA	TA(2*9)	2498957	18	TCTATGTTGTTCAAGTGTCAATGGTG[TATATATATATATATATA]CCTAATATATATACCTAATATATACATACACATACATATATATACATATATACACATATATGTATACATATGCATATGTGTATATATACACACATATACATACATATATATGTGTGTGTTCTGTTTCTCAGCAGAACACTG	TCTATGTTGTTCAAGTGTCAATGGTGT	61.335	CAGTGTTCTGCTGAGAAACAGAACA	61.649	185	179	deletion	TATATA
scaffold65	AGAGAGAGAGAGAGAGAG	AG(2*9)	3587661	18	AGATTTTATTGATTTGTCAGCGGGGGGA[AGAGAGAGAGAGAGAGAG]CGCGAGTGCACACACAAGCAGGGGGAGCGACAGGCAGAGGGAGAAGCAGACTCCCCACTAAGCAG	AGATTTTATTGATTTGTCAGCGGGGG	62.08	CTGCTTAGTGGGGAGTCTGCTTC	62.793	111	107	deletion	AGAG
scaffold65	CTCTCTCTCTCTCTCTCT	CT(2*9)	1148842	18	CTGTGGAAAGTCTGCTTCTCCCTCTTGCTCTGCCCCTCCCCCCACTTATGCGCACTCGCA[CTCTCTCTCTCTCTCTCT]CAAATAAACAAATGAAATCATAAAAAAGATGTTTTATATTTAGGCCATATCAATTGACTCCTTCCAATGCAAGTGAGGACAC	CTGTGGAAAGTCTGCTTCTCCCTC	62.892	GTGTCCTCACTTGCATTGGAAGGA	63.092	160	156	deletion	CTCT
scaffold65	GTGTGTGTGTGTGTGTGT	GT(2*9)	2388313	18	GAGCTCTCCAAAGAAACAGAGCCAATAGG[GTGTGTGTGTGTGTGTGT]CTGTGTGTGTGTATACGGAAGAGATATATTTCTTGTGATTATGGAGGCTGAGAATTCCCAAGATACACAGTCAGCAAGCT	GAGCTCTCCAAAGAAACAGAGCCA	62.844	AGCTTGCTGACTGTGTATCTTGGG	62.905	127	125	deletion	GT
scaffold65	CTCTCTCTCTCTCTCTCT	CT(2*9)	2680645	18	GATTCGCTCTCTCCCTCTCCCTCTGCCCCTCCCCCTGCTCACATG[CTCTCTCTCTCTCTCTCT]CAAATAAATAAACCTTAAAAAAAATAATTACATTGACATAAAAGAGATTAACAGGGAAAAAACATTTTAATTACATATGTGCGCATGGGAGTTTCA	GATTCGCTCTCTCCCTCTCCCTC	63.491	TGAAACTCCCATGCGCACATATGT	63.206	159	153	deletion	CTCTCT
scaffold65	CTCTCTCTCTCTCTCT	CT(2*8)	226172	16	CAGGAGGGGGATAGCCAAAATGACACAGAAGATGTGAACCTCTGATTCTAAGTCTAGTGTTCTATCGCACAACCTCAC[CTCTCTCTCTCTCTCT]GTCATTCCATTCAGGTGTAGTTATTATGCATTGGGTAACTGCAGGTGTTGACCGTGTA	CAGGAGGGGGATAGCCAAAATGAC	63.053	TACACGGTCAACACCTGCAGTTAC	63.043	152	150	deletion	CT
scaffold65	TGTGTGTGTGTGTGTG	TG(2*8)	3793857	16	CGTTGGTTGTTTGTTCTGTGTGCATATCTCTGCGCGCGCATACACACACT[TGTGTGTGTGTGTGTG]TAAGACAGAGATAAAGAGAGAAAGAAAGAAGATGGGAAGGCAGGGAG	CGTTGGTTGTTTGTTCTGTGTGCA	63.13	CTCCCTGCCTTCCCATCTTCTTTC	62.982	113	111	deletion	TG
scaffold65	GAGAGAGAGAGAGA	GA(2*7)	1415227	14	TCCAGGAAATTGGAATAGCATAAGCGAAGGCTCAGAAACATAAAAAAACATAATATTTTTTAAAAGTATTTTATTGATTCATCT[GAGAGAGAGAGAGA]GCATGAGCGGTGGGAGGGGCAAAGGGAGAGGGAGATGGAGAAGCAGACT	TCCAGGAAATTGGAATAGCATAAGCGA	62.747	AGTCTGCTTCTCCATCTCCCTCTC	63.005	147	145	deletion	GA
scaffold65	TCTCTCTCTCTCTC	TC(2*7)	5101777	14	TGGAACTGGCTCAAGGAAAATGAATTTGGGTTCTACTTTTCTTG[TCTCTCTCTCTCTC]CAGCACCTGGCACAACATTAAGTATG	TGGAACTGGCTCAAGGAAAATGAA	60.935	CATACTTAATGTTGTGCCAGGTGCT	61.835	84	82	deletion	TC
scaffold65	AGAGAGAGAGAG	AG(2*6)	2557111	12	TGGTGCTAGGAGGAAAATGTATTACTTTAAATGATTAGATGAAAAGTAAAATAAATATTTATAATAATTGACTTGAGTTTTCATTATAAAAAGCCAAAAAAAGAAA[AGAGAGAGAGAG]ATAAAGTTTAACCCCAAACAAGTAGAAGTAAACATAGA	TGGTGCTAGGAGGAAAATGTATTACTT	60.312	TCTATGTTTACTTCTACTTGTTTGGGGT	60.431	156	152	deletion	AGAG
scaffold65	AGAGAGAGAGAG	AG(2*6)	3194596	12	TCCCTCTGTCTCTCCCCTGATCTAAAAAAAAGAAAAAA[AGAGAGAGAGAG]ATAAAAAGCTAAATGATTCTGTGTCTTTGTTTCTCTTGCTGTAAAATGGGTTTGATCCTGAGTTAGGACTGTTGTGCTTGTTGT	TCCCTCTGTCTCTCCCCTGATCTA	63.014	ACAACAAGCACAACAGTCCTAACTCA	62.97	134	132	deletion	AG
scaffold65	GTGTGTGTGTGT	GT(2*6)	2509500	12	GCCCAGATAGCGGGTCAACATTATTCCTGG[GTGTGTGTGTGT]GAGGGTGTCTCTGAAAAAGATTGACATTGGAATCCGTAGACTGAGTAGATTGTCCTCACGCATGTGTGCTGTTATCAGGCAATTTGTTAAGGGCCCAAACGCA	GCCCAGATAGCGGGTCAACATTAT	62.853	TGCGTTTGGGCCCTTAACAAATTG	63.062	145	143	deletion	GT
scaffold65	GAGAGAGAGAGA	GA(2*6)	152687	12	GTTGGTTACCTTGATCTGGGGCTC[GAGAGAGAGAGA]TGGTCTAAAGATTCAGACTTGGAAAATAAAAGCAGTTGAAACAATGTGAGCAGCTGGG	GTTGGTTACCTTGATCTGGGGCTC	63.21	CCCAGCTGCTCACATTGTTTCAAC	63.089	94	92	deletion	GA
scaffold65	ATATATATATAT	AT(2*6)	3062838	12	GCCCTCCACTTATTCCTCAATCAGATTCATTCTGGTTTTATGTATTTTGTCTATTTTATTTATATATTTTATAACACATAACATGAATATTGTATATGATAAAATATATAC[ATATATATATAT]GATCAGAAAATTTCATGTAGAAAAAAATCCATTGCTAAATAAAAAGCTTGAAAACCATGATTTAACCAAAGT	GCCCTCCACTTATTCCTCAATCAG	60.986	ACTTTGGTTAAATCATGGTTTTCAAGCT	60.847	195	193	deletion	AT
scaffold633	ACACACACACACACACACACACAC	AC(2*12)	716880	24	TAACTGAATGAGCCAGCCAGATGCCCTAAAACAACTTCTTTCAACCAAAACAAGGCATATCTCTAGATATTTAT[ACACACACACACACACACACACAC]GAGTTAGAATACAAACATTCACAACCACTGAAGACTATCAATGCTGGG	TAACTGAATGAGCCAGCCAGATGC	63.259	CCCAGCATTGATAGTCTTCAGTGGT	62.608	146	144	deletion	AC
scaffold633	ACACACACACACACACACACAC	AC(2*11)	108905	22	ACAACCTTCTATGTAAGACTAAGGGGGAACTAAGAAT[ACACACACACACACACACACAC]GTTCATTTTTACAGAAAGAAATATAGGAAAAATATAGATCAGAAACTAATGATGATAGTAACCTATGGAGTGGGTGGGG	ACAACCTTCTATGTAAGACTAAGGGGGA	62.779	CCCCACCCACTCCATAGGTTACTA	62.739	138	136	deletion	AC
scaffold633	GAGAGAGAGAGAGAGAGAGA	GA(2*10)	417596	20	GCTAAGATGTAGGAGGCAACACACATTTTTTTCCAAGATTTTATTG[GAGAGAGAGAGAGAGAGAGA]GCATGAACGGGGGAGGGGCAAGGGAGAGGGAGAAGCAGACTTCCCGCTGAGCAGGGAGTTCTATGCAGGGCTCTA	GCTAAGATGTAGGAGGCAACACACA	62.815	TAGAGCCCTGCATAGAACTCCCTG	63.311	141	139	deletion	GA
scaffold633	ACACACACACACACACAC	AC(2*9)	71021	18	AGCCTTTAAGCCTTCCTCAAAGCCAAACACCATACGATTATATATATGTATATGTATATATACACACATACAA[ACACACACACACACACAC]ATTTTTTAAATCTACTGGAGATCGTGACTAATACTGTCCT	AGCCTTTAAGCCTTCCTCAAAGCC	63.411	AGGACAGTATTAGTCACGATCTCCAGT	62.699	131	125	deletion	ACACAC
scaffold633	AGAGAGAGAGAGAGAG	AG(2*8)	1640290	16	TGGGTCCTATTTCTATGGAACCACATCTTTAAGCTCTATAGGAGTCTTTTTTTTTTTTTTTTTAGATTTTATTAATTTGTC[AGAGAGAGAGAGAGAG]TGTGCACACGAGCTGGGGGAGGGGCAGAGGGAGAAGCAGCTCCCCGTTGAG	TGGGTCCTATTTCTATGGAACCACATC	62.276	CTCAACGGGGAGCTGCTTCTC	63.021	148	146	deletion	AG
scaffold633	ATATATATATAT	AT(2*6)	415793	12	TGCAAATTGAAAACTGACCAGGAAAAATAATAAGCAGCTTTGGAATTTAATGGAACTTAATAAACTGTAATTTCATTC[ATATATATATAT]GATACATATTATGTAATAGTATTGATGGGATTGGATTCTACAACAGTACAGG	TGCAAATTGAAAACTGACCAGGAAA	60.338	CCTGTACTGTTGTAGAATCCAATCCC	61.131	142	140	deletion	AT
scaffold2186	TGTTGTTGTTGTTGTTGTTGTTGTTGT	TGT(3*9)	1458897	27	TCTCACTGAAAGTCCAGCTCACAAGCTTTCTTCTTTTCTTGACCCTC[TGTTGTTGTTGTTGTTGTTGTTGTTGT]TTTAAGATTTTATTAACTTATTTAAGAGACAGAGAGAACATGAGCTGGGGCAAGAGGCAGAGGAAGAGGGAGAAGCAGACTC	TCTCACTGAAAGTCCAGCTCACAA	61.957	GAGTCTGCTTCTCCCTCTTCCTCT	62.944	156	153	deletion	TGT
scaffold2186	TGTTGTTGTTGTTGTTGT	TGT(3*6)	628924	18	AAGCTCGTTAGGATGGTGTCTGGGCACCCTTTGGCAGCCCCAATTACCTGGCTTTGAGCAACATGAATATGGATCAGTGAGAGGAATGGATCATATGGATTAGGG[TGTTGTTGTTGTTGTTGT]TTTTCTTTTTTTAAACACAGAGACAGCATGTGGTAGG	AAGCTCGTTAGGATGGTGTCTGG	62.246	CCTACCACATGCTGTCTCTGTGTT	62.605	160	157	deletion	TGT
scaffold2186	TAATAATAATAATAA	TAA(3*5)	1457573	15	GTTGCAGGTGGGACTGAGTGAAATAAAGAAATCACTTTTAAAAACTGAAAGCACATTACACATTTTTATGTAGGTAGAGCAATAGGCTCATAGGGAGTC[TAATAATAATAATAA]TATAGGCAGCTTATCAACTTACGCCACAGCAACTCA	GTTGCAGGTGGGACTGAGTGAAAT	63.331	TGAGTTGCTGTGGCGTAAGTTGAT	63.07	150	147	deletion	TAA
scaffold2186	GCAGCAGCAGCA	GCA(3*4)	325374	12	GGTTTGAACCGCTTCTGTAGTCCTCTTGCCCTGCTCGGAGCAGGCATCGT[GCAGCAGCAGCA]GCTTGCCTGATGTGGACAGCCGTGGTTTCTTCCGCTGCACTCCTGTCTCTCCTTCCGGTAAAAGCACTTTGGTTTCC	GGTTTGAACCGCTTCTGTAGTCCT	62.834	GGAAACCAAAGTGCTTTTACCGGA	61.997	139	136	deletion	GCA
scaffold2186	CACACACACACACACA	CA(2*8)	1132347	16	GCAGTTGGATATGTGTCTTCGACGTCTCTTTTAAAATTTTAGGAAACTTAAAAAGCAACAAGAAAAAAAATACATACATACACATATATGTATTATACACACATGCATGAGTG[CACACACACACACACA]CGGAGTCCCTTCTCAACTGCCTTTT	GCAGTTGGATATGTGTCTTCGACG	62.003	AAAAGGCAGTTGAGAAGGGACTCC	62.812	154	152	deletion	CA
scaffold2186	TGTGTGTGTGTGTGTG	TG(2*8)	235630	16	GATGGCCATGCACATTCATTGCTTATGATTTATCCTGTTCAGAAGTAATA[TGTGTGTGTGTGTGTG]TATTTTTTTTTTTAATGATCTTATTCTTAGAAGTTACCTCCCATTGTTGGCTTTGGGAAGCCCATTATCTGAACCAG	GATGGCCATGCACATTCATTGCTT	63.009	CTGGTTCAGATAATGGGCTTCCCA	62.463	143	139	deletion	TGTG
scaffold2186	ATATATATATAT	AT(2*6)	1016468	12	GCAATTTGGCAGGACAATCCCAATTATGTTAAA[ATATATATATAT]GTACATTTAGGCATATGAAAAAATACTGGGAGAATATAAAACAAATGTTAACAGCAATTTTCTTTCTGTGATAAGATTAGGATGATTTTTATTTTCTTCTTTATACTTTTCTGTATTTTCCAAATTTCCACAGTGAATACGAATTGC	GCAATTTGGCAGGACAATCCCAAT	62.678	GCAATTCGTATTCACTGTGGAAATTTGG	62.145	192	190	deletion	AT
scaffold3333	CTCTCTCTCTCTCT	CT(2*7)	177917	14	TGGGTCAAGGGATAGGCTTCTGATCACTTAACACAAGTTGTAAACTCCCAAGGCTGGTGGCCTCTGGGAGCAGGTGAGTG[CTCTCTCTCTCTCT]GAATTTGAGTTCTCACTTTTTACTGCTTCAAAGACCTGGTGCC	TGGGTCAAGGGATAGGCTTCTGAT	62.996	GGCACCAGGTCTTTGAAGCAGTAA	63.324	137	133	deletion	CTCT
scaffold1810	ACACACACACACACACACACACACACACAC	AC(2*15)	1554313	30	ACAGCTTCTCCAAACTCACGTAATCAT[ACACACACACACACACACACACACACACAC]TACACACAGACTCATTTTGTATAGATCAGCATTTTTTATGTAGAAGGATCATATTTGTTTTAAACAGGACCCAATGAAGAAAAGAGAAACTGGGGCACCTG	ACAGCTTCTCCAAACTCACGTAATCA	62.629	CAGGTGCCCCAGTTTCTCTTTTCT	63.053	158	156	deletion	AC
scaffold1810	ACACACACACACACACACACACACAC	AC(2*13)	1313784	26	GCCTTTGCAGACCAAAAATAGCCACAGACATTGGGGGGTAAAAAATCAT[ACACACACACACACACACACACACAC]GTGGATAGATAGAGAGGTAGATAGATATGGCTATATTCCAATAAACCTCTAGGTTGCCAGGGCATAGTTTGTCAAC	GCCTTTGCAGACCAAAAATAGCCA	62.599	GTTGACAAACTATGCCCTGGCAAC	62.864	151	149	deletion	AC
scaffold1810	GAGAGAGAGAGAGAGAGA	GA(2*9)	607571	18	ACATTTATGCCACATCTTCCTGCAAGATTTAAGATTGTTTTCTTAAGATTTATTTATTT[GAGAGAGAGAGAGAGAGA]GCGCGCGTGCAAGCAGTGGGAGAGGGAGAGAGAATCT	ACATTTATGCCACATCTTCCTGCAA	61.564	AGATTCTCTCTCCCTCTCCCACTG	62.476	114	112	deletion	GA
scaffold2058	TTTATTTATTTATTTATTTA	TTTA(4*5)	554978	20	GCCTTTCCAATGTCCTCCTATCCCCAATGATGAGGATCTGAGAACTACATGGGTTGTTGTTTTTTTTTTTTAAGATTTTG[TTTATTTATTTATTTATTTA]CTTATTTGGAGGGGGGAAGAGGGAGAAAAAGAATCTCAAGCAGACTCCACGTTCG	GCCTTTCCAATGTCCTCCTATCCC	62.812	CGAACGTGGAGTCTGCTTGAGATT	63.146	155	151	deletion	TTTA
scaffold2058	CTCTCTCTCTCTCTCTCTCTCTCTCT	CT(2*13)	321251	26	TTCAGATTCTCTCTCCCTCTCCCTCTGCCCCTCCTGCTCACGCC[CTCTCTCTCTCTCTCTCTCTCTCTCT]AAAATAAATACATCTTAAACAAAAACTTAATATAAAAGGAGAAAAAATAGAAATACTGTTTTGTGGTTTACCTTAGAAGGA	TTCAGATTCTCTCTCCCTCTCCCT	61.636	TCCTTCTAAGGTAAACCACAAAACAGT	60.802	151	149	deletion	CT
scaffold2058	GTGTGTGTGTGTGTGTGTGTGT	GT(2*11)	898775	22	TAGGTAGGAGTGTGTGGTGTGTGTG[GTGTGTGTGTGTGTGTGTGTGT]GGGCACGCGCGCAATAAGGAGAATATCTGAACCCAAACAGTAGCTTCTGTTGAGTGCAGACTCTGTAACTATACAAAAAGCCTGTGTGTATGCAGG	TAGGTAGGAGTGTGTGGTGTGTGT	63.01	CCTGCATACACACAGGCTTTTTGT	62.293	143	141	deletion	GT
scaffold2058	CTCTCTCTCTCTCTCTCTCT	CT(2*10)	590327	20	TGCTTATGCGCTTCACTCTGCTTATGCGCTCGCGTG[CTCTCTCTCTCTCTCTCTCT]CACTTTCTCTCAAATAAATAAATAAAATCTTTTTAAAAAAATAAATAAAGTTAATTTTGGCTATGTTTACATGCAAGCACCAAGATGTTGTT	TGCTTATGCGCTTCACTCTGCTTA	62.939	AACAACATCTTGGTGCTTGCATGT	62.247	148	146	deletion	CT
scaffold2058	CTCTCTCTCTCTCT	CT(2*7)	584539	14	GACAGCCCTAAAACAAGCACAAAAATATGTATTTGCAATGTTTTTATATTCCATTAATGGTTTACTAGTCTCACAATCTCTAAATCGAACTACTATAGAAAAATACCTGCCCTATGGTTC[CTCTCTCTCTCTCT]GTACCTTGCAATTGAAAGGCTCTACC	GACAGCCCTAAAACAAGCACAAAA	60.679	GGTAGAGCCTTTCAATTGCAAGGT	61.589	160	158	deletion	CT
scaffold2058	ATATATATATATAT	AT(2*7)	795908	14	CGTTAAAATGTCTACTGTGCTTAGTTCCTTAATTTTCATTAAATGTTTTCCAGTGAAATGA[ATATATATATATAT]CCCCCCAACATGCTATAGTTTGGGCCTAATTAATTCAAACTGATCTTGAACCAGTGGGG	CGTTAAAATGTCTACTGTGCTTAGTTCC	60.827	CCCCACTGGTTCAAGATCAGTTTG	61.82	134	132	deletion	AT
scaffold1317	AGAGAGAGAGAG	AG(2*6)	235519	12	GGGAATTGAGCAACATCATCAAGTGTAATAACATTCATATTATAGGGATCCCATTATAATAGGGATAAGGAAA[AGAGAGAGAGAG]ATGGGGGCAGAAAACTTATTTGAATAAATAATAGCTGAAAATGTCCCTAATCTGGGGAAGGAAACAAACAACCA	GGGAATTGAGCAACATCATCAAGTGT	62.239	TGGTTGTTTGTTTCCTTCCCCAGA	62.66	159	157	deletion	AG
scaffold1389	GAGAGAGAGAGAGAGAGAGA	GA(2*10)	1021879	20	TCACCTCTCAATGAAATGAATAAGGGAATAGTTAATGGGACCTTAATTAGTCTTTTTTTAAAAAGACTTTATTT[GAGAGAGAGAGAGAGAGAGA]AAGAGCGAGCGAGAGATAACATGA	TCACCTCTCAATGAAATGAATAAGGGA	60.312	TCATGTTATCTCTCGCTCGCTCT	61.301	118	116	deletion	GA
scaffold500	TCTCTCTCTCTC	TC(2*6)	6298	12	AGCAAGTGTCCTGGGAACGTTTTAGGAGATATGAAAGAAACACAAGGAGAAA[TCTCTCTCTCTC]TGGGGAACCTGCAAGATTTAGACAAAGACAAGACTTTAAAACATACAAGAAGGCTGTGTGTATTGTTCCTGTGT	AGCAAGTGTCCTGGGAACGTTTTA	62.739	ACACAGGAACAATACACACAGCCT	62.508	138	136	deletion	TC
scaffold3514	TCTCTCTCTCTCTC	TC(2*7)	170904	14	TCCTTCTCCCTTTCTCTCTGTGCACCCCCTAACTCATGTGCATGTGTAT[TCTCTCTCTCTCTC]AAATAAATAAATAAAACCTTTTTTAAAAAATTACCAATGATGAAGCTCCATTTTAGAACAATTAAACCAGAATCTCCCAGAGTGGAACCTGA	TCCTTCTCCCTTTCTCTCTGTGCA	63.084	TCAGGTTCCACTCTGGGAGATTCT	62.616	155	153	deletion	TC
scaffold3514	ATATATATATAT	AT(2*6)	274629	12	GCTGGCACCTTGATTTTATGCTCAGTAAGACCCATTTTAGCCTTCTGATACCTAGAATTATAAGATTTGATAGATAGATTAAATAGATAGATGATAGAG[ATATATATATAT]ACATATGTATAATTTTAAATACTGTGTGTGACATTTTGTTACAACAGCA	GCTGGCACCTTGATTTTATGCTCA	62.176	TGCTGTTGTAACAAAATGTCACACACA	62.595	160	158	deletion	AT
scaffold2204	ACACACACACACACACACACACACACAC	AC(2*14)	413289	28	TCAGGCTTCTTTCTTCTGCATGTTAGACAT[ACACACACACACACACACACACACACAC]AGTCCATCCTCATTATCAAGTCACTAAGACTTCGAGACTCAGACTTTGAGACTGTTATATACATATAAACGTATCTCCCCTTCCCACTTT	TCAGGCTTCTTTCTTCTGCATGTT	60.99	AAAGTGGGAAGGGGAGATACGTTT	61.801	148	146	deletion	AC
scaffold2204	ATATATATATAT	AT(2*6)	314654	12	GGGAAATTTGGGAACATATGGAAAAAGCTAAAAATATAGTCATATAAATTAACCCAGGAATTCAACTTCTAATAATTTTTCATAATGATAATTTTATTCAGAGGACTATGAAA[ATATATATATAT]AACACAATTTTTAATAAAATAGCAAACTTAAACTGGAATTACTATGCTTAAAACTTAATGGCATGTCTATATAATGGGGTGCT	GGGAAATTTGGGAACATATGGAAAAAGC	61.927	AGCACCCCATTATATAGACATGCCA	61.763	208	206	deletion	AT
scaffold663	TGTGTGTGTGTGTGTGTGTGTGTGTGTGTG	TG(2*15)	44294	30	GCAAAACTGTATGGCAACTACAAAACCTAAATCCAGTTTTATTTTCAAAGGCTGTAAACAAT[TGTGTGTGTGTGTGTGTGTGTGTGTGTGTG]CACATTTGTCTTATTTTTTTGTCAAGGCTCTCCCTTCTCTGTGTACTGGTACACCTTGCTTCAGC	GCAAAACTGTATGGCAACTACAAAACC	62.095	GCTGAAGCAAGGTGTACCAGTACA	62.833	157	155	deletion	TG
scaffold201	GAGAGAGAGAGAGAGAGAGA	GA(2*10)	272916	20	GCGCCCCCGTTTCTCTTCTTTTTAAAAAAATTTTTAAATTATTTATTT[GAGAGAGAGAGAGAGAGAGA]GTGACAGAGAGCACAGGTGGGGAGGAGAGGGAGAAGTAGGCTCCCCACTGAGCAGGGAACATGACTC	GCGCCCCCGTTTCTCTTCTTTTTA	63.881	GAGTCATGTTCCCTGCTCAGTGG	63.039	135	133	deletion	GA
scaffold1154	TCTCTCTCTCTCTCTCTCTCTCTCTC	TC(2*13)	1020153	26	GGTGTGAGATTGAACCCCACATGAGGCTCCATGCTGGGCGTGGAGTCTGCTTGGGAT[TCTCTCTCTCTCTCTCTCTCTCTCTC]TGTCCCTCCCCACCCCTCTCTCCCTCTCGAAAACAAAAAACAAAACAAACCAGTCTGTACCAACGTTCCC	GGTGTGAGATTGAACCCCACATGA	62.866	GGGAACGTTGGTACAGACTGGTTT	63.02	153	147	deletion	TCTCTC
scaffold1154	GAGAGAGAGAGA	GA(2*6)	955869	12	GCAGCGGAAATGGAGAGTGTATGAGAGTTTCAGTTTTTTCTTTTCTTTTTTTTTTTTTTAAGATTTTATTTATCTATTT[GAGAGAGAGAGA]GCACACAACTTGGGGGGCTGGGGCAGAGCTAAAAGCAGACTCCCCAC	GCAGCGGAAATGGAGAGTGTATGA	63	GTGGGGAGTCTGCTTTTAGCTCTG	63.184	138	136	deletion	GA
scaffold152	AGAGAGAGAGAG	AG(2*6)	1262593	12	AGCTTGTAGAAATAGAAGCAGAAATGGTGAT[AGAGAGAGAGAG]ATGGATAATAATCTAGCCCAGAAGTTTCCAAATAGGGGTTCCAAGGTTGCTG	AGCTTGTAGAAATAGAAGCAGAAATGGT	61.214	CAGCAACCTTGGAACCCCTATTTG	62.126	95	93	deletion	AG
scaffold152	ATATATATATAT	AT(2*6)	2045594	12	AGATGCTTATGGCCAAAGTCTCA[ATATATATATAT]ACACAAAAAAAATAGATGATTTAGGAATGTGACTCCTTCCATGGAAAATT	AGATGCTTATGGCCAAAGTCTCAA	60.568	AATTTTCCATGGAAGGAGTCACATTC	60.071	85	83	deletion	AT
scaffold2750	GTGTGTGTGTGTGTGTGTGTGT	GT(2*11)	115378	22	TTGTTGCTGGTGATGGTGGAGATCATAATG[GTGTGTGTGTGTGTGTGTGTGT]GAGAGGGGTAATGGTGAACAGATCAACCA	TTGTTGCTGGTGATGGTGGAGATC	63.152	TGGTTGATCTGTTCACCATTACCCC	62.796	81	79	deletion	GT
scaffold2750	CTCTCTCTCTCTCTCT	CT(2*8)	287494	16	ACTCACATGCAGGTGTTTGAGGG[CTCTCTCTCTCTCTCT]CGAAAAATAAAACTGAATAAAAATAAATAAAAATAAAATAAAAAAGAACTCTACTGCAGTGTTGATGAAAGA	ACTCACATGCAGGTGTTTGAGGG	63.191	TCTTTCATCAACACTGCAGTAGAGTTCT	62.455	111	109	deletion	CT
scaffold311	GAGAGAGAGAGAGAGAGAGAGA	GA(2*11)	2774407	22	ATTGGATGGCAGCATTTTCTCCCACTGTTCATTGAAGTCCC[GAGAGAGAGAGAGAGAGAGAGA]CCCTGAGGCCAACATGTTCCAGCTGGAAACACAGCCCAGCAAACCAATCTGGGGACTTGAATCTGTTCTCTAGGAAGGGCCCTC	ATTGGATGGCAGCATTTTCTCCCA	63.206	GAGGGCCCTTCCTAGAGAACAGAT	63.03	147	153	insertion	CGAGAG
scaffold2375	TTGTTGTTGTTGTTG	TTG(3*5)	876787	15	CTTTACACTTTTCCTTTAAAGAGTGCGAA[TTGTTGTTGTTGTTG]TTTAATTATGCAGTACTTTACAAATGTGTACACACCGTGTGAAGGGGTCGTGCTAGCCTTTGCATTATTCCATTTTGATATATAAGTTGCAGGAGTTTGCATGGATCATGTGT	CTTTACACTTTTCCTTTAAAGAGTGCGA	60.679	ACACATGATCCATGCAAACTCCTG	61.644	157	154	deletion	TTG
scaffold2375	CACACACACACACACACACA	CA(2*10)	5266	20	CAAAAAGTCCATGTGTTTCTGGCCTAAAAAACTTTATTTGGAGGTGTATTCTAGC[CACACACACACACACACACA]TAATGCATTAAAATAAGGAATTTGCAAACGGGCAAGCTAAGGGACTAAG	CAAAAAGTCCATGTGTTTCTGGCCT	62.418	CTTAGTCCCTTAGCTTGCCCGTTT	62.909	124	130	insertion	CCACAC
scaffold2375	TGTGTGTGTGTGTGTG	TG(2*8)	506442	16	AGGAGCCTTACCTTCTTACCAGACTAACACTTGGGAATCAATTCAAGTTTAATTTTTCAAATCAGACAAACAAACAAGATTCAGT[TGTGTGTGTGTGTGTG]CGCATACACATTTCCCTATTCTTTTAAAAAGAAGGGCAATGGGCACTGTTTA	AGGAGCCTTACCTTCTTACCAGACT	62.541	TAAACAGTGCCCATTGCCCTTCTT	63.076	153	151	deletion	TG
scaffold2375	ACACACACACACACAC	AC(2*8)	546856	16	ACTGTCATCAACTCCCTATTGTGCATAGAT[ACACACACACACACAC]GTATTTGTATATATAGCCATAATTATGATAAAGTTCAGGATAGATTAAGTTGTCTCTGCATATACACTATGTAAAAAATAAGAAAACATACCAAGCAGAAAAAGCT	ACTGTCATCAACTCCCTATTGTGC	60.865	AGCTTTTTCTGCTTGGTATGTTTTCT	60.183	152	150	deletion	AC
scaffold484	TTGTTGTTGTTGTTGTTGTTGTTGTTG	TTG(3*9)	1648163	27	TAAAGTCAAGGCGCTGGAAGGTTTTTTGGTT[TTGTTGTTGTTGTTGTTGTTGTTGTTG]TTTGTTTGTTTTGCCATTTGTGGCTGCCTGTGCTTCTTGGCTTGTGTCTCCTTCCTCCGTCTCCAAAGCTCACCATTCCCAT	TAAAGTCAAGGCGCTGGAAGGTTT	63.04	ATGGGAATGGTGAGCTTTGGAGAC	62.935	140	137	deletion	TTG
scaffold484	TGTGTGTGTGTGTGTGTGTG	TG(2*10)	720981	20	TTTGTGTGTACATGCATGCGTGTGCTCCTC[TGTGTGTGTGTGTGTGTGTG]CACATGCACACTTGTGTGTTTGCAAATATGTTTGCTGCTGTCTTTATCCTTTCCAGTGCCCAGGATGGTGCATCTTACCTAGGGCTG	TTTGTGTGTACATGCATGCGTGTG	63.06	CAGCCCTAGGTAAGATGCACCATC	62.844	137	133	deletion	TGTG
scaffold484	AGAGAGAGAGAGAGAG	AG(2*8)	1832420	16	GTACCTTTTGTCCTCCAGGTGCAAGAGAGACAGAGAC[AGAGAGAGAGAGAGAG]ACTGAGAATCAGGAGGTCTTGACAACTGATTGAATGTGAACATTGAGAGAACAAAATGTATCTTTAGGACCGTGTTTTTCAAACTTGCC	GTACCTTTTGTCCTCCAGGTGCAA	63.04	GGCAAGTTTGAAAAACACGGTCCT	62.698	142	140	deletion	AG
scaffold484	TCTCTCTCTCTCTCTC	TC(2*8)	903384	16	GCAGGCTCCTCCTCTTCTTCTTTTCTTTTTTTTTCATTCTGTTTCAGGATATTGTCTTGTAAGTGACTACT[TCTCTCTCTCTCTCTC]ACTCTCTGTGATCCCTTTCTTCAAAATTCG	GCAGGCTCCTCCTCTTCTTCTTTT	62.625	CGAATTTTGAAGAAAGGGATCACAGAGA	61.87	117	115	deletion	TC
scaffold484	TATATATATATA	TA(2*6)	141448	12	TGTCTGGCACATGGAAGTCAACAAATATTTGGTGACTACATGAGAGATGAGCCTTACAGCTCGCATCAGGTATT[TATATATATATA]TGCTCACATCCAAACACTCGGCTCTATGGAATGGAAGGGTTGGTGATGG	TGTCTGGCACATGGAAGTCAACAA	62.982	CCATCACCAACCCTTCCATTCCAT	62.964	135	133	deletion	TA
scaffold1829	AGAGAGAGAGAGAGAGAG	AG(2*9)	117843	18	TCCTTGAAAGAGAGAGTACGCACACGTGCAAGCACACAGCGGGGAAGGGCAGAGGC[AGAGAGAGAGAGAGAGAG]AATCTTGAGCAGACTGCTGCTGAGCACAGAGCCCGATAAGGAGCCTGAGGCGGGGCTCAATCTCACGAACCTGAGAT	TCCTTGAAAGAGAGAGTACGCACA	61.526	ATCTCAGGTTCGTGAGATTGAGCC	62.477	151	149	deletion	AG
scaffold1829	AGAGAGAGAGAGAGAG	AG(2*8)	157335	16	ACACAAGGAAGGGAATTCTGGGAGATATAGTTGTAGCTTCTCTAAGAATAATGACCCAATACAAATTGACCACAATTATTCTAATTTTTACTTTTATTTTTTGGTTTATTTATT[AGAGAGAGAGAGAGAG]TGAGCAAGCAGGAGTGCAGGGCAGAGAGAG	ACACAAGGAAGGGAATTCTGGGAG	62.345	CTCTCTCTGCCCTGCACTCCT	63.309	160	158	deletion	AG
scaffold1980	TCTCTCTCTCTCTCTCTCTCTCTCTCTCTC	TC(2*15)	732980	30	CTTCGATCATTTCTTCTCAGTTGTCTCTATTTCTCTCTT[TCTCTCTCTCTCTCTCTCTCTCTCTCTCTC]GACTTCTTATTAACTAGATTGCTGCTCCTATTGTATTTTCCTCCTCTGATTTTCTCTCTGGGGATGGGTG	CTTCGATCATTTCTTCTCAGTTGTCTCT	61.247	CACCCATCCCCAGAGAGAAAATCA	62.162	139	135	deletion	TCTC
scaffold1980	GAGAGAGAGAGAGAGAGAGAGAGA	GA(2*12)	49289	24	TGGGGAATTACCTTAGCTGAGCTTGAATTTTATATTACCTGATTAATTTTATATCTCAAGTCCACAAGATAATTTTACTCTCAGGATTCAAATCTTTACTTTTTCTCTTTTTTAAAATTTTATTTTATTTATTTATTTGAGAGAAAGG[GAGAGAGAGAGAGAGAGAGAGAGA]TCATTGGCAGGGGGAGGAGCAGAGGGTGAGCAGACTCCCTGCTGAGTAGGGAGCCCAACGATATGG	TGGGGAATTACCTTAGCTGAGCTTG	62.615	CCATATCGTTGGGCTCCCTACTCA	63.6	238	236	deletion	GA
scaffold1980	ACACACACACACACACAC	AC(2*9)	477040	18	CGGCCATGTGAGCACTACCTTTAA[ACACACACACACACACAC]GGATCTTGGTTGGAAAGGCTTAATATGACATGGAAAAGTTTAAAAAGAAATTTTAACCTGAGTGCAGGGAATTATCATTCCTTGGTCATGTGAGGCTATCCA	CGGCCATGTGAGCACTACCTTTAA	63.185	TGGATAGCCTCACATGACCAAGGA	63.218	144	142	deletion	AC
scaffold1980	TGTGTGTGTGTGTGTGTG	TG(2*9)	790538	18	TGTTCTGTCTTTGATCAGGTGTGTTTATAGGGTTTTTTTAGTTGCTAGCAATAAACAAACTGGTT[TGTGTGTGTGTGTGTGTG]TTATATAATTACATATGTAAATATACAGCTAATTCTGGCTATTCATGGT	TGTTCTGTCTTTGATCAGGTGTGT	60.384	ACCATGAATAGCCAGAATTAGCTGT	60.398	132	130	deletion	TG
scaffold1980	ACACACACACACACAC	AC(2*8)	258923	16	GCCACGGTCATTTTGAATTTCACTCTCAGCTGATATTCTTGATTCTTTTGCTTAACGAAGCTATCCTTTG[ACACACACACACACAC]AAAGTATATATTGAAGCCAAATTTGTGTTACCAATTCCTAAAAGCTATTATTCTGTGATTCTTACCTTTATTTATATGCCTTAAATACACTCTTGCTTTACAGGGGCATG	GCCACGGTCATTTTGAATTTCACTCT	62.66	CATGCCCCTGTAAAGCAAGAGTGT	63.392	196	194	deletion	AC
scaffold1980	CTCTCTCTCTCTCT	CT(2*7)	669887	14	TCAGGTCATGATCTCAGGGTGTGAGATCGATGGACCCTGCTTAAGATTCTCTCTCCCTCTGCACCCCCACCTCCCCTGTGCCTGCTCACATACATGCA[CTCTCTCTCTCTCT]CAAAAAAAAATAGAAGCGGAATTGCGAAGGCTGACTTAGGA	TCAGGTCATGATCTCAGGGTGTGA	62.902	TCCTAAGTCAGCCTTCGCAATTCC	62.955	153	151	deletion	CT
scaffold1980	TATATATATATA	TA(2*6)	43733	12	CGAAGCGATGTTTGTGATTTGTAAGAACTAATATAAGTGTATTTTGTACTAAAATT[TATATATATATA]TTCTTTTCATATTTTTATCTTTTTTTAAAGCAAATCAAAACTGAAGAAAAGTTCCAAGAAAAGTACAATGTACACCAAATACCCTTCATCT	CGAAGCGATGTTTGTGATTTGTAAGA	60.834	AGATGAAGGGTATTTGGTGTACATTGT	60.749	159	157	deletion	TA
scaffold482	ACACACACACACACACACACACACACACAC	AC(2*15)	53165	30	GGCAAGATCTCATCCTTTTTACGGCTGTGTAATATT[ACACACACACACACACACACACACACACAC]GATGAAGCTCCTTAAAAAAAATAAGGATAAATAGCTTTAGAGCTTTGACATAAAATAGTGACTCTACCTTAAAATCATCCAGAGAGGAGTCTC	GGCAAGATCTCATCCTTTTTACGGC	62.439	GAGACTCCTCTCTGGATGATTTTAAGGT	61.952	159	157	deletion	AC
scaffold482	TCTCTCTCTCTCTCTCTCTC	TC(2*10)	512328	20	AGACTGCTTGTCCTTCTCTCTCCCCCCTCCACCTCCCCCCTCCTCCAGCTCATGGGCAT[TCTCTCTCTCTCTCTCTCTC]ATTCAAATAAATAAATAAAATCTTTTTTAAAAACTCTCGAATATCAATAATTAACTTCCCAATGCCTGTAAAGAGCTCG	AGACTGCTTGTCCTTCTCTCTCCC	63.42	CGAGCTCTTTACAGGCATTGGGAA	63.192	158	156	deletion	TC
scaffold482	AGAGAGAGAGAGAGAGAGAG	AG(2*10)	390291	20	AGGCAGCAGAAAGAGAAATTCAGGATTCAATCCCATTTATAATTGTACCCCAAACAATGAAATACCTAGGAATAAACTGAACCAAAGTGGTGAA[AGAGAGAGAGAGAGAGAGAG]GGAGAGAGAGCTAATGGAAAAGACAAAGA	AGGCAGCAGAAAGAGAAATTCAGG	61.347	TCTTTGTCTTTTCCATTAGCTCTCTCTC	60.998	143	139	deletion	AGAG
scaffold482	ATATATATATAT	AT(2*6)	685955	12	CCACTCAAGTTCTCTGACAAGCGTAAATTAACAAGCAAAGCAACAAGAGAC[ATATATATATAT]AAATATTCATGGCAGCACTATTCAAAATAGCAAACACCTATAAGCAACCCAAATGCACATGAGC	CCACTCAAGTTCTCTGACAAGCGT	63.047	GCTCATGTGCATTTGGGTTGCTTA	62.646	127	125	deletion	AT
scaffold482	ATATATATATAT	AT(2*6)	407074	12	AACAGTGGTGATGGTTGAACAAAAATTTGAATGTAATTAATGCTACTCATATATTTAAAAATGGTTTAAAAAGTAAATTTTATG[ATATATATATAT]ACTTACCACAATTTTTTTAAGTAAGAATAAACATCAAATAATGGTGCTTCATTCTGAG	AACAGTGGTGATGGTTGAACAAAAA	60.28	CTCAGAATGAAGCACCATTATTTGATGT	60.633	154	152	deletion	AT
scaffold3078	CTCTCTCTCTCTCTCTCTCTCT	CT(2*11)	244708	22	GGCTTGAAGACTCTCTCCCTCTCTCTCTGCCCCTCCACCTCACTTGCATGAGCACACATG[CTCTCTCTCTCTCTCTCTCTCT]GTCAAATAAATGAATAAAAAAAATAGAATATGGGCGGGACTCCTGT	GGCTTGAAGACTCTCTCCCTCTCT	62.944	ACAGGAGTCCCGCCCATATTCTAT	62.856	128	126	deletion	CT
scaffold224	AGAGAGAGAGAGAGAGAGAG	AG(2*10)	995846	20	CGTTGGTCACTATGTTGCAGGAGTTTTTGTTTTTTGGGGTTTTTTTTAAAGATTTTATTTATTTATTTGGC[AGAGAGAGAGAGAGAGAGAG]CACAAGCAGGGGGAGCAGCAGGCAGAGGGAAAGGGAGAAGCAG	CGTTGGTCACTATGTTGCAGGAGT	63.116	CTGCTTCTCCCTTTCCCTCTGC	62.899	134	132	deletion	AG
scaffold602	ACACACACACACACACACACACACAC	AC(2*13)	444944	26	CTCCCCACATTCATATGAGCCAATTCCTTTAATAAATGTCCTTCTCAACTATCTGTCTATCTATCCAACTATCTATCTATCT[ACACACACACACACACACACACACAC]AGAGTACCTTATGTCTTACATCAAGAAGTGTATCTTTCTGTTTCTCTCGA	CTCCCCACATTCATATGAGCCAAT	60.752	TCGAGAGAAACAGAAAGATACACTTCT	60.04	158	156	deletion	AC
scaffold602	TGTGTGTGTGTGTGTGTGTGTG	TG(2*11)	4746	22	TATCTGATTCGTGGTTGTGCGCATGTGTGCGTGCGTGTGTC[TGTGTGTGTGTGTGTGTGTGTG]TTGTCTATTTGGAGAGATAAAAACACCAGAGGCAATCACCTCTACCTCCAGTGAAATGAGACAAGCCTTATCTGAGGACTGCTAGCTGTCACT	TATCTGATTCGTGGTTGTGCGCAT	63.229	AGTGACAGCTAGCAGTCCTCAGAT	62.942	156	152	deletion	TGTG
scaffold2207	GTGTGTGTGTGTGTGTGTGTGTGT	GT(2*12)	687461	24	TGCTTCAGGAGATTAGAGGAGGCAAAGATTTCTGCCCTAAATGATCAGAGGAAATATTATTTTACGTGAATCATAAAATATTAGTAAGAAGTAAAAAAAA[GTGTGTGTGTGTGTGTGTGTGTGT]ATGTCTGTGTCCCTGTGTTTTAGTGCTGGA	TGCTTCAGGAGATTAGAGGAGGCA	62.965	TCCAGCACTAAAACACAGGGACAC	63.025	154	152	deletion	GT
scaffold2207	GAGAGAGAGAGAGAGAGAGAGAGA	GA(2*12)	333377	24	TAACTTGAAGACCCCCAGAGCAGAAAAGTCACATAAGCATTCCAGATCTCTGTGCTACCTAGGGCAG[GAGAGAGAGAGAGAGAGAGAGAGA]GTGAGAGAGGAAGGAAGCAAGGAAGGA	TAACTTGAAGACCCCCAGAGCAGA	63.094	TCCTTCCTTGCTTCCTTCCTCTCT	62.862	118	124	insertion	GGAGAG
scaffold2207	AGAGAGAGAGAGAGAGAGAG	AG(2*10)	956000	20	GCTAAAGTGTAAGTGGGAGGAGGGGC[AGAGAGAGAGAGAGAGAGAG]AATTCCTAAGCAGACTCTGCTGAGTGGGGAGTCTGATGTGGGCCTCGATCCTAGGACCCTGAGATC	GCTAAAGTGTAAGTGGGAGGAGGG	62.436	GATCTCAGGGTCCTAGGATCGAGG	62.923	112	106	deletion	AGAGAG
scaffold2207	ATATATATATATATATAT	AT(2*9)	141279	18	TGTGTGTGTATAGATGTATTCTCCGC[ATATATATATATATATAT]AATATATTCTCTGAAATATTTCTTGTTGTAGACAATATAATTAAATGAAGGAAATACGCTATATTCAGTAACCTCCAAATGGA	TGTGTGTGTATAGATGTATTCTCCGCA	62.027	TCCATTTGGAGGTTACTGAATATAGCGT	62.211	127	125	deletion	AT
scaffold2207	TCTCTCTCTCTC	TC(2*6)	55347	12	GCATAAAGGGCAGGTATATCACATGGAATATAGGATAGTGGAAGGGATTATATAGGTTAAGCTTCTATAACAAAGCAATTCCAATAGTTATGTCTCAAATACCATAGAGAAAGGCATTATT[TCTCTCTCTCTC]ATCGCAGTTCAAGAGGAAGTAGACAGT	GCATAAAGGGCAGGTATATCACATGGA	62.857	ACTGTCTACTTCCTCTTGAACTGCG	62.509	160	158	deletion	TC
scaffold1417	CACACACACACACACACACA	CA(2*10)	143572	20	TCACCCTCATCCATCTGACACGATTTG[CACACACACACACACACACA]CCACCAGCGTCAAGACTGTCACCTTTTTTTCTGTGACACTCGCGCTGACAGCCTGTGCAGGGAACCTGGGGAAACCACCGCTTGGTCTGACACCTCTCCGTTCCCTAAA	TCACCCTCATCCATCTGACACGAT	63.248	TTTAGGGAACGGAGAGGTGTCAGA	62.83	156	154	deletion	CA
scaffold3044	ATATATATATATAT	AT(2*7)	147650	14	ACAGAGGAATAAAACAGGCTCCCTAAGCAGAAAGAGTTTATGCTCTAAAGGAAAAAATGGATTTCTTTAAAAAAAA[ATATATATATATAT]AGCACATTGTAATAAATTCCATACAAATAATGCACACATGTTGTTTTGCAAACAAACAATGGTCCACCT	ACAGAGGAATAAAACAGGCTCCCT	61.562	AGGTGGACCATTGTTTGTTTGCAA	62.142	159	155	deletion	ATAT
scaffold3364	CTCTCTCTCTCTCTCT	CT(2*8)	86687	16	TCCACCTGCTTATGCTCTCTCTCA[CTCTCTCTCTCTCTCT]CAAATAAATAAATAAAATCTTGAAAAAAAAAAAAGAAGGAATTCCTTTGGAGTTTCATTTGGATTTAAGATTTGGCTCTGGTCTGTACTGAGTGA	TCCACCTGCTTATGCTCTCTCTCA	62.95	TCACTCAGTACAGACCAGAGCCAA	63.062	135	133	deletion	CT
scaffold32	AAATAAATAAATAAATAAAT	AAAT(4*5)	1339875	20	AAGGAGTCTGCTCATCTCCCTCTCCCTCTGGCCCTCCTCTGCTCTCACCCTCTCTCTTTCTA[AAATAAATAAATAAATAAAT]CTTAAAAAAAAAAAAGGTATATGACATAACTTCTGAAGATCTTCCCCTGAATACCCAAGTCCA	AAGGAGTCTGCTCATCTCCCTCTC	63.005	TGGACTTGGGTATTCAGGGGAAGA	62.879	145	141	deletion	AAAT
scaffold32	GTGTGTGTGTGTGTGTGTGTGTGTGTGT	GT(2*14)	918565	28	ATGACACGGTAGCAAAGGAACGTTTAATCAGGACAGCCCAAGGGTCAATAATTTAGTGTGTATATACTAAATGC[GTGTGTGTGTGTGTGTGTGTGTGTGTGT]GGTCTTACAGCAATGCCAATGTGGAATTCTGGAGGTGA	ATGACACGGTAGCAAAGGAACGTT	63.065	TCACCTCCAGAATTCCACATTGGC	63.168	140	138	deletion	GT
scaffold32	AGAGAGAGAGAGAGAGAG	AG(2*9)	1164163	18	TGGGAAGCCATTAAACTGCACTGTTTTATTTTTTTAATGTATTTTATTTAATTTTATTTTTTT[AGAGAGAGAGAGAGAGAG]CACACACAAACGATGGGAGGGGGGAGAGGGAGAGAGAGAATCTTAAACATGCCCAGAACAGAGCCC	TGGGAAGCCATTAAACTGCACTGT	63.06	GGGCTCTGTTCTGGGCATGTTTAA	63.402	147	145	deletion	AG
scaffold32	ACACACACACACACAC	AC(2*8)	1525825	16	GCCCCTCCCCAAAATGAAGATTTTAGATAAAAGGGTGTTACCATGTAACAAAGTAA[ACACACACACACACAC]AGACATATACACATATATGTGGAAAGTTTTATGTGGGATTCTAGTTTTTCTTTATAATGTGAATGGTTCATGCTTACATATAGTGCT	GCCCCTCCCCAAAATGAAGATTTT	61.856	AGCACTATATGTAAGCATGAACCATTCA	61.108	159	157	deletion	AC
scaffold32	CTCTCTCTCTCTCTCT	CT(2*8)	2773975	16	GAGTCTGCTTCTCCCTCTCCTTCTGCCCCTCCCCCTGGTTCATG[CTCTCTCTCTCTCTCT]CCCAAACAAATAAAATCTTCAAAAAACAAACAAACAAAAAACCTTACCATCCTGGACACAGC	GAGTCTGCTTCTCCCTCTCCTTCT	62.944	GCTGTGTCCAGGATGGTAAGGTTT	62.868	122	128	insertion	GCTCTC
scaffold32	ACACACACACACAC	AC(2*7)	1094759	14	AGTATTAGAAGGCAGAGGATAATGACGTATATAAAACAAAAAAGGGAGTCTATAAAAGTCAATCAACTTCTATAGGCTTATTTGATACAA[ACACACACACACAC]AGAAGCTTGGAGTAGCTCTGCATTTCA	AGTATTAGAAGGCAGAGGATAATGACGT	61.583	TGAAATGCAGAGCTACTCCAAGC	61.177	131	127	deletion	ACAC
scaffold32	CTCTCTCTCTCTCT	CT(2*7)	3082388	14	CGCAGTCTGCTTGAGATTCTGTCTCTCCCTGTGCCCTTCCCCCATGCATTTGTG[CTCTCTCTCTCTCT]CCCACAATAAATAAATAAAATTTTTTTTTTGAAAAAGAAGAATGTGACCCAGAAGGA	CGCAGTCTGCTTGAGATTCTGTCT	62.923	TCCTTCTGGGTCACATTCTTCTTTTTCA	62.847	125	123	deletion	CT
scaffold32	TATATATATATATA	TA(2*7)	1433069	14	AAACGTATATTTCTTTACAGCCTTGCTTAAAAAGAAAATACTAATTAAAAAAAGAAAAAACAC[TATATATATATATA]TTTAGTCAGGATAGGCTAAAAGCCTTCCCTACACAAATTTTAAATTTAAATACACCGTTACTCAGATCTAAAAGCACAAGCCC	AAACGTATATTTCTTTACAGCCTTGCTT	60.323	GGGCTTGTGCTTTTAGATCTGAGT	61.105	160	158	deletion	TA
scaffold32	GAGAGAGAGAGA	GA(2*6)	3019787	12	ACCGATAAAAGAATGGATGTGTGACCAAATTTAAAGAATGGATCAATAAAATATGGAAAGTAGTTTCATTCTAGTCTAGTTTAGGACTTTCCTTTTTCTTTTATTTTTTAAATTATTTTTTTAAAGATTTATTTATTT[GAGAGAGAGAGA]GCAGGGAGGGGGAGGGGTTTGGGGAGAGGGAGAGAGAAACTTAAGCCGACTCCACCC	ACCGATAAAAGAATGGATGTGTGACCA	62.852	GGGTGGAGTCGGCTTAAGTTTCTC	63.172	207	205	deletion	GA
scaffold2813	TGTGTGTGTGTGTGTGTGTGTG	TG(2*11)	88957	22	TGCTTTTGAAAAACATCCACATAAGTCTTATGACATTTCATACAAATCCAA[TGTGTGTGTGTGTGTGTGTGTG]ACAAGTGACACCTCAGATTGCTAAAGTTCTCCTCTCATTCACACTTGTGCCACATTTCTTAAGGGCAAGTT	TGCTTTTGAAAAACATCCACATAAGTCT	60.636	AACTTGCCCTTAAGAAATGTGGCA	61.481	144	150	insertion	ATGTGT
scaffold2813	TATATATATATATATA	TA(2*8)	525566	16	TGAACGTACTCTGGGTAGAAGCCTAATTGAAAGTCAATTCATTTTATATCTGAATTCTCCATATTGTGAAAT[TATATATATATATATA]TTTGTAGACTTATGGTTGATACTGTTAAAAACAGAGGTAACAATCTGAATCCAAACAAGGGGCTACATTGCA	TGAACGTACTCTGGGTAGAAGCCT	62.878	TGCAATGTAGCCCCTTGTTTGGAT	63.138	160	158	deletion	TA
scaffold2813	ACACACACACACACAC	AC(2*8)	341778	16	GTGGGCTACACGGTTTCTACCAAAGTGTATCATAGAGAAAACTTAGGTAGTTTGCATTGAACAGCACATAAGATTCAATTCTTAA[ACACACACACACACAC]TCACACACAGACACACACACATGCACACACTCGAAATCAGG	GTGGGCTACACGGTTTCTACCAAA	63.074	CCTGATTTCGAGTGTGTGCATGTG	62.654	142	140	deletion	AC
scaffold2813	ATATATATATAT	AT(2*6)	526118	12	ACATGAAAACCTCTTAGAGATGACACGATATTTTCAGTATAAATTATTTCATATG[ATATATATATAT]TTGAAATGCAAAAGAGGGACATTTTATTAGCACA	ACATGAAAACCTCTTAGAGATGACACGA	62.297	TGTGCTAATAAAATGTCCCTCTTTTGCA	62.045	101	99	deletion	AT
scaffold515	GAAGGAAGGAAGGAAGGAAG	GAAG(4*5)	589045	20	AAATTAGGGAGGGAGGGAGGAAGGGAGGAAGGGAGGAAA[GAAGGAAGGAAGGAAGGAAG]GGGGAGAGAGGAAGGGAGGGAGGGAATCCATGCTAGTGTT	AAATTAGGGAGGGAGGGAGGAAGG	63.014	AACACTAGCATGGATTCCCTCCCT	63.243	99	95	deletion	GAAG
scaffold515	ATAATAATAATAATAATA	ATA(3*6)	763021	18	TCCCTATTACCTTGGACTGAAGATGAATAAACAAGAAAGATAAGAAAGAAAT[ATAATAATAATAATAATA]TATAAAACTCAGTGTGGTGTACTATACTATAATAAATATAACTTAATCCAGTAGTGGGAACATTTAAGCACACGCACATAAGTGGG	TCCCTATTACCTTGGACTGAAGATGAA	61.249	CCCACTTATGTGCGTGTGCTTAAA	62.097	156	153	deletion	ATA
scaffold515	AACAACAACAAC	AAC(3*4)	707886	12	GAAGGTCAGCTCTGGATTCACAGGAAATCAAAATGAA[AACAACAACAAC]AAACAGCTGTAGTATTTAGAATCATTCTGCCAAATACCCTCACAGAGC	GAAGGTCAGCTCTGGATTCACAGG	62.952	GCTCTGTGAGGGTATTTGGCAGAA	62.914	97	94	deletion	AAC
scaffold4060	GAGAGAGAGAGAGAGAGAGA	GA(2*10)	117645	20	TCAGGGTCTGCTTTCCTGTCCTTAAAGACTTTATTTATTT[GAGAGAGAGAGAGAGAGAGA]GTGCATGAGCAGGGGGAAGGGGCAGAGGGAGAGGGAAAAGCAGATGTCTGTGGGATCCAGAAGCCTA	TCAGGGTCTGCTTTCCTGTCCTTA	63.094	TAGGCTTCTGGATCCCACAGACAT	62.981	127	125	deletion	GA
scaffold3852	CTCTCTCTCTCTCTCTCT	CT(2*9)	34285	18	ATTCAGGATCTATGGCTCCCTGCTCCGCTCCATCTTCCTCTGCCCCTCCCCCTGCTCCTG[CTCTCTCTCTCTCTCTCT]CGCTCACTTTCTCTCTCAAATAAATAAATAAAATCTTTTAAAAAAGATTCAGGATCTAGGGTGGCG	ATTCAGGATCTATGGCTCCCTGCT	63.113	CGCCACCCTAGATCCTGAATCTTT	62.26	144	142	deletion	CT
scaffold3206	AGAGAGAGAGAGAGAGAG	AG(2*9)	129723	18	TTGGGGAGGAAACCTTTGGGAATGAAGGGTTATAATGATTTGAATTTTACTTTCAAATGATAGATAAATAGATAAGGATAGAGCC[AGAGAGAGAGAGAGAGAG]CAGGCAAGCAAATGTTGGGGAGATGTT	TTGGGGAGGAAACCTTTGGGAATG	63.092	AACATCTCCCCAACATTTGCTTGC	62.604	130	128	deletion	AG
scaffold3206	AGAGAGAGAGAGAGAG	AG(2*8)	46603	16	TGGCTTGTGCAAATGGTATCTCGATGATTTAGTCTTCAACTTAATATTTTTTTGTCTCAGGCTTTTACATTTATTTTATTATTATATTTTAAAGATTCTGTTTATTTATTTGAGAA[AGAGAGAGAGAGAGAG]CGCACAAGTGCTGAGCAGGGAG	TGGCTTGTGCAAATGGTATCTCGA	62.906	CTCCCTGCTCAGCACTTGTGC	63.817	154	152	deletion	AG
scaffold3206	AGAGAGAGAGAG	AG(2*6)	25769	12	CTCTGTGCACTGCAATTCAGAAGCCAGC[AGAGAGAGAGAG]ATCTTTCTTAAAGCAGATTTCTGGAAATGCAAATACATGAGATGATACGTTCTGAATCTGAATTCCAGAAGCAATAGGACTTGAATTGGTTGCAACCCTCATTCCACACCTTT	CTCTGTGCACTGCAATTCAGAAGC	62.892	AAAGGTGTGGAATGAGGGTTGCAA	63.256	153	151	deletion	AG
scaffold3541	TCTCTCTCTCTCTC	TC(2*7)	52173	14	GATTGCTTCTCCTTCTGCCTCTCCTCCCACTCATTCTCTCAACCTT[TCTCTCTCTCTCTC]AAATAAAAAAATAAAATCTTAAAAAATAATAAAAGTGGAACTACCATATGATCCAGCAATCCCACTTGTATGTGT	GATTGCTTCTCCTTCTGCCTCTCC	63.014	ACACATACAAGTGGGATTGCTGGA	62.339	135	133	deletion	TC
scaffold1565	TACTACTACTACTACTACTAC	TAC(3*7)	406721	21	GGAGAACCTTGTGAGATGAGTTTATCCTTCTGAAGAAAACTCTTACTTTTTAACTCTCAGGACTGTTCA[TACTACTACTACTACTACTAC]TTATGCTTCCGTCTGTTAAAAACAAGACCACAGGCCCAAAATGCAGTTGCTTCTGTT	GGAGAACCTTGTGAGATGAGTTTATCCT	62.365	AACAGAAGCAACTGCATTTTGGGC	63.296	147	144	deletion	TAC
scaffold1344	GTGTGTGTGTGTGTGTGTGTGTGTGTGTGT	GT(2*15)	1254376	30	ATAGGCGAAGGAATAGCACACAGCAGTTTGGCTTCCCCTGACATAACATCCACCACTAGAAGCCACTCAATCATAAAAAGCCAGAGTCATCTCC[GTGTGTGTGTGTGTGTGTGTGTGTGTGTGT]ATGTATGGGTGTTTTAACGGGGTCAGAAA	ATAGGCGAAGGAATAGCACACAGC	63.062	TTTCTGACCCCGTTAAAACACCCA	62.698	153	151	deletion	GT
scaffold1344	CACACACACACACACACACACACACACACA	CA(2*15)	652016	30	CTGGCACACAGCTGCTTAATGTTTCTTAATCAAAGCTTCCCCCAAATGCCCAGAATTAATGTCTAAATAGGCACT[CACACACACACACACACACACACACACACA]TACACACAACACACACACATACACACAAACCAGGCT	CTGGCACACAGCTGCTTAATGTTT	62.578	AGCCTGGTTTGTGTGTATGTGTGT	62.984	141	135	deletion	CACACA
scaffold1344	CTCTCTCTCTCTCTCTCT	CT(2*9)	398172	18	CAAGTCTCACATCGGACTCCCTGCTCAGCGGGAAGCCTGCTTCTCCCTCTCCCTCTGCCCGTCGCCCTGCTAGCTCTTTCG[CTCTCTCTCTCTCTCTCT]GACAAATAAATACATAAAATCTTTTTGAAAAGTAAATAAAAAGCAAAGGGAGTCAACAGCT	CAAGTCTCACATCGGACTCCCTG	62.532	AGCTGTTGACTCCCTTTGCTTTTT	61.658	160	158	deletion	CT
scaffold363	TGTGTGTGTGTGTGTGTG	TG(2*9)	85079	18	TGTCACCTCCAAAAGTTTACTAACCCTATTATT[TGTGTGTGTGTGTGTGTG]TATGTGATAAGAACACTTAACATAAGATCTACCCTCTTTACAAAACAATTAAGCATAAATTACAGTATTAACTATCAGCACTATGCTGTATGGTGCATATTTAAGATTTATTTATCTTGCATAACTGACACTTTATGGCTTTTGACTGT	TGTCACCTCCAAAAGTTTACTAACCCT	62.227	ACAGTCAAAAGCCATAAAGTGTCAGT	61.359	200	198	deletion	TG
scaffold363	ATATATATATATATAT	AT(2*8)	98909	16	CAGTCCAGAAAACAAGAGTGAGCTGATTAAAAATTTGACTAGACATAACCTAATAGGATAGAAATGTGGATAAGTACCTAATATGGATTTACATATATGTATATGC[ATATATATATATATAT]GTATACGTATATAATCCTTATATGTACTTATTGTTTACCTGCAACAGCTAACCCTTACCTC	CAGTCCAGAAAACAAGAGTGAGCTGA	63.061	GAGGTAAGGGTTAGCTGTTGCAGG	63.193	183	181	deletion	AT
scaffold363	GAGAGAGAGAGA	GA(2*6)	255458	12	TCCTGTCTTCCACCCATTTACTCAAATAAAGAGAGG[GAGAGAGAGAGA]GTGGGATAATGAGGGAAACACGTTTTTAGACAGTGTTGTGATGAGCACTGGGTGTTATGAA	TCCTGTCTTCCACCCATTTACTCA	61.25	TTCATAACACCCAGTGCTCATCAC	61.103	109	107	deletion	GA
scaffold2782	TGTGTGTGTGTGTGTG	TG(2*8)	252329	16	TCCATCCATGTTGTTGCAAATGGCAAGATTGCATTCTTTTTGATGGCTGGGTAATATTCC[TGTGTGTGTGTGTGTG]TATATACATACCATATCTTTAACCACTCAACAGCCAATGGACAT	TCCATCCATGTTGTTGCAAATGGC	62.896	ATGTCCATTGGCTGTTGAGTGGTT	63.067	120	118	deletion	TG
scaffold2782	ATATATATATATAT	AT(2*7)	47061	14	GAGGATGGTTGGTACACCTTCACCTTGATTTATCAATCTTTGCCGCATTGATTTTGTCATTCACAGGTGC[ATATATATATATAT]GTATGCCTATATACACATTATTTGAGAATGGGCTGCAAGTGTTATGCCCCTTCACCCCTAAATGC	GAGGATGGTTGGTACACCTTCACC	62.909	GCATTTAGGGGTGAAGGGGCATAA	63.015	149	147	deletion	AT
scaffold2782	GAGAGAGAGAGAGA	GA(2*7)	529043	14	CAGTCAGATTGTTAGGACCCAACCTAATAGCCTCATTTTAACTCACATACGTCTTTGTTTTATTTTATTTTAAAGATTTTATTTATTTATCT[GAGAGAGAGAGAGA]GTGCACAAAAGAGAGAGCCTCTGGGGAAGGGGAGAGGAAGTGGGAGAA	CAGTCAGATTGTTAGGACCCAACCT	62.27	TTCTCCCACTTCCTCTCCCCTTC	63.008	154	150	deletion	GAGA
scaffold438	GGGAGGGAGGGAGGGA	GGGA(4*4)	1541184	16	CCCTCCACCCTACTTGTGTTCTGAAAGAGGGAGAAAGAGATGAGGATACCTACACATATTAGTTAATTTT[GGGAGGGAGGGAGGGA]AAAGAATCCTGTGGCCAGATAAGATCCGA	CCCTCCACCCTACTTGTGTTCTGA	63.619	TCGGATCTTATCTGGCCACAGGAT	63.084	115	111	deletion	GGGA
scaffold438	ACACACACACACACACACACAC	AC(2*11)	1620493	22	TGGCTGAATGGAAGCAGGTTTCTTAGGACATAGACAGTGAAGATATTGAGA[ACACACACACACACACACACAC]TCACTCACACAGACAGATTAGCCTTAAGTAGCCAAAGCACAATCTCTTCCACCAAGGCAGA	TGGCTGAATGGAAGCAGGTTTCTT	63.067	TCTGCCTTGGTGGAAGAGATTGTG	62.857	134	132	deletion	AC
scaffold438	TATATATATATA	TA(2*6)	440929	12	GAGTTCTGCTCTTCCCACTCCAAGTCCCCTTAAAGATCATACGAGCACCTCC[TATATATATATA]TGTATGTATTCTTTCTTTTCTATCACTCTCCTTCTGTCCCTCTGACACCTCACTTTGGAGCAG	GAGTTCTGCTCTTCCCACTCCAAG	62.892	CTGCTCCAAAGTGAGGTGTCAGAG	63.113	127	125	deletion	TA
scaffold2454	ACACACACACACACACACACACACAC	AC(2*13)	85233	26	AGGAACCAGCTAGGGAGTCACTTTCTCAA[ACACACACACACACACACACACACAC]CACACAAACTCAGATTTCTTCCTTATCTCCAGTACCAACTGAGTTAGGAACTCATGGTTCCATAATACCATGTTCACTTCTCCTTCTTCACT	AGGAACCAGCTAGGGAGTCACTTT	63.102	AGTGAAGAAGGAGAAGTGAACATGGT	62.104	147	143	deletion	ACAC
scaffold2454	GAGAGAGAGAGAGAGA	GA(2*8)	81650	16	AGGTATGAGTCAAAGTTCATGTTTCTGTTGTTTGTTTTGTTAAGATTTATTTATTT[GAGAGAGAGAGAGAGA]GCAAGTGTGCAGTAGGGAGGAGCAGAGGGAGAGGGGGAGAGAATCTTA	AGGTATGAGTCAAAGTTCATGTTTCTGT	61.109	TAAGATTCTCTCCCCCTCTCCCTC	62.003	120	118	deletion	GA
scaffold1235	ATATATATATATATATATAT	AT(2*10)	43055	20	GGTTCATTTTCTTTTGCTTGCAGAAACATTTTAGTTTGATGTAGTCCAACATGTTTTTTATTTTGTTGTTTGTGCTTTTGC[ATATATATATATATATATAT]CCAAATGATATATCCAAAAATATCATTGCCAAGACCAATGTCCCGGATCTTT	GGTTCATTTTCTTTTGCTTGCAGAAACA	62.366	AAAGATCCGGGACATTGGTCTTGG	62.929	153	147	deletion	ATATAT
scaffold2987	GTGTGTGTGTGTGTGTGTGTGTGT	GT(2*12)	123990	24	ACCCTCTGAGTTTGAGACCTCCTTCCTAGACTGTAATAAACCAGTAACGGGATCCTGGCTCATCAAACTTCTGCATGTGAGTGTGA[GTGTGTGTGTGTGTGTGTGTGTGT]GCATGTGTCCAATACCCCTTCCGTGTAC	ACCCTCTGAGTTTGAGACCTCCTT	62.8	GTACACGGAAGGGGTATTGGACAC	62.945	138	136	deletion	GT
scaffold2587	TTTATTTATTTATTTA	TTTA(4*4)	2530	16	TGAGGCTGCTGGATATTCTGGAGAAATATTTAATTAAAAAATATTTTTCTTCTTATTACCCCTTTCTTTGTTTTTGTTCTTTTTTTCTTAAGAT[TTTATTTATTTATTTA]TTTGGGAGAGAGAGATAGAGAGAGTGTGTGAACAAGCGG	TGAGGCTGCTGGATATTCTGGAGA	63.027	CCGCTTGTTCACACACTCTCTCTA	62.339	149	145	deletion	TTTA
scaffold1076	GAGAGAGAGAGA	GA(2*6)	199406	12	GCAAGGAAACCTCCAACTGAGACAGTCTTTGGAGAAACCCATATTCACTTTCTTGAGAAGGAGAACCTGTTATGGCCACAATCATCTTGCCATTTTTTTTTTTTAAGGTTTATTTATTT[GAGAGAGAGAGA]GCAAGAGAGAAAGAGTGAGAGAGGGCC	GCAAGGAAACCTCCAACTGAGACA	63.031	GGCCCTCTCTCACTCTTTCTCTCT	62.944	158	156	deletion	GA
scaffold940	GTGTGTGTGTGTGTGTGTGTGTGTGT	GT(2*13)	189139	26	GCTGGCCATTTGGTATTGCTGAAGGCTTATTTTTATTTATAGCACTTATTACTACTTGACATACTAA[GTGTGTGTGTGTGTGTGTGTGTGTGT]GCATGTGCGTGTGCGTGCCCTTGCATGATTCCTGGTCTCCACTG	GCTGGCCATTTGGTATTGCTGAAG	62.99	CAGTGGAGACCAGGAATCATGCAA	62.918	137	133	deletion	GTGT
scaffold2595	AACAACAACAAC	AAC(3*4)	330546	12	TGTGTGGTTCAAGCCCTTAAGTGATGACAGAGTTTGTTTATATCCATTGCATGTTATTAAGGTTATAAAAAAATAACAGA[AACAACAACAAC]GTGACCTCAGGTCATTTTAAATCTGGCATGTGTTTTCAAAGATGGT	TGTGTGGTTCAAGCCCTTAAGTGA	62.453	ACCATCTTTGAAAACACATGCCAGA	61.679	138	135	deletion	AAC
scaffold2595	CTCTCTCTCTCTCTCTCTCTCTCTCTCT	CT(2*14)	397670	28	TTTCATTTCTGATTTCATTTGAGTGTG[CTCTCTCTCTCTCTCTCTCTCTCTCTCT]TTCTCTCTGTTTTTCTCTTTGGTGACTGTAGCTAAAGGTTTTGCCA	TTTCATTTCTGATTTCATTTGAGTGTGC	60.065	TGGCAAAACCTTTAGCTACAGTCA	60.687	101	99	deletion	CT
scaffold2595	ACACACACACAC	AC(2*6)	31593	12	GGTTTGTACCCTCCCAGACGTTTTATCTCTGTGAGCACAGATACAAATGTGTGTGCA[ACACACACACAC]ATATAGAGTGTTTCAAAAAAACAGGATCTTATTATCTGTGTTTTTGCCCTAAATAATAAAGAATATCTGTGTCAGTACCTACAGAACCACC	GGTTTGTACCCTCCCAGACGTTTT	63.035	GGTGGTTCTGTAGGTACTGACACAG	62.516	160	156	deletion	ACAC
scaffold1743	ATTATTATTATT	ATT(3*4)	649287	12	TACAGATTGTCCCACACCCAGTTTTTCTTATTATTAACATCTTACATCAATATGGTATATTTGTCACAATTAATAAGCCAATACTGATAC[ATTATTATTATT]AACCAAAACACTATTTCCCTATTTCCCCCCTAATGTCCTTCTTCTACACT	TACAGATTGTCCCACACCCAGTTT	61.983	AGTGTAGAAGAAGGACATTAGGGGG	61.345	152	149	deletion	ATT
scaffold1743	GAGAGAGAGAGAGAGA	GA(2*8)	432291	16	CTCTTTCACTATTCTGCAGCAATCAGCTAATTTTTTTATTTTTTTTAAAAAAGATTTGATTTATTTATTT[GAGAGAGAGAGAGAGA]AAGAGACAGAGCACAAGTGGGGTGGAGGGACAGAGGGATGTGGAGAAGCAGACTC	CTCTTTCACTATTCTGCAGCAATCAGC	62.726	GAGTCTGCTTCTCCACATCCCTCT	63.481	141	147	insertion	TGAGAG
scaffold2673	GAGAGAGAGAGAGAGAGAGA	GA(2*10)	241625	20	CCCCAAATGTGCCACTTGGGAATATTAATTATTTTATTTTATTTTAAAGATTTTATTTATTTATTT[GAGAGAGAGAGAGAGAGAGA]ACAAGCATTGGGGGGGTGGAGTGAGAGGGAGAGAAGCAGACT	CCCCAAATGTGCCACTTGGGAATA	63.436	AGTCTGCTTCTCTCCCTCTCACTC	62.929	128	126	deletion	GA
scaffold921	CACACACACACACACACACACACACACA	CA(2*14)	1512503	28	ATGCTATGGTCCACTACACGCATGCACATATGTG[CACACACACACACACACACACACACACA]CTCACTCACCATTATGGGTTCAAATCCAACTTCATATGTGTAAGTCCAAACACACAGTACCTCAAAATGTCACCT	ATGCTATGGTCCACTACACGCATG	63.06	AGGTGACATTTTGAGGTACTGTGTGT	62.544	137	133	deletion	CACA
scaffold921	ACACACACACACACACACAC	AC(2*10)	2202795	20	CAGAGTTTGCTTGAGCTTCTCCCTCTCCCTCTGCCCCTCCCCCTGCTCTCCCTCGCTGTCTCTCAAATAAATAAATAAAATCTTTACA[ACACACACACACACACACAC]AAACACAAACTAAAACCTTAGCTACTTGCCACCTGAGACATTTTGAGCT	CAGAGTTTGCTTGAGCTTCTCCCT	62.85	AGCTCAAAATGTCTCAGGTGGCAA	63.051	157	155	deletion	AC
scaffold921	TGTGTGTGTGTGTGTGTG	TG(2*9)	606786	18	TGGGGGATGATTTGAGCTTTTCTCATTGGTAAAGCTAGGCTAGTTGTGTAAGCATTTAAATTGTTTTCAGTATTATTCTGAGCCTCAGAAGATTCTTAAATTTATGCTTGATTT[TGTGTGTGTGTGTGTGTG]TTAATAGAATCAGATCTAAGTCTGTATTTTCCTATCTGCATTTAATACATTTTTATCAGTTTACAAATATTTTAGGAACAATGTGCCCTCATTAATTTCC	TGGGGGATGATTTGAGCTTTTCTC	61.115	GGAAATTAATGAGGGCACATTGTTCC	61.126	232	230	deletion	TG
scaffold921	AGAGAGAGAGAGAGAG	AG(2*8)	1022043	16	GCTCAAGCCGGAGTGGTCTTTATTTTATTTATTTATTTTAAAGATTTTATTTGTTTATTTGACAC[AGAGAGAGAGAGAGAG]CACACATAGGGGCAGAAGCAGAGGCAGAGGGAGAAG	GCTCAAGCCGGAGTGGTCTTTATT	63.193	CTTCTCCCTCTGCCTCTGCTTCT	63.598	117	115	deletion	AG
scaffold921	GAGAGAGAGAGAGAGA	GA(2*8)	1185457	16	TCTTTGATTGAGGGGCTGTTGGTCAGGAAATGGGATGGCTAATGACTAGGCCAGATGACTGGAAGACTCTCTGAACACACGAGAGCATGTTGCCCACT[GAGAGAGAGAGAGAGA]GGTGCACGTGTTACATCCAGTGTGACATGTGCCAG	TCTTTGATTGAGGGGCTGTTGGTC	63.107	CTGGCACATGTCACACTGGATGTA	62.898	149	147	deletion	GA
scaffold921	CTCTCTCTCTCTCT	CT(2*7)	254789	14	GCCCCTTGTCCTGCTCATG[CTCTCTCTCTCTCT]CACTCGCTCACTCTCTCTCTAATAAATAAATAAAATCTTAAAAAAAAACTATAAGATTTGAGGGATTAAGAAAGTTGCTCTCAAATAGCCAAAATAATCTTAATGAAGAACAAAGCTGGAGGCATCG	GCCCCTTGTCCTGCTCATGC	63.793	CGATGCCTCCAGCTTTGTTCTTCA	63.647	160	158	deletion	CT
scaffold1752	CACACACACACACACA	CA(2*8)	108588	16	CCCACTAGCTGCTTGCAATTCATTTAATTAAAATGTACTCTCTTGCTGACAAG[CACACACACACACACA]CGTCCCTCTTCTATATCTAAGCTACTTGTATTCTGTGTTTACTTGGAAACTCCTGATCTCCCAA	CCCACTAGCTGCTTGCAATTCATT	62.18	TTGGGAGATCAGGAGTTTCCAAGT	61.499	133	129	deletion	CACA
scaffold687	GTGTGTGTGTGT	GT(2*6)	676941	12	TCCCTAGCTTGTTGCATTAATGTCTACAATCTTCTTCATCTAGATTGCTTCTGTTTAAATTCAAGATTAGTGGAGTCAGA[GTGTGTGTGTGT]AGACACGTACGTGTGGGTGAACTCTGAGGCAAAGAT	TCCCTAGCTTGTTGCATTAATGTCTACA	62.574	ATCTTTGCCTCAGAGTTCACCCAC	62.859	128	126	deletion	GT
scaffold2263	GTGTGTGTGTGTGTGTGTGTGTGTGT	GT(2*13)	760270	26	TCACCTCTAGGAACCTCAAACTCTTCAAATGTCAAAGATGTGTGTATGC[GTGTGTGTGTGTGTGTGTGTGTGTGT]AACACTATGATCTCATGTGATTGTGGTAAGTCTTGTAAGTACATATATTAAAGCGCAGTTCCTGACCCACAGAGAAGGTG	TCACCTCTAGGAACCTCAAACTCTTCA	62.991	CACCTTCTCTGTGGGTCAGGAACT	63.85	155	153	deletion	GT
scaffold2263	TGTGTGTGTGTGTGTGTGTG	TG(2*10)	76170	20	GCCACTAGCACCAATAAGTGAGTTTATTAAGGTTACAGGATACATGATAAACATTAAAAAATCAACTC[TGTGTGTGTGTGTGTGTGTG]TATAATATATACACTAGCAAAGAACCATTGAAAAATAAAATTAATAAAATATCATTTATAACAGCATCAAAAAATATGTAGGGATAAATCTGACCCCAAAAT	GCCACTAGCACCAATAAGTGAGTT	61.103	ATTTTGGGGTCAGATTTATCCCTACAT	60.369	190	188	deletion	TG
scaffold2263	GAGAGAGAGAGAGAGAGA	GA(2*9)	244721	18	AAGCCGGCTCTTTAAGAAGGTCAATAAAATTGATAAATCCTGTTATATAGATATAAAT[GAGAGAGAGAGAGAGAGA]AAGGGCGAGATACCACCAATAATTGA	AAGCCGGCTCTTTAAGAAGGTCAA	62.565	TCAATTATTGGTGGTATCTCGCCCT	61.927	102	100	deletion	GA
scaffold2263	TATATATATATATATA	TA(2*8)	281640	16	GCACAAAAGCAATTCTGTGAAGAAATCATCTTTTTAACAAATATTGATGAAG[TATATATATATATATA]TGCGAAAAATAATTTTTATTCGTATCTCAGTCTAATTAGAAAAACTAAAAATGTTTCATAAATCTAAACGTAGAACCCAGAACTATACAACT	GCACAAAAGCAATTCTGTGAAGAAAT	60.019	AGTTGTATAGTTCTGGGTTCTACGTTT	60.256	160	156	deletion	TATA
scaffold1120	GTGTGTGTGTGTGTGTGTGTGTGTGTGTGT	GT(2*15)	2153894	30	GCTGCTCCTGGCTCCATTTAAGATAGGATGTATGCTCCTGTTTGCATCAGAGAAACAGAAGCAGCA[GTGTGTGTGTGTGTGTGTGTGTGTGTGTGT]AGGGGGGCAGAGAAGGAGAGGAATGAAGAGGGAGCA	GCTGCTCCTGGCTCCATTTAAGAT	63.043	TGCTCCCTCTTCATTCCTCTCCTT	62.924	132	128	deletion	GTGT
scaffold1120	CACACACACACACACACACACACACACA	CA(2*14)	223676	28	ACATCTGCCAGTGCCTCTATCTCTAAACAGCTCTCTCTATGTCTCTGT[CACACACACACACACACACACACACACA]CCTCTTTAGCTTGCCTAGCTCTCGCTCCTCTTCCATGTTTTGGTTTAAGTGGAACATCCAGCAGGAAGC	ACATCTGCCAGTGCCTCTATCTCT	63.019	GCTTCCTGCTGGATGTTCCACTTA	62.914	145	143	deletion	CA
scaffold1120	ACACACACACACACACACACACAC	AC(2*12)	1462887	24	CCTCTTCCTAGGTCGGAGCATTTAAAATTATATATTAATACTATATATTATATAAATACAAATATATTAATATAAGTATATTAT[ACACACACACACACACACACACAC]AGTATCAAAATCATGTGAAATTCCTGTCTCCAGGTTGAAGCAGATAGC	CCTCTTCCTAGGTCGGAGCATTTA	61.475	GCTATCTGCTTCAACCTGGAGACA	62.427	156	154	deletion	AC
scaffold1120	TCTCTCTCTCTCTCTCTCTC	TC(2*10)	2497872	20	TCCCTGAAGTCTTCCCTGGTTTCTGGATTTGCACGTAT[TCTCTCTCTCTCTCTCTCTC]TTTACTGCCCTTATCTGCTTCTTTGTGGCCT	TCCCTGAAGTCTTCCCTGGTTTCT	63.054	AGGCCACAAAGAAGCAGATAAGGG	62.935	89	85	deletion	TCTC
scaffold1120	CACACACACACACACACACA	CA(2*10)	2679772	20	CTGCCTTTACAGCTTGAATCACG[CACACACACACACACACACA]CTATACCTGAGGTTCCACGGTGGCACAGGGTTTTGGTCTGCAAATA	CTGCCTTTACAGCTTGAATCACGC	62.941	TATTTGCAGACCAAAACCCTGTGC	62.299	89	95	insertion	GCACAC
scaffold1120	ACACACACACACACACACAC	AC(2*10)	1723338	20	AGGCCTCCAAGATACATTGTAAGGACAAAGTAAGTTTCAAGACTAAGCCTTCAGTATGATTCATTTTATGTT[ACACACACACACACACACAC]AGCTGTAGATCCTCTGTAAGTAAATATATGAATATATGTAGGTAGGTCTCTCATGAGGTTGTT	AGGCCTCCAAGATACATTGTAAGGA	61.35	AACAACCTCATGAGAGACCTACCT	60.758	155	161	insertion	TACACA
scaffold1120	GTGTGTGTGTGTGTGTGT	GT(2*9)	82203	18	TACTGATTTGGCCCATGTGTCACCACCTTGCAATCCC[GTGTGTGTGTGTGTGTGT]GCGCGTGCGTGTGTGCGCGTGCGTGTGTGTGCGCGTGCGTGCGTACGTGTTCTATATTTGGGAGAAGGACAGTACTTGAGATGC	TACTGATTTGGCCCATGTGTCACC	63.162	GCATCTCAAGTACTGTCCTTCTCCC	62.638	139	137	deletion	GT
scaffold1120	TCTCTCTCTCTCTC	TC(2*7)	2220383	14	CGGGACTCTGTATCGTTGTGTGTCTGTGATTTCTACACTCTGTTATCTCTCTCCCCCCTTCTGCCAGCGTGTCTCTGCCTCTTGATGCAGGGCTG[TCTCTCTCTCTCTC]ATCACTTTATCTGGTGGCCTGTGCTGAT	CGGGACTCTGTATCGTTGTGTGTC	63.178	ATCAGCACAGGCCACCAGATAAAG	62.981	137	135	deletion	TC
scaffold2362	TCTCTCTCTCTCTC	TC(2*7)	399462	14	CCCTGCTCATGCTCTGTCTCTG[TCTCTCTCTCTCTC]TTTCTCAAATAAATAAATAAAATCTTAAAAAAAAACCCTCAGTGGCTTAAAACTATAGTCATTTATTTGCTTATAATTCTGCAGGTTGCCAATTTGATAGGGGT	CCCTGCTCATGCTCTGTCTCTGT	64.132	ACCCCTATCAAATTGGCAACCTGC	63.723	140	136	deletion	TCTC
scaffold1236	CTCTCTCTCTCTCTCT	CT(2*8)	159894	16	CTCCCTCTCCCTCTGCGTCTCCTGCTTGCACAAGCGTG[CTCTCTCTCTCTCTCT]CAAAATAAATTAAGTCTTAAAAAAAAAAAGAAAAGAAAAACTGTTTGGCAGTATCTATTAAAAACCAATTACACACATATACCCATGACTCACCAATTCTGTCTC	CTCCCTCTCCCTCTGCGTCTC	63.396	GAGACAGAATTGGTGAGTCATGGGT	62.549	159	157	deletion	CT
scaffold1236	CTCTCTCTCTCTCTCT	CT(2*8)	168971	16	CATGTCAGGCTCCCAGATCAGCAGGGAGTCTGCTTCTCCCCCTGCTTGTG[CTCTCTCTCTCTCTCT]CACACACAAATGAATAAAAAATCTTAAAAAAAAAAAAATACTCTCCCCCTCGTTCTGC	CATGTCAGGCTCCCAGATCAGC	63.014	GCAGAACGAGGGGGAGAGTATTTT	62.436	124	130	insertion	GCTCTC
scaffold1300	TTGTTGTTGTTGTTGTTGTTGTTGTTG	TTG(3*9)	126109	27	CCACCACTCTGTTCTGGAATTGTGTTTTTGCTGTATTT[TTGTTGTTGTTGTTGTTGTTGTTGTTG]CTTTGAAAATAATTATACTAAAAAAGTTTGACCTCCACAGAGTGGAGTAATATGCCGTAAA	CCACCACTCTGTTCTGGAATTGTG	61.812	TTTACGGCATATTACTCCACTCTGTG	60.903	126	123	deletion	TTG
scaffold1300	TTGTTGTTGTTG	TTG(3*4)	181269	12	TGTTGTAAGGGTCTGGAACTCTAGCTATATTGGAT[TTGTTGTTGTTG]TTATTTACATAGAAATTATTTGAATTCACTGATTTGGACTGCATTTTTCCATTTCCTATCTATTCCTATGATCACATGCCCTATAAATCACAATGTCTGAAAAAGCACACTGG	TGTTGTAAGGGTCTGGAACTCTAGC	62.024	CCAGTGTGCTTTTTCAGACATTGTGA	62.551	160	157	deletion	TTG
scaffold1300	AGAGAGAGAGAGAG	AG(2*7)	4580	14	CCATCTTCTCACTCATAGTTACATGCCTTATTTATTTATTTTATTGTTATTTT[AGAGAGAGAGAGAG]CATTCAGGCGAGGGGCAGAAGGAGAAAGAGAGA	CCATCTTCTCACTCATAGTTACATGCCT	62.46	TCTCTCTTTCTCCTTCTGCCCCTC	63.195	100	98	deletion	AG
scaffold1087	CTCTCTCTCTCTCTCTCT	CT(2*9)	489969	18	CTGCTTCTCCCTCTCCCTCCTCCCCTCACCACCCGCCCTCCACTTGTG[CTCTCTCTCTCTCTCTCT]CAAATAAAATTTAAAAAAAAAGGATAAAGCACAAAAAAATGCATGATCATCTCAACAGATGCAGAAAAACCATTTAACAAAATCCGACAGCCT	CTGCTTCTCCCTCTCCCTCCTC	63.263	AGGCTGTCGGATTTTGTTAAATGGTTT	62.306	159	157	deletion	CT
scaffold1087	TCTCTCTCTCTCTCTC	TC(2*8)	674473	16	CCCCTGTTTATGCTCACACACTG[TCTCTCTCTCTCTCTC]AAATAAATAAAATCTTAAAAAATAAAAAGGAAGTGGATTAAGATACTGATTGGCTTACCGGATGGATTGTGACAAAGTAGGCCCC	CCCCTGTTTATGCTCACACACTGT	63.092	GGGGCCTACTTTGTCACAATCCAT	62.944	124	122	deletion	TC
scaffold1649	GTGTGTGTGTGTGTGTGTGTGTGTGTGTGT	GT(2*15)	492568	30	ACTTTTAGCATAGGATTCTGTGTGC[GTGTGTGTGTGTGTGTGTGTGTGTGTGTGT]AAAGTGTTTATCAAGACCTCCATTATGTCCTGGGATCTGAAGCACATTT	ACTTTTAGCATAGGATTCTGTGTGCG	61.834	AAATGTGCTTCAGATCCCAGGACA	62.344	104	102	deletion	GT
scaffold1649	TGTGTGTGTGTGTGTG	TG(2*8)	1482794	16	GTCAGAGGGGGCAAGATTTCATTCTTTCTCATAGCTGAATA[TGTGTGTGTGTGTGTG]TCCTCTTCTTTATCCATTCATCCATTGATGGACACTTAGGTTAATTCCATATCTTGGCTACTGTGAATAATGATGCA	GTCAGAGGGGGCAAGATTTCATTC	61.703	TGCATCATTATTCACAGTAGCCAAGA	60.856	134	132	deletion	TG
scaffold1649	ACACACACACACACAC	AC(2*8)	1425889	16	CACACAGACACACACAGACACAG[ACACACACACACACAC]AAAATAAGGTGGGGAACAGAATTTAATGTTGTAATTAGTGGGCTTATAGTAAAATATATTAGCTACTTAGAATGCCTGTTCCAGGACAGATTAGACAGGGTGGTGGAGTGAAAACCATCTT	CACACAGACACACACAGACACAGA	62.924	AAGATGGTTTTCACTCCACCACCC	63.062	160	156	deletion	ACAC
scaffold391	GTGTGTGTGTGTGTGTGTGTGTGTGTGTGT	GT(2*15)	344359	30	GGACCCACATGTCTGCTTCTCTACTCCCTTCAGGCCC[GTGTGTGTGTGTGTGTGTGTGTGTGTGTGT]AGGGAGAGGCGGATTGTGCTGCATTGCCCTCCTGTAGTTAGG	GGACCCACATGTCTGCTTCTCTAC	62.71	CCTAACTACAGGAGGGCAATGCAG	63.022	109	107	deletion	GT
scaffold391	CACACACACACACACA	CA(2*8)	59631	16	TACACACGTGTACGCAGTCACACACCGCATGTTCACATGCACGCACGCAGCACAGACGTGCACACTCCATGCATGTG[CACACACACACACACA]CGGGCACACACATTCATACACATACACACTCACTTCTTTGCCCAGCCAAACTTC	TACACACGTGTACGCAGTCACAC	63.141	GAAGTTTGGCTGGGCAAAGAAGTG	63.045	147	145	deletion	CA
scaffold1114	GTGTGTGTGTGTGTGTGTGTGTGTGTGT	GT(2*14)	33859	28	CCGTGTGTCTGAATTGGGAAGTTTAGTTATATATTTAC[GTGTGTGTGTGTGTGTGTGTGTGTGTGT]ATACAACTTTCAATAATTTATTTTGAAATAATTTCGGACTTTCAGAAAAGTAGCAAGAACAGTATAATCAATTCCCATATTCCACACCCAA	CCGTGTGTCTGAATTGGGAAGTTT	61.757	TTGGGTGTGGAATATGGGAATTGATT	61.041	157	153	deletion	GTGT
scaffold1114	TCTCTCTCTCTCTCTC	TC(2*8)	133642	16	GCTCTGCCTACTTGTGCTCTT[TCTCTCTCTCTCTCTC]TGTGTATGTGTCAAATAAATAAATCAAAATCTTTAAAAAATATTAAAAAAAAAAAGGCCAGGTAGCTCCTTTCTAATTTTAAATTCTGGGCA	GCTCTGCCTACTTGTGCTCTTT	60.874	TGCCCAGAATTTAAAATTAGAAAGGAGC	60.792	129	127	deletion	TC
scaffold1114	TCTCTCTCTCTC	TC(2*6)	1053933	12	CCAGCCATTTCTAAGAATGGGGCTCGCTGTATCAGGAAACGACACTTGCCAAAGATGTGACAGGGAAAGTTTTTCTCTTTCTCTTTCTCTTTTTCTT[TCTCTCTCTCTC]TTCTTTTCCTCCCTTCCTCCCTTCCTCTCGCTCTCTCTCAGTGATG	CCAGCCATTTCTAAGAATGGGGCT	63.011	CATCACTGAGAGAGAGCGAGAGGA	63.014	155	153	deletion	TC
scaffold229	TGTCTGTCTGTCTGTCTGTC	TGTC(4*5)	46978	20	CTTCGTGCCTTTTCTTCACAGCACTGTGACCACCTGGAATTTCATGAGCTTCACGGGGCAGTGGTGTTGTCATAGT[TGTCTGTCTGTCTGTCTGTC]TTTCCTTCTTTCTTTTTTTTTTGAGTTTGGTTTGAGTTTGCTACACCTGCCAGA	CTTCGTGCCTTTTCTTCACAGCAC	63.054	TCTGGCAGGTGTAGCAAACTCAAA	62.743	150	146	deletion	TGTC
scaffold229	AGAGAGAGAGAGAGAGAG	AG(2*9)	555961	18	GCATAGAGCACATTTTGTTTACCCATTCATCTTTTGACAAAGATTTAGGTTGTTTCCATATTTCGGCTATTATTTGTTTTTTTTTTGTTTTTT[AGAGAGAGAGAGAGAGAG]TGCATGTGAATGCTAGAGGAGGTAAGGGGAAGAACAAG	GCATAGAGCACATTTTGTTTACCCA	60.336	CTTGTTCTTCCCCTTACCTCCTCT	61.309	149	145	deletion	AGAG
scaffold574	AACAACAACAACAAC	AAC(3*5)	592091	15	CGTCCTTAGTGAAGACTGTGTCCCAGGCAATTTTTCTAACCTGGACTGGAAAAACAAAAACAAAAACAAAACAG[AACAACAACAACAAC]AAAAACCCTGTATTTTAGAGATTCTAAAAGGTTTGTTCATTTTGTGTCAACAACACCAACTCAACACC	CGTCCTTAGTGAAGACTGTGTCCC	62.631	GGTGTTGAGTTGGTGTTGTTGACA	62.107	157	154	deletion	AAC
scaffold574	ATATATATATATATAT	AT(2*8)	237454	16	TGCTTGAAGGCTGTTCATATACCTACAAAAGAAGTCATATAAAGAAGGTGAATAAATCAAGTAAGAAAGAATAAAATTAGAAATTCACTAAATAGAAGACACTAAAAAAACACAAAAGAGAATTTTTGGAGATAG[ATATATATATATATAT]AAAATAATTCAATAGTGTATAAACCTTTTGAATCACTATGTTGTACACCTGAAACTAATGTAACATTGTGTGG	TGCTTGAAGGCTGTTCATATACCT	60.08	CCACACAATGTTACATTAGTTTCAGGT	60.255	224	222	deletion	AT
scaffold1162	ATATATATATATAT	AT(2*7)	600357	14	GCATGTGCTCTGACTTTGACTCACTCATGAAGTTTCAGAACATGTATTTATCCAAATGAGTACTGTCTTCCTAACATTTATTAAATGTCTCTTATGTACTAGA[ATATATATATATAT]GCACTCACACACATACACAGGCATT	GCATGTGCTCTGACTTTGACTCAC	62.368	AATGCCTGTGTATGTGTGTGAGTG	61.574	142	140	deletion	AT
scaffold3772	GTGTGTGTGTGTGTGTGT	GT(2*9)	89199	18	AGCAAAGAGTTAAACTCCTATCAGCCATTTGATATATGTATTTGGGGAA[GTGTGTGTGTGTGTGTGT]ATCTGCGGGATAAAAAAACAGTATGATTTTAGGTGTGAAAATTGCTTTTTAAAACTGAATCTACCCTCTACATCATATCATCAGGGGA	AGCAAAGAGTTAAACTCCTATCAGCCA	62.376	TCCCCTGATGATATGATGTAGAGGGT	62.202	155	153	deletion	GT
scaffold3772	ACACACACACACACAC	AC(2*8)	112286	16	ACTTGCTCAGAAAGGTAATCCCTAAATATAGCATTAT[ACACACACACACACAC]AAAAATGGTCTATTTATCATAGCTCCATCAAATAACATAATCAAGAAACAAAGAAAAAAATTGTTGAGGACTGTCTATATTTGAGAAAAGAACTTCTATTTTAACACCACCTACAAACACATATCCA	ACTTGCTCAGAAAGGTAATCCCTAAA	60.24	TGGATATGTGTTTGTAGGTGGTGTT	60.457	180	178	deletion	AC
scaffold985	GTGTGTGTGTGTGTGTGT	GT(2*9)	19671	18	TTCCTTCTAGAACCTGGCAGGCTATTAAATAGTACTGGTTTCCAGTGCTGTTACA[GTGTGTGTGTGTGTGTGT]TCCTGCACGGTACCTACTTCAAGGAGA	TTCCTTCTAGAACCTGGCAGGCTA	62.912	TCTCCTTGAAGTAGGTACCGTGCA	63.112	100	96	deletion	GTGT
scaffold985	GTGTGTGTGTGTGT	GT(2*7)	1330454	14	TATGGTTTGGGCAAGACTGGACTGAGGGAAGAGCGTACCAAGACACAAGCCCCCGTGCCACCTGGG[GTGTGTGTGTGTGT]GGAAGGGCCCCCAGCAAGCCAACCCACGAGCTTCGAGCTATGGTGGCTTGACAT	TATGGTTTGGGCAAGACTGGACTG	62.866	ATGTCAAGCCACCATAGCTCGAAG	63.006	134	132	deletion	GT
scaffold2414	TAATAATAATAA	TAA(3*4)	188470	12	ACCTCTGCAAGTATACCTACTTCCTCATTATTCTCTCTCCATAGGACCTTC[TAATAATAATAA]TACACACTTTATTATTTCCTATCTCAAAACAAACAAACAAAACCGACTTTAAGTTTGCCAGA	ACCTCTGCAAGTATACCTACTTCCTCA	62.668	TCTGGCAAACTTAAAGTCGGTTTTGT	62.017	125	122	deletion	TAA
scaffold2414	CTCTCTCTCTCTCTCTCT	CT(2*9)	311627	18	GAGCCCTGCATCTGCTTTCTGCCCAGCGAGGAGTCTCTCCCTCTGCCCCCCTCCCACTCATG[CTCTCTCTCTCTCTCTCT]CGCCCAAATAAATAAAATCTTTAAAAATTTTTTTCAATACCTTAAAAACCATGAAGAGCCCATATGAATGG	GAGCCCTGCATCTGCTTTCTG	61.616	CCATTCATATGGGCTCTTCATGGT	60.752	151	149	deletion	CT
scaffold912	AAACAAACAAACAAACAAAC	AAAC(4*5)	204801	20	TGGGGTCTGCTTGAGATTCTCTCTCCGTCTCCCTCAGCCCCTCCCCCTGCTCACGCTCTCT[AAACAAACAAACAAACAAAC]ACATAAATAAATAAGTAAGTAAGTAAATAGTAGGATAGCATTTTTCTGTATTAGTGCCAGGCAGAGTTCTTGAC	TGGGGTCTGCTTGAGATTCTCTCT	62.909	GTCAAGAACTCTGCCTGGCACTAA	62.839	155	151	deletion	AAAC
scaffold912	GAGAGAGAGAGAGAGAGAGA	GA(2*10)	231393	20	TTTCCTCATCTGGGCAACGAAGATGATACTATATATGTTTCACAGGCCTTTTAAAGACCAGAGATAATATTTGTAAAAATGTAT[GAGAGAGAGAGAGAGAGAGA]AATTAACTATAGAGAACAAACAGGGTTACCGGAGAGG	TTTCCTCATCTGGGCAACGAAGAT	62.39	CCTCTCCGGTAACCCTGTTTGTTC	63.127	141	139	deletion	GA
scaffold2947	AAATAAATAAATAAATAAAT	AAAT(4*5)	22172	20	CCCCTACTCATGCTTACTCCCTCTCTCTAAA[AAATAAATAAATAAATAAAT]AAAGATTTTATTTATTTATTCGACAGAGATAGAGACAGCCAGTGAGAGAGGGAACACAAGCAG	CCCCTACTCATGCTTACTCCCTCT	62.785	CTGCTTGTGTTCCCTCTCTCACTG	63.113	114	110	deletion	AAAT
scaffold2947	ACACACACACACACAC	AC(2*8)	211771	16	TGAAAGAAAACCCCAAACCCCACATTAACCGA[ACACACACACACACAC]AAACACACACGCACACACAACAAACTCTAAGTCTCCAGATGAACACCTTCAAATAGGCACTTGGTGTTTTCAGCTCT	TGAAAGAAAACCCCAAACCCCACA	63.158	AGAGCTGAAAACACCAAGTGCCTA	62.508	125	121	deletion	ACAC
scaffold1521	TCTCTCTCTCTC	TC(2*6)	224341	12	GTTCTCGTACTGTCTTTTGGCCCATAAGATTTGAA[TCTCTCTCTCTC]TTCAAAGTGTCAATAAGGCCATGAAAAGAACAAAACATATTATTTAGTGGAAAGAGCTAACTATGCTGCCACAAATGAACACCCT	GTTCTCGTACTGTCTTTTGGCCCA	63.065	AGGGTGTTCATTTGTGGCAGCATA	63.122	132	130	deletion	TC
scaffold1521	ACACACACACAC	AC(2*6)	219120	12	CAGAAAGTCACGGCTAAGGCAGAGCTGTAAACTGCCTGCCTGAGCATTGAAGACATGCGCCA[ACACACACACAC]CGCCCCTCAGCAAACAGTGGGAGATTCACTGGTTCCGGGAATATAGAAGATCTGTCCGGTCACTAGTGGACAAGTAAGC	CAGAAAGTCACGGCTAAGGCAGAG	63.439	GCTTACTTGTCCACTAGTGACCGG	62.921	153	151	deletion	AC
scaffold1093	AAATAAATAAATAAATAAATAAAT	AAAT(4*6)	99549	24	CCCTTGCTTGTGTTCCTTCTCTGTCTCTGTC[AAATAAATAAATAAATAAATAAAT]CTTAAAAAAAAAATCACCTCTGGTTTCTGGTGGAAAGAGGAAAGAGACCATTTGGAATAATGCCAAAGTTTTCTGTTCTTAATGAGGCCTACCCTCAGGG	CCCTTGCTTGTGTTCCTTCTCTGT	63.037	CCCTGAGGGTAGGCCTCATTAAGA	63.038	155	151	deletion	AAAT
scaffold1093	GCGGCGGCGGCG	GCG(3*4)	422438	12	CAGAACAGGCAAAAGGTCCCCCTTCTCTGGGCTCCAGCCAGAGACCGCTGTCCCCGAGGCAGCAGGTGGGCGGCGCCCCCTCTACGCGTCGAACGTGAGGA[GCGGCGGCGGCG]ACGGGGCTGGGACAGGGGCGGAGTCCGCTCCGCTGACCTCAGGCCAT	CAGAACAGGCAAAAGGTCCCCC	63.632	ATGGCCTGAGGTCAGCGGAG	64.125	160	157	deletion	GCG
scaffold1093	ACACACACACACACACACACACACACAC	AC(2*14)	330653	28	CATCTGTCTCAGCACCAACATGGAAAATTTACACATCTTGTCACTGAATGGTGT[ACACACACACACACACACACACACACAC]CCCATTCAATGTTACAGAACCACCCCACACC	CATCTGTCTCAGCACCAACATGGA	62.904	GGTGTGGGGTGGTTCTGTAACATT	63.056	113	111	deletion	AC
scaffold1840	CACACACACACACACACA	CA(2*9)	230671	18	CCATGGGGCTCTTATCAGGTTTATACTATTTAATACACAAACAGTATTGAGAATAGTACTTGGGATCACTCAATAAATATTAGCTATCATCATAATCATCTTCTGTGC[CACACACACACACACACA]CCCCAATATTTATCAGTAACACTTCGGCTATCGG	CCATGGGGCTCTTATCAGGTTTAT	60.203	CCGATAGCCGAAGTGTTACTGATA	60.023	160	166	insertion	CCACAC
scaffold535	CCTTCCTTCCTTCCTTCCTT	CCTT(4*5)	213812	20	CTCCCTCTCTCCCTTTTCCCTTCTTTCCTTCTGCCTTTCCTTCTTC[CCTTCCTTCCTTCCTTCCTT]CCTCTTAGTAACACCAACACAGCATATCAGGCCCATT	CTCCCTCTCTCCCTTTTCCCTTCT	62.926	AATGGGCCTGATATGCTGTGTTGG	63.532	103	99	deletion	CCTT
scaffold535	GTGTGTGTGTGTGTGTGTGTGTGTGTGTGT	GT(2*15)	2106802	30	CCATGCATGTTGTCACAAATGGCAAGATTTTATTCTCTTTTATGGCTGTGTAATGTTTCA[GTGTGTGTGTGTGTGTGTGTGTGTGTGTGT]CTGTGAACATACACATATCACATCTTTATCCATTCATCTGCTGATGGACACTTCAGTTGCTT	CCATGCATGTTGTCACAAATGGCA	63.117	AAGCAACTGAAGTGTCCATCAGCA	63.035	152	150	deletion	GT
scaffold535	TGTGTGTGTGTGTGTGTGTGTGTGTGTG	TG(2*14)	2534961	28	ACAAGGGTTATCTGAGTGGGAGCTAATGACTTATTCTTATTTATTACTTTGTCTCTCTCTTTATTAGAAAAAAAAACCTGGTAAACCATTTATGATTTTTAACTTTCCCCAGTTTTGTAAAACAAAATCTC[TGTGTGTGTGTGTGTGTGTGTGTGTGTG]TATGTGTGCATGTGTGTCACATAACCGCAAGTATATAAACCAAACTGCTAATGTGTGGGCCTCAT	ACAAGGGTTATCTGAGTGGGAGCT	63.164	ATGAGGCCCACACATTAGCAGTTT	62.887	224	220	deletion	TGTG
scaffold1211	ACAAAACAAAACAAAACAAA	ACAAA(5*4)	182655	20	GAGACAGGCTATCTTACATTGGGCTTAATTTAATTGTCTTCTCAGTAAAGCAGC[ACAAAACAAAACAAAACAAA]CCCCAAGAACCACCTCTCCCCCATACATCCACCTTTCCCTTAAGAACAGCCATGAGACCCTGCTACAATT	GAGACAGGCTATCTTACATTGGGCT	62.204	AATTGTAGCAGGGTCTCATGGCTG	62.981	144	139	deletion	ACAAA
scaffold1211	GTGTGTGTGTGTGTGTGTGTGTGTGTGTGT	GT(2*15)	112760	30	AGTAGGTATAAATCCATCTGCTAGC[GTGTGTGTGTGTGTGTGTGTGTGTGTGTGT]AAACAGAGAGTGAGTTGGATCTCTCAGGTGTTCACTTTCCCGTCTGCCTAACCTAATACA	AGTAGGTATAAATCCATCTGCTAGCG	60.128	TGTATTAGGTTAGGCAGACGGGAA	61.119	115	113	deletion	GT
scaffold1059	AACAACAACAACAACAACAACAAC	AAC(3*8)	114268	24	CCTGATGCAACCTCTCACAGCTTAGTCATA[AACAACAACAACAACAACAACAAC]AAAACTGACAATGTAACCTTAAGAATAAAATATAGGAGTGCCTGGGTGGCTGAGTCCTTAAGTA	CCTGATGCAACCTCTCACAGCTTA	62.666	TACTTAAGGACTCAGCCACCCAGG	63.44	118	115	deletion	AAC
scaffold1059	ACACACACACACACACACACACACACACAC	AC(2*15)	404792	30	GGAACAAAAGTAAGCACGTCAAGAACTAGAAAGAGAATATAAACTTCACAAATTATTGGCAAGAATAATATTTCTCCCTCCCTCT[ACACACACACACACACACACACACACACAC]TAAAGCCTTATAAAAGCTATACGAGGAGTTAACGGAGGAGGTC	GGAACAAAAGTAAGCACGTCAAGAACT	62.473	GACCTCCTCCGTTAACTCCTCGTA	62.961	158	156	deletion	AC
scaffold672	GTGTGTGTGTGT	GT(2*6)	1389775	12	AGCTGCTGTTGGTAAGACTGATGGGAAAGAGAACGGGAGGGGGTGGGGCCACGGGGAGCGCGCACGGGCTGAGGCTGAGGACTGGGAGGTATTGGGCACTA[GTGTGTGTGTGT]GGGGGGAGGGGGCGGTGGTACAACTTGAGATCAG	AGCTGCTGTTGGTAAGACTGATGG	62.905	CTGATCTCAAGTTGTACCACCGCC	63.45	147	145	deletion	GT
scaffold1549	TGTGTGTGTGTGTGTGTGTG	TG(2*10)	583976	20	CCTAGCGACACCTTGATCTCCAACTTCTAGTCTCCAGAACTGAAACAATAAATTTCTT[TGTGTGTGTGTGTGTGTGTG]AGACAATAAATTTCTGTTGTTTAAGCCATCCAGGTGGCTT	CCTAGCGACACCTTGATCTCCAAC	62.987	AAGCCACCTGGATGGCTTAAACAA	63.076	118	116	deletion	TG
scaffold1549	CACACACACACACACACACA	CA(2*10)	261432	20	TTGCATTTCTCTAGAGTGCTTTGTG[CACACACACACACACACACA]GCACACAGCTTATGTCGCCTTAACATAAGACAAAGATTAGAACCTTCTATTTTACTTTTATCATTAAAAAATTTGTGCCATGATCACATCTCGGCACATGT	TTGCATTTCTCTAGAGTGCTTTGTGC	62.434	ACATGTGCCGAGATGTGATCATGG	63.302	146	142	deletion	CACA
scaffold1854	CACACACACACACACACACACACA	CA(2*12)	664669	24	GGCTGAAGGCTGGGAAGAATGAATAGAACTCTAGATGCGATGAAAACACACACCCGCT[CACACACACACACACACACACACA]AAAGGCAGTGAGGAAGGAGAACGAGAGGAG	GGCTGAAGGCTGGGAAGAATGAAT	63.238	CTCCTCTCGTTCTCCTTCCTCACT	62.923	112	108	deletion	CACA
scaffold1854	TGTGTGTGTGTGTGTG	TG(2*8)	803615	16	TTGTTTGGGGGAATGCAACTCTAATATTCTGTTCATGTAGTTTGTCCTCTGTTATATATATTC[TGTGTGTGTGTGTGTG]TTTAACATTTTTGCTTTTGTTTTCACTTAATATTTTTGTCTTAGATTTTCATTTGTGGGTCTAATGCTGTAGTTGC	TTGTTTGGGGGAATGCAACTCTAA	60.938	GCAACTACAGCATTAGACCCACAA	61.34	155	153	deletion	TG
scaffold1854	TGTGTGTGTGTGTGTG	TG(2*8)	166206	16	GTGGTCATAGTCTACAGCCCACTCTGCGTTTTGTGCGTGCGTGTGTGTC[TGTGTGTGTGTGTGTG]TTGACGACTAGGCTTTAGACAAGGT	GTGGTCATAGTCTACAGCCCACTC	62.235	ACCTTGTCTAAAGCCTAGTCGTCA	61.292	90	88	deletion	TG
scaffold1854	CTCTCTCTCTCTCT	CT(2*7)	318536	14	ACGTTCAACTTGGAGTCTGCTTGAGATTCTCTCTCTGCCCCTCCCCCCGTGTGCA[CTCTCTCTCTCTCT]CAAGGAAATCTTTTTTTAAAACAAGAGGGTTAAGTAAAACAATGCATGAAACATCCTATTACAGCACCT	ACGTTCAACTTGGAGTCTGCTTGA	62.717	AGGTGCTGTAATAGGATGTTTCATGCA	62.912	138	136	deletion	CT
scaffold763	AGAGAGAGAGAGAGAGAGAGAGAGAG	AG(2*13)	684568	26	GAGAGAGCAATCCCATGTGCACATGGAGGGAGGGGCAGAA[AGAGAGAGAGAGAGAGAGAGAGAGAG]ACTCTTAAGCAGACTCCCCACTGAGCACAGAGCCCGACCTGAGCAGAAACCAGGAATCAGGCGCTTA	GAGAGAGCAATCCCATGTGCACAT	63.265	TAAGCGCCTGATTCCTGGTTTCTG	63.192	133	129	deletion	AGAG
scaffold763	ACACACACACAC	AC(2*6)	277546	12	GTGAATACTGACGGGATTGGGGTGGGGGCACAGCGGGACAGCCCAGCGCCCCCGAGTGGTGACGAACGGGAAAT[ACACACACACAC]GGCTGCGTGAGGTTCCAAAAGTCCGCCCGGGTCCAGATTGTTCATTTCACAGGCTGAGGTGTATGGCTATG	GTGAATACTGACGGGATTGGGGTG	63.247	CATAGCCATACACCTCAGCCTGTG	63.067	157	155	deletion	AC
scaffold894	TTGATTGATTGATTGATTGA	TTGA(4*5)	999293	20	TGGACCTCTTAACTTGAAACCTTGTAAAATCATCTATTATGTTTGTTTCTTTATAGATTTCTTAGGATTTTTTATGTACAAAATCAAATCATCAACAAATAATTAAAAATTTTCTTTTCTAATATTTATGTTCTTTATTT[TTGATTGATTGATTGATTGA]CTCATTGCACTGGCTAAGATTTCCAGTT	TGGACCTCTTAACTTGAAACCTTGT	60.34	AACTGGAAATCTTAGCCAGTGCAA	60.992	188	184	deletion	TTGA
scaffold894	AAATAAATAAATAAAT	AAAT(4*4)	1234275	16	TGTGTTCCCTCTCTCACTGTCTCTCTCTATCTGTC[AAATAAATAAATAAAT]AAAATCTTTAAAAAAAAATGCTCCCTAGATAATTTTGAAGAACAGTATCCTTAGAATGTCCTAATTCATGTTAACATATGGTTTGACATAGACCATGAGGAAATGGGGG	TGTGTTCCCTCTCTCACTGTCTCT	62.527	CCCCCATTTCCTCATGGTCTATGT	61.991	160	156	deletion	AAAT
scaffold894	CTCTCTCTCTCTCTCTCTCT	CT(2*10)	445278	20	GATCAAGTCCAAACTCCGGCTCCTTGCTCAGCAGGGAGCCTGCTTCTCCCAATGCCTGCCACTCCCCCTGCTTGTG[CTCTCTCTCTCTCTCTCTCT]GAAAAATAAATAAAATCTTTAAAAAAAATTTTAGAAAAGGTTGGAAGAATAGGCGCTCTCAT	GATCAAGTCCAAACTCCGGCTCC	63.337	ATGAGAGCGCCTATTCTTCCAACC	62.784	158	156	deletion	CT
scaffold894	ACACACACACACAC	AC(2*7)	1010699	14	TTGTTGAGTTACGGTAGCACCCAAT[ACACACACACACAC]GAACATATACCCACACAGACACATATATGTTCGGTTTTCACTCCTATAAAAAAAAACCCCAAACACTACCATCTCCTCA	TTGTTGAGTTACGGTAGCACCCAA	62.493	TGAGGAGATGGTAGTGTTTGGGGT	63.11	118	116	deletion	AC
scaffold894	CTCTCTCTCTCT	CT(2*6)	454416	12	CTCTCTGTTGCTCTCCCTGTTCCCACC[CTCTCTCTCTCT]CAAATAAATAAATAAAATCTTGAAAAATACTCTTAAATTCTTTGTCTATGGATAACCTTAAATGAGTAAGAGCTTCTGACTAAGCAAAGTTTTCAGAGAACTGAGGCTGAATCCTTT	CTCTCTGTTGCTCTCCCTGTTCC	62.488	AAAGGATTCAGCCTCAGTTCTCTGA	61.75	156	154	deletion	CT
scaffold751	CATCATCATCATCAT	CAT(3*5)	61671	15	AGTCTCAGACATATGACAGTTCATGTAAATTATCTTTATCTTAAAAAGAACCTAGATAAATTCAAATGC[CATCATCATCATCAT]TAAGCCAGATTAATATCTTTTCATGGGGTTGGGTAATGA	AGTCTCAGACATATGACAGTTCATGTAA	60.115	TCATTACCCAACCCCATGAAAAGA	60.203	123	120	deletion	CAT
scaffold751	TGTGTGTGTGTGTGTG	TG(2*8)	609718	16	ACTGAGGCTTACTTACAACCATGTGTATAATTTAGTAAATCGTTTGAATTAATTATATTCACATTAAATTATACTTTGTTGACTTGATTGTAAAATCAACTCTGTATTTTGTGTTATATTAATCAAAACCAT[TGTGTGTGTGTGTGTG]TATAAACAATAATAATTTGTAAGCAAAAGTTATTGAAAGTATGAAGAAGGATTCACATTCCTGGTTGGTAAGTCAGTCAAGT	ACTGAGGCTTACTTACAACCATGTGT	62.377	ACTTGACTGACTTACCAACCAGGA	61.427	230	226	deletion	TGTG
scaffold751	TGTGTGTGTGTGTG	TG(2*7)	256823	14	CCACAGATTACGTGTATTTGTACATGTGTATT[TGTGTGTGTGTGTG]TATGTGTGTGTTCCATTAAAAGTCTCAGTGGTGATAATTTTCTTCAGTGAAGAAAAATATCTAGGACTTAATCTTCCAATGTAGCTAATGGGCAGATGCA	CCACAGATTACGTGTATTTGTACATGTG	60.877	TGCATCTGCCCATTAGCTACATTG	61.523	146	144	deletion	TG
scaffold1343	TTTATTTATTTATTTATTTATTTA	TTTA(4*6)	613375	24	GGCATTTTTAGGGAGATGGAGGACATTCACAAAAGGATCTAGGCATTAGATGGTGTATTTTTTTAAAGACT[TTTATTTATTTATTTATTTATTTA]TTTGGGAGAGAGAGCACAAGCAGGGGGAGGGGCAGAGGGAGAGGGAGAAACAGGTTC	GGCATTTTTAGGGAGATGGAGGACA	62.628	GAACCTGTTTCTCCCTCTCCCTCT	63.149	152	148	deletion	TTTA
scaffold1343	ATATATATATATATAT	AT(2*8)	728552	16	GGTCCGTCCACTTGTTGTAAATGGTAAGATCTCATTCTTTTTTATGGCTGAGTAATAGTTCATG[ATATATATATATATAT]CTGTCTCACATCTTTATCCATTTGTCTATTGATGGACACTTGAGTTGCTTTCACATCTTCGCT	GGTCCGTCCACTTGTTGTAAATGG	62.098	AGCGAAGATGTGAAAGCAACTCAA	61.514	143	141	deletion	AT
scaffold1679	GAGAGAGAGAGAGAGAGAGAGAGAGAGAGA	GA(2*15)	656514	30	ATGAAGCCAACAAAAGACAGAGG[GAGAGAGAGAGAGAGAGAGAGAGAGAGAGA]TGCTCTATTAAATTAATGCACTTAAAATATATTTTATATGCATGAGTCTTAGAAGTGGTAATAAAACTGTACATGGCAGGTCACTT	ATGAAGCCAACAAAAGACAGAGGG	61.531	AAGTGACCTGCCATGTACAGTTTT	60.931	139	145	insertion	GGAGAG
scaffold1679	TGTGTGTGTGTGTGTGTGTG	TG(2*10)	850103	20	CCCATGAAATCATCACCACCAAGTAATAGACTTATCCATCACTTCCAAAAGTTTCCTTCTTC[TGTGTGTGTGTGTGTGTGTG]GTCAGAGCATTTAACATGAGATCTATCCTCTTGACAAACTCTTAAATGCACA	CCCATGAAATCATCACCACCAAGT	61.357	TGTGCATTTAAGAGTTTGTCAAGAGGA	61.335	134	140	insertion	CTGTGT
scaffold1679	GAGAGAGAGAGAGAGA	GA(2*8)	279210	16	TCACAATGCCACTTCTGTGTCCTATTTTTATTTGGGCTTAAATTTTTAAAAGATTTTATGTATTTATTTGTGTAATGTATTTATTTATGTATTTATGTGTGTGT[GAGAGAGAGAGAGAGA]GCACAAGGAGGGGGAGCAGCAGGCAGAGGGAGAAGCAGAC	TCACAATGCCACTTCTGTGTCCTA	62.024	GTCTGCTTCTCCCTCTGCCTG	62.443	160	158	deletion	GA
scaffold1679	TGTGTGTGTGTG	TG(2*6)	277598	12	TTTCTGTGGCAAAGATCAGCAAAAAAGCGTTAGATAAGATATAGAAATCAGAATAAAATATGAA[TGTGTGTGTGTG]TATTTCTTACTTGAAAACAGTCTGTTCTATTCTATCTTTTAAAGTGGAATTAATGTTCCAAAACAGTTTCCTTCAATGAGCC	TTTCTGTGGCAAAGATCAGCAAAAA	60.626	GGCTCATTGAAGGAAACTGTTTTGG	61.25	158	154	deletion	TGTG
scaffold1506	GTTGTTGTTGTT	GTT(3*4)	1214196	12	TGGTCTGGAATGATGTTTTCTAAGAGTATCTGTTTGGATTAAACAATTTTAAAGACTTATTTCCTTAATTTTATTAAAATATTGGAAGTATATTTATCATGTATGATAGAACCTTTATCAATTTGTTA[GTTGTTGTTGTT]TATGTAACTTGAATAAGGATACACATATAGAAATTATTATGCCCTGTTATTTTTGTGCATAGAC	TGGTCTGGAATGATGTTTTCTAAGAGT	60.475	GTCTATGCACAAAAATAACAGGGCA	60.336	204	201	deletion	GTT
scaffold1506	CTCTCTCTCTCTCT	CT(2*7)	214331	14	CGATCTCGGATTCCATGCTCATCTATCTGGGAGTCTGTTTCTCCCTCTGCCTCTGCCTCCTGCTCCCCTTGCTCCTG[CTCTCTCTCTCTCT]GACAAATAGATAAATAACATCTTTAAAATATTTGTAGCTTTAATTCATATTTTGTTGTTCAACATAAAAATCTCATATCTTGAAAACTTAATCACTACAATACACACACTCACACAAGATTTTTCTGT	CGATCTCGGATTCCATGCTCATCT	62.408	ACAGAAAAATCTTGTGTGAGTGTGTGT	61.917	219	217	deletion	CT
scaffold1506	ATATATATATATAT	AT(2*7)	1343822	14	ATTAACCAGCCTCCCCTCAGTAGAAACACTCTAGAGATGATTTCAACCCTGAAATTAAAAAAATAC[ATATATATATATAT]AAAATTTATGTTTTTGTGCATATATTTATATGTATTTATGTATATGTGCATAATTTATATATATGTGCATATATGTATAGTTTATATCTTGAAAGAATTCATGTTCTTCAAAAGGGAACCT	ATTAACCAGCCTCCCCTCAGTAGA	62.44	AGGTTCCCTTTTGAAGAACATGAATTCT	61.538	201	199	deletion	AT
scaffold1506	TGTGTGTGTGTG	TG(2*6)	279706	12	GTTCCCTCATACTTGCCACCACATTCTAGTGTTTTCTTGAAAGAACCAACAAACATAGTCTTGCATT[TGTGTGTGTGTG]TATGTATATGTCTGTACAAAATTTCATGCATTTCCAAGTATAAAAAGGAAATATCAGAAGCCACACCATTCA	GTTCCCTCATACTTGCCACCACAT	62.929	TGAATGGTGTGGCTTCTGATATTTCCT	62.658	151	149	deletion	TG
scaffold1866	CACACACACACA	CA(2*6)	32575	12	AGGGTCCACTGAGTTCTGGAAGTAGACAATTTTAAAATAAACACACACATG[CACACACACACA]GGTGCATATGCCAGTCAAAACTTATCACAGTAAACTGTCAAAGATAAAAAACATTATAAAAATGACCAGACAAGCCAGAATTCATCT	AGGGTCCACTGAGTTCTGGAAGTA	62.548	AGATGAATTCTGGCTTGTCTGGTCA	62.273	150	148	deletion	CA
scaffold1866	TATATATATATA	TA(2*6)	97041	12	ACTCACCTTTTCCGACAGACACACTAAATCTATGGC[TATATATATATA]CGTGGAATGATTTCCTTGGGGCGGAAAAAAAGAACTGGTGAAGTAACCCCCTCA	ACTCACCTTTTCCGACAGACACAC	62.996	TGAGGGGGTTACTTCACCAGTTCT	63.048	102	100	deletion	TA
scaffold526	CTGCCCTGCCCTGCCCTGCC	CTGCC(5*4)	832443	20	CCTCAACTCCTTCCCCTGCAAAATGGCGGTG[CTGCCCTGCCCTGCCCTGCC]CACCTAGGGTCAGGTGAAGCCCAAGTAGGGTCACAGCATGGCATGGCTTTGAAGAGACCCATGTACTTGACGACACC	CCTCAACTCCTTCCCCTGCAAAAT	63.13	GGTGTCGTCAAGTACATGGGTCTC	62.921	128	123	deletion	CTGCC
scaffold526	TTTATTTATTTATTTA	TTTA(4*4)	358403	16	CCTGGAGGCTGGACACATGTTTTTAGAGCAAACAAGGAATTTTTTTTTTTAAGAT[TTTATTTATTTATTTA]TTTGACGGATAGTGAGAGAGAGCACAAGC	CCTGGAGGCTGGACACATGTTTTT	63.587	GCTTGTGCTCTCTCTCACTATCCG	62.79	100	96	deletion	TTTA
scaffold526	AGAGAGAGAGAGAG	AG(2*7)	244338	14	AAGAAGGTGCAGAACAGTGTATATGTGTAAGTACGTACTTATGTATAATTACTATATACTTTTTAAAAAAAGATTTATCTATTTATTTT[AGAGAGAGAGAGAG]AAAGTGTGCGTGCATGCACAGTGGGATGGGGCAGCGGACAGCGTTAAGCAGACTCTG	AAGAAGGTGCAGAACAGTGTATATGTGT	62.722	CAGAGTCTGCTTAACGCTGTCCG	63.563	160	156	deletion	AGAG
scaffold526	ATATATATATAT	AT(2*6)	98323	12	ATGGTAGAGTCTACAGGAAGGCTCATGATAACAATATTTCCAGAGTTCTCCC[ATATATATATAT]GGTTTTGACAACTTTATATCTGAAGGTCAGTATTTAGCTGGATATAAAATTCTTGGCCCATATCTTATTTAAATATGTCATTCCAGGGGCGC	ATGGTAGAGTCTACAGGAAGGCTC	60.934	GCGCCCCTGGAATGACATATTTAA	61.525	156	154	deletion	AT
scaffold553	ACACACACACACACACAC	AC(2*9)	493651	18	GGGATCATGATCTGAGTCGAAGGCAGACGCTTTAAAAGCCACAT[ACACACACACACACACAC]AAAGTTTCACTAATTTCTATAATCCATACTGTTGGCGCTATTTCTAGGACTTGCTCCTGGGCCCTGACCGACCGTGCCCATCCTTATCTTAC	GGGATCATGATCTGAGTCGAAGGC	62.877	GTAAGATAAGGATGGGCACGGTCG	63.095	154	160	insertion	TACACA
scaffold553	CTCTCTCTCTCTCT	CT(2*7)	1289770	14	AGTCTGCTTCTTCCTCTCCCTCTGCCCCCAATGCCTGGCTCATG[CTCTCTCTCTCTCT]CAAATAAATAAATAATATATTTTAAAAAATGAATTAGAAGGGAGTGGGAGTTGGGGGGTGTAGGGGGCGGGGTGCACGAAGAATGACAACAGCCACCCATGT	AGTCTGCTTCTTCCTCTCCCTCTG	63.185	ACATGGGTGGCTGTTGTCATTCTT	63.067	160	158	deletion	CT
scaffold553	GTGTGTGTGTGT	GT(2*6)	529341	12	TGAGTAGGCTACAAAATTATGCACCAATCATAATCCCA[GTGTGTGTGTGT]ATCTAAGAAAATACTATAAAATATTACTAGTGAGTATCTGAAATGTGGGATAGCA	TGAGTAGGCTACAAAATTATGCACCA	60.802	TGCTATCCCACATTTCAGATACTCACT	61.784	105	103	deletion	GT
scaffold3253	GTGTGTGTGTGTGTGTGTGTGTGTGTGT	GT(2*14)	179233	28	CGCATCAAAATTCCACACATCCGTATAATCCAGCAATCTCACTCAGATTTCTTGGTTTTTCCAAATCC[GTGTGTGTGTGTGTGTGTGTGTGTGTGT]GCACGCACGTGCACATGCACATGTGGTTTTATCACGGGT	CGCATCAAAATTCCACACATCCGT	62.675	ACCCGTGATAAAACCACATGTGCA	63.333	135	133	deletion	GT
scaffold3253	ATATATATATATATAT	AT(2*8)	316283	16	TCACTTAGCGGAATGTCCTCTGGATTCATCCATGTTATCCCAAATGGCAGGATTTCCTTCTTTTTTTAGGGATGAATAACTTCC[ATATATATATATATAT]TCCTATGTGTCACATCTTTTTTATCCACTCATCCCTCCGTCCTTC	TCACTTAGCGGAATGTCCTCTGGA	63.18	GAAGGACGGAGGGATGAGTGGATA	63.064	145	141	deletion	ATAT
scaffold2514	AGAGAGAGAGAGAGAGAG	AG(2*9)	60428	18	TGGTTGCCTGTTGTTTTGTTGATTGTTTCCTTCATTGTGCAGGTTTTTTTTGTTTTGTTTTTTGTTTGTTTTTT[AGAGAGAGAGAGAGAGAG]ACAGAGAGTGGGGTAGTGAGAGAGG	TGGTTGCCTGTTGTTTTGTTGATTGT	62.911	CCTCTCTCACTACCCCACTCTCTG	62.984	117	115	deletion	AG
scaffold2911	GTGTGTGTGTGTGTGT	GT(2*8)	3841	16	GCCTTTTGCATTTAGGTCTATGATGCATTTTGAGTTCATTTTTGTGAATGTTATTAAGGTCTGTGTCTAGATTTGC[GTGTGTGTGTGTGTGT]ATTCACTTATTCCAGCACTGTTTTTTGAAGAAACTCTCCTCACTGCA	GCCTTTTGCATTTAGGTCTATGATGC	61.227	TGCAGTGAGGAGAGTTTCTTCAAA	60.384	139	137	deletion	GT
scaffold1026	TGTGTGTGTGTGTG	TG(2*7)	268345	14	AGTCCTATACATGTTGTTCCAAATGGCAAGATTTTATTCTTTTTTATAGCTGAGTAATATCCTC[TGTGTGTGTGTGTG]TCTGTGTATGCCACATCTTCTTACTCATTCACCTATTGATGGACACTTGGGTTGCTTCA	AGTCCTATACATGTTGTTCCAAATGGCA	63.002	TGAAGCAACCCAAGTGTCCATCAA	62.998	137	135	deletion	TG
scaffold2	TATATATATATATATA	TA(2*8)	319531	16	GAACCTCCTGAGCTGTTTGACCTCAGATAATGGGAGTTCCCTTTTAATCTGTGTAGTCATCTAGTGAAATATTTAAATAGC[TATATATATATATATA]TTTGCTGTCAAACTTAGAAGGCATCTGT	GAACCTCCTGAGCTGTTTGACCTC	63.124	ACAGATGCCTTCTAAGTTTGACAGCA	62.867	125	123	deletion	TA
scaffold2	CACACACACACACACA	CA(2*8)	486736	16	ATAATACACACCCCACTCACACGCG[CACACACACACACACA]GTACAATAGATAAAGTTGCTCACGTTATCCAGAAATCTACAAACATGTACAATATGGATCCATGTGTATATATGGACTGCCCGACTCTGTTGCCTCCTCTCTAA	ATAATACACACCCCACTCACACGC	62.949	TTAGAGAGGAGGCAACAGAGTCGG	63.449	145	143	deletion	CA
scaffold2	CTCTCTCTCTCTCT	CT(2*7)	370530	14	TTCTTTGTCTCCCTCTCTCTGTGCCTTTCC[CTCTCTCTCTCTCT]CCTGTGCATAGTATAAGCCTATTCTTTAAAGTCTTGGTGATTTTTTGTATTTGCCTCATAACATTTCACAAGTACCT	TTCTTTGTCTCCCTCTCTCTGTGC	62.071	AGGTACTTGTGAAATGTTATGAGGCAA	61.179	121	119	deletion	CT
scaffold3585	ACACACACACACACACACAC	AC(2*10)	169073	20	GCGGTCATTCATAGGGCTTCTCAAATTGCACCTTGCTGGTTTTCATTTTAATTAGTATGCACATAAATTCAGTTCTTCATTTCGAACT[ACACACACACACACACACAC]ATATACATACACACACATGCATACACATTCATCCCGTGGG	GCGGTCATTCATAGGGCTTCTCAA	63.015	CCCACGGGATGAATGTGTATGCAT	63.329	148	146	deletion	AC
scaffold593	TAGATAGATAGATAGATAGATAGATAGA	TAGA(4*7)	5203	28	TGGTTGCCTGGGGTATAAAATGGGAATTAACTATAAATAGACATGAGGAATCTTACTAAGGTGATGAAAATGTTT[TAGATAGATAGATAGATAGATAGATAGA]TATACAGATAGATTTACTAATTTGAGAGAACATGCAGGGGATAAGGG	TGGTTGCCTGGGGTATAAAATGGG	62.967	CCCTTATCCCCTGCATGTTCTCTC	62.563	150	146	deletion	TAGA
scaffold593	GAGAGAGAGAGAGAGAGAGAGAGAGA	GA(2*13)	159124	26	TTTATTTTGGGGGCAGAGGGAGAGGGAAAGAGAGG[GAGAGAGAGAGAGAGAGAGAGAGAGA]ACCTCAAGCAGACCCTCTGCTGAGCACGAAGCCCAACACTGCCCCTGACATCACGACCTGAGCTAAA	TTTATTTTGGGGGCAGAGGGAGAG	62.414	TTTAGCTCAGGTCGTGATGTCAGG	62.41	128	126	deletion	GA
scaffold593	AGAGAGAGAGAGAGAGAGAG	AG(2*10)	798096	20	TGGCAACTTCTGTTTCTCCCCTTCTTCCTCCTCCTCTTCCTCCTCCTTCTTTTTCTTCTTTTTACTTTTGGGACTTATTTAATAAGAGAGAGAGAC[AGAGAGAGAGAGAGAGAGAG]CAAGAGCAGAGGAAGGGGCAGAGGAAGAGGGAGAAGCAGACTC	TGGCAACTTCTGTTTCTCCCCTTC	63.046	GAGTCTGCTTCTCCCTCTTCCTCT	62.944	159	157	deletion	AG
scaffold1333	TTTCTTTCTTTCTTTCTTTCTTTC	TTTC(4*6)	111666	24	CCAAATTGCACGTGATGGACAACATTCTTACATTTAGTCACAATCTTCTGCCATTCTTCTCTTTCTCCTTTTTTTCCTTCTTCTACATTT[TTTCTTTCTTTCTTTCTTTCTTTC]TTTTTTTTGTAATCATTATCGAATGTTGTGGCAGATGGCATGTC	CCAAATTGCACGTGATGGACAACA	62.802	GACATGCCATCTGCCACAACATTC	62.975	158	154	deletion	TTTC
scaffold2523	TGTGTGTGTGTGTGTGTGTGTG	TG(2*11)	40141	22	TGCATGTTGTCACAAAGGTCAGGATTTCCTTATTTCTCATGGCTGAATAACATTCCAC[TGTGTGTGTGTGTGTGTGTGTG]CACGTGCGTGTGTATATCATACATCATAGATATACATGTAAAAAATCATATATATATAATATAATGGATATATCACATCTTTATCCATCTATCCATTATCAAAACCACAATGAGATATCACCTCACCTC	TGCATGTTGTCACAAAGGTCAGGA	62.982	GAGGTGAGGTGATATCTCATTGTGGT	62.095	209	205	deletion	TGTG
scaffold2523	TCTCTCTCTCTCTCTC	TC(2*8)	137410	16	CTGCTTCTGCCTCTCCCTCTGACCCTCCCCCCACTTGTGTGCATGTGCGCGCGCTT[TCTCTCTCTCTCTCTC]AAATAAAAAAATAAGTAAAATCTTAAAAAAAAAAAATCTGACCATTAATGGGTCTATACTTACTTGAGGTAATTTCTATCTCCGAAAAATATAAATTAATATTCTTTGATACTATTTTTTCCCATCAATTCTGTACATTGAATGGA	CTGCTTCTGCCTCTCCCTCTG	62.177	TCCATTCAATGTACAGAATTGATGGGAA	61.221	218	214	deletion	TCTC
scaffold400	AACAACAACAAC	AAC(3*4)	640766	12	CACACTGAGAATAGCTTCTGCCGTCAGTTTGGTCCTCATTTATTCATTTGCTTGGACCTGTGTTAGGTCTGTCAGA[AACAACAACAAC]ACAGGCCAATATTCACTCTCTCGGCAA	CACACTGAGAATAGCTTCTGCCGT	62.931	TTGCCGAGAGAGTGAATATTGGCC	63.015	115	112	deletion	AAC
scaffold400	TGTGTGTGTGTGTGTGTGTG	TG(2*10)	711175	20	AATTGGCCCCCTCTGTGTAAAAGGAGTATTTGTA[TGTGTGTGTGTGTGTGTGTG]CGTGTATTATAAAAACCAGAAGATGACGTCGTGAATGACTGACAGG	AATTGGCCCCCTCTGTGTAAAAGG	63.14	CCTGTCAGTCATTCACGACGTCAT	62.911	100	98	deletion	TG
scaffold400	TGTGTGTGTGTGTGTGTGTG	TG(2*10)	470003	20	CCTGCTACAGGTGTAAGTGTGTGTA[TGTGTGTGTGTGTGTGTGTG]TATCTATGCTTATAAACAGATTTTTTTAAAAAGTCTGAAAGAGGGGCGCCTGGGTAGCGCAGTGGTTAAAGCGACTGCCTTCAG	CCTGCTACAGGTGTAAGTGTGTGT	62.54	CTGAAGGCAGTCGCTTTAACCACT	63.352	129	127	deletion	TG
scaffold400	GTGTGTGTGTGTGTGTGTGT	GT(2*10)	398056	20	ATTTGGAGGCAGCTTGGATCTCTGACATATATGAGC[GTGTGTGTGTGTGTGTGTGT]AATCAAAAAGTGACCAGTGGAATGATGTCAATTATTGTCTTCTGCCAAACTCAATCAAACTGTCTGGG	ATTTGGAGGCAGCTTGGATCTCTG	62.987	CCCAGACAGTTTGATTGAGTTTGGC	62.734	124	130	insertion	CGTGTG
scaffold400	CTCTCTCTCTCTCTCTCT	CT(2*9)	697654	18	CTGGTGAGATCGAGACCCACATCTGGCTCCCGGCTCAGCGGGGAGTCTGCTTCACTCCCTGCCCCCCCCAACTCATG[CTCTCTCTCTCTCTCTCT]CAAATAAGTAAATCTTTAAAATTTAGTTCTGACAAAGTGGCTGCAGAG	CTGGTGAGATCGAGACCCACATCT	63.517	CTCTGCAGCCACTTTGTCAGAACT	63.304	143	149	insertion	GCTCTC
scaffold400	CTCTCTCTCTCTCT	CT(2*7)	112818	14	GCCTTGGCCAGATTTTCGGAAAAGAGACCTCTTGCTCATCACC[CTCTCTCTCTCTCT]CCTCACCTGCTGCTGCGTTTTGCCCTTGCTCTTGCATAGTAAGCTTCATAAGATTTCGGTTTCAGCTCCAGGGCCTTAGTAGCAAATT	GCCTTGGCCAGATTTTCGGAAAAG	63.16	AATTTGCTACTAAGGCCCTGGAGC	62.991	145	143	deletion	CT
scaffold400	ATATATATATAT	AT(2*6)	750151	12	AATATAACATTGCGTGCCAACTGCACTTTGATGAAAAAATACATATATAAACACACACATACATAC[ATATATATATAT]AGGCACAACAGTTTTGGAAAATACAGTTATTGTTTTATAACAATAAAAGGTGGGGGATAGGGG	AATATAACATTGCGTGCCAACTGC	60.969	CCCCTATCCCCCACCTTTTATTGT	61.944	141	139	deletion	AT
scaffold1794	ACACACACACACACACACAC	AC(2*10)	495625	20	AGATGTGTCAACCAGTCACAATGTATAGACCTTACTTGGATACTGAGACAAACAAACCCTCTGTAAAAAACAAAACAACAAAACAACAACAGCAAAAAAAACACAAAAACAT[ACACACACACACACACACAC]GGCATTTGTGAAACAATTGGAATCTTCA	AGATGTGTCAACCAGTCACAATGT	60.687	TGAAGATTCCAATTGTTTCACAAATGC	60.042	160	158	deletion	AC
scaffold4376	ACACACACACACACACACACAC	AC(2*11)	43960	22	TGCATTGTAGACCTGAAATCTGCTGAGAAAGTAGATCTCAAGAGTTCTGAAA[ACACACACACACACACACACAC]AGTAACTTCATTAGGTGATGGATATACCTTAAATACACATGATTTTTATTTTTCACTAAAACCTCAAAGCTGGAA	TGCATTGTAGACCTGAAATCTGCT	60.566	TTCCAGCTTTGAGGTTTTAGTGAAAAA	60.31	149	147	deletion	AC
scaffold418	TGTGTGTGTGTGTGTG	TG(2*8)	444316	16	TACCCTCTGAGTCCATCCGTGTTATCACAAATGGCAAAATTTCATTCCTTTTTATGGCTGAATAATATTCCTC[TGTGTGTGTGTGTGTG]CGTGTGTGCGCGCGCATGCGTCTCACATCTTCTTTA	TACCCTCTGAGTCCATCCGTGTTA	62.405	TAAAGAAGATGTGAGACGCATGCG	61.724	125	121	deletion	TGTG
scaffold2437	GTGTGTGTGTGTGTGTGT	GT(2*9)	44758	18	TGACTATGTCCAAACACAAAACACATTTACATAGATAACTAAGGG[GTGTGTGTGTGTGTGTGT]AGTGAGAAAAGTGTTCTGGTTATTTTTATATAAATATTCAGACTGAAGTAGATCATTGAACTTATCCGAGCATCT	TGACTATGTCCAAACACAAAACACATT	60.363	AGATGCTCGGATAAGTTCAATGATCT	60.24	138	136	deletion	GT
scaffold277	TTGTTGTTGTTGTTGTTGTTG	TTG(3*7)	1151599	21	CGGGACTTTGCTTTCTATCCCAGTGCTTTT[TTGTTGTTGTTGTTGTTGTTG]TTATTATATAGGAGTGTTTTCTAGAATTTAGTTTGCATAAAAATCATCTGGAAAACATGTTCTAAATACAGGTTTTAAGGCCTGCCCCCCAGAAATTGAGATCCAGTCT	CGGGACTTTGCTTTCTATCCCAGT	62.675	AGACTGGATCTCAATTTCTGGGGG	61.923	160	157	deletion	TTG
scaffold277	ACACACACACACAC	AC(2*7)	584691	14	TACACATGCACACACACCTACAGGTATATATATATGTATATATATGTATAT[ACACACACACACAC]ATATATACTGATTCCAAAGCACTCTATGAATAAATGATCATTTGAAATTTTTTTTATCAATGAAGTTAGAAGTGGGATTCAATGACTAGTGGCTC	TACACATGCACACACACCTACAGG	62.832	GAGCCACTAGTCATTGAATCCCACT	62.377	160	158	deletion	AC
scaffold277	GAGAGAGAGAGA	GA(2*6)	706683	12	GCAGCCAAGAATACTCTATCCAGCAAG[GAGAGAGAGAGA]GTTTCCAAGACAACCAAAAGTTAAAGAAATTCATGACCACTGAATGAACCCTACAGAAAAACGCAAAAGGGG	GCAGCCAAGAATACTCTATCCAGCA	62.708	CCCCTTTTGCGTTTTTCTGTAGGG	62.582	111	109	deletion	GA
scaffold277	GAGAGAGAGAGA	GA(2*6)	1919448	12	GAGCTGCCAAAACCTCACAGAAGAGGGGTATCCCTTTTGAGTTTAGCCAGAATCCCTCTTTAGGAATTTTTTTTTTTGAGAGG[GAGAGAGAGAGA]ATCTTAAGCAGGCTCCATCCGCACCCCATATGGAGCCCCACACAGGGCTTGATGTCATGAC	GAGCTGCCAAAACCTCACAGAAGA	63.314	GTCATGACATCAAGCCCTGTGTGG	63.943	156	152	deletion	GAGA
scaffold2528	TCCTCCTCCTCCTCC	TCC(3*5)	52270	15	CCTCTCCCTACCTCCTGACAATGTAAGCCTGGAAAGTACCCTGGTCTGGGTTCCATACACTTGCTCCCCTTCTTCTGTTCCTTTTCT[TCCTCCTCCTCCTCC]TCTCCTGGATATGGAGAGCTGGGGCCAACACTCTTCTCAGATGGAG	CCTCTCCCTACCTCCTGACAATGT	62.967	CTCCATCTGAGAAGAGTGTTGGCC	62.952	148	145	deletion	TCC
scaffold2528	TGTGTGTGTGTGTGTG	TG(2*8)	146234	16	GTGAACCAGAATGCTTCCATGTGCCATCACATTTTATTAAAATGTGTCAATTGCCTTTTATGTGTCACACGAC[TGTGTGTGTGTGTGTG]TAACCTCGTGAGTTAATGTTATTTGGGTTTTATGGATGCAGGGAGCGTGAGGATCCAGGAATGAACTT	GTGAACCAGAATGCTTCCATGTGC	62.915	AAGTTCATTCCTGGATCCTCACGC	62.961	157	155	deletion	TG
scaffold830	GAGAGAGAGAGAGAGAGAGAGAGA	GA(2*12)	1048692	24	TAAGTGGTAAATGCCTGCTGGAGGAAGGGAGGGAGAGAGGAGAGTGGAGAGAGGGG[GAGAGAGAGAGAGAGAGAGAGAGA]GCGCACACTATAGTTGTTGAGGGGAGAGGGGGAACATCGTGGGGTCCTTAGGGAAGCCTTTAA	TAAGTGGTAAATGCCTGCTGGAGG	62.687	TTAAAGGCTTCCCTAAGGACCCCA	63.136	143	139	deletion	GAGA
scaffold3886	ACACACACACACACACAC	AC(2*9)	108456	18	GGAAGAGGGAGAGGGTTAGGGTTAAAATAAATCAATCTTGTAACCATTAGTTTACAAAAAAATAGAAGAGCAAGTGAAAAAAA[ACACACACACACACACAC]AAGAATGTACAGATACTGAATGTAGGATACCTAAAGGACAAATGCCCTGGTTTCTCCA	GGAAGAGGGAGAGGGTTAGGGTTA	62.436	TGGAGAAACCAGGGCATTTGTCC	63.219	159	157	deletion	AC
scaffold1061	GAGAGAGAGAGAGAGA	GA(2*8)	445086	16	AGTGGAATGTGGGAGAGGCAAAAG[GAGAGAGAGAGAGAGA]ATCTTAAGCAAACTCCACGCCCAGTGTAGAGCCCAGTGTAGGGCTCAATCTCATGACCCTGAGATCACAACCTGAGGTGAAATCAAGAGTCAGGCACTTAACCAACTGAGC	AGTGGAATGTGGGAGAGGCAAAAG	63.114	GCTCAGTTGGTTAAGTGCCTGACT	63.077	151	149	deletion	GA
scaffold1061	AGAGAGAGAGAGAGAG	AG(2*8)	1316261	16	CTACCGCCATCTTCAACAGTGCATGTTCCTCTTTGATTGATGATTTTGAAGGCACTTTACAACCTTTTTTGGAGGGAGGGAGC[AGAGAGAGAGAGAGAG]AATCTTAAGCCGGCTCCACGCCCAGAATAGAGCCTGATG	CTACCGCCATCTTCAACAGTGCAT	63.472	CATCAGGCTCTATTCTGGGCGTG	63.205	138	136	deletion	AG
scaffold1061	AGAGAGAGAGAGAGAG	AG(2*8)	945709	16	GCCTGTGCATGAAAGCTTCAACTTCTGTCTGAATGTTTCCAACCTGTCCTTTTTTTTTCTTTAAAAGATTTTGTTTATTTTATTTT[AGAGAGAGAGAGAGAG]ACAGCATGACTGGGGAAGGGAGAGGGCCTAGCAAACAACACGCTGAGCAC	GCCTGTGCATGAAAGCTTCAACTT	62.815	GTGCTCAGCGTGTTGTTTGCTAG	62.949	152	150	deletion	AG
scaffold1061	TCTCTCTCTCTCTC	TC(2*7)	548610	14	TCTCCTTCCCAAGATCCTGTGGAAAGACCACCCAGCCCTGCTCAACCTGGGAGAAGCCCAGCCACCTTGCCATCTGGCTTTTTTTGTTT[TCTCTCTCTCTCTC]CCCCAGTTCCCTCTTTCCCTCTCTTGGACACTCTCTCTAATGCAGCAGCTGGAC	TCTCCTTCCCAAGATCCTGTGGAA	62.87	GTCCAGCTGCTGCATTAGAGAGAG	63.043	157	155	deletion	TC
scaffold1061	TATATATATATA	TA(2*6)	1064728	12	ACAGTAACATTCAGAGCCACCTTTATAGTACCATATATATATAATTTAGATATAT[TATATATATATA]ATCTCATATAACTGCCATAAAAAATATATATATAATCTCATTTAACTGCCATAATGACCTACGAGATGAGTCACAAAACACTGA	ACAGTAACATTCAGAGCCACCTTT	60.446	TCAGTGTTTTGTGACTCATCTCGT	60.441	151	149	deletion	TA
scaffold1292	CACACACACACACACACACACACACACACA	CA(2*15)	270000	30	ACCCCAGACCACAAAATATATTCACACATCTCTCTCTCTTT[CACACACACACACACACACACACACACACA]TGCATATGCACACACACACTGATTAACATATCCTAAAAGCCATAAAAGCTATAGCAGTCAGGTTTAAATCCTGGTCA	ACCCCAGACCACAAAATATATTCACACA	62.752	TGACCAGGATTTAAACCTGACTGCT	62.22	148	144	deletion	CACA
scaffold1292	CACACACACACACACACACACACACA	CA(2*13)	54326	26	CACTCCTTTCTGTCCTCTGCACAGACACTCATGTGCACACGCTCATGCACGCGCACAGGTG[CACACACACACACACACACACACACA]TCAGCCATCCTTTGCCCCACTTCTTTCCCAGGCTTCATGGT	CACTCCTTTCTGTCCTCTGCACAG	63.113	ACCATGAAGCCTGGGAAAGAAGTG	63.114	128	124	deletion	CACA
scaffold1575	CTCTCTCTCTCTCTCT	CT(2*8)	286239	16	GTCAGCTTCTCCCTCTCCCTCTGCCCCGCCCCCACCTCATGCGAGTGAGCGCGCCGCTCTCGCGCCG[CTCTCTCTCTCTCTCT]CAAATAAATAACTTTTTTTTTAAGATTTTATTTACACACTTGAGTTTATGCTAATGAAGTGATTTAGAGTGGGGCCC	GTCAGCTTCTCCCTCTCCCTCTG	63.637	GGGCCCCACTCTAAATCACTTCATT	62.862	160	158	deletion	CT
scaffold1518	TGTGTGTGTGTGTG	TG(2*7)	292561	14	TTCCCAGCATTTTTAGCGTTTGGCATGCTATACATT[TGTGTGTGTGTGTG]CACGTGTGTTTTAAGTAAGCTCAATGCCCAACATGGGGCTTGAAACTTATGACCCC	TTCCCAGCATTTTTAGCGTTTGGC	63.108	GGGGTCATAAGTTTCAAGCCCCAT	62.959	106	104	deletion	TG
scaffold160	AACAACAACAACAAC	AAC(3*5)	2467176	15	TCCTTTAACCCTGACAAAAGCCCATG[AACAACAACAACAAC]AAAAGAAAAGAAAACCTGTGAACTAGATTTAATCCCAATTTACATGCAAGGAAAGTGAAGGTTGAGAGA	TCCTTTAACCCTGACAAAAGCCCA	62.478	TCTCTCAACCTTCACTTTCCTTGCA	62.383	110	107	deletion	AAC
scaffold160	GAGAGAGAGAGAGAGAGAGA	GA(2*10)	717748	20	GCTTCTGAGAGGCAATTTGGCATGATATAACAGAAACCTTGTAAATAATTGTACTTTTTTTTTTTTTTTAAGATTTTACTAATTTGAGAGAGTGAGT[GAGAGAGAGAGAGAGAGAGA]GCCTGGGCAGGGGGAAAGGGAGAAGTAGGCTC	GCTTCTGAGAGGCAATTTGGCATG	62.981	GAGCCTACTTCTCCCTTTCCCCC	63.933	149	145	deletion	GAGA
scaffold160	TGTGTGTGTGTG	TG(2*6)	1915572	12	TGAGAAATTTCGTCTTAGGTTGGAGGAAT[TGTGTGTGTGTG]CGTGTGTAAACATTTTTTAAAGATTTTTTCTAAGACCCAAAAAGGCAAAAAATCTTTAGAATAGAAGGTGGTCAGTGTGACTTCTGAAATAATGGACATTTCAAGTGTTCGGCTTT	TGAGAAATTTCGTCTTAGGTTGGAGGA	62.101	AAAGCCGAACACTTGAAATGTCCA	61.704	157	159	insertion	TG
scaffold442	CTCTCTCTCTCTCTCTCTCTCTCT	CT(2*12)	942883	24	CTTCTCCCTCTACCTGCTGCTCCCCCTGCTTGTG[CTCTCTCTCTCTCTCTCTCTCTCT]GATAAATATATGCATACATACTGAAGTTATGGGGCACAATTTCAGGT	CTTCTCCCTCTACCTGCTGCTCC	63.942	ACCTGAAATTGTGCCCCATAACTTCA	63.127	105	103	deletion	CT
scaffold442	TGTGTGTGTGTGTGTGTG	TG(2*9)	893555	18	TGACAGGTATCGGTTTTTACAAAGGGAAATGGAATGGA[TGTGTGTGTGTGTGTGTG]TACATGCTTTTCCAAAAAAGATAGGATGTGTGTACCGATGTATATACGTGCATGCGT	TGACAGGTATCGGTTTTTACAAAGGGA	62.534	ACGCATGCACGTATATACATCGGT	62.625	113	107	deletion	TGTGTG
scaffold442	CTCTCTCTCTCTCTCT	CT(2*8)	835526	16	TCTTGCTTTCCCTTTGTCTCTTCCCCTGCTCGTGTGCTCGCTCA[CTCTCTCTCTCTCTCT]GTCAAAAAAAATAATCAATGTAATTTACCATATTAAAAGACTAAAAAAACCAAAAAAACAAACAAAAAAAAAACCCCATGATATTACCTCACTAGA	TCTTGCTTTCCCTTTGTCTCTTCC	60.988	TCTAGTGAGGTAATATCATGGGGTTTTT	60.113	156	152	deletion	CTCT
scaffold1314	CACACACACACACACACACACACACACACA	CA(2*15)	909983	30	CCTTGGCAGCTAAACAACACACACAAGCGTGCGCGCG[CACACACACACACACACACACACACACACA]GTCACAGACTGACTGGCACACTCACAAAGA	CCTTGGCAGCTAAACAACACACAC	63.024	TCTTTGTGAGTGTGCCAGTCAGTC	63	97	95	deletion	CA
scaffold1314	ACACACACACACACACACACACACACAC	AC(2*14)	935015	28	GGCAGGCACAGGAGAGAGAAAAAATCAGGAAAAGAGCAATTATGGTTTTGCATTAGACCAGTATGTAG[ACACACACACACACACACACACACACAC]AGTAAACATTGTGGACCTGCTATTTATCTAAGCCA	GGCAGGCACAGGAGAGAGAAAAA	62.943	TGGCTTAGATAAATAGCAGGTCCACAA	62.22	131	129	deletion	AC
scaffold1314	GTGTGTGTGTGTGTGTGTGTGTGT	GT(2*12)	788687	24	AGTTTCTTTGAAATCCAGGGCTGCCTAGCTTCCAAAGAATAGGTCTTGAAGTAGGCATTTTAAAAATCTTTACAAATTATGCAC[GTGTGTGTGTGTGTGTGTGTGTGT]ATGCACACACAGACATATTACATGCACACATAGCCATAAGCAT	AGTTTCTTTGAAATCCAGGGCTGC	62.07	ATGCTTATGGCTATGTGTGCATGT	61.231	151	149	deletion	GT
scaffold1314	GTGTGTGTGTGTGTGTGTGTGT	GT(2*11)	351846	22	CACTTGCTTTTGTGTCCAAGAAGCTAAAAGAATCAGGAAACACACCTTAAAACAAAAAATAAAATAAAATAAAAAATTGA[GTGTGTGTGTGTGTGTGTGTGT]ATGGGTGTGTATGCACAATTTTTAATGGGATAAGGAAAAGGGGTCAGGA	CACTTGCTTTTGTGTCCAAGAAGCT	62.623	TCCTGACCCCTTTTCCTTATCCCA	62.894	151	147	deletion	GTGT
scaffold1314	GAGAGAGAGAGAGAGAGA	GA(2*9)	134772	18	TGCAATCTCTATCAAGATTCCAATGACATTTTTTACAGAAGTAGAAAAATCAATCCTAAAATTTCTTAAAAGATATATTTATTTATTTCAGT[GAGAGAGAGAGAGAGAGA]GCATAGTGGGGAGAGGCAGAGGAAGAAGGAGAGAGGAACC	TGCAATCTCTATCAAGATTCCAATGACA	61.057	GGTTCCTCTCTCCTTCTTCCTCTG	61.655	150	148	deletion	GA
scaffold1314	TGTGTGTGTGTGTG	TG(2*7)	990338	14	ACAGGGACGGCTGTTAAATAGTGTCTTCTAAAAGTTATGTTTTAAACTC[TGTGTGTGTGTGTG]GTATTAGATCACGTAAAGTTAGCTACCATGACAAAAACACAAAACGGCATGAGGGCTCTTCACAAAACAG	ACAGGGACGGCTGTTAAATAGTGT	62.083	CTGTTTTGTGAAGAGCCCTCATGC	62.626	133	131	deletion	TG
scaffold1314	GAGAGAGAGAGAGA	GA(2*7)	610837	14	GACACCTCTTCTCTCTCCCTCCTCTTCCATATTTCCTACCACTTTCGTATTCTTTTTTTTTTTTAAGATTTTATTTATTTTTGTGTATGT[GAGAGAGAGAGAGA]GCACATGGGCAGGAGTGAAGGAAGAGGGACAGATGGAGAAGCAGA	GACACCTCTTCTCTCTCCCTCCTC	62.985	TCTGCTTCTCCATCTGTCCCTCTT	62.909	149	147	deletion	GA
scaffold1314	CACACACACACACA	CA(2*7)	1041086	14	GTAGTTGGTGGAATGTGCGTGAGAGAGTGTGTGTATATGTTTG[CACACACACACACA]CTGGGTTGAAGGTATATGTCTGTGGATCCATATATGCTTGCACACCTGGCAACCGTGGATAGAAGTTGA	GTAGTTGGTGGAATGTGCGTGAGA	63.109	TCAACTTCTATCCACGGTTGCCAG	62.893	126	124	deletion	CA
scaffold1314	GAGAGAGAGAGA	GA(2*6)	173470	12	TGAGAGCTCTCTTTTTGGCTTGCAGAGGGCTACCTTGCCGCCATGTCCTGGCATGGCCTTTCCCTGGTGTGCCTATG[GAGAGAGAGAGA]GCTTATAAGGACACCGGTTCTATTGGATCTGAGCCCTACCCTATGACCTCACTT	TGAGAGCTCTCTTTTTGGCTTGCA	63.035	AAGTGAGGTCATAGGGTAGGGCTC	63.024	143	141	deletion	GA
scaffold587	GGACGGACGGACGGAC	GGAC(4*4)	342587	16	TTCGGGTGAGTGAGCGAGTAGAT[GGACGGACGGACGGAC]AGACGGATAGCATTAGCCTGACTTCAGTCACATTTGAAAGTTCGGTTTCTTCTGAGACTAGAGCAAGATTTCAAAGATCATCATCGGCCACCTATGC	TTCGGGTGAGTGAGCGAGTAGAT	63.06	GCATAGGTGGCCGATGATGATCTT	62.905	136	132	deletion	GGAC
scaffold288	GTGTGTGTGTGTGTGTGTGTGTGTGT	GT(2*13)	234924	26	TCTCTACTCTCTTCTCTCTCACTGCTATGTTTATCACTACTACTGCTGCAAGAAAGTAGTTAAAA[GTGTGTGTGTGTGTGTGTGTGTGTGT]TTAAGGGCAGAATGTGCTGCTACCCCAAAAT	TCTCTACTCTCTTCTCTCTCACTGCT	61.764	ATTTTGGGGTAGCAGCACATTCTG	61.89	122	120	deletion	GT
scaffold288	AGAGAGAGAGAGAGAGAGAGAGAG	AG(2*12)	707251	24	TCCCTGTGGAGTCTTCCCATCATTCTTCTGTTCGGTGTTTCTCTTTTCATGCGTCTTTTTTTCCCCCCAGATTTTGTTTGTCTATTTGAC[AGAGAGAGAGAGAGAGAGAGAGAG]TGAGAGCACAAGGGGGAGTGGGAGAGGGAGAAACAGACT	TCCCTGTGGAGTCTTCCCATCATT	63.179	AGTCTGTTTCTCCCTCTCCCACTC	63.133	153	151	deletion	AG
scaffold288	GAGAGAGAGAGAGAGAGA	GA(2*9)	643078	18	TGCCACGCAATCTTGTATTGGTTTCTGTTCTACAACATGGTGATTCGCCAATTCTTTTTTTTTTTTTTTAAGTTTATTT[GAGAGAGAGAGAGAGAGA]GCATGAGCTGTGGAGGGGGAAC	TGCCACGCAATCTTGTATTGGTTT	62.06	GTTCCCCCTCCACAGCTCATG	62.736	119	117	deletion	GA
scaffold288	GAGAGAGAGAGAGAGAGA	GA(2*9)	223742	18	ACCCACATGCCCGTTGATGAATAAGTGAGTAAACACAATGTGGTGCACACATACAGTGAAGAATTAGTCAGCTTTAAAAAGGAAG[GAGAGAGAGAGAGAGAGA]GTGAGAGCACAAGCAGGGGGAGCAGCAGAGGAAGAGGGAGAAGCAAGCTC	ACCCACATGCCCGTTGATGAATAA	62.936	GAGCTTGCTTCTCCCTCTTCCTCT	63.723	153	151	deletion	GA
scaffold288	TCTCTCTCTCTCTCTC	TC(2*8)	37505	16	CCCGCTTGTGCTCTTTCTCACTATCTCTGTTATCTCTG[TCTCTCTCTCTCTCTC]AAATAAATACATAAAATCCTTTTTTAAAAAATTACACTTTTTTTGTGTGCCTGAACTTGACTCAGC	CCCGCTTGTGCTCTTTCTCACTAT	62.946	GCTGAGTCAAGTTCAGGCACACAA	63.761	120	118	deletion	TC
scaffold288	TGTGTGTGTGTGTGTG	TG(2*8)	247700	16	GGGTGTGTGAGCCTTGACAAATT[TGTGTGTGTGTGTGTG]TTCTGTCTATGAAAACAATTTGGTAACAAAATGTCAGAACATGGATAGATGAGAATTAATGAGTACATGGGCTCCATGAGAACTCAAGCTCAA	GGGTGTGTGAGCCTTGACAAATTT	62.244	TTGAGCTTGAGTTCTCATGGAGCC	62.905	132	130	deletion	TG
scaffold288	AGAGAGAGAGAGAGAG	AG(2*8)	270468	16	TCCTAACATCAATGCCCTCCCTCTCCCCTAGAGTAACCACTATCCTGAATTTTCGTTATCACTTCTTTGTCCCTAGTTTTGTTTTTTTAAGATTTTATTTATTTGACAC[AGAGAGAGAGAGAGAG]ACAGAGCACAAGTATGACTGGGGGCAAAGG	TCCTAACATCAATGCCCTCCCTCT	62.996	CCTTTGCCCCCAGTCATACTTGTG	63.685	155	153	deletion	AG
scaffold288	CACACACACACACA	CA(2*7)	470512	14	GTAAGCTGTCCTACCCCTGATCCTTTGCACCTAACCTGTTTTTAATCCCCCCCC[CACACACACACACA]CTCAGAAAGCTTATAAAGATCCGTTCTGTCCCAAGTGT	GTAAGCTGTCCTACCCCTGATCCT	63.024	ACACTTGGGACAGAACGGATCTTT	62.267	106	104	deletion	CA
scaffold1771	TTTGTTTGTTTGTTTGTTTGTTTGTTTG	TTTG(4*7)	937475	28	CCCATAACCCTGAATTCTCTGCCTCCATTTTTCTGTTTTTGCTTGCTTTGGTTTTTTTGCTT[TTTGTTTGTTTGTTTGTTTGTTTGTTTG]TTTTTCCTGCACACATGCTGATATCCAGAATCTGCCATCCCGATTCTCCCAAAGCTCCTCAAA	CCCATAACCCTGAATTCTCTGCCT	62.225	TTTGAGGAGCTTTGGGAGAATCGG	62.914	153	149	deletion	TTTG
scaffold1771	AAACAAACAAACAAAC	AAAC(4*4)	267339	16	ACCAACCTACAAGCTGGTAGAAAGAAGGTTTAAACATGAAAATT[AAACAAACAAACAAAC]ACTTCTTCCCACAAACTTAGTGTTATCTATTTATTTAAAAGAGTGAGCAGCAGGAGAGG	ACCAACCTACAAGCTGGTAGAAAGA	61.693	CCTCTCCTGCTGCTCACTCTTTTA	62.131	119	115	deletion	AAAC
scaffold1771	GTGTGTGTGTGTGTGTGTGTGTGTGTGTGT	GT(2*15)	964273	30	TGCTTCCTGAGTTATGCAATCACAGTAAAATAAGTGTTAAAAACAGATGGTTTGCCAGATAAACTTGTAATAATTTTCTTGGTTTTATAAATAGATGAGAA[GTGTGTGTGTGTGTGTGTGTGTGTGTGTGT]ACATACACAGGGTAGACAAAGAGGACT	TGCTTCCTGAGTTATGCAATCACA	60.807	AGTCCTCTTTGTCTACCCTGTGTA	60.449	158	156	deletion	GT
scaffold74	AATAAATAAATAAATAAATA	AATA(4*5)	5128578	20	CCCAACCCTGCACACTCTATTTCTCTCTCTC[AATAAATAAATAAATAAATA]AATCTTTAAAAAAAGAGAGAGACAGAGTACCTGGGAATTTGACAGAGGCTGGCCCTAAAGATTC	CCCAACCCTGCACACTCTATTTCT	62.632	GAATCTTTAGGGCCAGCCTCTGTC	63.023	115	111	deletion	AATA
scaffold74	GTTGTTGTTGTTGTTGTTGTTGTTGTT	GTT(3*9)	2940468	27	CAGAACAGCTGGAACCCTCAGATCCTGCCAGTGGACACTCAGAAAACAGTTTGGCAGTGTTTTGTTTTGTTTTGTTAATTTTTTCTTTTCTTTTTAA[GTTGTTGTTGTTGTTGTTGTTGTTGTT]GTAGGTGACAGGTGGTAGCTATGGCAGTTT	CAGAACAGCTGGAACCCTCAGATC	62.952	AAACTGCCATAGCTACCACCTGTC	62.675	154	151	deletion	GTT
scaffold74	CCACCACCACCA	CCA(3*4)	4747889	12	TGAGCTGAGGAATCAGATTTCAGGTCTTCAAATACGGATT[CCACCACCACCA]CCTAGTTCTGAGTAAGCAAATTACTTACCTACTCTTTGTCTCAGTTTCTTTATCTAAACTGGGCATAATGGCACCTACA	TGAGCTGAGGAATCAGATTTCAGGT	61.809	TGTAGGTGCCATTATGCCCAGTTT	62.652	131	128	deletion	CCA
scaffold74	TGTGTGTGTGTGTGTGTGTGTGTGTGTGTG	TG(2*15)	2672923	30	ATGTTAAATGCCTCCCAGGTGGTGGGGCTGCGGGGTTCCAGTGTCTCAGGGGCGGTGTT[TGTGTGTGTGTGTGTGTGTGTGTGTGTGTG]CACACGTGTGTGTGTTATGTGAAGTAAGACCTGTCCGTTTTGACACCCTAGGCTGTCTGGGTTCTGTCCTC	ATGTTAAATGCCTCCCAGGTGGTG	63.185	GAGGACAGAACCCAGACAGCCTAG	63.988	160	158	deletion	TG
scaffold74	CACACACACACACACACACACACACACA	CA(2*14)	95896	28	GTAACTGGCCAATGCACTTCAACAGTGTCAAGAT[CACACACACACACACACACACACACACA]CTCACGTGCACACGAGATAATTAATGACAAACCAAATATAGTGAAATGTTGACATGGGGGACTTTTGATCCAGAGCACAT	GTAACTGGCCAATGCACTTCAACA	62.288	ATGTGCTCTGGATCAAAAGTCCCC	62.935	142	140	deletion	CA
scaffold74	GTGTGTGTGTGTGTGTGTGTGTGT	GT(2*12)	888633	24	CGAGAGGAGAAAGTTCTGGCCTTGCAGAGCCTATGGCCTTGTGTGTGTGC[GTGTGTGTGTGTGTGTGTGTGTGT]GAGGGTGTGTGTATTGGAGGGTGTATACGCTCCCATATCCTACCAAGAACCCCAAACTTGACACATGTCCA	CGAGAGGAGAAAGTTCTGGCCTTG	63.168	TGGACATGTGTCAAGTTTGGGGTT	62.951	145	143	deletion	GT
scaffold74	AGAGAGAGAGAGAGAGAGAGAG	AG(2*11)	2421274	22	TATCCATGTGAGGAGGGTAGGGAC[AGAGAGAGAGAGAGAGAGAGAG]AAATCTCAAGCAGACTCCCTGCTGGTTGTGGAGCCCGAGGCAGGACTCAGTTCCCCGACCCTGAGATCATGACTGGAGCTGAGATCAAGAGTCTGTCGC	TATCCATGTGAGGAGGGTAGGGAC	62.548	GCGACAGACTCTTGATCTCAGCTC	63.009	145	143	deletion	AG
scaffold74	TGTGTGTGTGTGTGTGTGTG	TG(2*10)	3447099	20	ACTTCCTGTTCAGCTTCCTGTTGTTCTTGGACTTTTCTTTTTCAGT[TGTGTGTGTGTGTGTGTGTG]TTGAACGTTGTAATTCTTTAATCTGCCTTTTTATTTTGCCCAGAGGGCACTGTGGTCCCCAGCCACTTCTGAGAGGAAGAAG	ACTTCCTGTTCAGCTTCCTGTTGT	62.452	CTTCTTCCTCTCAGAAGTGGCTGG	62.659	148	154	insertion	TTGTGT
scaffold74	TGTGTGTGTGTGTGTGTGTG	TG(2*10)	2984350	20	ACTTTCACATTGTAGCTGTCTGCCTGGGGAATTGAGCTGCTCCTGGCACGCAATAGGCATGTGATAAATCCTGTTCACTGAAGGTCA[TGTGTGTGTGTGTGTGTGTG]GTTGTCAAGTTATCATTTGTGTGCTCTTT	ACTTTCACATTGTAGCTGTCTGCC	61.574	AAAGAGCACACAAATGATAACTTGACAA	60.634	136	134	deletion	TG
scaffold74	GAGAGAGAGAGAGAGAGAGA	GA(2*10)	5242007	20	TTCATTCCATGAGTCTGCTCTGGCTGTGTGACTTGGTTGTTTTGTTTTTTTAAGATTTGTTTATTTATTT[GAGAGAGAGAGAGAGAGAGA]GTGCCAGAGTACATATGGGGGGGAGGGGCAGAGGGAGAGGAAGTGAGAGAG	TTCATTCCATGAGTCTGCTCTGGC	62.966	CTCTCTCACTTCCTCTCCCTCTGC	63.508	141	135	deletion	GAGAGA
scaffold74	GAGAGAGAGAGAGAGAGAGA	GA(2*10)	2665505	20	CAGCAGGGAAGCAGAGGTAAGATGTGAATATTATTTTTTTAAAGATTTTATTTATTAATTTGGGG[GAGAGAGAGAGAGAGAGAGA]GCACAAGCAGGGGGAGTGGCAGGAGCAGAGAGAGAGGGAAAGCAGACATGC	CAGCAGGGAAGCAGAGGTAAGATG	63.012	GCATGTCTGCTTTCCCTCTCTCTC	62.999	136	134	deletion	GA
scaffold74	AGAGAGAGAGAGAGAGAG	AG(2*9)	937881	18	GAGCTGGCTTACACGTTCATAGCACTTTTCCAGC[AGAGAGAGAGAGAGAGAG]ACTGAGAAAAGAAAGGTGCTTCCTTTGAGATTTCCAGCCTGAGTTTTGTATTGCCCCTCCTCTTCTCTTATTCCCATGCACAGCTCATCGTAGTCTGT	GAGCTGGCTTACACGTTCATAGCA	63.215	ACAGACTACGATGAGCTGTGCATG	62.976	150	144	deletion	AGAGAG
scaffold74	TGTGTGTGTGTGTGTG	TG(2*8)	5438539	16	AGTGGGAATACTTTTAGGGTTCCCCACTAGCCACTAAGGCAGCTTTTAGGCTGAGGTAGATA[TGTGTGTGTGTGTGTG]AGTGTGATGCAGTCTTTGATTCTTACTGA	AGTGGGAATACTTTTAGGGTTCCCC	62.063	TCAGTAAGAATCAAAGACTGCATCACAC	61.862	107	105	deletion	TG
scaffold74	GAGAGAGAGAGAGA	GA(2*7)	1801181	14	TCGCTATGTAGTACATTACATCCCCATGACTTATTTGTATTTTATGACTGGAAGTTTGTTTTTTTCCTAAAGATTTTATTTATTGATTTTTT[GAGAGAGAGAGAGA]TTGAGTGTGTGAGTGAGGGGAGGGGCAGAAGGAGAGGGAGAGAATCTGAAGCT	TCGCTATGTAGTACATTACATCCCCA	61.198	AGCTTCAGATTCTCTCCCTCTCCT	62.184	159	165	insertion	TGAGAG
scaffold74	TGTGTGTGTGTG	TG(2*6)	1824824	12	CACCATTGAGTTTCTCTTTAATGTCACATCTT[TGTGTGTGTGTG]TATGTGTGTTTAGCACAGTTTTTTGGTATTTTTTGTTTCTTTTTTTAATTGTAAATTTCCCTGGGAAATTCTTAAAAATGCTT	CACCATTGAGTTTCTCTTTAATGTCACA	60.477	AAGCATTTTTAAGAATTTCCCAGGGAA	60.202	127	125	deletion	TG
scaffold1425	TCTCTCTCTCTCTCTC	TC(2*8)	2276817	16	AACCCCCTACCTCCCATGTCTGCCCTCAGTACCCGCCCTCTGCAGACCCTCCGCTCCTCGGACCTGAGCCTGGTGCTGCCCTCTCTCACTG[TCTCTCTCTCTCTCTC]TGTCTCTCTGTCCCTCTGTCTCTGT	AACCCCCTACCTCCCATGTCTG	63.19	ACAGAGACAGAGGGACAGAGAGAC	62.626	132	130	deletion	TC
scaffold265	CAAACAAACAAACAAACAAACAAACAAACAAA	CAAA(4*8)	2391124	32	CCTGCAGTCTGAAGAAGGAGACAAACACCAAGTCCAATGATCTTTTTCAATGATGGGGTTGATATT[CAAACAAACAAACAAACAAACAAACAAACAAA]CACTCAACAAATAAAAAAAACTTCTCTGTTATGGTGTGTTCTGCCGTAACATGTTATGGGCA	CCTGCAGTCTGAAGAAGGAGACAA	62.31	TGCCCATAACATGTTACGGCAGAA	62.915	160	156	deletion	CAAA
scaffold265	ACACACACACACACACACACACACACACAC	AC(2*15)	2062725	30	ATAATGATTACATGCCCCCACCCCCAAAGTCACACAT[ACACACACACACACACACACACACACACAC]GAACACACAATGGGTCAAACAGAAAAGGTCACACT	ATAATGATTACATGCCCCCACCCC	62.609	AGTGTGACCTTTTCTGTTTGACCCA	62.796	102	98	deletion	ACAC
scaffold265	ACACACACACACACACACACAC	AC(2*11)	1605912	22	TGTGCAACGGTGATGATTGTGGATTTTATTGCTCATCAGCTTTCTAGTTTTACATGTCTCCACAGAAACTGAGGAGCACATATTCAGAAGTATTCTT[ACACACACACACACACACACAC]GCACACACACGCACACACGCATACCCCAGATACCTA	TGTGCAACGGTGATGATTGTGGAT	63.383	TAGGTATCTGGGGTATGCGTGTGT	63.01	155	153	deletion	AC
scaffold265	GTGTGTGTGTGTGTGTGTGT	GT(2*10)	1540009	20	TCATCATTTTGGCAGCAAGATAAACATTTCTAAACTTTTAGAAATAATTTAGGTGCTCAGTGGAA[GTGTGTGTGTGTGTGTGTGT]ATGAAACACTCTGGAAGTATATATATACACAAGTTTATATATGTATAACACTCTGGAGCTTGATTTGTTTTGCC	TCATCATTTTGGCAGCAAGATAAACA	60.295	GGCAAAACAAATCAAGCTCCAGAG	61.09	159	165	insertion	AGTGTG
scaffold265	CTCTCTCTCTCTCTCTCT	CT(2*9)	375131	18	GGTCTGGCAAGTGTCAAGTTCTCAAGGCAAGGCTGCCGTGAAGCCTTGCTTATCTCTGCCTTTGTCTTCCTCACTGCTGTTTGCGC[CTCTCTCTCTCTCTCTCT]CCCCCTCCCTCTCCCTCTCTCCTGTCTCTCTCTCCTTTCCCCATGCCTTTACC	GGTCTGGCAAGTGTCAAGTTCTCA	63.015	GGTAAAGGCATGGGGAAAGGAGAG	62.991	157	155	deletion	CT
scaffold265	AGAGAGAGAGAGAGAG	AG(2*8)	213121	16	TGGCTAGTGACTACTATATGAAGGTAGACAACTCAGGTTTTTTGTTAAGATTTTTTTATTTATTTGACGC[AGAGAGAGAGAGAGAG]CGCACGCGCACAAGTTGGGGAGGGGCAGAGGGATGAGAATGGTACTG	TGGCTAGTGACTACTATATGAAGGTAGA	60.22	CAGTACCATTCTCATCCCTCTGC	60.494	133	131	deletion	AG
scaffold265	ATATATATATATAT	AT(2*7)	236787	14	TTAGGGCTCCAGAAATTGCAGAGCACGATTAAAAGCA[ATATATATATATAT]AGTAAATGATTTATGGAAAGGGTAGAAAAACGGGTCTTGGAACGGGATTTGCTGTGCTTTTTGCCTAGAGGGTGAGGAGGTTAAG	TTAGGGCTCCAGAAATTGCAGAGC	63.215	CTTAACCTCCTCACCCTCTAGGCA	62.961	136	134	deletion	AT
scaffold1557	GATGATGATGAT	GAT(3*4)	211221	12	TCATGTCTCAGGAGTTGGAGACACTATAGATGAATTAATGTATAATATAACATTATAACAGGCTAGAGATATTGCACAAAAATTCAGCAACAATAAC[GATGATGATGAT]AGTAACGACAAAGCCTTTGACAGCCCTTACCGTGTGCCAGGTACTATTCCA	TCATGTCTCAGGAGTTGGAGACACT	62.982	TGGAATAGTACCTGGCACACGGTA	63.183	160	157	deletion	GAT
scaffold1557	TCTCTCTCTCTCTCTCTCTCTCTCTCTC	TC(2*14)	5136	28	AGGGTGGTTTCTGCTTGAGATTCTCTGCCTCCCCCCTCTGCCCCTCCCCCCACTCGTGTTT[TCTCTCTCTCTCTCTCTCTCTCTCTCTC]TAAAATAAATAAATCAATAAAATCTTTAACAAAAGATAGGTTCAGAATGCAATGCAATCTACT	AGGGTGGTTTCTGCTTGAGATTCT	62.043	AGTAGATTGCATTGCATTCTGAACCT	61.307	152	150	deletion	TC
scaffold1557	TGTGTGTGTGTGTGTGTGTGTG	TG(2*11)	279705	22	GTGTGCACATGTGTATGAGTGTGCA[TGTGTGTGTGTGTGTGTGTGTG]TTTCACTTCCTGTTGTCCATGCATTTTTAGCACTTGAGACCAAGAATTTAGCCTGGTTTGTCTTCGTGGGAAAAGC	GTGTGCACATGTGTATGAGTGTGC	62.881	GCTTTTCCCACGAAGACAAACCAG	62.791	123	121	deletion	TG
scaffold1557	TGTGTGTGTGTGTGTGTGTG	TG(2*10)	882979	20	ACATATCCATCCCCTCACATAGTTTCATT[TGTGTGTGTGTGTGTGTGTG]TTTGCATGAGAATACTTGAGACTATTCTCTTAGTAAATGTCAGCTGAATTACTTTTGAAAAATCTAAAATATTCTGAATTTTGAAGAGCTTCTGAAAAGGCCTATGAGC	ACATATCCATCCCCTCACATAGTTTCA	61.58	GCTCATAGGCCTTTTCAGAAGCTC	61.747	158	156	deletion	TG
scaffold1557	ACACACACACACACACAC	AC(2*9)	530611	18	GACTGCCAGTGACCTTCAATTCCTTTGATTCAGTGAGTACTTTTCAGTTTCCATTTAACTTGATTTCTCAGCAGCCTTGAATACATTACTTAAAT[ACACACACACACACACAC]ATTTCCTTGTGTTGTCCCCGTGATCCCTAACACTA	GACTGCCAGTGACCTTCAATTCCT	62.859	TAGTGTTAGGGATCACGGGGACAA	62.9	148	146	deletion	AC
scaffold1557	ACACACACACACAC	AC(2*7)	615001	14	CTTCCAGCTTTTACCCCATCCATGTCACTGTCTACATTGATCATAAATACTATCTTGTCCATAAAATTAGCATTTATGTTATATATAACATGT[ACACACACACACAC]ATAATATAAAATCAATCCCCTTTCTCTTTCAGGG	CTTCCAGCTTTTACCCCATCCATG	61.711	CCCTGAAAGAGAAAGGGGATTGATT	60.812	141	139	deletion	AC
scaffold922	GAGAGAGAGAGA	GA(2*6)	204749	12	GCAGGAGGCTATCAGATTTGCTGTAGTGTTTGCTGAGACCTTGAATTTTAAAATTCGTAGGGTTCTATGTGGGAATCTAGGGGTTGCAAGTATAGAAAAAAAATGAGGTAAGAGGAG[GAGAGAGAGAGA]GTGATAGGGAAAGAAGTGTGAGTGCCG	GCAGGAGGCTATCAGATTTGCTGT	63.028	CGGCACTCACACTTCTTTCCCTAT	62.662	156	154	deletion	GA
scaffold944	ATGGATGGATGGATGGATGGATGG	ATGG(4*6)	286547	24	ACAGTAGAGGTAAAGGAGAAGAAAGTGGATAAAATTTTAATAGGTCATATTTTTCTAATGGAAATAAAATAGACACGCAGATTTAAATAA[ATGGATGGATGGATGGATGGATGG]AAGAATGGATGAATGAAAGCAATAATCTTCAGCTTCTGGCCA	ACAGTAGAGGTAAAGGAGAAGAAAGTGG	62.051	TGGCCAGAAGCTGAAGATTATTGCT	62.852	156	152	deletion	ATGG
scaffold944	GTGTGTGTGTGTGT	GT(2*7)	982565	14	ACGAACAAAAGAACATGAGTGTCTGGATGTATATAGAGATACACCTGTGTGTGTGCGTAC[GTGTGTGTGTGTGT]TTTAAAGGAAAGTTTGTAAATGTGTCCTTCAGGTCCCTGTC	ACGAACAAAAGAACATGAGTGTCTGG	62.104	GACAGGGACCTGAAGGACACATTT	62.57	115	111	deletion	GTGT
scaffold944	TGTGTGTGTGTG	TG(2*6)	952913	12	TGGCAGCAATATGGTCATAATTGAAAATACTGGATCCTTT[TGTGTGTGTGTG]CAAGGTGTGTTTTAATTATATTTATGTAATATTTATTATTTCACCTAAATACATGATTTTAACATAGAAAACAACAAAATTTTGTTTTGTATATATGGTGCCACAGGA	TGGCAGCAATATGGTCATAATTGAAAA	60.364	TCCTGTGGCACCATATATACAAAACA	60.579	160	158	deletion	TG
scaffold292	TTATTATTATTATTATTATTATTATTA	TTA(3*9)	4221777	27	TCGTTCACAAGTGATTGACCCACAGTTTGGTGCCTTCTTCGTGGACATTTAGCTTTTTCTAGT[TTATTATTATTATTATTATTATTATTA]TTGTAGAAGGCACTGTGGTGAGCATTC	TCGTTCACAAGTGATTGACCCACA	62.723	GAATGCTCACCACAGTGCCTTCTA	62.899	117	114	deletion	TTA
scaffold292	GTGTGTGTGTGTGTGTGTGTGTGTGTGTGT	GT(2*15)	1323540	30	CCGGGAAGATTTTGGGGAATCCTTAAGTGTGTAGTACAAAAACAACCAATATTGTGTTATCCTGTTGGG[GTGTGTGTGTGTGTGTGTGTGTGTGTGTGT]AGGGGGAGAATCAGATAGGACAACAG	CCGGGAAGATTTTGGGGAATCCTT	62.959	CTGTTGTCCTATCTGATTCTCCCCC	62.204	125	123	deletion	GT
scaffold292	GAGAGAGAGAGAGAGAGAGAGAGAGA	GA(2*13)	110953	26	CTATCGTTCCAACCTCCTCCATGGGTATTTGTTTTTTTTTTTTAAGATTTTATTTATTT[GAGAGAGAGAGAGAGAGAGAGAGAGA]GTGAGTGAGTAGGGAGAGGGGCAGGAGGGAGCATGGGGCTCCACATGGCGCTCCATCCCAAGACCCTGAGATCAT	CTATCGTTCCAACCTCCTCCATGG	62.545	ATGATCTCAGGGTCTTGGGATGGA	62.755	160	158	deletion	GA
scaffold292	AGAGAGAGAGAGAGAGAGAGAGAG	AG(2*12)	1553159	24	CTTGCGAATCAGTGGCACTTTTGTTTGATTTGCATTATATTTTTTTATTTTTATTTTCTTATAAAGATTTTATTTACGAA[AGAGAGAGAGAGAGAGAGAGAGAG]CATGAGCAGGGGTGGGGAGGGGAAGAGGAAGAAACAGTCTCCCCACTGAGC	CTTGCGAATCAGTGGCACTTTTGT	62.795	GCTCAGTGGGGAGACTGTTTCTTC	63.124	155	151	deletion	AGAG
scaffold292	GAGAGAGAGAGAGAGAGAGA	GA(2*10)	1463486	20	TGGAAGGATGTTTTTGTTGTGATTTGCTTATTTTATTCATTCATTCATTTTATTTTTTCATTCATTTATTTTTTTTTTTATTTTTTTAAGATTTATTTATTT[GAGAGAGAGAGAGAGAGAGA]GCAAGGGGAGGGGCAGAGGGAGAGGGAGAGAAGCAGAC	TGGAAGGATGTTTTTGTTGTGATTTGCT	62.821	GTCTGCTTCTCTCCCTCTCCCTC	63.388	160	158	deletion	GA
scaffold292	ACACACACACACAC	AC(2*7)	5101456	14	AGGAATTCCTAGGCTCTACCATGCCAGATACCATAAACATACACAGCAACATAATAACATAATA[ACACACACACACAC]GCACACTTACACACAGGGAACTTTTTGGT	AGGAATTCCTAGGCTCTACCATGC	61.79	ACCAAAAAGTTCCCTGTGTGTAAGT	61.043	107	105	deletion	AC
scaffold292	AGAGAGAGAGAGAG	AG(2*7)	4459260	14	AGCAGCAACATTTTAATAATCCTTGCTGTATTATAGGTTCTGTTTAAAGGATTTACAGGTGTCAATCCATTTATTATTGTTTTTTTAAAGATTTTGTTTATT[AGAGAGAGAGAGAG]CACAAGCAGGGGGGAGGGGAAGAGGGAGAGGAAGAGGCAG	AGCAGCAACATTTTAATAATCCTTGCT	60.58	CTGCCTCTTCCTCTCCCTCTTC	61.539	156	154	deletion	AG
scaffold230	GAGAGAGAGAGAGAGA	GA(2*8)	18664	16	GATGATGTGGGATTTTTCTGTGAATGATTTTTCTGTGAATTTCTTTACATGAAAAGTTTTGTAAATATATAATTCACACTCAATTCCTTATTTAGGGTCAATGTAATTTTTTAAAGATTTT[GAGAGAGAGAGAGAGA]AGGAGAAAGAGCTTGAGCAGGTG	GATGATGTGGGATTTTTCTGTGAATGA	60.363	CACCTGCTCAAGCTCTTTCTCC	61.192	160	158	deletion	GA
scaffold2889	TCTCTCTCTCTCTCTC	TC(2*8)	16466	16	CCCTGCTCATGTTTGTGTGATCTTTCTCTCTCT[TCTCTCTCTCTCTCTC]TGAAATAAATAAGTAAAATCTTTAAAAAAAAAAGAACAAAACAAAAAAAGACAATTCATAAAAAAGGAAAACCAATGGACCATTAAACATCT	CCCTGCTCATGTTTGTGTGATCTT	61.584	AGATGTTTAATGGTCCATTGGTTTTCCT	61.595	141	139	deletion	TC
scaffold1128	TCTCTCTCTCTCTCTC	TC(2*8)	516110	16	TGGAGTCTCCCTGAAATTCTGTCCCCTCCCTCTCCTTCACCTTTTGCTCCTCCCCCTGCTT[TCTCTCTCTCTCTCTC]TAAAATAAATAAAATCTTTACAAAATCAAAAGCTATGTTCATTGCAATTTTTGAAAGCA	TGGAGTCTCCCTGAAATTCTGTCC	61.848	TGCTTTCAAAAATTGCAATGAACATAGC	60.984	136	134	deletion	TC
scaffold547	TTATTTATTTATTTAT	TTAT(4*4)	437359	16	TCACTCTGCTGTATCTTAGATCTCCAAAATG[TTATTTATTTATTTAT]CTACTAGTTGCAAGTTTGTACCCTTAACAACATCATCCCAATTCCCCCAT	TCACTCTGCTGTATCTTAGATCTCCAAA	61.479	ATGGGGGAATTGGGATGATGTTGT	62.443	97	93	deletion	TTAT
scaffold547	TGTTGTTGTTGTTGT	TGT(3*5)	787307	15	TGTTTGTTATTTCCCCTTTCATTTGTCTCTTCATTTATTTGAGTCCTCTC[TGTTGTTGTTGTTGT]TTTTGATGAGTCTGACTGAAGGTTTATCAATTTTTCCAATCAATTTTGTTGATCTTTTCAAAGAACTAGCTCCTGGTTTCTTGATCTGTTC	TGTTTGTTATTTCCCCTTTCATTTGTCT	60.377	GAACAGATCAAGAAACCAGGAGCT	60.806	156	153	deletion	TGT
scaffold547	ACACACACACACACACACACACACACACAC	AC(2*15)	872145	30	AGGGTTGAATCAATGAATGGCTTCTCTAATGTGTTTTCTGAGCAATCCTGATCTATTTAATATTTAAATGATTTGAATCTACAAAACACACATGTAGACAAGCAT[ACACACACACACACACACACACACACACAC]CCCGTAAGCTAACAGGTTGGTTACA	AGGGTTGAATCAATGAATGGCTTCT	61.048	TGTAACCAACCTGTTAGCTTACGG	60.8	160	158	deletion	AC
scaffold547	GTGTGTGTGTGTGTGTGT	GT(2*9)	474804	18	GCCAAACACTGGGTCATGTGTAGACTTTGATACGCATAGAG[GTGTGTGTGTGTGTGTGT]GCACATGCATGTGCATACACGTGTGCACAAATGGGATCCTAA	GCCAAACACTGGGTCATGTGTAGA	63.085	TTAGGATCCCATTTGTGCACACGT	62.86	101	99	deletion	GT
scaffold547	CACACACACACACA	CA(2*7)	443328	14	TGCAGTAAAAACCACCACCTGCTATATATATATGCTATATAATAAGTTG[CACACACACACACA]TATATGGAAAGTTGAATACAGTTTGGGTCCA	TGCAGTAAAAACCACCACCTGCTA	62.751	TGGACCCAAACTGTATTCAACTTTCCA	62.928	94	92	deletion	CA
scaffold547	ATATATATATAT	AT(2*6)	96280	12	ACTACATCCCAGAACAAAGCACAAGAATATATATACAAGATATGC[ATATATATATAT]AGGAATATTTATTTATAAGAATATATGTTACCTTAACAAGGTAAAACTCACAAATTCTGTCATCCAATAAAGAATTACCAGGCACAGAAAGAAGCAGG	ACTACATCCCAGAACAAAGCACAAGA	62.6	CCTGCTTCTTTCTGTGCCTGGTAA	63.092	155	153	deletion	AT
scaffold2461	AGTTAGTTAGTTAGTTAGTTAGTTAGTT	AGTT(4*7)	2318448	28	ACGGATTCAATGCAATCTCGGTCAAAAGCCGAAGA[AGTTAGTTAGTTAGTTAGTTAGTTAGTT]TGTTTGTTTTGGATCTTGACAAACTAATTCTAAATTTATAGGGAGAGGCAAAAGACCCAGA	ACGGATTCAATGCAATCTCGGTCA	62.954	TCTGGGTCTTTTGCCTCTCCCTAT	62.934	124	120	deletion	AGTT
scaffold2461	TATATATATATATATATATATA	TA(2*11)	2328860	22	TGGCCATTTTTCATATGTTTGTGACTCTATATGTGCC[TATATATATATATATATATATA]CACACACATGATTTTACATTTCATATAGAGTTATTTCATACATATTGCTTTCTAAGTGGAGAATATTAAGGATCATATGCAAAAGTGTCAAGCA	TGGCCATTTTTCATATGTTTGTGACT	60.24	TGCTTGACACTTTTGCATATGATCC	60.393	153	151	deletion	TA
scaffold2461	GAGAGAGAGAGAGAGAGA	GA(2*9)	710103	18	ACACCTTAAATGGCTTCCTCTTGCATTCAAGATTTATTTTAAAGATTTTCATTTATTTATTT[GAGAGAGAGAGAGAGAGA]TTGAGAGAACGAACAGGGGGGAGGGGCAGAGGAGGAGAGAGAAGCAGACTCC	ACACCTTAAATGGCTTCCTCTTGCA	62.975	GGAGTCTGCTTCTCTCTCCTCCTC	63.27	132	130	deletion	GA
scaffold2461	GAGAGAGAGAGA	GA(2*6)	945128	12	TGATCCTTGGCCTTCCTGGTTAGAGTTTTGGTTTTGTTTGTTTTTTTGTTTTT[GAGAGAGAGAGA]ACGCATAAGCAGGGGGAGCGGCAGAAGGAGAGGGAGAAGCAGGCTCCCCCACCAAACAGGGAGCCCAATGCCAACACGGGACTCAATC	TGATCCTTGGCCTTCCTGGTTAGA	63.172	GATTGAGTCCCGTGTTGGCATTG	62.512	153	151	deletion	GA
scaffold5599	ACACACACACACACACACACACAC	AC(2*12)	25920	24	TGTGCGCCATCAAAGTACAACTCAACACAT[ACACACACACACACACACACACAC]AGAGAGAGAATAAACCTTTAACACTTAGTGAATAGGAAAGTGTAGTGAATTTGGAATAAGGAGTCTAGGTTTTAAGTGCTAAACTCAACACTCATTAGCCATGGGC	TGTGCGCCATCAAAGTACAACTCA	63.299	GCCCATGGCTAATGAGTGTTGAGT	63.215	160	158	deletion	AC
scaffold5599	TGTGTGTGTGTGTG	TG(2*7)	14913	14	GAAGTGAGCCGGCAAGAGTAAGATT[TGTGTGTGTGTGTG]TATGTGAGTGTGTAAAGAGAGAAAAACAGAGAAAGAGAGGAGGGCA	GAAGTGAGCCGGCAAGAGTAAGAT	62.71	TGCCCTCCTCTCTTTCTCTGTTTT	61.737	85	83	deletion	TG
scaffold56	AATAATAATAATAATAATAAT	AAT(3*7)	1402527	21	TCCAGGCTTTCACATCTGCATTCCAGGCAGCAGAA[AATAATAATAATAATAATAAT]GATAATAAAAAGGGAAGGATAAAAGGAATGTTATACTCAATAACTTCTGCTTACATTTCATTGGCCAGAATGAAGTCACATTGCT	TCCAGGCTTTCACATCTGCATTCC	63.453	AGCAATGTGACTTCATTCTGGCCA	63.112	141	138	deletion	AAT
scaffold56	TGTTGTTGTTGT	TGT(3*4)	2749149	12	ACCACTCCAGTTCTCTCTCTTTCTC[TGTTGTTGTTGT]TTAGAGAGGGAGAGAGAGTGGGGGCAGGGAGGGGCAGAAGAAGAGGGAAAGAGTG	ACCACTCCAGTTCTCTCTCTTTCTCT	62.625	CACTCTTTCCCTCTTCTTCTGCCC	62.906	92	89	deletion	TGT
scaffold56	ACACACACACACACACACACACACACACAC	AC(2*15)	2150510	30	CACTGTGTTTTCTGAGGTCCCACAGAATCCTCTTTCCCTCTCTCTT[ACACACACACACACACACACACACACACAC]TCCTTTGCTTCCCCCAACTCATCTTCGTCCATGTT	CACTGTGTTTTCTGAGGTCCCACA	62.969	AACATGGACGAAGATGAGTTGGGG	62.914	111	109	deletion	AC
scaffold56	ACACACACACACACACACACACACACACAC	AC(2*15)	3430030	30	ACTTCCTGGGGATAACTGCTGTTGATATTTTGGTAGTACCTAGTCCGG[ACACACACACACACACACACACACACACAC]GCACACACCCTGTATATAACATATACACTGACTTTGGGAACCTTTATAGATTTTGAGCAGGGGTGGTGGCTAGAAAGATGAT	ACTTCCTGGGGATAACTGCTGTTG	62.632	ATCATCTTTCTAGCCACCACCCCT	63.243	160	158	deletion	AC
scaffold56	GAGAGAGAGAGAGAGAGAGAGA	GA(2*11)	1192565	22	CCAGGGGTTTTGGGATGCTAGAATTTTTTAAAAGAAGATTGTATTTATTCATTT[GAGAGAGAGAGAGAGAGAGAGA]GGGGACAAGCAGGGGGAGGGGAGAGGGAAAAGGAGAGGGGAAGCAGACTC	CCAGGGGTTTTGGGATGCTAGAAT	62.721	GAGTCTGCTTCCCCTCTCCTTTTC	62.668	126	124	deletion	GA
scaffold56	GTGTGTGTGTGTGTGTGTGT	GT(2*10)	1565875	20	GGCTCATCATGGACTAACCCATCAAGGACTCTGACATTCACTCTGTTTTATTCCTGGGAGACTATTTAAGTACA[GTGTGTGTGTGTGTGTGTGT]ATTAAGGGCCAATGCTATGCAAGTTGACAT	GGCTCATCATGGACTAACCCATCA	62.271	ATGTCAACTTGCATAGCATTGGCC	62.474	124	130	insertion	AGTGTG
scaffold56	ATATATATATATATATAT	AT(2*9)	2200913	18	GGGGACTACTATCTTTTTATTGGTTCGTGTATTAAGAATGATAATTTTTGTTCC[ATATATATATATATATAT]TGCAAATACTTTTCCCCAGTTTTCCTTTTCCTTCT	GGGGACTACTATCTTTTTATTGGTTCGT	61.053	AGAAGGAAAAGGAAAACTGGGGAA	60.327	107	105	deletion	AT
scaffold56	AGAGAGAGAGAGAGAGAG	AG(2*9)	2538569	18	AACCTTGAGGCAATGTTGAAACATTAGGAAATTTCACATAAAAACTGATGGATTTCTCATTAAAACTGAGATTTTTTTTTTAAGATTGTATTTATTTATTTA[AGAGAGAGAGAGAGAGAG]AAAGAGTGAAGGGGAGAAGCAGAGGGAGAGGGAGAAG	AACCTTGAGGCAATGTTGAAACATTAGG	62.709	CTTCTCCCTCTCCCTCTGCTTCTC	63.526	157	153	deletion	AGAG
scaffold56	AGAGAGAGAGAGAGAGAG	AG(2*9)	2575107	18	GAGAAAGCTGAGGTGGAAGGATGGGTAGGATTTGTGTACACATGTTTTTAAGATTTTATTTATTTATTTGAC[AGAGAGAGAGAGAGAGAG]CACAAGCAGGGGGAGTGTCAGAGTGAGAGGGAGAAGCAGACTC	GAGAAAGCTGAGGTGGAAGGATGG	62.967	GAGTCTGCTTCTCCCTCTCACTCT	62.929	133	129	deletion	AGAG
scaffold56	CACACACACACACACA	CA(2*8)	2731752	16	ACTGAAGCGAGCACCCCATAATTTTTAT[CACACACACACACACA]CCATACCGGAAAGTGTTGAGCTTGTGTAAGATTAGGTATCAGATAAGGCAGAAGATTTGAAATCTGAGCTTTCTGTTTCACTGATTCTCCTGGATGACTTTGGGCATG	ACTGAAGCGAGCACCCCATAATTT	62.929	CATGCCCAAAGTCATCCAGGAGAA	62.933	152	150	deletion	CA
scaffold56	TGTGTGTGTGTG	TG(2*6)	1407478	12	TCTACTTGTGGCTTTCAGAAGAGCTTACATTTTAGGGTTT[TGTGTGTGTGTG]CACCTGTGGAGATACTCTTCTGATCCTCTGATTAGTTAGTAATCTGTAGGTGGCCAAGAAGTGGGACAAATAAGAAGTGGGGCCAT	TCTACTTGTGGCTTTCAGAAGAGCT	61.972	ATGGCCCCACTTCTTATTTGTCCC	62.959	138	134	deletion	TGTG
scaffold56	CACACACACACA	CA(2*6)	2203444	12	TAATACAGCTTCCCTCACCCACCACGTGCATACGCAGGCACGCAGGCACACACGCACGCACAAGCG[CACACACACACA]CGCATGCACCCCTGCATTTTAACAATGTTATCTGAGGTTATCATCCTGTGGGA	TAATACAGCTTCCCTCACCCACCA	63.166	TCCCACAGGATGATAACCTCAGATAACA	63.084	131	129	deletion	CA
scaffold1764	ACACACACACACACACACACAC	AC(2*11)	264091	22	ATCTCTCTCCCTCTCTCTTCCCCTCTCCCTATAAATAAATACATACATATATATGTATATATGCATATGTGTGTACACAT[ACACACACACACACACACACAC]CTACACACACAATGGGTTCTGTTTCTCCAGGG	ATCTCTCTCCCTCTCTCTTCCCCT	63.028	CCCTGGAGAAACAGAACCCATTGT	62.825	134	132	deletion	AC
scaffold1764	TATATATATATATATATA	TA(2*9)	351930	18	TGAGATAAGCACATAAGTAGGTTGAGC[TATATATATATATATATA]CACACACATATATATACACATATACATATATACACCCATATATGTGTATAAATATATATATACACATTCACATGTATACATATAAATATATACACACATACATATATATAAATAAAACACCTTTCCCTACCTCACCTCAGAA	TGAGATAAGCACATAAGTAGGTTGAGCT	61.947	TTCTGAGGTGAGGTAGGGAAAGGT	62.561	187	185	deletion	TA
scaffold967	CACACACACACACACACACACACACACACA	CA(2*15)	7006	30	AGTATAGTACTGGTGTGCAGGCACACACATGCGCACG[CACACACACACACACACACACACACACACA]TATAGATCAACAGAATAGAGAGCAAATTATAAACCAATGCTTACATGGTGAATCTGCAACAAAGGAGACA	AGTATAGTACTGGTGTGCAGGCAC	62.184	TGTCTCCTTTGTTGCAGATTCACCA	62.9	137	133	deletion	CACA
scaffold967	TGTGTGTGTGTGTGTGTGTGTGTGTGTG	TG(2*14)	66532	28	CCCATTTGCTGATGACTCCCAGATTTAAATCTTTAGTCCTGACACTCTGTTAAGTTCTGTATTTGTATTTGCTC[TGTGTGTGTGTGTGTGTGTGTGTGTGTG]TACACGTATGTATGTACATATGTGGCTGTGCATTATGAGTGTATGCA	CCCATTTGCTGATGACTCCCAGAT	62.76	TGCATACACTCATAATGCACAGCCA	63.115	149	147	deletion	TG
scaffold1812	CTCTCTCTCTCTCTCTCTCT	CT(2*10)	191117	20	TCCCCATCTCCCCGCTTGTG[CTCTCTCTCTCTCTCTCTCT]CAAATAAGTAAATAAAATCTCTAAAACCAAACAAAAAACAAATTATATAATGAACTCTTAAAACTTAACAGTAAAAAAGCAACCCCATTAAAAGATGGGCCAATGATCTTAACAGACACC	TCCCCATCTCCCCGCTTGTG	64.09	GGTGTCTGTTAAGATCATTGGCCCAT	63.27	160	154	deletion	CTCTCT
scaffold1812	CTCTCTCTCTCTCTCTCT	CT(2*9)	726960	18	GCTGGCGCACACACTCTCTTG[CTCTCTCTCTCTCTCTCT]AATGAATAAATAAAACCTTTTAAAAAAAGTAAAGATAAAGCCAAGTATCCTTCACAATATCACAACATTCCTTGAAAGGCACTATGCTAGGTACCAGTAAAGGTCCGA	GCTGGCGCACACACTCTCTT	63.328	TCGGACCTTTACTGGTACCTAGCA	62.644	147	143	deletion	CTCT
scaffold1812	AGAGAGAGAGAGAGAG	AG(2*8)	450133	16	GCAGAAACTTCCATTTACCACACTGGTGAGACTATTGCAGATACTTTAAATATAAAAGAC[AGAGAGAGAGAGAGAG]GTTATATGTGCTCTCTGAACACAGACCCCAAAAAAGTGCTTTTGTAGAAATGCAGCAATGTTTCACCATTACAGG	GCAGAAACTTCCATTTACCACACTGG	62.66	CCTGTAATGGTGAAACATTGCTGCA	62.517	151	149	deletion	AG
scaffold1812	GAGAGAGAGAGAGA	GA(2*7)	159600	14	TGGGAGCAACTTCCACTCAGTCTATTTGCTAGTGTAAATTTATAAAATCGCTTTTTTAAAAAAGATTTTATTTATTT[GAGAGAGAGAGAGA]ACACAAGAAAGAGAGTGAGTGGGGTTGG	TGGGAGCAACTTCCACTCAGTCTA	63.078	CCAACCCCACTCACTCTCTTTCTT	62.272	119	117	deletion	GA
scaffold1022	ACACACACACACACACACACAC	AC(2*11)	592201	22	GTATCAAAAACAGAACATGAAGGGGGGGAATAAAAATGTAGTGGTTTTTTTAATGTGTTCAAAAATAAGGAAACCATGAACTTAAAATAAACTGCTACACACACATAT[ACACACACACACACACACACAC]GTAAATGTTGTTATATATGAAACTCATGGTAATCACAAACCATAAACCTACAATAGATACACAAAAAATAAAGCAAAAGGAATCCAAATATACCACTAAGGAAAGGCA	GTATCAAAAACAGAACATGAAGGGGG	60.572	TGCCTTTCCTTAGTGGTATATTTGGA	60.069	238	236	deletion	AC
scaffold1022	GAGAGAGAGAGAGAGA	GA(2*8)	355604	16	GCCTGAACTACCACAGTGAAAGGGAAAGAAGAAGTCACGTGTAATTCTTTTTCTTCTTTAAGATTTTATTTATTTATTT[GAGAGAGAGAGAGAGA]GCATGAGTAGAGGGGGAAGGTGACT	GCCTGAACTACCACAGTGAAAGGG	63.369	AGTCACCTTCCCCCTCTACTCATG	62.967	120	118	deletion	GA
scaffold167	CAACAACAACAA	CAA(3*4)	888	12	ACAGGTCCCTTTGTCTAAGATGGCATCCTATGGTATCCTGTGTCAATGAGAAATGGCACTTACAGAATGGTGGAATAAGGAGATTTGCAACATCTTTC[CAACAACAACAA]TAAACTGGACAAATTTCTCAAAAACAACCATTGCAGTTCTCT	ACAGGTCCCTTTGTCTAAGATGGC	62.391	AGAGAACTGCAATGGTTGTTTTTGAGA	61.979	152	149	deletion	CAA
scaffold167	TTCTTCTTCTTC	TTC(3*4)	2995059	12	ACTGATTCTATTGTGCACGTGGTTTATTTTT[TTCTTCTTCTTC]TGTATATTCATAATTGAAGGAAGTGTTAAATTTCAGTTGATGGTTAGTGAAAAAAAAAGATGTATTTTCGTTTCTCTTATTCAGCTCTATGGATAGCCTGGCTTACA	ACTGATTCTATTGTGCACGTGGTT	61.042	TGTAAGCCAGGCTATCCATAGAGC	61.839	150	147	deletion	TTC
scaffold167	AACAACAACAAC	AAC(3*4)	970972	12	ACCAACGATCAGCAAAAATAAAATCAGAAATCAGTGCCTTTTTAATTAAAATTCCATTTAACTTATTCGAAGAACTTAACGAACTTACTTTAAACTTTATATGATGAATAAAACTTCACTAATAGTTAA[AACAACAACAAC]AAAAAGATGGAGGACTTGCCTCATATGGTTATAAAGACATATTTAGATTCACAATATTAAAACGAATATTACATTGTCACAAGAAGAGGCAAATAAGCA	ACCAACGATCAGCAAAAATAAAATCAGA	60.737	TGCTTATTTGCCTCTTCTTGTGACA	61.208	240	237	deletion	AAC
scaffold167	GTGTGTGTGTGTGTGTGTGTGTGTGTGTGT	GT(2*15)	1848889	30	GTTGGTGGGATTCCCTTCCTGTTTAAGGGTAAAATTATACC[GTGTGTGTGTGTGTGTGTGTGTGTGTGTGT]ACCACTACATACACTACATCAAATTAAAAAGCTTCTGCACAGCAAAGGA	GTTGGTGGGATTCCCTTCCTGTTT	63.078	TCCTTTGCTGTGCAGAAGCTTTTT	62.186	120	116	deletion	GTGT
scaffold167	CTCTCTCTCTCTCTCTCTCTCT	CT(2*11)	593979	22	GCTTCTCCCTCTCCATGCCCCGACCCCCCATGCTCC[CTCTCTCTCTCTCTCTCTCTCT]GTCAAATAAATAAATGAAATCTTTTTTTAAAAAGTGTATCACATTTTAGAATTTTGTATTTGGAACTATAGTTATTGTTTTACCTTCTGATGTCTGTCCTCA	GCTTCTCCCTCTCCATGCCC	62.336	TGAGGACAGACATCAGAAGGTAAAACA	62.049	160	158	deletion	CT
scaffold167	CTCTCTCTCTCTCTCTCTCT	CT(2*10)	3649285	20	GTCTGCTTCTCTCTCTGACCCTCCCCCCTCTCATG[CTCTCTCTCTCTCTCTCTCT]TTCTCAAATAAATAAATAAAATCTTAAAAAAAAGACTGATTGATTTCTCATTCAGAATTATAATTTAGAAAACTAATTGAAGAGTGCCATAAGGAGG	GTCTGCTTCTCTCTCTGACCCTC	61.738	CCTCCTTATGGCACTCTTCAATTAGTT	61.069	152	150	deletion	CT
scaffold167	GAGAGAGAGAGAGAGAGA	GA(2*9)	3651779	18	CTCTGTCGATGGGAATTCACTGG[GAGAGAGAGAGAGAGAGA]AGGAAAAGGAAACAATACCCATTGCTGAAGGCCTGCAATCAAG	CTCTGTCGATGGGAATTCACTGGG	63.006	CTTGATTGCAGGCCTTCAGCAATG	63.215	84	82	deletion	GA
scaffold167	TATATATATATATA	TA(2*7)	4233559	14	AAAACTTCTCTGAAACACTTCATGGT[TATATATATATATA]TGTATACATATGCATAGATATGTATGCATGTATATATGTATATATATGCATAGATATATGCTATTTGAGAATTTTATATTCATGCAAGTTTTGATTAATATTTAAAGACTACATATTGATTTTCTCAGAAATGCAAAGTGTCAGAACTGT	AAAACTTCTCTGAAACACTTCATGGTT	60.094	ACAGTTCTGACACTTTGCATTTCTG	60.45	190	188	deletion	TA
scaffold167	TATATATATATATA	TA(2*7)	2842343	14	CAGAAATTCAAAGACCAAAATGGCATTTGGAAAAGTATTTTTCAATGTTTTCATCTGTAAAAAGTACTCTAGAGAAAAATAGATAACATTATATGTGTATATGGGTATTTAGATATATACTTT[TATATATATATATA]TGTATGTAGGCACTGGGGACATC	CAGAAATTCAAAGACCAAAATGGCATT	60.041	GATGTCCCCAGTGCCTACATAC	60.224	160	156	deletion	TATA
scaffold167	TATATATATATA	TA(2*6)	3871797	12	TGTGTTGTAGTTACCTTGAGGCTTACTTATATCAGCC[TATATATATATA]TGCCAGTCTATTTTAAGTTAATAACATATTAAGTTTGAATGCATTCTAAAGCTCTACATCCCCCCTCAACATTTCGTGGTTTTG	TGTGTTGTAGTTACCTTGAGGCTTACT	62.046	CAAAACCACGAAATGTTGAGGGGG	62.817	133	131	deletion	TA
scaffold167	TATATATATATA	TA(2*6)	2820071	12	TGTCTGTAGGTGTCAGAAGTGGCTAGAAAGTGAGAGGGAAAATTCTGGAAAGAAAATGCTACTGAAGGCGAGATACAAAATTTGCATATGAACTCTGCCCACATTCTTATATGAGT[TATATATATATA]TGCTTTGAGGAGGTTCCAGTGTACTCAGC	TGTCTGTAGGTGTCAGAAGTGGCT	63.304	GCTGAGTACACTGGAACCTCCTCA	63.644	157	155	deletion	TA
scaffold1075	GAGAGAGAGAGAGAGAGAGAGA	GA(2*11)	870910	22	CCTGGTTGGGTGATGGAAAAGGAAAATGGGCCCACCAGTTCCCATCAGCCATTCTTTTTTAAAATTAATTT[GAGAGAGAGAGAGAGAGAGAGA]GCACAGAGGGAGAGTGAGAGGGAGAAG	CCTGGTTGGGTGATGGAAAAGGAA	63.076	CTTCTCCCTCTCACTCTCCCTCTG	62.99	120	114	deletion	GAGAGA
scaffold1075	TGTGTGTGTGTGTGTGTG	TG(2*9)	46371	18	TTGCTGTCAACTCCAAGTTCCCTCCTAGGGATGTGCGTGCGTGCATGCA[TGTGTGTGTGTGTGTGTG]TCCTGATACTCTGCTACTAAGATCAAACACCTTTTACATGTCAACCTGTATGGGAAGAATTTGTGAAAGGGAGGC	TTGCTGTCAACTCCAAGTTCCCTC	63.031	GCCTCCCTTTCACAAATTCTTCCC	62.127	142	140	deletion	TG
scaffold1075	TGTGTGTGTGTGTGTG	TG(2*8)	81423	16	CCGCAGTGTAAAATTCACTAGGGATTTTCCTTTAATGAAAAATGAGATTTGTTCGTAGTAAAACAAGTATGTGTAAATTACAGAACTATATCACTTGTTGGTCACATTGTTCTTT[TGTGTGTGTGTGTGTG]TTTTAAATATCCCCAAGGCAAATGTGATT	CCGCAGTGTAAAATTCACTAGGGA	60.862	AATCACATTTGCCTTGGGGATATTTAAA	60.325	160	158	deletion	TG
scaffold1075	ATATATATATATAT	AT(2*7)	514787	14	ACAACCAATGAACAAGAGAAACAACAAAGGTAACAAAGAACAAATAAATTTAAAAATTAC[ATATATATATATAT]AGCTACTTTTGCTAAATTTGTTTCTTGAGTAATTACAGCTAGTAATGTCCTATTACATCCACTATGTTAGTATGTGCAGCTT	ACAACCAATGAACAAGAGAAACAACA	60.295	AAGCTGCACATACTAACATAGTGGA	60.105	156	152	deletion	ATAT
scaffold1075	TCTCTCTCTCTCTC	TC(2*7)	1120702	14	AAATCTAGACCCCCAGTGAAGCCACTTCCTTGTCTACCTCTTTCCCTGCCCCATCCTCT[TCTCTCTCTCTCTC]TTTCTCCTGAGAGCTCCTTCAGGAGAAATCCTTGTGCTGTAATCCTTGTCTCAAGCTCTGCATCAAAGTTCCTGACTTGAAACGGGC	AAATCTAGACCCCCAGTGAAGCCA	63.419	GCCCGTTTCAAGTCAGGAACTTTG	62.791	160	156	deletion	TCTC
scaffold1990	CACACACACACACACACACACACA	CA(2*12)	62225	24	AAGTTACCTGGTTATTCATCATCATGC[CACACACACACACACACACACACA]GAGCCATGTACATTTTCCATGCCTCAGTAGCAGTGT	AAGTTACCTGGTTATTCATCATCATGCC	61.784	ACACTGCTACTGAGGCATGGAAAA	62.569	87	85	deletion	CA
scaffold1487	TAAATAAATAAATAAA	TAAA(4*4)	1371079	16	AGCAACTAATGAATCATTGAATGCTACAACAAAAACTTATGATGTACTATATGTTGGCTAACTGAACATAATGAAAAAAAATTTTTTTTAAATAAAACATTTGTGAGTAGAC[TAAATAAATAAATAAA]TAGCCAGGACAACCTATCAAAAGAG	AGCAACTAATGAATCATTGAATGCTACA	60.167	CTCTTTTGATAGGTTGTCCTGGCT	60.566	153	149	deletion	TAAA
scaffold1487	TCTCTCTCTCTCTCTCTC	TC(2*9)	562107	18	TCCTCTTCTCCTTCTGCCCCTCACCCTGCTTGT[TCTCTCTCTCTCTCTCTC]AAATAAATAAATAAAATCTTCTAAAAATTCATCATTGGATCCTAGAGGGGTAGGTG	TCCTCTTCTCCTTCTGCCCCTC	62.897	CACCTACCCCTCTAGGATCCAATGA	62.716	107	113	insertion	TTCTCT
scaffold1487	GAGAGAGAGAGAGAGA	GA(2*8)	146140	16	ACGCAGATCTATGAATTGAAAGTTCAGAAGTAAAACCATGTATCTATGATCAAGTGATTTTTTAAAAAAGATTT[GAGAGAGAGAGAGAGA]GGGACAGAGTGTGTGTGAGTGAGAGAGTGT	ACGCAGATCTATGAATTGAAAGTTCAGA	61.254	ACACTCTCTCACTCACACACACTC	61.99	120	118	deletion	GA
scaffold1487	CTCTCTCTCTCTCTCT	CT(2*8)	374984	16	GGAGTCCCGGGATCATCAGGATCTGCTCAGCGGGGAGCCTGCTTCTCCCTCTGGACCTCCCCCTGCTCACG[CTCTCTCTCTCTCTCT]CACTCTTTCTTTCTCAAATAAATAGAATCTTTTTTTTTTTTTAAAGAAGCAGACTCCCCTTGAGC	GGAGTCCCGGGATCATCAGGAT	63.094	GCTCAAGGGGAGTCTGCTTCTTTA	62.379	152	150	deletion	CT
scaffold1487	GAGAGAGAGAGA	GA(2*6)	1144592	12	GCTGGTGTTCATCTACCTTTGAGCATATTTTTCATGTCTGAAAGCAGTTTTGTACAGAGAAACCACCAAATATTAAAATTCTTTTTTTTTTTAAGATTTATTTATTATT[GAGAGAGAGAGA]AGGGGGGGAAGGGGAGAGGGAGAGAGAATC	GCTGGTGTTCATCTACCTTTGAGCA	63.272	GATTCTCTCTCCCTCTCCCCTTCC	63.078	151	147	deletion	GAGA
scaffold1568	TGTGTGTGTGTGTGTGTGTG	TG(2*10)	433147	20	AACTCTATCAGCCAGGGTTCTCCGGAGAAACAGAACCAATAGGGTGGA[TGTGTGTGTGTGTGTGTGTG]TACGTGTACACACACGGATTTAATTCAAGGAGCTGGCTTACGCAGCTGTGGCGATGGGCACATCTGAAATCTGGAGGGTGGG	AACTCTATCAGCCAGGGTTCTCCG	63.769	CCCACCCTCCAGATTTCAGATGTG	62.981	150	148	deletion	TG
scaffold1568	ATATATATATATATATAT	AT(2*9)	1521347	18	CCCTCAAGGTCCATCCGTGTTATCACAAATGGCAAGATTTTGTTCTTTATTATGGCTTAGTATTGCA[ATATATATATATATATAT]CTACCACATTGTCTTTATCCATTCATTCATTGATGGGCATTTAGGCATTGTTGTCACATCTTGGCT	CCCTCAAGGTCCATCCGTGTTATC	62.778	AGCCAAGATGTGACAACAATGCCT	63.353	151	145	deletion	ATATAT
scaffold1568	CACACACACACACACACA	CA(2*9)	847925	18	GAAATAAAACACGGCAGCCACCTGGGGTGCAGGGGAAACGCGGCAGTCCCAGGGGCTGGGCCTGGACAAGTGGCCCTGGGGACTTCAGGGCCAAAGGCCTGCGATGCT[CACACACACACACACACA]CGCACACGCACGCACACGCACACCCACACTCACT	GAAATAAAACACGGCAGCCACCTG	63.138	AGTGAGTGTGGGTGTGCGTG	62.923	160	158	deletion	CA
scaffold1568	AGAGAGAGAGAGAGAG	AG(2*8)	1491648	16	CCTCCTGCTTTGTCTGATTCATGCTCACTCTCTAAACACAACTTAGTGTCAACCCATTTTGAGAAGGTGTTTTTTTTTAACGATTTTATTTATTGATTCATTTGTC[AGAGAGAGAGAGAGAG]CACGCACAAGCAGAGCAAGCAGCAGAGGGAGAAG	CCTCCTGCTTTGTCTGATTCATGC	62.219	CTTCTCCCTCTGCTGCTTGCTC	63.189	156	154	deletion	AG
scaffold808	AACAACAACAACAACAACAAC	AAC(3*7)	182237	21	AGCCAGGGTTACGTTTTGCATTTGGCGTCAGCTCCAGAGTTCTAACTTTATCTGAAGCTTTCATAACAGTTTGAAGTCAGAGAAATAAGGGGAGGGAAA[AACAACAACAACAACAACAAC]AATAACCAAACCTATGAGAAGAGGGCTACG	AGCCAGGGTTACGTTTTGCATTTG	62.817	CGTAGCCCTCTTCTCATAGGTTTGG	62.691	150	147	deletion	AAC
scaffold808	ACTACTACTACTACTACT	ACT(3*6)	1847794	18	AGACTTGAGTTAAACCAGCATTCCACTTAGTAACTAGAAGATGGGTATGTCTTTTATCTTCTCAGTTTCACCTTCTTTATCTATAAAATGTG[ACTACTACTACTACTACT]AGTAATATTTACTTTATAGAGCTCTTTAGAGAATAAAGATATAAGAATACTTTGTAAACTATCAGTGCTCCAAAACTGTAGTTGTATATGCTTAATGTGAGTATTCCGCACCTCTCAAC	AGACTTGAGTTAAACCAGCATTCCACT	62.753	GTTGAGAGGTGCGGAATACTCACA	62.643	229	226	deletion	ACT
scaffold808	TCTCTCTCTCTCTCTCTCTCTC	TC(2*11)	1248314	22	AGCGTGCAGTCTGCTTGAGTT[TCTCTCTCTCTCTCTCTCTCTC]TGCCCCTTCTGCTGTGAGCTGTCTCTCTAAAATAAATAACTCAATCTTTTAAAAAAATTAAAATTAAAAAAAATTGTGAAGAATTTCCAGATGGTGACAGCAGCA	AGCGTGCAGTCTGCTTGAGTTT	63.258	TGCTGCTGTCACCATCTGGAAATT	63.112	148	144	deletion	TCTC
scaffold808	TCTCTCTCTCTC	TC(2*6)	1816880	12	CTCTCTCTCCCACTCTTTCTGACCCTCCCCCTGCTTATGCACACATGCACACTT[TCTCTCTCTCTC]AAATAAATAAAACTTAAAAAAGAAAAAAAAGAAACTGTAGTAAAAATTTATGGAAAAGAATAGGTCTAGGTGCTCTAATCAACCTATGGGA	CTCTCTCTCCCACTCTTTCTGACC	61.647	TCCCATAGGTTGATTAGAGCACCT	60.884	157	153	deletion	TCTC
scaffold1247	TGTGTGTGTGTGTGTGTGTGTGTG	TG(2*12)	254060	24	TGGTTAAAGAAAAATGCCACACACATTACAAACATATAAAAACTGACAAATACCAAGAATACAAAATCCATAAAAGCTTTTATTAAATGTCTGATACTCCTCTAACAA[TGTGTGTGTGTGTGTGTGTGTGTG]TACTCTTAATCTCCTTTATCTATTTCATCCATCAGCCCACCAAC	TGGTTAAAGAAAAATGCCACACACA	60.338	GTTGGTGGGCTGATGGATGAAATA	61.174	176	174	deletion	TG
scaffold1247	ATATATATATATATATAT	AT(2*9)	179341	18	AGTTGTAAAGGCCAGACTTTGTAGGAAA[ATATATATATATATATAT]TTACTTATTCGTTTTTAAGCTTATTTGTTGAATGCTTTTCTATCAGATTCTAGGTGTTATCAATCTTATTACTCTTGATTCCTTTTTCAATCTCTCACACTGCACATGC	AGTTGTAAAGGCCAGACTTTGTAGGA	62.106	GCATGTGCAGTGTGAGAGATTGAA	61.862	155	151	deletion	ATAT
scaffold2457	CAAACAAACAAACAAACAAA	CAAA(4*5)	238908	20	GGAAAGTTCTCAAACAGAAATGGCAGTACTTTTAAACTCAGTC[CAAACAAACAAACAAACAAA]ATAAGACAAAACAAAAACCAGAAAGCAGATTCAGGAGGC	GGAAAGTTCTCAAACAGAAATGGCAGT	62.503	GCCTCCTGAATCTGCTTTCTGGTT	63.16	102	98	deletion	CAAA
scaffold2457	ACACACACACACACACACACACACAC	AC(2*13)	386399	26	TGCAAAGAGGTCTCAGTTTCCACGTCATATCCTCCAGGTGGGTTTTCCCTAAAGTATTTCACATACACCTTCATAAAT[ACACACACACACACACACACACACAC]TTCAGTCTCCAGGCACTTCGTTCATT	TGCAAAGAGGTCTCAGTTTCCACG	63.291	AATGAACGAAGTGCCTGGAGACTG	63.122	130	126	deletion	ACAC
scaffold2457	GAGAGAGAGAGAGAGAGAGAGAGAGA	GA(2*13)	316787	26	AGAGGGGGCAACATAATATCCCTGAATTACCTTATAAGCACAAATGAATTATATACCTTTGTGTATGTAAAGGATGTCAAGGTATTAAATATCTTTGTTTTAAAGATTTTATTTACTT[GAGAGAGAGAGAGAGAGAGAGAGAGA]GCAAGCAAGTATGGGGAGGAGCAGAAGGAAACAGACAAGCAGATTCCATGCCCAACTCAGGGCTTGATCTCACAACCCTGAGATCATGACCTGG	AGAGGGGGCAACATAATATCCCTGA	62.98	CCAGGTCATGATCTCAGGGTTGTG	62.966	238	234	deletion	GAGA
scaffold2457	TCTCTCTCTCTCTCTCTC	TC(2*9)	318692	18	GAGTCTGCTTCTTCCTCTCCCTCTGCCCCTCCTCTCTTTAT[TCTCTCTCTCTCTCTCTC]AAATAAAATAAAATAAAAATAAAATCTTTAAAATGTTATTACAATACAATCATAAAAAATATTATTATTTTTACCTATATTTATTTTCAAAATATTTTATGTCATCAAGGATGACTGTGGTGAGTAGACTTTAAGATGGCCCCCA	GAGTCTGCTTCTTCCTCTCCCTCT	62.944	TGGGGGCCATCTTAAAGTCTACTCA	63.075	204	202	deletion	TC
scaffold2457	ATATATATATATATATAT	AT(2*9)	274628	18	TGGAACAACTGCCCAGATAACACACAGAATTATGAGAA[ATATATATATATATATAT]TATTTTTAGCCATGTATTATTTTTGGCATTTATTTGCTGAACAGAAAAGAATCTAACTGTAAGGGCTCATATTATAGTTCCACCA	TGGAACAACTGCCCAGATAACACA	62.514	TGGTGGAACTATAATATGAGCCCTTACA	61.546	141	139	deletion	AT
scaffold2457	GAGAGAGAGAGAGA	GA(2*7)	520960	14	ACATGTTAGGTGGATTCTAGACAGTGAACTATCTAATCTTTTTTTGTCATTTTTTTAAAGATTTTATTTATTTATTT[GAGAGAGAGAGAGA]CAGCAGGGGGGAGGGACAGAAGGAGAAGAAGCAG	ACATGTTAGGTGGATTCTAGACAGTGA	61.457	CTGCTTCTTCTCCTTCTGTCCCTC	62.421	125	121	deletion	GAGA
scaffold4364	CACACACACACACA	CA(2*7)	13220	14	GAGAATTCTCCGTGGTGATGGCATTAACTCCCGGGAATCAGGGAAGACACAGAATCATGCTTCAGACCCCCC[CACACACACACACA]CCCTCGAACTGTATAATTAAAAAGACAGAACGTTAACAAGCCCGT	GAGAATTCTCCGTGGTGATGGCAT	63.022	ACGGGCTTGTTAACGTTCTGTCTT	63.005	131	129	deletion	CA
scaffold1143	TATATATATATATATA	TA(2*8)	171881	16	GGACAGGGTGTTGGTGTTACCTTATTTTGGCCAATTGGAGCTCTCAGGATGCCTTCTGGCTAAACCCAGTT[TATATATATATATATA]TTTGTAAGTCTTTTCAGAATGTGATTATTAAAGGTTTTGGTTGCTCTAGAGTATTGAAGT	GGACAGGGTGTTGGTGTTACCTTA	62.27	ACTTCAATACTCTAGAGCAACCAAAACC	61.62	147	145	deletion	TA
scaffold255	GTGTGTGTGTGTGTGTGTGTGTGTGTGT	GT(2*14)	652103	28	CATTGTGCAATGTGATTCCGGACCAGATGTCATTTTTGGAAGAATAGAAAGCGGCATGGG[GTGTGTGTGTGTGTGTGTGTGTGTGTGT]GCACGCGCATGTGTGTGCATGCATGTATGTGAGTAGAAGGGGAGAATGGCCTC	CATTGTGCAATGTGATTCCGGACC	62.969	GAGGCCATTCTCCCCTTCTACTCA	63.266	141	139	deletion	GT
scaffold255	CTCTCTCTCTCTCTCTCT	CT(2*9)	177170	18	AATCCTCTCTCTCCCTCCCTCTCTGCCCCTCCCCCAGCA[CTCTCTCTCTCTCTCTCT]AATTAATAAATAAAATGTTTAAAAAGCAAGCAAAGAGGCATCCACAAATGGGAATCC	AATCCTCTCTCTCCCTCCCTCTCT	63.028	GGATTCCCATTTGTGGATGCCTCT	63.011	114	112	deletion	CT
scaffold255	TCTCTCTCTCTCTCTC	TC(2*8)	646032	16	GCTGCTTTTCATCCTCCAAGGTCTTCCTTCTCTGTCTCTGTCTCTCCCTG[TCTCTCTCTCTCTCTC]ACTGTCTTTGTCTCTACCTCTCTCAGTCTCTCTGTCTTTCTCTATCTGTTTCTGTCAATCTCCCCTTCTGTTGCCTCTC	GCTGCTTTTCATCCTCCAAGGTCT	63.16	GAGAGGCAACAGAAGGGGAGATTG	62.967	145	143	deletion	TC
scaffold1299	GAGAGAGAGAGAGAGAGAGA	GA(2*10)	836667	20	AGGTGTCTACAAAAGAATTGAGTTGGAAGGAAATAAAATTTCTTTTTAAGATTTTATTTACTTATCT[GAGAGAGAGAGAGAGAGAGA]GCACACGAGAGGGGTGGGGGAAGGGTAGAGAAGAAGGGAGAAGCAGACTCC	AGGTGTCTACAAAAGAATTGAGTTGGAA	61.268	GGAGTCTGCTTCTCCCTTCTTCTC	62.183	138	136	deletion	GA
scaffold1299	CTCTCTCTCTCTCTCTCT	CT(2*9)	204873	18	AGTCTGCTTCTCCCTCTGCTTCTGC[CTCTCTCTCTCTCTCTCT]GTCTCTGTCTCTCATGAATAAAATAAAAAATAAAATCTTTAATATTTTTTTAAAATAATAATTCTTACATTTGTTCTATTTAAGAAAGGAAATTGAGACTCAGAAAGGGT	AGTCTGCTTCTCCCTCTGCTTCT	62.989	ACCCTTTCTGAGTCTCAATTTCCTTTCT	62.439	153	151	deletion	CT
scaffold1828	AAATAAATAAATAAATAAATAAATAAAT	AAAT(4*7)	193856	28	CCCCCACACTCACTCTCTTTCTC[AAATAAATAAATAAATAAATAAATAAAT]CTTTTCTTTTTCTTTTTTTTTCTAAGAAGACTTTTGTATTAATCCAGGAGAGAGAGGTGGTGCTTTGAAC	CCCCCACACTCACTCTCTTTCTCA	63.608	GTTCAAAGCACCACCTCTCTCTCC	63.124	121	117	deletion	AAAT
scaffold1828	ACACACACACACACACACAC	AC(2*10)	144685	20	CCTTGGGATCAGTTTCCTCACCTGTGAGCCCCGAACCAGGAGATCAGAGATTCTCACTAGTCAGGACAGTCTGATCTACACCTGAGACTTCCTT[ACACACACACACACACACAC]TGCATTCGGCAACATAGGCTCCATGACACAGGTCTTTCAA	CCTTGGGATCAGTTTCCTCACCTG	62.92	TTGAAAGACCTGTGTCATGGAGCC	63.092	154	160	insertion	TACACA
scaffold2612	ACACACACACACACAC	AC(2*8)	67588	16	AAGATGTGGGGCATGTACGTACACACACACAA[ACACACACACACACAC]AATCACTCACACAAAATGGACTATTACTTAGCCATGAAAAAGAATGAAATTTTGTCATTTGCAACAACATGGATTGACCTAGAGG	AAGATGTGGGGCATGTACGTACAC	62.949	CCTCTAGGTCAATCCATGTTGTTGCA	63.197	133	129	deletion	ACAC
scaffold709	GAGAGAGAGAGAGAGAGA	GA(2*9)	156164	18	TTTTAGATGGACGGAGGGAGGGAAG[GAGAGAGAGAGAGAGAGA]AGGAGCAAAGGGAGAGAGTCTTCATGCAGACTCCCCCCAAGTGAGGAGCCACACGCTGGGCTCCATCCCACAACTCATGAGAT	TTTTAGATGGACGGAGGGAGGGAA	62.921	ATCTCATGAGTTGTGGGATGGAGC	62.506	126	124	deletion	GA
scaffold709	CTCTCTCTCTCTCTCT	CT(2*8)	276807	16	CTGTGCTTAGTGAGGAGTCAGCTGGGATTTCTCTTTCTCCCTCTCCCTCTGCCTCCTCCCCCTGCTCATGTG[CTCTCTCTCTCTCTCT]CAAAATAAAATAAATAAAACCTTGAAAAAAACCCCAAACAATATGACATATAGGGGC	CTGTGCTTAGTGAGGAGTCAGCTG	62.923	GCCCCTATATGTCATATTGTTTGGGGT	62.828	145	143	deletion	CT
scaffold709	GTGTGTGTGTGTGT	GT(2*7)	311199	14	TGCAGATGTTCAGAGTGGTGTCTGAGTCA[GTGTGTGTGTGTGT]GGTGGAGTCTATGCTGTGCGTGGTTGGGTGTGAAGCAGCGTCCTTGGCCTTGACCCACTAGATGCCAATAGCACCTTGCCCCTCCAGTTGTGACAACCAAAA	TGCAGATGTTCAGAGTGGTGTCTG	62.829	TTTTGGTTGTCACAACTGGAGGGG	63.474	145	143	deletion	GT
scaffold1909	TTAGATTAGATTAGATTAGATTAGA	TTAGA(5*5)	470565	25	CTCAAGGCAGTTGTTCCCACTCTTAGTAACGTATTAACATCAACTGTGAGGT[TTAGATTAGATTAGATTAGATTAGA]CTATTTCCAGTGTAGGGTTTTCCAATATGGA	CTCAAGGCAGTTGTTCCCACTCTT	63.037	TCCATATTGGAAAACCCTACACTGGAA	62.128	108	103	deletion	TTAGA
scaffold1909	AAATAAATAAATAAATAAAT	AAAT(4*5)	137673	20	CTTGCTGGCTGTCTTTCTCTCTGTTAAATAAAGAAATAAATAAATCTTTAAAA[AAATAAATAAATAAATAAAT]GGTAACTTTGGAAGCCTGGGGCCAGGAGTATATATGTGGGA	CTTGCTGGCTGTCTTTCTCTCTGT	62.836	TCCCACATATATACTCCTGGCCCC	62.928	114	110	deletion	AAAT
scaffold1909	ACAACAACAACAACAACA	ACA(3*6)	311130	18	TCATGTCTTCTCCCTAGATCCATGCTAAAACACTAGCAAAGGAAT[ACAACAACAACAACAACA]AACACAGGATAGAATGGGAGAGGAGAGGAAGGAAAAACAGTTTTGAAGGAAAAGAATCAGATCAGGAAATGGCCACTGC	TCATGTCTTCTCCCTAGATCCATGCT	62.862	GCAGTGGCCATTTCCTGATCTGAT	63.282	142	139	deletion	ACA
scaffold1909	GAGGAGGAGGAG	GAG(3*4)	134951	12	TGATAAGGGGTGTCCATGGGAGAAAGGTGAAGAGAGTAGTTTCCAGATTCCAGGATGGCAAATGAAAATGGGTTA[GAGGAGGAGGAG]GACAGTGTTAAACGAAGCAGAACGATCAACTTGGA	TGATAAGGGGTGTCCATGGGAGAA	62.941	TCCAAGTTGATCGTTCTGCTTCGT	62.819	122	119	deletion	GAG
scaffold2886	CACACACACACACACACACACACACACA	CA(2*14)	3709	28	GCCTAACAATATACACACACATGCACAAG[CACACACACACACACACACACACACACA]ATTGCTTTTTAAATCAATTAAGAGAAGAAAGAATAAGTAATACACATTTGTACAATGTCTTATAATTACATAATTATTTTACCAGTGCTCTTTTTCTTTGTTATTTTTTGTATGGTTTCCAATTACTGTCTGAGGTCACTTGCTTTCA	GCCTAACAATATACACACACATGCACA	62.221	TGAAAGCAAGTGACCTCAGACAGT	62.198	205	203	deletion	CA
scaffold2886	ACACACACACACACACACACAC	AC(2*11)	152483	22	TGTCATTGATGGTCTGAGACAACCAAAAAATATTTCATCTAAAGTACACAT[ACACACACACACACACACACAC]GCACCACATTAATACACTTCTGAAGTATGAAGAACAAAATCAGCAAACAACAAACTGGTGACAGC	TGTCATTGATGGTCTGAGACAACCA	62.209	GCTGTCACCAGTTTGTTGTTTGCT	62.924	138	136	deletion	AC
scaffold1717	ACACACACACACACACAC	AC(2*9)	111896	18	TGTGTGAAAGGGAACTCTACTGCGAATCTCGCCAGACCCTGAGAAGAATAAAAAAACAGCTCATG[ACACACACACACACACAC]ATGCAGACCTACCGTCTTCTCAAGATCTGATTGCACAACTCACGAAAAAGATTTCCTGAGGCCTGAAAATCTTGCA	TGTGTGAAAGGGAACTCTACTGCG	62.819	TGCAAGATTTTCAGGCCTCAGGAA	62.824	159	155	deletion	ACAC
scaffold1463	GTGTGTGTGTGTGTGTGTGTGTGTGT	GT(2*13)	2254033	26	TGTTGGATCTGTGGACCTTTGCTC[GTGTGTGTGTGTGTGTGTGTGTGTGT]ATTGTGTGATTTCAGATTGTGAGCTCATCTGCAACAGGCCTTTAACCTGGTGAAACCAATATAATCAAAGCGTTTGCTCCTCACAGA	TGTTGGATCTGTGGACCTTTGCTC	63.092	TCTGTGAGGAGCAAACGCTTTGAT	63.076	137	135	deletion	GT
scaffold1463	AGAGAGAGAGAGAGAGAGAGAG	AG(2*11)	3691049	22	ACAAAGGGGAAGAAACTACCACCTAATTTATAGAGACACATTTATATATCTCTCTTTTTTTTTTCTTTT[AGAGAGAGAGAGAGAGAGAGAG]CAGGGGGAGGGGCAGAGGGAGAGAGAATCCCAAGCCCACTATG	ACAAAGGGGAAGAAACTACCACCT	61.688	CATAGTGGGCTTGGGATTCTCTCT	61.732	134	132	deletion	AG
scaffold1463	AGAGAGAGAGAGAGAGAGAGAG	AG(2*11)	1220192	22	AGGTCTCTGCTTTGTTTTGCGTTAATTTATTTTATTTTTTTATTATTTTTTGAAGATTTTATTTATTTGAGAGGGAGAGAGAA[AGAGAGAGAGAGAGAGAGAGAG]CGCGCATGAGTGGGGGAGGAGGGGCAGAGGGAGAGGGAAAGAGAATC	AGGTCTCTGCTTTGTTTTGCGTTA	61.458	GATTCTCTTTCCCTCTCCCTCTGC	62.255	152	150	deletion	AG
scaffold1463	GAGAGAGAGAGAGAGAGAGAGA	GA(2*11)	4030830	22	TAGCAAATGGATAACCCCACTGCCACTCGCCTGAGCTAAAACTCGACCT[GAGAGAGAGAGAGAGAGAGAGA]ATATCAAAGTTTAATTTCAAGCAGTCACAGTTTCTAAACAATGG	TAGCAAATGGATAACCCCACTGCC	62.999	CCATTGTTTAGAAACTGTGACTGCTTGA	62.429	115	121	insertion	TGAGAG
scaffold1463	GTGTGTGTGTGTGTGTGT	GT(2*9)	2952524	18	CTTTGTCCCAGCAGATCTCCTTGGCCAGAGAA[GTGTGTGTGTGTGTGTGT]GAATTATGTTTTGTTTGTTTAAGCTTCTGAGTAAATTTTATTTGCACGAAAGATGTTCTTTGCCA	CTTTGTCCCAGCAGATCTCCTTGG	63.205	TGGCAAAGAACATCTTTCGTGCAA	62.227	115	121	insertion	AGTGTG
scaffold1463	CACACACACACACACACA	CA(2*9)	1457392	18	CTCTGTCATCCTTTTGCACATGCGCGCACGTG[CACACACACACACACACA]CTCACGCATGTGTGTTCATGTATATTTCTCTGTCCCTCCTCTCCTTTTTTCTCTCTATCCCCCACCTCCC	CTCTGTCATCCTTTTGCACATGCG	62.946	GGGAGGTGGGGGATAGAGAGAAAA	62.992	120	118	deletion	CA
scaffold1463	GAGAGAGAGAGAGAGAGA	GA(2*9)	3426956	18	GATTTGTCATTGGACTGAATGCCCATTACTATTTTTTTTAAGATTTTATTTATTTATTT[GAGAGAGAGAGAGAGAGA]TCATGCACAGCAAGGGGAGGAACAGAGGGAGAGGGACAAGCAGACTTGGTGCGGAGTGTGAAACCCAACCTGGACCAAAT	GATTTGTCATTGGACTGAATGCCCA	62.074	ATTTGGTCCAGGTTGGGTTTCACA	62.967	157	155	deletion	GA
scaffold1463	CTCTCTCTCTCTCTCT	CT(2*8)	1887785	16	GCTCATCTCAGAGTCTGCTGGAGAATCTCTTTCCCTTTCCTTCTGCCCCTCCTGCTCATG[CTCTCTCTCTCTCTCT]CAAATAATAAATACATAAATCTTTTAAAAAATAAAATAAAACTCTAAAAGGACTTTGCAATGAGAGCAACTGCATGGTTT	GCTCATCTCAGAGTCTGCTGGAGA	63.506	AAACCATGCAGTTGCTCTCATTGC	62.874	156	154	deletion	CT
scaffold1463	CACACACACACA	CA(2*6)	213903	12	AAGAACCCACACACACGAACTCTCACACACGAATGCACACATGCGCGCACACACACAAACACGCATGCACACGCAAATGCACATACACAAACGCGCGTGCG[CACACACACACA]CGAGCACAACCCAAGGGTTATTCTGT	AAGAACCCACACACACGAACTCTC	62.996	ACAGAATAACCCTTGGGTTGTGCT	62.534	139	137	deletion	CA
scaffold533	CATTCATTCATTCATT	CATT(4*4)	847111	16	AGGACCTGAACTACAGTGAGGGAGACTATACAG[CATTCATTCATTCATT]CACCCACTCATTCACTTACTCTATCACACATTTTCTTCTTCATGACCTGGGATCCCA	AGGACCTGAACTACAGTGAGGGAG	62.89	TGGGATCCCAGGTCATGAAGAAGA	62.932	106	102	deletion	CATT
scaffold533	ATATATATATATATATATATATAT	AT(2*12)	128482	24	TCCAATAACTGCTGTGAAAATGCAAAATATATATTCTTGAAAAGTATACTACAAAATGGTAAAAATTTGTTTTTATGGAACAAAAATTATCAGATACTTAGGAC[ATATATATATATATATATATATAT]CCCCTCATTTCACATATTTCAGATAGAATTGAGTGTCATCCATATGAATGTTTAGTCTATATTATCCTGAAATTGGTTTCTATTTATGCACCTTCATTAAAGACCATTGAAA	TCCAATAACTGCTGTGAAAATGCAA	60.221	TTTCAATGGTCTTTAATGAAGGTGCAT	60.256	240	238	deletion	AT
scaffold533	CACACACACACACACACACACA	CA(2*11)	1146466	22	CCAAGTACTACTCAAACATGCGCGTGCGTGCGTGCG[CACACACACACACACACACACA]CCAGGGGAGCTGAGTCCTATGTTAGGGTCTAGGGCATCTGTGAGTTGGAAACTGGGTCCCTACT	CCAAGTACTACTCAAACATGCGCG	62.461	AGTAGGGACCCAGTTTCCAACTCA	63.048	122	120	deletion	CA
scaffold533	TATATATATATATA	TA(2*7)	610498	14	ACTACAGAACTTCGTGTGTGAGTGTATTTATTTACTTCAAATATATACTAAAGATTATAACTATATTACATATTATAGATCTTACATATATATAT[TATATATATATATA]AACTCTAAAAGTCCACTCCAAGTCACATAGAAGT	ACTACAGAACTTCGTGTGTGAGTGT	62.117	ACTTCTATGTGACTTGGAGTGGACT	61.222	143	141	deletion	TA
scaffold533	ACACACACACAC	AC(2*6)	861842	12	GCCACTGAACTATACACTTAAAAATGGCTAAAATGGCAAACTTTATTTATATATATTAATATATAAATATATATGTGTATTATTAATATAGAAATATATTA[ACACACACACAC]AAATATATGGGTTTCCAGCTTCTGTACAAGCACTCCACCTCAT	GCCACTGAACTATACACTTAAAAATGGC	61.292	ATGAGGTGGAGTGCTTGTACAGAA	61.786	156	154	deletion	AC
scaffold426	AACAACAACAACAACAAC	AAC(3*6)	3676536	18	CTGCTTGAGATTCTTTCGCCCTCTTCTCCCCACTCTCACACGTGTGCTCTCTCTCTCACACACAAATAAATCTTTA[AACAACAACAACAACAAC]AGAAAACTACCATGAAAGGATACTTCCAAAACTCAGGGTAAATGGGCT	CTGCTTGAGATTCTTTCGCCCTCT	62.952	AGCCCATTTACCCTGAGTTTTGGA	62.301	142	139	deletion	AAC
scaffold426	GTGTGTGTGTGTGTGTGTGTGTGTGTGT	GT(2*14)	700561	28	GGTACTTAACACTGTCTGAGCTTCCATTTTCATATTAAAAAGG[GTGTGTGTGTGTGTGTGTGTGTGTGTGT]ATCTACAAAGCAGAAATAAGGTCTGAATTAGAAATAATCTATGGAAAATCTACACAAAACAAGGTCTAGCTCACAGGAAGCTCA	GGTACTTAACACTGTCTGAGCTTCCA	62.408	TGAGCTTCCTGTGAGCTAGACCTT	63.131	155	153	deletion	GT
scaffold426	TGTGTGTGTGTGTGTGTGTGTG	TG(2*11)	1301173	22	TGGTTTACTGCAGTGCCTCAAACTCTACCAACGTGCGCTGCCAAATTTTGGCAAGATGTAAAACTTT[TGTGTGTGTGTGTGTGTGTGTG]TTGCTGTGCAATTCCAGAAAGTGAGACTGCTGAACTGCACA	TGGTTTACTGCAGTGCCTCAAACT	62.984	TGTGCAGTTCAGCAGTCTCACTTT	62.96	130	128	deletion	TG
scaffold426	TGTGTGTGTGTGTGTGTGTG	TG(2*10)	4075228	20	GGGCTTTTGAGTTCATTTGGGACCTTTGTGAATGGTACTATGGTACTGCACATAAATCTTAGGGCATACCTT[TGTGTGTGTGTGTGTGTGTG]CACGGGCATGGGTGTGTTAGCTATTA	GGGCTTTTGAGTTCATTTGGGACC	62.6	TAATAGCTAACACACCCATGCCCG	62.785	118	124	insertion	TTGTGT
scaffold426	GAGAGAGAGAGAGAGAGA	GA(2*9)	3054623	18	CGAGTGTTCAGCCCAGACTCTTACTCAAGCTTAGCAGTCAATACATACATAGTTGCTATTGTTCTCGTTTTTTAAGATTTTATTTATTTATTCAG[GAGAGAGAGAGAGAGAGA]GGCAGAAGCAGAGGGAGAAGCAG	CGAGTGTTCAGCCCAGACTCTTAC	62.912	CTGCTTCTCCCTCTGCTTCTGC	63.189	136	132	deletion	GAGA
scaffold426	ACACACACACACACAC	AC(2*8)	1926429	16	ACAACCTAAGTGTACACTGATGATGGATAAAGAAGATGTGGTGTGT[ACACACACACACACAC]GCAATGGAATACTACTCAACCATAAGTAAGAAAATCTTGCCATTAGTGACAACATAAATGACCCTGAAGGCATTATGCTAAGT	ACAACCTAAGTGTACACTGATGATGGA	61.888	ACTTAGCATAATGCCTTCAGGGTCA	62.105	145	143	deletion	AC
scaffold426	TCTCTCTCTCTCTCTC	TC(2*8)	2238673	16	GAGTCTGCTTCTCCTTCTCCCTCTGCCCCTCTCCCCTGTTCATGCGG[TCTCTCTCTCTCTCTC]AAATAAATAAAATGTATCAACTAAATAAATAAAATCTTCAACCAGCCAAAAAAAAAAAAGTACATTACATGCTATGACTGATCATACAGTTGAGGTC	GAGTCTGCTTCTCCTTCTCCCTCT	62.944	GACCTCAACTGTATGATCAGTCATAGCA	62.445	160	156	deletion	TCTC
scaffold426	ATATATATATATAT	AT(2*7)	1920822	14	TGAATTTGCTGTTTATCATTTCCATGCATATTTTAAACTTGACTAC[ATATATATATATAT]ACATAAATAATATATAGCATTATTTTCCATTTTTAAAGCTTTATAAATGGTGCCATACTATATATGTCATTCTGAACCCTACTCTTTTTGCTCAACATGT	TGAATTTGCTGTTTATCATTTCCATGCA	61.206	ACATGTTGAGCAAAAAGAGTAGGGT	60.924	160	158	deletion	AT
scaffold426	GAGAGAGAGAGA	GA(2*6)	1806067	12	CATTGAGACCATGACGCCGTAAGAAGCCTAAGCCGTGTGGAGAGGCCCTAGAGGAAGACGTGCCGGGTGGGGAGG[GAGAGAGAGAGA]AGAAAGTGTACCAAAGTACCAGACTCATGAGCGAAGTGGCCCTATCAAAG	CATTGAGACCATGACGCCGTAAGA	62.979	CTTTGATAGGGCCACTTCGCTCAT	63.022	137	135	deletion	GA
scaffold426	CTCTCTCTCTCT	CT(2*6)	3314273	12	GATTCTCTCCCTCTCCCTCTTCCCCTCCCCCCACTCAGGCATGCAGATGCTCTCC[CTCTCTCTCTCT]CAAACAAAGAAAAAAGAAACTGCTCTCTTACTCTTAACATAGAGAACAAACTGCTGGTGACCAG	GATTCTCTCCCTCTCCCTCTTCCC	63.078	CTGGTCACCAGCAGTTTGTTCTCT	63.022	131	129	deletion	CT
scaffold2296	ATATATATATAT	AT(2*6)	439207	12	TCAGAAAGAATGTTGAAAGTACCAGCTTGTTATTTAAGCTGCATGTGATAAGTTATTG[ATATATATATAT]CAATATATATAAAACTAAAGAAGAAATTGCTTAGTTTTCAAATAGAATTTGAATAGAAAAACATTTTTGAGTCAAGTTTTGCTGGGTTCA	TCAGAAAGAATGTTGAAAGTACCAGCT	61.121	TGAACCCAGCAAAACTTGACTCAA	61.352	160	158	deletion	AT
scaffold1959	ACACACACACACACACACACAC	AC(2*11)	845834	22	ATCCCCACTCAACACGTGAAGAACTGTCCTCCCACTGAACATACATTAAGAGTCACACTACTGTTTTCGGACACAAAGTTTTCCAAAAAAACT[ACACACACACACACACACACAC]AATAAAGTCAAAGACATGCTTTGAACCAAATAACCTGCCCC	ATCCCCACTCAACACGTGAAGAAC	63.071	GGGGCAGGTTATTTGGTTCAAAGC	62.893	156	154	deletion	AC
scaffold1959	TCTCTCTCTCTCTCTCTCTC	TC(2*10)	754943	20	AGGCCCTAATCTCAGGATCCTGGGATCAAGCTGTGCTCAGCGGGGAGTCAGCTTCAGGAT[TCTCTCTCTCTCTCTCTCTC]TTCCCCCACCTTCTGCCGTTCCTCCTCCCCCGGCTTGCACTCACGCACTCTCTCAAATA	AGGCCCTAATCTCAGGATCCTGG	62.955	TATTTGAGAGAGTGCGTGAGTGCA	62.349	139	137	deletion	TC
scaffold1959	GAGAGAGAGAGAGAGAGAGA	GA(2*10)	67593	20	CACTGCACATTACACTCTCCCCAGAGCAAGTACGTGTGTTCTCGGGGGGTGCACAT[GAGAGAGAGAGAGAGAGAGA]ATGTCTGCATACAAGTCCAAATGCACAGGTATTCCAGCT	CACTGCACATTACACTCTCCCCAG	63.182	AGCTGGAATACCTGTGCATTTGGA	62.644	115	113	deletion	GA
scaffold1959	GAGAGAGAGAGAGA	GA(2*7)	111673	14	TGCTAACATGGAAGGGTGTTCAGAATACACTGCAAGATTTTTTTTTTAAGATTTATTTATTTATTAATTGAGT[GAGAGAGAGAGAGA]GCAGGGGGAAGAGGGAAGGAGGAAAAGGGAGAG	TGCTAACATGGAAGGGTGTTCAGA	62.034	CTCTCCCTTTTCCTCCTTCCCTCT	62.926	120	118	deletion	GA
scaffold1959	TCTCTCTCTCTCTC	TC(2*7)	241329	14	TTTCGGCTCAGGTCATGATCTTCGGGTTGCAAGTTCAAGCCCCTCATCAGGTATTCTGCTCAGCACAGGTGGAGTGTACTTGAGAT[TCTCTCTCTCTCTC]CCTCTCCCTCTACCCCTACTCTCTCA	TTTCGGCTCAGGTCATGATCTTCG	62.985	TGAGAGAGTAGGGGTAGAGGGAGA	62.454	126	124	deletion	TC
scaffold1054	CACACACACACACA	CA(2*7)	1411170	14	ACCTGCCTCCCTCTTTTATGAGAGGTATTTAAAGCATATTTTGAGTGATGATGTTTAAAATGTTTGT[CACACACACACACA]TAACTCTTCCTTGTCTAAACAATTTGCCAGACCTAAACAGCC	ACCTGCCTCCCTCTTTTATGAGAG	61.67	GGCTGTTTAGGTCTGGCAAATTGT	62.065	123	121	deletion	CA
scaffold1054	TCTCTCTCTCTC	TC(2*6)	1284766	12	GTGCTTACTGAGTGGAATGGTGGTATCTTAAGACTGTGACACTTGCAGACATTGTTCTTTCCCTCTGTATCTGTCTCATT[TCTCTCTCTCTC]TTAATCTCTCTTCTCTCCTCTCTTCCTCTCCCTTCCTACTTCTTTCCCTTCCTCCCTTTCTCTCTCC	GTGCTTACTGAGTGGAATGGTGGT	62.853	GGAGAGAGAAAGGGAGGAAGGGAA	62.92	159	157	deletion	TC
scaffold2295	AGAGAGAGAGAG	AG(2*6)	8859	12	AGGGGCTTATTTGTCTCATTTCTACAGAATAACTAGTTCCAGTCTATATGTACGTACAGACGAATTCAGGTTTAAAACATTTTTAAAATTATTTTTTTT[AGAGAGAGAGAG]CAGGAGGGGAGGGGTGGGGGGGGAGCGGAGAAAATCTTAAGCA	AGGGGCTTATTTGTCTCATTTCTACAGA	62.121	TGCTTAAGATTTTCTCCGCTCCCC	62.97	154	152	deletion	AG
scaffold1538	GTGTGTGTGTGTGTGTGTGTGTGT	GT(2*12)	358779	24	AGCCATGAACAATGAGGATCAACTCTGTATGTGTGTATATATCCCTGTCTGTATGTGTGTATATATGAATGC[GTGTGTGTGTGTGTGTGTGTGTGT]ACATGCAGCATATGACATATCTGACAGGAAAGACAAGTTGTGGGACT	AGCCATGAACAATGAGGATCAACTCT	62.5	AGTCCCACAACTTGTCTTTCCTGT	62.159	143	141	deletion	GT
scaffold3235	ATTATTATTATT	ATT(3*4)	164337	12	ACCCTACTTCAAGGTGAAAGTGCTCATCAAAAGTTCATTGCAAGTGTATGAGTAAAATACAGAATTTTGTCAGAGTCTGGCCAAAGATTCAAAGAACAAAG[ATTATTATTATT]ACACAAGGGAGGATTTGGACCATATCAAGC	ACCCTACTTCAAGGTGAAAGTGCT	61.978	GCTTGATATGGTCCAAATCCTCCCT	62.459	143	140	deletion	ATT
scaffold3235	GTGTGTGTGTGTGTGTGTGTGTGTGTGTGT	GT(2*15)	28235	30	GGCCTGACTCAGCTTCTGTCATTTTAACTTCA[GTGTGTGTGTGTGTGTGTGTGTGTGTGTGT]ACATGCATGTATGCTGACACACTGAAAACAATGTTTTCATAATCTATGCCCATCTAGTCATTGGCTCAAACTGTTGGGCTTT	GGCCTGACTCAGCTTCTGTCATTT	63.144	AAAGCCCAACAGTTTGAGCCAATG	62.781	144	138	deletion	GTGTGT
scaffold3235	CACACACACACACA	CA(2*7)	312965	14	CAACCTGTAAGAACTCCCCCTTGCACCTGGGTGCACAGATCTACAC[CACACACACACACA]CGTATACAGATGTGTGCACATTCACATTCACGTTCATATGTATTGTCCCTGAAGGAGCTGTCTTCAGAGTTGTAACACGTGTTAGAGGGCC	CAACCTGTAAGAACTCCCCCTTGC	63.387	GGCCCTCTAACACGTGTTACAACT	62.829	151	149	deletion	CA
scaffold1153	ATATATATATATAT	AT(2*7)	570610	14	ACAATGGTCACTGGGTTAAATGGTTAACAATGAAATTATTTCTATGCTTCTATACTTTAAATTATTTC[ATATATATATATAT]ACTTTTTTTTGGATGGTCCACACCCAGCATGGCACCCAACATGGGACTTGAACTCAAGACCCCAAGATCAAGACC	ACAATGGTCACTGGGTTAAATGGTT	61.165	GGTCTTGATCTTGGGGTCTTGAGT	62.091	157	155	deletion	AT
scaffold382	GTGTGTGTGTGTGTGTGTGTGTGT	GT(2*12)	192931	24	AGGCAGGAAAATTCAAGAATGCCAAGTATGTATGTGTGTATATGTGTGTGCACATGTGTGTGTTTGTGTGTCC[GTGTGTGTGTGTGTGTGTGTGTGT]ATACACAGAGCTCTTGAAACTAAATCTATGCTTCCCTCTTTCTAAAAATCATATGCTCCCC	AGGCAGGAAAATTCAAGAATGCCA	61.545	GGGGAGCATATGATTTTTAGAAAGAGGG	61.837	158	152	deletion	GTGTGT
scaffold382	ACACACACACACACACACACACAC	AC(2*12)	349473	24	AGCCTAGCTAGAGATGCAGTGATTTTATTTAAG[ACACACACACACACACACACACAC]TACTGCTTTTCATTTTACTGGTATCTGCTCTAATTTTTATTATTTCTTTTCTTCTGCTTACTCTGCATTTAATTTGCTCTTCCGTTTCTAGTGTCCT	AGCCTAGCTAGAGATGCAGTGATT	61.24	AGGACACTAGAAACGGAAGAGCAA	61.775	154	152	deletion	AC
scaffold1757	TATTATTATTATTATTATTATTAT	TAT(3*8)	326774	24	GCAGAAGAGCCTTTATAACAATAGCCTGGATTCTTTCTTGGTA[TATTATTATTATTATTATTATTAT]TTTAAGATTTTTATTTATTTATTTGACAGAGAGAGACAGCCAGG	GCAGAAGAGCCTTTATAACAATAGCCT	61.386	CCTGGCTGTCTCTCTCTGTCAAAT	62.135	111	108	deletion	TAT
scaffold1757	CACACACACACA	CA(2*6)	173101	12	ATTCAGTTATCAAGCAGGCCTCCCAAGCCCGCCTCTGGCTGTCCAGAAGTTCTTGCGTTCAGGCCGTGTCCAT[CACACACACACA]CTGTGCTGCAGATGTGTTCTGCTTGATCCACGACAA	ATTCAGTTATCAAGCAGGCCTCCC	62.755	TTGTCGTGGATCAAGCAGAACACA	63.008	121	119	deletion	CA
scaffold362	ACACACACACACACACACAC	AC(2*10)	2380126	20	TCTGGAAGGTGTTGGTTGTTCAGTGGCTTTGTTGAGTGAGTTCACTAATAACTGGACTAATCT[ACACACACACACACACACAC]AGGGTTTTTTGTCTGCTTTGTCGACTGGT	TCTGGAAGGTGTTGGTTGTTCAGT	62.397	ACCAGTCGACAAAGCAGACAAAAA	61.636	112	118	insertion	TACACA
scaffold362	GTGTGTGTGTGTGTGTGT	GT(2*9)	405951	18	TGGACCCTTGTTTTCTTTCCTGGGCCAGTAATGAATGGCAGTAATTATCCACTCAGGGCTCTGTGTGAGTCACGAGGCAGCCCTGGCTCCCGTCTCCTTGCAATTTTGAGCA[GTGTGTGTGTGTGTGTGT]TTTTCACCCACTACTATTGAGGGGTGG	TGGACCCTTGTTTTCTTTCCTGGG	63.015	CCACCCCTCAATAGTAGTGGGTGA	63.213	157	155	deletion	GT
scaffold362	GAGAGAGAGAGAGAGAGA	GA(2*9)	189341	18	TTGTGAGTTCAATCCCCACACTGGGTGTAGAGATTACTTAAAAATAAAATCTTTTTAAACTTTTTTTTTTTAAGATTTTATTTTTCTACTT[GAGAGAGAGAGAGAGAGA]GTGAGAGAGAGACCACATGAGAAGGGG	TTGTGAGTTCAATCCCCACACTGG	63.045	CCCCTTCTCATGTGGTCTCTCTCT	62.958	136	134	deletion	GA
scaffold362	GTGTGTGTGTGTGTGT	GT(2*8)	1573400	16	TCGTAGGTGACAAACTGTAGATCACAGAGTTTTTTTAGATTGAACATCTTTATGCAATCTCTCATTCAAGTAAAACAATGTA[GTGTGTGTGTGTGTGT]ACATATATATAAAACTAATAAACACGTATGTACCTACTACCCAGCT	TCGTAGGTGACAAACTGTAGATCACA	61.686	AGCTGGGTAGTAGGTACATACGTGT	62.621	144	142	deletion	GT
scaffold362	ATATATATATATAT	AT(2*7)	2113621	14	CAGAAGAGCGTGTGACTCTCCATCTCAGGGCTGTGAGTTTGAGCCGCATGTTGGCTGTAGAGATTACTTAGAAATAAAATCTTTAAAA[ATATATATATATAT]ACTTGCACATGTAAAATTTCATACGCACAGAGAGAAAATCATCGTCG	CAGAAGAGCGTGTGACTCTCCATC	62.963	CGACGATGATTTTCTCTCTGTGCG	62.272	149	147	deletion	AT
scaffold362	AGAGAGAGAGAG	AG(2*6)	254684	12	AGGCAGATGCTTAACAGACTGAGCCACCCAGGTGCCTGGTACGTTATTTTCTTAAAGATTTTATTTATTTATTTCGGGGGGGGGAGTGGGGGACCGGGGGCAGGGAGC[AGAGAGAGAGAG]GGATAAGCAGATTCCACACTGAACGTGGAGCCCAATATGG	AGGCAGATGCTTAACAGACTGAGC	62.952	CCATATTGGGCTCCACGTTCAGT	62.815	160	158	deletion	AG
scaffold3663	TGTGTGTGTGTGTGTGTGTGTGTGTGTG	TG(2*14)	56892	28	GCAGTTCTAACGAGAATTCCAGTGGGTTTTTTGGT[TGTGTGTGTGTGTGTGTGTGTGTGTGTG]TAGTACTGACAAAGGATTTGAAACCTTGTTTGGA	GCAGTTCTAACGAGAATTCCAGTGG	61.865	TCCAAACAAGGTTTCAAATCCTTTGTCA	62.311	97	93	deletion	TGTG
scaffold3663	TGTGTGTGTGTGTGTGTGTGTGTGTG	TG(2*13)	275429	26	TCTATTTCCGCCCAGAAAGCCTTCCAGTTGTTGCTTCCTCCATATCCTC[TGTGTGTGTGTGTGTGTGTGTGTGTG]TTGGGGGAACACTAATTTTGACGGTAGCCTAAGCAAAATGCA	TCTATTTCCGCCCAGAAAGCCTTC	62.97	TGCATTTTGCTTAGGCTACCGTCA	63.139	117	115	deletion	TG
scaffold3663	AGAGAGAGAGAGAGAG	AG(2*8)	124992	16	CGCGTCTCCAGTGGAAGATGTTTATTTATTTATTTTTAAAGATTTTATTTATTTATTTT[AGAGAGAGAGAGAGAG]ACAGAGAGAGCATGGGGGGAAGGGGCAGTGGGAGAAGGACAGAAAGACAGTGGGAGAAGTCCATCTCAAGC	CGCGTCTCCAGTGGAAGATGTTTA	62.92	GCTTGAGATGGACTTCTCCCACTG	62.952	146	144	deletion	AG
scaffold1099	GAGAGAGAGAGAGAGAGAGAGAGAGAGA	GA(2*14)	743585	28	ACAAGATGTCAAGGCAAGTGTTCCTTTTTTTAGATTTTACTGACTT[GAGAGAGAGAGAGAGAGAGAGAGAGAGA]GGGAGAGCACGAGCACGCACAAGCAGGGTGAAAGGCAGGCAGAGGGAGAGAAGCAGACTCCC	ACAAGATGTCAAGGCAAGTGTTCCT	62.907	GGGAGTCTGCTTCTCTCCCTCTG	63.637	136	134	deletion	GA
scaffold1099	GTGTGTGTGTGTGTGTGTGTGTGTGT	GT(2*13)	111755	26	AGCGCTGTGGTATACGAGGAGATACAAATGTTAA[GTGTGTGTGTGTGTGTGTGTGTGTGT]GCGCAAAATCTTGAGCAGCAGTAAACTGTATCATGAAAAAGAGCCCAATCCAGGGAAGG	AGCGCTGTGGTATACGAGGAGATA	62.849	CCTTCCCTGGATTGGGCTCTTTTT	63.146	119	117	deletion	GT
scaffold1099	TCTCTCTCTCTCTCTCTCTC	TC(2*10)	954179	20	CAGGTGTCAAGCCCTCGTATTGAGCCTCCTGTCCCACTCCCTGTTCAGCAGGGAGCCTGCT[TCTCTCTCTCTCTCTCTCTC]TTTCTGCTCCTCCCACCCCAGCTCGTGCTCCCTCTCTCAAATCAA	CAGGTGTCAAGCCCTCGTATTGAG	63.221	TTGATTTGAGAGAGGGAGCACGAG	62.415	126	124	deletion	TC
scaffold1099	GAGAGAGAGAGAGAGA	GA(2*8)	235875	16	TGGTTTGAAACTTTGTTCCAGCACTTATTAGCTGTTTAACCCTTTATAAATTATTCTCTTTAAATCACATATTTTTTTTAAGATTTTATTTATTT[GAGAGAGAGAGAGAGA]CAGAAAGCTCACGAGTAGTGGGGA	TGGTTTGAAACTTTGTTCCAGCACT	62.022	TCCCCACTACTCGTGAGCTTTCT	62.97	135	133	deletion	GA
scaffold1374	TGTGTGTGTGTGTGTG	TG(2*8)	188822	16	AATTCCTGGGTAGACAGAGTGGCTGGGTTGTTTGGGTAT[TGTGTGTGTGTGTGTG]TTTGGGGGAGGGAAGGATGAGAGAAAT	AATTCCTGGGTAGACAGAGTGGCT	63.164	ATTTCTCTCATCCTTCCCTCCCCC	63.308	82	80	deletion	TG
scaffold664	GTTTGTTTGTTTGTTTGTTTGTTTGTTT	GTTT(4*7)	781843	28	CCTCAGAGGGAAGGTCAGCAAATCAACACTAGGAGAAAATGCTGGGGGGTTTTTTG[GTTTGTTTGTTTGTTTGTTTGTTTGTTT]TGAAAATACTGGTTTTTAATAGTACTCCCACTATAAGCCCTGCCCCTGATCCTTGACCTCATTTT	CCTCAGAGGGAAGGTCAGCAAATC	62.967	AAAATGAGGTCAAGGATCAGGGGC	62.95	149	145	deletion	GTTT
scaffold664	CTCTCTCTCTCTCT	CT(2*7)	851838	14	AGCTAGTTCAGAGCCTGTCCCTAGGTCAGCCCTGAATTGGGCTCCTTGGTCCGCATCAGGCTCCCTGCATTCTCCC[CTCTCTCTCTCTCT]GCCTCTCCCCCTGCTTGTGCACTCTCCCTCTCAATCTCT	AGCTAGTTCAGAGCCTGTCCCTAG	62.999	AGAGATTGAGAGGGAGAGTGCACA	62.894	129	125	deletion	CTCT
scaffold2233	AACAACAACAACAACAACAACAAC	AAC(3*8)	5000	24	ACATGACGTTCAACTATTGTCAGGAAAAATGACTCAAGGACTAGAATTCTAAAAGCA[AACAACAACAACAACAACAACAAC]AAAAACAAAACAAAAAAAAAAACCTCACAAACCAAAAAAAACCTCCATTTGAAGGAGATGTCT	ACATGACGTTCAACTATTGTCAGGA	60.511	AGACATCTCCTTCAAATGGAGGTTT	60.222	144	141	deletion	AAC
scaffold1441	AATAATAATAAT	AAT(3*4)	316954	12	TGAAGTTGAGAGAAATAAGACAAGACGTAACAGTAAAATGCATACAGTATAATTCCATTTGTATAAAATTTAAAACCAGGCGGAGCTAAACAATTAGATTTAGAAATTCATTAACAGTCGGTAAAACTACTTAAAATAAAGCAAGCAAAA[AATAATAATAAT]GATCATGCCTCATACTTTAGGCCAGTGAA	TGAAGTTGAGAGAAATAAGACAAGACGT	60.892	TTCACTGGCCTAAAGTATGAGGCA	61.853	191	188	deletion	AAT
scaffold1441	GTGTGTGTGTGTGTGTGTGTGTGT	GT(2*12)	414353	24	TTCATCTACATGGCTGTATGGGGTAGATAGTGTATTCTGGTTCAGAGAAACAGAACCA[GTGTGTGTGTGTGTGTGTGTGTGT]ACACATACACAGAGAGAAAGATTTAGGGAATTGGCTCATGCAGTTATGGAGGTTGTCAAGTCCCAAATCTGCAG	TTCATCTACATGGCTGTATGGGGT	61.436	CTGCAGATTTGGGACTTGACAACC	62.342	156	154	deletion	GT
scaffold320	ACACACACACACACACACACACACACACAC	AC(2*15)	1363146	30	ATCTTTAAGTCTGACGCGGTATCGTGTATATGTAT[ACACACACACACACACACACACACACACAC]GTATGTATATAGACATAAACACTCAAATCTTATCAGACTAAAAACCAAAAAAGAAATCATTTAGATTTAATGGATATAAATATTTTAGGAGGAAGGGTTTTAAGAGAGAGT	ATCTTTAAGTCTGACGCGGTATCG	60.789	ACTCTCTCTTAAAACCCTTCCTCCT	60.7	176	174	deletion	AC
scaffold320	CTCTCTCTCTCTCTCTCTCTCTCT	CT(2*12)	967742	24	GCTTCTCCCTTTCTCCCCTGTTTGTG[CTCTCTCTCTCTCTCTCTCTCTCT]ACTAAATAAAATCTTTAAAAAAAAAAAAAAAAAAAGGAACTGACAAAAAGGATTGAAGGAAAAGTGAACGGATCCTAAGAGACTTCTGGGACATCAACAAGCAGACC	GCTTCTCCCTTTCTCCCCTGTTTG	63.394	GGTCTGCTTGTTGATGTCCCAGAA	63.092	157	155	deletion	CT
scaffold1778	GGTGGTGGTGGT	GGT(3*4)	821738	12	AGTGTTGATGTTCTCCAAGCAGGTGCCCCCGCCCCTCGAGGAACCCCTAAGTTGTGGCCCCGTAAGCCCTCCCCCTGAGAAGGCTCCTGG[GGTGGTGGTGGT]CTCTCACCTGTTCTGCCCGAGCAATTTCCCAGAGGCTGCAAACAC	AGTGTTGATGTTCTCCAAGCAGGT	62.513	GTGTTTGCAGCCTCTGGGAAATTG	63.105	147	144	deletion	GGT
scaffold1778	AAGAAGAAGAAG	AAG(3*4)	259843	12	TCAGGACACTTCACAGACTCTCCTTATTCCTCAGGTTAAAAAAAGAAGAAA[AAGAAGAAGAAG]AAAATAAAAGAAGAAAAAGGCAATCCTCCAGGTATCATCTTCAGCCCTTTTCTATTGCTTCACACGGTCACTTTCGACTA	TCAGGACACTTCACAGACTCTCCT	62.527	TAGTCGAAAGTGACCGTGTGAAGC	63.074	143	140	deletion	AAG
scaffold1778	TGTGTGTGTGTGTGTGTGTGTG	TG(2*11)	638114	22	ACGCATTTATAATGACATCAACACGGT[TGTGTGTGTGTGTGTGTGTGTG]CGTGTTTTATTTTCTCCAATACAAGTGCAAGCATAGATAAGGCACAAGTTTGGGCTCA	ACGCATTTATAATGACATCAACACGGT	62.01	TGAGCCCAAACTTGTGCCTTATCT	62.582	107	105	deletion	TG
scaffold1778	AGAGAGAGAGAGAGAGAG	AG(2*9)	432542	18	ACTGTCTTTCTCCTCTCTTCATAGGGTTTCATTTGTTCTTCATTTTCTAGTTTTTGTCTGTTTTAAAATTTTATTTACTTATT[AGAGAGAGAGAGAGAGAG]CACAAGTGCATGAGGAAAGGGGAAG	ACTGTCTTTCTCCTCTCTTCATAGGGT	62.622	CTTCCCCTTTCCTCATGCACTTGT	63.114	126	124	deletion	AG
scaffold235	GAGAGAGAGAGAGAGAGAGAGAGA	GA(2*12)	69295	24	TGTTCCGTGTTATCCTGGTTTCCTAAGAGGATTTAAATTCTTTTTTTTTTTTTTTTAAGATTTATTTATTCATTT[GAGAGAGAGAGAGAGAGAGAGAGA]GTGATCGAGGAGGAGGGGCGGAGGGAGAGGGAGAAGGAGAGAAT	TGTTCCGTGTTATCCTGGTTTCCT	62.031	ATTCTCTCCTTCTCCCTCTCCCTC	62.243	143	137	deletion	GAGAGA
scaffold235	TATATATATATATATA	TA(2*8)	178946	16	TCTCCCAAAGTTCAACTCATCTCTTCTTCATTCAATCAACTATGATATTATCATACTTTAAGATTCCCCCAAC[TATATATATATATATA]TCCCCAACTATATTACACACACATATGTGAAAATGTGTACATGTGTATATGTCATGTGCACACCGG	TCTCCCAAAGTTCAACTCATCTCTTCT	61.839	CCGGTGTGCACATGACATATACAC	62.022	155	153	deletion	TA
scaffold2831	CACACACACACACACACACACA	CA(2*11)	89978	22	ACTTCCAAGAGTTCATGGGTTTCCTAAAGTTATATGGAAAAAACTTCTTACACACACACGCGCATGCGTGCGCGCGCG[CACACACACACACACACACACA]GTTGTATACTGTTCTGGAGCAACTCTC	ACTTCCAAGAGTTCATGGGTTTCC	60.993	GAGAGTTGCTCCAGAACAGTATACA	60.106	127	123	deletion	CACA
scaffold3592	TTGTTGTTGTTG	TTG(3*4)	61389	12	TCTCGTAAGCAGCATGTAGTTGGGTTTTT[TTGTTGTTGTTG]TTATATCCAATATGACAAGTTCTGTCTCTTAATCTGAGTATTTAGCTATATCCAATATGACAACTTCTGTCTCTTAATCTGAGTATTTAGCTAGTTTACTTCATTTTGATTTTTTATATTGCCGAGCTTAAATCTACCATTTTTCT	TCTCGTAAGCAGCATGTAGTTGGG	62.703	AGAAAAATGGTAGATTTAAGCTCGGCAA	61.883	187	184	deletion	TTG
scaffold3592	TGTGTGTGTGTGTGTGTGTG	TG(2*10)	52494	20	GGATGCCTTCCATTTCTGAGAGCAAGTCTTTAGAAAGAAGGTGCTGGTCCCTCACTTTTTATTGTTACCTT[TGTGTGTGTGTGTGTGTGTG]AACAGGAGAACCAAATAACTGTCTTTTGGCAAGCCTCATCTGCT	GGATGCCTTCCATTTCTGAGAGCA	62.981	AGCAGATGAGGCTTGCCAAAAGAC	63.911	135	129	deletion	TGTGTG
scaffold3592	AGAGAGAGAGAGAGAGAG	AG(2*9)	127369	18	TTGGGCTACAGGGGTTAGTCTCAACTATTTTTTTTAAAGGTTTTTATTTATTAATTTATTTGTC[AGAGAGAGAGAGAGAGAG]TACAAGCAGGGGAATCAGCAGGCAGAGGGAGAAG	TTGGGCTACAGGGGTTAGTCTCAA	63.104	CTTCTCCCTCTGCCTGCTGATTC	62.862	116	114	deletion	AG
scaffold3592	GTGTGTGTGTGTGTGTGT	GT(2*9)	67780	18	TCCCAATTTCCTCTGTCTGTAGGAAATAGAATGATTTCAATTATGATTGTAATTAATGTGGATAATCAAGACTATACTAGAACCAATGATATTAAAGAAATACAATGTATATTTAAGG[GTGTGTGTGTGTGTGTGT]TTTAATTAGGACTGTACTTTCTGATTATCAAAGGGAAAAATACAAAGAAAGTAATATCTTAAAGTAATAATGTGTGGTAGTACCAGAAAGCAAA	TCCCAATTTCCTCTGTCTGTAGGA	60.759	TTTGCTTTCTGGTACTACCACACA	60.384	230	232	insertion	GT
scaffold3592	AGAGAGAGAGAG	AG(2*6)	120107	12	CTGAGGATCTAATGTACAACCTGGTGATTAGAGTAAATAATACATTACTGTATACTTGAAAATTGCTGAGAGTAGATCTTTGTTTTTAAAGATTTAATTATTTATTTTAGAGAA[AGAGAGAGAGAG]TACGTATGTGTATGCATGAGTGGGGTAACACG	CTGAGGATCTAATGTACAACCTGGTGA	61.989	CGTGTTACCCCACTCATGCATACA	62.948	158	156	deletion	AG
scaffold3845	GAGAGAGAGAGAGAGAGAGA	GA(2*10)	289590	20	GGGGGACAGACTACTTTCTCAGGAGACTGGCCCTACCACCCCCAAAGCAGCATCCCTGTCCCCCAGGTTTGATAG[GAGAGAGAGAGAGAGAGAGA]GTCCCTGGGAGCACAGGCCAATGGTCATCCTTCCCTTTGT	GGGGGACAGACTACTTTCTCAGGA	62.899	ACAAAGGGAAGGATGACCATTGGC	63.427	135	133	deletion	GA
scaffold3845	ACACACACACACACACAC	AC(2*9)	41796	18	GCCCAAGTGTCCATCAACAGATGAATGGATAAAGAAGATGTGAT[ACACACACACACACACAC]AAAGATAAGTAGATGTGAGTGATGGATATAGAATCTGACTGCATTAAACACAGATTTTCCCTCAATTCCTACAGCTCTTCTTCCACCTCA	GCCCAAGTGTCCATCAACAGATGA	63.152	TGAGGTGGAAGAAGAGCTGTAGGA	62.597	152	150	deletion	AC
scaffold3845	TCTCTCTCTCTCTCTC	TC(2*8)	81367	16	GATGAGGAGAGAGGACTGGGAGAGAAGGCGATGTGGCTGAAGCCTAAAGAGCTCACTCCTAATTAGT[TCTCTCTCTCTCTCTC]CTTGCATGGGAGCCAGCATGGTTATCTT	GATGAGGAGAGAGGACTGGGAGAG	62.811	AAGATAACCATGCTGGCTCCCATG	63.057	111	109	deletion	TC
scaffold562	ACACACACACACACACACACACACAC	AC(2*13)	1586677	26	CTGGCTGGCTGTCCAATTAAATCTTAA[ACACACACACACACACACACACACAC]ATTTTAAAAAGCCTACATGTAATTTTTAATAAGAAAATGTTTGTAGTACTTAGTACCACTAAATGTTAAGATGGATGATCCA	CTGGCTGGCTGTCCAATTAAATCT	61.412	TGGATCATCCATCTTAACATTTAGTGGT	60.59	135	141	insertion	AACACA
scaffold562	ATATATATATATATAT	AT(2*8)	2165715	16	GGGTGTTCCAGAGAAAGAGAACCAAATATATC[ATATATATATATATAT]TTATTTTAAGGAATTGGCTCCTGTGGTTATGGAGGCCAACAAGTCCCAGGATCTACAGTCTGCAAGCTG	GGGTGTTCCAGAGAAAGAGAACCA	62.267	CAGCTTGCAGACTGTAGATCCTGG	62.997	117	115	deletion	AT
scaffold562	TATATATATATATA	TA(2*7)	1400188	14	ACTGTTGGCTTATTTATGTTGTGTTCATATTGTAGAATTGGTATTCTGCTTTTCTCACTTAACAC[TATATATATATATA]TCAAGTATCGAAAATTATCTTTGTAAGTAATATTTAAAGCCACTATGTTATTTTCCATCAAGAGG	ACTGTTGGCTTATTTATGTTGTGTTCA	60.202	CCTCTTGATGGAAAATAACATAGTGGC	60.469	144	142	deletion	TA
scaffold562	ATATATATATATAT	AT(2*7)	824063	14	ACTTGATCGTGGTAGTCATTTTGTG[ATATATATATATAT]GTATATTGAGTTATCATTTTGTATGTCAGAAAGTTACACAATAATATATGTCAATTGTATCCAAATAAAACTGGAGGGGAATAGAA	ACTTGATCGTGGTAGTCATTTTGTGA	60.963	TTCTATTCCCCTCCAGTTTTATTTGGA	60.258	125	123	deletion	AT
scaffold562	TCTCTCTCTCTCTC	TC(2*7)	2277403	14	GCAATTTTGGCTACACTCACCACT[TCTCTCTCTCTCTC]TTTTATTCTAAAAGTAGGTAAGAATAGCTACACTTATTAAATACTTAAGTATGTTACTTACCATGCCACTATCAGCCAAGCAATT	GCAATTTTGGCTACACTCACCACT	62.055	AATTGCTTGGCTGATAGTGGCATG	62.24	123	121	deletion	TC
scaffold562	TGTGTGTGTGTG	TG(2*6)	1712591	12	GTCTTGCCCACAGCCAAGGTTATATAACTGTTAGCTATTTCTATTATTATTTCAAGATACATATTCAAAATTGCTATTT[TGTGTGTGTGTG]TTTTAATATATATTCTCTGCCCTTTTTTCCCCCATTTTCCAGTTCATTTTTGG	GTCTTGCCCACAGCCAAGGTTATA	62.923	CCAAAAATGAACTGGAAAATGGGGGA	62.386	144	140	deletion	TGTG
scaffold562	AGAGAGAGAGAG	AG(2*6)	2441545	12	GTTCACTGTTTGACCACATTGAGGGGAACCAGGGCAGCAGGGAAAAAAATGGAAATGGTTAGACTTCTTCATGCTTATATTAATATATATGTGTGTGTGTTATATATGTATGTGTT[AGAGAGAGAGAG]CAGGAGTGTGAGCTGAGGGGTTGAG	GTTCACTGTTTGACCACATTGAGGG	62.449	CTCAACCCCTCAGCTCACACTC	62.559	153	151	deletion	AG
scaffold562	TGTGTGTGTGTG	TG(2*6)	744331	12	TCTTGTTGTGAATGGGGCTTAAGATATTT[TGTGTGTGTGTG]TCAGATGTTTTCTCTAGGGGATTTTTTTTTTATTCTCTCAGCAATACTGTACAGATTTTGACATTCTTCTTCCAAACATGTTAAATGATGTTTTTAGTAAGTACGTAGAGGGAGAGGC	TCTTGTTGTGAATGGGGCTTAAGA	60.447	GCCTCTCCCTCTACGTACTTACTA	60.202	159	157	deletion	TG
scaffold2399	GTGTGTGTGTGTGTGT	GT(2*8)	97068	16	TCACATCTCTTCCTCCCTGGTCAGGGCCGCATTTCCAGGGGCCCATTATCTGCCCAGGGC[GTGTGTGTGTGTGTGT]GCACATGTGTGTGCGTGTGTGTGCGTGTGTACATAT	TCACATCTCTTCCTCCCTGGTCAG	63.193	ATATGTACACACGCACACACACGC	64.144	112	110	deletion	GT
scaffold2399	TCTCTCTCTCTCTC	TC(2*7)	61320	14	TGCTCCAAGTAGGCCCGTATATCTTCCTTCTTGGTAGTTCTCTCTCTCAT[TCTCTCTCTCTCTC]CAAAAAATCACAAAAACAAAAACAAAATCAAATTAAAACAAAAACAAATGCATACCACACCCCCAAT	TGCTCCAAGTAGGCCCGTATATCT	62.836	ATTGGGGGTGTGGTATGCATTTGT	63.154	131	129	deletion	TC
scaffold1329	AATAAATAAATAAATA	AATA(4*4)	592203	16	CTGTTTGTGTTCCCTCTCTCGCTGGCTGTCTCCATCTCTGTTGAATAAATAAATAAAATCTTC[AATAAATAAATAAATA]AAAAATAAAAAAAAACAAAGTATATGAACCCCACTTCTGATACTAGCTTACGA	CTGTTTGTGTTCCCTCTCTCGCTG	63.612	TCGTAAGCTAGTATCAGAAGTGGGGT	62.777	132	128	deletion	AATA
scaffold1329	AGAGAGAGAGAGAGAGAGAGAG	AG(2*11)	1098263	22	GGGCGGGGAATCTCTTTATCTTCCTTTCCATTTTCCTGTAAACTTAAAACTGCTTTAAAAAAATAAAGTCTATCTAAAAA[AGAGAGAGAGAGAGAGAGAGAG]GCACAAGAAGAGGAATTTGCTGTGTTCCTGAGAGGTAAGTGT	GGGCGGGGAATCTCTTTATCTTCC	62.855	ACACTTACCTCTCAGGAACACAGC	62.306	144	142	deletion	AG
scaffold1329	TCTCTCTCTCTCTCTCTCTC	TC(2*10)	1968606	20	ACTCCACACAGAGTTTGCTTGAGAT[TCTCTCTCTCTCTCTCTCTC]GCTGCCCCTCCCCCTGCTCACACATGCACCGTGCTCTCTCTTTCAAATA	ACTCCACACAGAGTTTGCTTGAGA	62.198	TATTTGAAAGAGAGAGCACGGTGC	61.388	94	88	deletion	TCTCTC
scaffold1329	GTGTGTGTGTGTGTGT	GT(2*8)	648577	16	CTCTGTGCCAATCTCCAACCATCAATAGGCATTATTTCCTCAACAAATAAAAATTTACATTTATGTATTTATGTAAGTGCAAATCTGTGTGTGTGC[GTGTGTGTGTGTGTGT]ACATATGTGTCCTCTGCTATCCCATCTCCACTG	CTCTGTGCCAATCTCCAACCATCA	62.918	CAGTGGAGATGGGATAGCAGAGGA	63.075	145	141	deletion	GTGT
scaffold1329	ATATATATATATAT	AT(2*7)	1863937	14	CAGGACAAGCCCTTTTCTATCAGGACCAAAAAACCCATATAAAATGACACATATGTATATATATGCATATATATATGC[ATATATATATATAT]GCATTCCTCTTTCTGCATGGTTTTGA	CAGGACAAGCCCTTTTCTATCAGG	61.165	TCAAAACCATGCAGAAAGAGGAATG	60.279	118	116	deletion	AT
scaffold1179	CACACACACACACACACACACACACACA	CA(2*14)	20642	28	TGAAGTGAATGAACTCTAGCAAGACTGATAATTAAAAAACAGATGGAAAGCG[CACACACACACACACACACACACACACA]CGCATTCACACACACAGAAACAATGTTAGGAATGAGCACGAAGGCACCACTATAGATCC	TGAAGTGAATGAACTCTAGCAAGACTGA	62.248	GGATCTATAGTGGTGCCTTCGTGC	63.102	139	135	deletion	CACA
scaffold1104	CTCTCTCTCTCTCT	CT(2*7)	306373	14	TTGCTCCTGCTATCTCTGTCTTGCTAC[CTCTCTCTCTCTCT]CAAATAAATAAATAAAATCTTAAAAAAAAAAAAGGCAAGGAGAAGAACCAGAATAAAGAGAGAGCAAAGCTACCATATACATATACCATATTGACACTGGGGGACTGAGACA	TTGCTCCTGCTATCTCTGTCTTGC	62.714	TGTCTCAGTCCCCCAGTGTCAATA	62.849	153	151	deletion	CT
scaffold87	TGTGTGTGTGTGTGTGTGTGTGTG	TG(2*12)	5431858	24	TCATGCAAATAAGACAAAGTGGTAGGGTTTTTAAAAATT[TGTGTGTGTGTGTGTGTGTGTGTG]TTCCATACACTGTAGTTTGCTCTGTAAATCTTTCATTTTTATCTCTCTCTGGGTGGGGGAG	TCATGCAAATAAGACAAAGTGGTAGGGT	62.949	CTCCCCCACCCAGAGAGAGATAAA	62.736	124	122	deletion	TG
scaffold87	CTCTCTCTCTCTCTCTCTCT	CT(2*10)	1055089	20	CTTCTGCCCCTCCTCCCACTTATG[CTCTCTCTCTCTCTCTCTCT]CAAATAGATAAATAAAATTTAAAAAGTAAATAAATAGAAACAATGCCATTTACAATAGCACTGAAAACAATCAAATGCTTAGGA	CTTCTGCCCCTCCTCCCACTTA	63.172	TCCTAAGCATTTGATTGTTTTCAGTGCT	62.247	128	126	deletion	CT
scaffold87	GTGTGTGTGTGTGTGTGT	GT(2*9)	2907393	18	AAGATCTTGCGGGTTTTACCAGGGGAGAAGCGTGTATTGGTGTTTTGCTGCC[GTGTGTGTGTGTGTGTGT]CACTGCTTTAGCTTTGGAGTGGGACTGGACCGGGGAGTGGGACAAGAACAGACACAG	AAGATCTTGCGGGTTTTACCAGGG	63.164	CTGTGTCTGTTCTTGTCCCACTCC	63.062	127	125	deletion	GT
scaffold87	CTCTCTCTCTCTCTCT	CT(2*8)	1072587	16	TTTTCAAGGAGAAAGCTTACCTACTCATAGATGTATCTCACAGATCTAATTCTCTC[CTCTCTCTCTCTCTCT]GTCACTCTCTAAATAAAAATGAGACTTTTAATAGGAAAGTTGATGCTTGAGTCACC	TTTTCAAGGAGAAAGCTTACCTACTCA	60.42	GGTGACTCAAGCATCAACTTTCCT	61.285	128	126	deletion	CT
scaffold87	ACACACACACACACAC	AC(2*8)	2782784	16	ATCAAAAGCCACACCTCCTTCTGCCT[ACACACACACACACAC]AACTCCCATGCATATCCATTAGTTTTAATCACACGGGCTTTCTGAGCTGCTAAGTATGTCAGTGTGAATCGGCTCTCATGT	ATCAAAAGCCACACCTCCTTCTGC	63.631	ACATGAGAGCCGATTCACACTGAC	62.931	123	121	deletion	AC
scaffold87	GAGAGAGAGAGAGAGA	GA(2*8)	5490545	16	ACACATGAGCAGTGACGATCAATCTGAGAGAAACATTATAAAAGATCTTCATTTATTTGTATTCCTCTAATAAGAATTTCATTTTAAGATCTAAAGACCTAGTAAATGATTAGAAAGTCAATGAGAGTT[GAGAGAGAGAGAGAGA]AATACTGTGCCATTATAACTCTGTTGAAAACAATAACTTTATCTACCTATTCCAATGAGGAACAAAAAAAATCAGATAGGGGCCTGGAATCTTGA	ACACATGAGCAGTGACGATCAATCT	62.583	TCAAGATTCCAGGCCCCTATCTGA	62.749	240	238	deletion	GA
scaffold87	CTCTCTCTCTCTCT	CT(2*7)	1543840	14	TCAAGTCATGATTCCACGGTCCTCCCTTGCCCCCTCCCCCCACTTGTC[CTCTCTCTCTCTCT]CAAATAAATAATAAATAAAATCTTTTAAAAAAAATAAGATGGTTATGTAGGTATCAACTACATAGAGTTTTACAGACCTTGTGAACTTAGACTCTCAT	TCAAGTCATGATTCCACGGTCCTC	62.423	ATGAGAGTCTAAGTTCACAAGGTCTGT	61.615	160	158	deletion	CT
scaffold87	CTCTCTCTCTCTCT	CT(2*7)	4688933	14	GAGTCTGCTTCTCCTCCTCCCCCTGCCCCTTCCCCTGCTTGTG[CTCTCTCTCTCTCT]CAAATAAATAAGTAAATAAATAAAATCTCAAAAAAATGAGGATAATAGTAATTCACAGGATTATGTGAGTATTAGACATAACATACGAAAAGCACATAGTAAAGTCCCTAATACTTAGTGGCTACTCACAAATGGTTGCT	GAGTCTGCTTCTCCTCCTCCCC	63.518	AGCAACCATTTGTGAGTAGCCACT	62.811	197	195	deletion	CT
scaffold2509	AATCAATCAATCAATCAATCAATCAATC	AATC(4*7)	62399	28	ACATGTGCTCTCTCCCTCTCTCTCTGACA[AATCAATCAATCAATCAATCAATCAATC]TTAAAAAAAATGTTGTTGGGGAATTGGACAAAGCAGCCAAGTG	ACATGTGCTCTCTCCCTCTCTCTC	62.99	CACTTGGCTGCTTTGTCCAATTCC	63.105	100	96	deletion	AATC
scaffold248	ACACACACACACACACACACACACACACAC	AC(2*15)	1100535	30	CGTTTCATTTTTAGGATGATTTGGCTCTAGTATACTAAGTGATATATATGT[ACACACACACACACACACACACACACACAC]TCACCCTAAGTACTACACCAGGCTGTGCGATGTAAAACAATGTTACATACATGTCGTAGGCTGCAGAAGT	CGTTTCATTTTTAGGATGATTTGGCTCT	61.044	ACTTCTGCAGCCTACGACATGTAT	61.948	151	157	insertion	TACACA
scaffold248	TGTGTGTGTGTGTGTGTGTGTG	TG(2*11)	1003968	22	TTCTCTCACTCCTTCCACATCATTGTAAATGTCAAGATTTCATTCTTTTTTAAAGCTCAGTAATATT[TGTGTGTGTGTGTGTGTGTGTG]TATCACATCATCTTTATCCATCCAGTAAACGGACATCAGCT	TTCTCTCACTCCTTCCACATCATTGT	61.936	AGCTGATGTCCGTTTACTGGATGG	62.722	130	128	deletion	TG
scaffold248	AGAGAGAGAGAGAGAGAG	AG(2*9)	92150	18	AAATCTGCAACCTAATCCCATAACCTAAAAACTGAGAGATTTTGGTAATCATTTAGCATTTATTTTTTTGTAAAGATTTTATTTATTTATTTGTCAGAGAC[AGAGAGAGAGAGAGAGAG]CATGAGCAAGGGAAGGGGCAGAGGAAGAAGCAGGCTTC	AAATCTGCAACCTAATCCCATAACCT	60.583	GAAGCCTGCTTCTTCCTCTGC	61.28	157	155	deletion	AG
scaffold1081	TGTGTGTGTGTGTGTGTGTGTGTGTGTGTG	TG(2*15)	375952	30	CATAGGGTAATAATCCACGGAGGGCTGGAAAAATCAGTGGTACCGTAGTAAATAGTACATCAAGGCTGGGGGAACATTT[TGTGTGTGTGTGTGTGTGTGTGTGTGTGTG]ACACACACGTATATAAAGCACATACATCA	CATAGGGTAATAATCCACGGAGGG	60.081	TGATGTATGTGCTTTATATACGTGTGTG	60.065	138	136	deletion	TG
scaffold1081	TGTGTGTGTGTGTGTG	TG(2*8)	819265	16	AGCTTGCTGTTTCTAGGAAGCCTAAATGAGCAAAAATTGCCATTTCTTTTTTAATCAAATT[TGTGTGTGTGTGTGTG]ATTTTCATGGCGTTCTCCTTAACCCA	AGCTTGCTGTTTCTAGGAAGCCTA	61.848	TGGGTTAAGGAGAACGCCATGAAA	62.572	103	99	deletion	TGTG
scaffold1081	ATATATATATATAT	AT(2*7)	950151	14	AGTCTCATGGCATTGCTAGGTGTTTCTTTTGTTACCATTTAGACCACTTAGTGTAACTCTG[ATATATATATATAT]TTTCTTTTTGCAATAGCTAGACATGTTTTATTGTTACTGTTGTGCACATAGCCCCAGGATGTCTTTGCTT	AGTCTCATGGCATTGCTAGGTGTT	62.394	AAGCAAAGACATCCTGGGGCTATG	62.996	145	143	deletion	AT
scaffold42	TGTGTGTGTGTGTGTGTGTGTGTGTGTG	TG(2*14)	1496369	28	CGGACTGTACCAGCTCCACCTATAGTTTGAGAACCCC[TGTGTGTGTGTGTGTGTGTGTGTGTGTG]TCTTACTTAATACTGGATTGTAATATTAACATAGCACTATAGCAATAAAGATACTTTGAAAAATTACCCAAAGCTCACTGTCTTTGTCCA	CGGACTGTACCAGCTCCACCTATA	63.042	TGGACAAAGACAGTGAGCTTTGGG	63.269	155	153	deletion	TG
scaffold42	TGTGTGTGTGTGTGTGTGTG	TG(2*10)	1477260	20	GGATGCTTATTCTCACTGGGTTGGTCATTGTTTCTAACTTGTTCATCAGACATAGCATACACTTATGTAGTGAC[TGTGTGTGTGTGTGTGTGTG]TATGGAATGTGTCTGATCAAATACTTTGTGAGTTCAAACTATTTCAGACTGAGA	GGATGCTTATTCTCACTGGGTTGG	61.464	TCTCAGTCTGAAATAGTTTGAACTCACA	60.636	148	146	deletion	TG
scaffold42	ACACACACACACACACAC	AC(2*9)	1218210	18	CCTCAGAAACTGGACAGCCATTGTGCTAATACATATATATACTGT[ACACACACACACACACAC]TACACACAGCAATCCCGTAAGTATATCAAGTGTTACAATTTTAGAGGCATGCTTTTATACATCATTTTATTTGGCTCTGGGAAACAGGCA	CCTCAGAAACTGGACAGCCATTGT	63.098	TGCCTGTTTCCCAGAGCCAAATAA	62.833	153	159	insertion	TACACA
scaffold1871	ATAATAATAATA	ATA(3*4)	255533	12	CCTTCCACCCCCAATTGCAATAGTAATAGAATCTCATGATCACTGATCACAGATCACCATAATGAATATT[ATAATAATAATA]AAAAAGTTAAAAATATCATGAGAATTACCAAAATCTGACACAGAGATATGAAGTGAGCGAATGTTGTGGGAA	CCTTCCACCCCCAATTGCAATAGT	63.201	TTCCCACAACATTCGCTCACTTCA	63.023	154	151	deletion	ATA
scaffold1871	GAGAGAGAGAGAGAGAGAGAGAGAGAGAGA	GA(2*15)	788454	30	TCCACTCACACCTAATGCACACACACAC[GAGAGAGAGAGAGAGAGAGAGAGAGAGAGA]ACAAACCAGCCTACCGACATCTTTTGAAGTTCTAGATTTAGTTATGCAAAGTCAAATATCTTCAAGAGCCAACCTGCCTGTCTATCTCCTCCAT	TCCACTCACACCTAATGCACACAC	63.07	ATGGAGGAGATAGACAGGCAGGTT	62.742	152	158	insertion	CGAGAG
scaffold1871	CACACACACACA	CA(2*6)	596348	12	GCAGGCCTAACTGGTAACTTCAACTCCTGTGTGTTATTAGTT[CACACACACACA]TACATACACACCCACACCTCCACCTAG	GCAGGCCTAACTGGTAACTTCAACT	63.001	CTAGGTGGAGGTGTGGGTGTGTAT	63.44	81	79	deletion	CA
scaffold1871	ACACACACACAC	AC(2*6)	522264	12	TAGGTCACATTTGCAGACCAGAGTTAACATTTGAAACTTGAATGTGTGTTTATGTATCTGATATCTATACAT[ACACACACACAC]ATATATGCCTCCTGCTCATGAAATATTTATTCTGGAGAACTGAGATGGAGTATTTCT	TAGGTCACATTTGCAGACCAGAGT	61.786	AGAAATACTCCATCTCAGTTCTCCAGA	61.024	141	139	deletion	AC
scaffold931	ATAAATAAATAAATAAATAAATAAATAA	ATAA(4*7)	1441483	28	GTTCACTTACGCAGGCTCTCTCTCGCAAAAAGAAATATAAAT[ATAAATAAATAAATAAATAAATAAATAA]ATGGAATATATTTTTCATGGGGAAAATAGCCGAAAAAACATTACTTTCCTTCAGTCCTTTGCTGA	GTTCACTTACGCAGGCTCTCTCTC	62.959	TCAGCAAAGGACTGAAGGAAAGTAATGT	62.889	135	131	deletion	ATAA
scaffold931	TGTGTGTGTGTGTGTGTGTGTGTGTGTG	TG(2*14)	749013	28	TCAGCCAACTATCTACCCTGACCATGAGTAAGGACAGATGTATATAGGCTTTGGGGTGTGTGTGTA[TGTGTGTGTGTGTGTGTGTGTGTGTGTG]TAAAGGGATCATTCTGTGGCAGATGCGGATT	TCAGCCAACTATCTACCCTGACCA	62.667	AATCCGCATCTGCCACAGAATGAT	63.042	125	121	deletion	TGTG
scaffold349	TGTGTGTGTGTGTGTG	TG(2*8)	1555747	16	TCCACAGTACTTTCACAAGCCTTTATATTTTAAATTATATTTTATAAACAT[TGTGTGTGTGTGTGTG]TTCATTTCTCCTTTTCCTATCCCTGAAAGATGTTTTTCTTTCTCATCAATTTGGTTCATCCATTTCAGAGTCATTAACAATCCACAGATGTGC	TCCACAGTACTTTCACAAGCCTTT	60.628	GCACATCTGTGGATTGTTAATGACTC	60.676	160	158	deletion	TG
scaffold349	GTGTGTGTGTGTGTGT	GT(2*8)	1285897	16	AGCGTTTTAATGAAAAGTGGTGGCAAAATGATAAGAAGAATTCAAATAGGGAAAGTATG[GTGTGTGTGTGTGTGT]TTGCACACACGTGCATATGTGTATGCGTGCTTGCACACAAGCACCTGCCCACACTACAAAT	AGCGTTTTAATGAAAAGTGGTGGCA	62.409	ATTTGTAGTGTGGGCAGGTGCTT	62.909	136	134	deletion	GT
scaffold349	CTCTCTCTCTCTCT	CT(2*7)	288010	14	CTGAATTCCCCAAACAGGCACCTATTTTGGA[CTCTCTCTCTCTCT]TTTTTTAAATGAAGTTGACAAGATCCTGCCAGAAGTTGGAC	CTGAATTCCCCAAACAGGCACCTA	62.881	GTCCAACTTCTGGCAGGATCTTGT	62.859	86	84	deletion	CT
scaffold349	CTCTCTCTCTCTCT	CT(2*7)	1659290	14	ACTGCGTGGTATTACTGAAGATGTCAAGACACAGTCTTCAGCC[CTCTCTCTCTCTCT]CCCTTATAACCATGGCCAATTCATCAACATGATCTGTCCATTTTACCTCCTAAATATCTTGATTTTGCATCTACTTTTCTCTCTTTTAACTGTCCCGTCACCC	ACTGCGTGGTATTACTGAAGATGTCA	62.242	GGGTGACGGGACAGTTAAAAGAGA	62.309	160	156	deletion	CTCT
scaffold1193	AGAGAGAGAGAGAGAGAGAGAG	AG(2*11)	351709	22	TGAAAATGCAAATCAAGCAGTGGGA[AGAGAGAGAGAGAGAGAGAGAG]AAAGAGGGAGAGATGGAGAAAGGGAGAGAACCAATGGG	TGAAAATGCAAATCAAGCAGTGGGA	62.197	CCCATTGGTTCTCTCCCTTTCTCC	62.694	85	83	deletion	AG
scaffold1193	GAGAGAGAGAGA	GA(2*6)	222561	12	CCTCTCTCACCCTCTTACCACCATTTGCAAAGAACCATCTGTAGAAAGGATGCTCTAAATCCCTCAACTTTAGATTCTTCTAGATAGCCCCCCCCCTGCCTTTTTTTCCCCTTGGTGGAG[GAGAGAGAGAGA]GTGCTGTGGACAGGAGGAACACATCCAC	CCTCTCTCACCCTCTTACCACCAT	62.967	GTGGATGTGTTCCTCCTGTCCAC	62.986	160	158	deletion	GA
scaffold1839	TGTTTGTTTGTTTGTT	TGTT(4*4)	481179	16	TCATGGCTAGTTTTGGGCTCAACAGACATGAGGATAAGCATATGGTCATCCAAGGCTTGCTGTAGGCCAAACAGTGAACGAGGCAGGA[TGTTTGTTTGTTTGTT]TTTGCCTTTGGCAGCTCATCTAGAG	TCATGGCTAGTTTTGGGCTCAACA	62.818	CTCTAGATGAGCTGCCAAAGGCAA	62.966	129	125	deletion	TGTT
scaffold1839	AGAGAGAGAGAGAGAGAGAG	AG(2*10)	902608	20	TTGCAGACTGCTGACTTCTTGTGTCCTCACATGGTGGAA[AGAGAGAGAGAGAGAGAGAG]AAGCGAGCGAGCGAGTGAGCTCTCTGGGGCTGTCTTCGTAAGGGCACTAAT	TTGCAGACTGCTGACTTCTTGTGT	62.96	ATTAGTGCCCTTACGAAGACAGCC	62.718	110	106	deletion	AGAG
scaffold1839	AGAGAGAGAGAGAGAGAG	AG(2*9)	1090440	18	ACCCGCTCTTTTGGATTATGGTCCCCTGACACATCAATCGTTGTTCCTTTTTTTTTTTTTTTTAAAGATTTTTTTATTTT[AGAGAGAGAGAGAGAGAG]TGAGAGAGCAAGCATGGGGTGGGGTCTGAGGGAGAAGGAGAGAAA	ACCCGCTCTTTTGGATTATGGTCC	62.985	TTTCTCTCCTTCTCCCTCAGACCC	62.905	143	141	deletion	AG
scaffold1839	ATATATATATATATATAT	AT(2*9)	1153715	18	TGATATGGAAGGGGGAAGTGGTGAG[ATATATATATATATATAT]GTACAGGCTGGCAAGTTTCCATTCTGGCCTCGATTCAGGTACATAGCTGAGGCAACCAG	TGATATGGAAGGGGGAAGTGGTGA	62.941	CTGGTTGCCTCAGCTATGTACCTG	63.006	102	100	deletion	AT
scaffold1839	TATATATATATATATA	TA(2*8)	1068828	16	GGGCAGGTTCCAGTACCATATCCTAGTGAGAAATTATTATTTTTTTCTTTTTTCATGAGGG[TATATATATATATATA]AACTCCAACACTTTTCCTAATGTTTGGCTGGGCAATAGTGGT	GGGCAGGTTCCAGTACCATATCCT	63.583	ACCACTATTGCCCAGCCAAACATT	63.381	119	117	deletion	TA
scaffold1839	TCTCTCTCTCTCTC	TC(2*7)	1159422	14	TTTCTTCCCATATCTCCCCACCCATCTCCCCTTCAGCAGCCCTCAGTTTGTTTCCCAGAGTTAAGAGTCTCACATGCTT[TCTCTCTCTCTCTC]TGATTTCTTCCCATTCAGTTTTCCCTCTCTTCCC	TTTCTTCCCATATCTCCCCACCCA	62.957	GGGAAGAGAGGGAAAACTGAATGGG	63.08	127	125	deletion	TC
scaffold982	ACACACACACACACACACACACACACACAC	AC(2*15)	454898	30	CCCCCAAAATTCCTCCTGTTTCATGAGGTGTTTATAAAGGACTTAGAGTAATGATTAGCTTTCATCCA[ACACACACACACACACACACACACACACAC]GTACGTATATTTAGGGTCATGATCTCCAGATGCTGGAGAGAAAGCAGTGA	CCCCCAAAATTCCTCCTGTTTCATG	62.316	TCACTGCTTTCTCTCCAGCATCTG	62.658	148	144	deletion	ACAC
scaffold982	TCTCTCTCTCTCTCTC	TC(2*8)	151784	16	GAATCGAGTCCCACATCAGGCTTCCTGATCAGCGGGGAGCCTGCTTCTCCCTCTGCCTGCCACTCCTCCTGCTTGTGT[TCTCTCTCTCTCTCTC]TGACAAATAAATAAATAAAATCTTTAAAGAAAAAAACAGCAACTAGCAAGTGTTACTTTCATTGGT	GAATCGAGTCCCACATCAGGCTTC	63.282	ACCAATGAAAGTAACACTTGCTAGTTGC	62.682	160	158	deletion	TC
scaffold270	GTGTGTGTGTGTGTGTGTGTGTGT	GT(2*12)	73479	24	CTCTGTGGCTGGCGTGTGTGC[GTGTGTGTGTGTGTGTGTGTGTGT]ATGTGTATGTGTGTGTATGTTCCCACGGGTCTCTCTC	CTCTGTGGCTGGCGTGTGTG	63.92	GAGAGAGACCCGTGGGAACATACA	63.46	82	80	deletion	GT
scaffold270	AGAGAGAGAGAGAGAGAG	AG(2*9)	654593	18	TTATGCCATCAGGTAAGTGTGGGCAAGATAAAGGCTCTTCTTTACTCTCAGACTTCTTTTTAGGCAATTTTAAAAAAATATTTTATTCATTTATTTGAGAGAGAGGGACTC[AGAGAGAGAGAGAGAGAG]AATAAGCCGGAGAAGAGGCAGAGG	TTATGCCATCAGGTAAGTGTGGGC	62.984	CCTCTGCCTCTTCTCCGGCTTAT	63.712	153	151	deletion	AG
scaffold270	AGAGAGAGAGAG	AG(2*6)	421614	12	GCCTTTATCTCATGTAGTGGCTCCACGTCCAGAGTAC[AGAGAGAGAGAG]ACAGAATTTTATTGTAGAAACTCTCTGGGAAATACTTGCCTTAGTATCTCTGAGGAGGA	GCCTTTATCTCATGTAGTGGCTCCA	62.431	TCCTCCTCAGAGATACTAAGGCAAGT	62.294	108	106	deletion	AG
scaffold1694	AACAACAACAAC	AAC(3*4)	940089	12	GTTGCAGCTTGGTTTGCCAGATAAAATATTAGATGTCCAGTTAAATTTGAATTGCAGACA[AACAACAACAAC]AAAAATATTTAAGTGTCAGTATGCTTCCTGCAATATTTGGGTATTTATTTTTATTTGCTAAATCTGGCAGCCCTGGTTGTA	GTTGCAGCTTGGTTTGCCAGATAA	62.586	TACAACCAGGGCTGCCAGATTTAG	62.687	153	150	deletion	AAC
scaffold1694	TGTGTGTGTGTGTGTGTGTGTGTGTGTG	TG(2*14)	357863	28	CCTACACTGTTGGGGGAATGATGGAGTAGGA[TGTGTGTGTGTGTGTGTGTGTGTGTGTG]TACGTGTGTGTTCACAGGGAAAACA	CCTACACTGTTGGGGGAATGATGG	62.99	TGTTTTCCCTGTGAACACACACGT	63.371	84	82	deletion	TG
scaffold1694	CACACACACACACACACACA	CA(2*10)	967407	20	ATATGCCCTTACACAAGCACGCTTGCACGAGCACCCAAC[CACACACACACACACACACA]CGATAAGCCGCCCTTGCTGTTCCTATGCAATACAGCCTGACATAACCAAACAGACAGGTCCCTGGCCACCCTGCAGATGTAGTGTGTGACAAGTTCCTGGC	ATATGCCCTTACACAAGCACGCTT	63.208	GCCAGGAACTTGTCACACACTACA	63.009	160	166	insertion	CCACAC
scaffold1258	GTGTGTGTGTGTGTGTGTGTGTGT	GT(2*12)	720303	24	TGGAAAATCACGTTGTAGGAGTGGTCAA[GTGTGTGTGTGTGTGTGTGTGTGT]GCGTGCGTGAACTCTGTTGCTTTCATTGAAAATAACTGCAGAAATGCAAAAACATAGAAGGGTAATATTGAGGTCTTCCAGGGAGACCACACCCTAATCCCTGAAACC	TGGAAAATCACGTTGTAGGAGTGGT	62.433	GGTTTCAGGGATTAGGGTGTGGTC	62.924	160	158	deletion	GT
scaffold1258	ACACACACACACACACACACAC	AC(2*11)	1295476	22	GGAAACCCTCCCACTTAGGCAAAAATTTACACACCTGCAT[ACACACACACACACACACACAC]TCATGCACAAAACAAATGTTCTTATAAAAAGACTCAGTTGTCACTTGTATTCCATAATTTGAAAGGTATTGCTACGACTTTCACTTCACAGTTTCC	GGAAACCCTCCCACTTAGGCAAAA	63.071	GGAAACTGTGAAGTGAAAGTCGTAGC	62.405	158	156	deletion	AC
scaffold1258	ATATATATATATATATAT	AT(2*9)	833339	18	CTGAGCACCTACTATGGGTTGAGCATCTTGCCTCCATCCCTTCTAACAGTGTCCTTCAAGGTTATTATGTGATCC[ATATATATATATATATAT]ACTAACTTCAGTGAAGATACATCATTTGCTTAAGTTTTCATAGTCGGTCAATGGCATCATCTGGAT	CTGAGCACCTACTATGGGTTGAGC	62.77	ATCCAGATGATGCCATTGACCGAC	63.082	159	157	deletion	AT
scaffold1270	GTGTGTGTGTGTGTGTGT	GT(2*9)	267341	18	TGAGAATCGTTCAACAGGTCTGTGACC[GTGTGTGTGTGTGTGTGT]TCAAACTGAAAAAAGACCATCTAGGGAATAAACTCTTAACATCACTCCCCTCATCCAAATATGGTTTTCTTTGTCCAAGTTGATTCCTTTGACCTCAGATCCCACG	TGAGAATCGTTCAACAGGTCTGTGA	62.184	CGTGGGATCTGAGGTCAAAGGAAT	62.44	151	149	deletion	GT
scaffold1270	TGTGTGTGTGTGTG	TG(2*7)	487641	14	GATTTGGCAGATTTTCCCACCAGCTGTCAGAGTGGATACCTACAGAAGCAAATGTTCCCTTTCTCATCCCAGAGATGCTC[TGTGTGTGTGTGTG]TATGTGTGTGTGGGCACATGTCAATCTGCTCTCCAAGGAAACTTCACG	GATTTGGCAGATTTTCCCACCAGC	62.945	CGTGAAGTTTCCTTGGAGAGCAGA	62.824	142	140	deletion	TG
scaffold979	TATATATATATATA	TA(2*7)	832536	14	CACCACAGGACAGGAAAGGCTTACTTGGTACAATGAGCCAACAAGTCTTACTGAATTTCTTAAGAT[TATATATATATATA]TTTTTCAACTCCTGCAAACTGCTTCAGAATAGAAGAAGGTAAGTGAGCCGGGT	CACCACAGGACAGGAAAGGCTTAC	63.369	ACCCGGCTCACTTACCTTCTTCTA	62.893	133	129	deletion	TATA
scaffold207	CACACACACACACACACACACACACA	CA(2*13)	3176747	26	GGGGCTGGGAGGATATGTTCTACAAAGCCATACACATGTGCAAATGTG[CACACACACACACACACACACACACA]CTTACATGTTTTGTACAGATGTCCCTGATGTGT	GGGGCTGGGAGGATATGTTCTACA	63.339	ACACATCAGGGACATCTGTACAAAACA	62.747	107	105	deletion	CA
scaffold207	TCTCTCTCTCTCTCTCTCTCTC	TC(2*11)	2306732	22	GCTTCCCCGATCAATGCATGTACTTAATCTT[TCTCTCTCTCTCTCTCTCTCTC]TTTTTTTAAGGTTTTATTTTTAAGTAATTTCCACACCTAGTGAGGGGCTTGAACTCACAACCTCCAGGTTGAGTTGCATGCTCAACCAACTGA	GCTTCCCCGATCAATGCATGTACT	63.314	TCAGTTGGTTGAGCATGCAACTCA	63.267	146	144	deletion	TC
scaffold207	CACACACACACACACACACA	CA(2*10)	4445104	20	GCTACTGCATCAGTCATTATTTTGGTTAGAGAGAACAAGTAAATTATCTTTCACAGTACAATGTGGTATAGATCAGAAAAGATTAGTCATGAGTTGGTAACAGATAAATGATGGATACACAGGGATTTATTATACTATTCTCTTTACATT[CACACACACACACACACACA]GTAGACATTTCCATAATAAAAAGGGGTTTTTTTAATTACATATGAAACATAATTATATGAATAAAACAGCATGAAATTCAGAGGAAGATTATGTAGATCCCGTACAAATCCCTTAACGGCCACAA	GCTACTGCATCAGTCATTATTTTGGTT	60.629	TTGTGGCCGTTAAGGGATTTGTAC	61.58	295	291	deletion	CACA
scaffold207	CTCTCTCTCTCTCTCTCTCT	CT(2*10)	3137166	20	CCAGCGGTATACTGAGCAAGTGTGCCTGTGAATGAGGCAGAGAGGAGGCTGGCAGAGAACATGTGGATTTCCTGCCTTC[CTCTCTCTCTCTCTCTCTCT]CACACACACGTACACATGCACAAAGG	CCAGCGGTATACTGAGCAAGTGTG	63.492	CCTTTGTGCATGTGTACGTGTGTG	63.047	125	123	deletion	CT
scaffold207	GTGTGTGTGTGTGTGTGTGT	GT(2*10)	922181	20	CTATATTCCACAACCGCGTCCCAACTTTTGCCTTATCCAGCCACCTGGCCCCGAAACCAATATTTACTTATTTGTCTTTACATCAATTTTGC[GTGTGTGTGTGTGTGTGTGT]TTAACGTATGTAAACGGATGCCCAAAAGACACAGT	CTATATTCCACAACCGCGTCCCAA	63.003	ACTGTGTCTTTTGGGCATCCGTTT	63.519	147	153	insertion	CGTGTG
scaffold207	GAGAGAGAGAGAGAGA	GA(2*8)	972708	16	AGCCCTGGTTTTGCACATCTTACAGATAGGGAAACTGAGGCAGGGGCAGCTAAGATCACAGCTGAGATGTTCTTTTTTTAGAAGATGTTATTTATTT[GAGAGAGAGAGAGAGA]ACAAGCATGAGCAGGGGGAGGGGCAAGAGGCAAGGAGACTCCCCTT	AGCCCTGGTTTTGCACATCTTACA	63.06	AAGGGGAGTCTCCTTGCCTCTTG	63.817	159	157	deletion	GA
scaffold207	ACACACACACACAC	AC(2*7)	12863	14	CGTTCTCTCTCGCTCTCTCTCAAATAAATAAATAGATCTCAAAAAAAAAAAAAAAGAATTTGCACAGGCACACAA[ACACACACACACAC]AGAAAGCATCTGGCACATTTCACACATCATCTCAGGGGTGAGTGTGTAACC	CGTTCTCTCTCGCTCTCTCTCAAA	61.912	GGTTACACACTCACCCCTGAGATG	62.662	140	136	deletion	ACAC
scaffold2217	AATAATAATAAT	AAT(3*4)	200209	12	TGGAACTCAAAGCTAAACACCTTAAAATAGAGATTAAACAAATTCAATCTGTTTTG[AATAATAATAAT]GGAAATAAATCCACAGCTGGATAAATTCCAACAAAATTCTGAATTACGAAGAAAAATGTAATTTTATAAAAGATCCTGCTGATAGGAACCAA	TGGAACTCAAAGCTAAACACCTTAAAAT	60.167	TTGGTTCCTATCAGCAGGATCTTTT	60.281	160	157	deletion	AAT
scaffold2217	CTCCTCCTCCTC	CTC(3*4)	908137	12	TTCACTTATCCTTGGGGCATGTGGACCGAGTTCAAAGCTGAACACCACCTG[CTCCTCCTCCTC]CTTCAGGGAGAGCAATTGAACAAACCAAACAGGGAGCTTTGAGC	TTCACTTATCCTTGGGGCATGTGG	62.942	GCTCAAAGCTCCCTGTTTGGTTTG	63.045	107	104	deletion	CTC
scaffold2217	GTGTGTGTGTGTGTGTGTGTGTGTGT	GT(2*13)	417501	26	CAGGATAGGGGCATAAGGGAGGATTATAAGCTACAGGGCGTGTGTGTGCGTGC[GTGTGTGTGTGTGTGTGTGTGTGTGT]GGTGTGTTTGCACTGAGCAGGACAATTGGGACAGTTCTGGACACGA	CAGGATAGGGGCATAAGGGAGGAT	62.94	TCGTGTCCAGAACTGTCCCAATTG	63.07	125	123	deletion	GT
scaffold2217	GTGTGTGTGTGTGTGTGTGTGTGT	GT(2*12)	505661	24	TTGTGCCCATCACCTTCGACTAAGGCTTTGAACTTTGTGTGTGTGA[GTGTGTGTGTGTGTGTGTGTGTGT]TAAAGATTTTACTTTTAGGTGTTCTCCACAGCCAACATAGGGTTGCACTCACAGCCCTGAGATCAGGAGTTGCATGCTCTCC	TTGTGCCCATCACCTTCGACTAAG	62.893	GGAGAGCATGCAACTCCTGATCTC	63.059	152	150	deletion	GT
scaffold2648	ATCTATCTATCTATCTATCT	ATCT(4*5)	10571	20	TGAATAGACAGAAAGATCTCAGATTGCTTTTTTCACACATGTTGC[ATCTATCTATCTATCTATCT]ATCATCTATCTATCTATATATCATATATTATTTGTATATGTATAATTATTAAACATGTTGAACAATCTCAGCTTGGA	TGAATAGACAGAAAGATCTCAGATTGCT	60.377	TCCAAGCTGAGATTGTTCAACATGT	61.21	142	138	deletion	ATCT
scaffold293	TGTGTGTGTGTGTGTGTGTGTGTGTGTG	TG(2*14)	11376	28	ACCCCCATGTTCATTGCAGCATTATTTACAATAGCCAAGACATAGACACAACATAAGGGTCTATTAACAGAGGAATGGATAAAGAAAATC[TGTGTGTGTGTGTGTGTGTGTGTGTGTG]TAATGAAATATTATTCGGTCAAGCAAAAAGTCAGGCAAG	ACCCCCATGTTCATTGCAGCATTA	63.2	CTTGCCTGACTTTTTGCTTGACCG	63.301	157	155	deletion	TG
scaffold293	ACACACACACACACACACACACACACAC	AC(2*14)	2504123	28	TGGCAATCCTGATATAATCACAGTTACTTAAAATCACAAAATCAATAAAATCAACTATTCAT[ACACACACACACACACACACACACACAC]AGACAATAGCTCACCAGAAAATTGATAGTGATTTTCTGAGAGGTGGGAGC	TGGCAATCCTGATATAATCACAGTTACT	60.43	GCTCCCACCTCTCAGAAAATCAC	61.178	140	134	deletion	ACACAC
scaffold293	CTCTCTCTCTCTCTCTCTCT	CT(2*10)	1577446	20	CCTGCTTAGTGGGGAGTCTGTTTCTCCCTCTTCCTCTCCATCTGCCTCTCCCCTGCTTGTG[CTCTCTCTCTCTCTCTCTCT]CAAATAAATAAATAAAATCTTTAAAAAAAGGAACTGGACAGATGGGGGACAAAGACAACAGGGAGCGATTTCACTG	CCTGCTTAGTGGGGAGTCTGTTTC	62.901	CAGTGAAATCGCTCCCTGTTGTCT	63.122	157	155	deletion	CT
scaffold293	AGAGAGAGAGAGAGAGAG	AG(2*9)	2557945	18	AGGCATAAAGGGAATCTTTACAAATGGAAAGAAATACTATGTATCTAGATTGGAAAATCTAATATGAATCTAAATTATTTTGGATGATCTTTGGTGCAATAAATTTAGTCAGAAGTTTATTTTTAAAAAGATTTTATTTATTTATC[AGAGAGAGAGAGAGAGAG]CACAAACAGGGGAAGGGGCAGGAGGGAGGCAGACTCCCCACTGAGCAAGGAG	AGGCATAAAGGGAATCTTTACAAATGGA	61.226	CTCCTTGCTCAGTGGGGAGTC	62.115	216	214	deletion	AG
scaffold293	TGTGTGTGTGTGTGTGTG	TG(2*9)	839113	18	TCTTCCTCTATTTTATCGATTTGGGTGTT[TGTGTGTGTGTGTGTGTG]AATGAGAGAAAACAGAGAGGGAGAGAAGTTGAGGAGA	TCTTCCTCTATTTTATCGATTTGGGTGT	60.587	TCTCCTCAACTTCTCTCCCTCTCT	61.566	84	82	deletion	TG
scaffold293	GAGAGAGAGAGAGAGA	GA(2*8)	121498	16	TTTGACAAGGACTCCAAGACCCTTAAGTGGGTAAAAGACAATATTTTCAAGATTTTATTTAT[GAGAGAGAGAGAGAGA]GCATGAGTGAGGTTGGGGGGAGGGGCAGAGGGAGAAACAGATTCCAT	TTTGACAAGGACTCCAAGACCCTT	61.925	ATGGAATCTGTTTCTCCCTCTGCC	62.457	125	131	insertion	TGAGAG
scaffold293	TGTGTGTGTGTGTGTG	TG(2*8)	281919	16	TGGCCAACAAGGAGAAAACTCACAGGTTACAAGC[TGTGTGTGTGTGTGTG]AAATAGTAGCCTGACTACTATTTCAGTTTAGTTTAGAGCTGTGGTTTGTTCTGGAAAAGACTTGATGTCACATTTAAAAAAATGCCTGCTACCCGAAAATACAAGT	TGGCCAACAAGGAGAAAACTCACA	62.936	ACTTGTATTTTCGGGTAGCAGGCA	62.621	156	154	deletion	TG
scaffold293	ACACACACACACACAC	AC(2*8)	2696640	16	CAAGGTCAAGAAAAAGACTAGGGGGAATTTGAATACACAG[ACACACACACACACAC]GCACACACACGCACACACCACAGGGTCTCACATAATTACTAACGGTGAGGTGTGAATTTGGCTCTGAGCTACCTGGCAGCCTAAGCAATAA	CAAGGTCAAGAAAAAGACTAGGGGGA	62.389	TTATTGCTTAGGCTGCCAGGTAGC	63.031	147	143	deletion	ACAC
scaffold4072	TCTCTCTCTCTCTC	TC(2*7)	108303	14	CCCCATTATCTCCTCCCTCCTGAAACTTTTCAACTAACCTGTACTTTTGTTGTTTCCAATAAAAGCAATATACATTTTGGAAGATCAGAAAATCTCA[TCTCTCTCTCTCTC]TTCCTGAACACCCCTCCATACACAAC	CCCCATTATCTCCTCCCTCCTGAA	62.813	GTTGTGTATGGAGGGGTGTTCAGG	63.147	137	133	deletion	TCTC
scaffold1552	TTCATTCATTCATTCATTCATTCATTCA	TTCA(4*7)	315180	28	CTCCCTAGGAAATGCTGTTGCTGT[TTCATTCATTCATTCATTCATTCATTCA]TTTGCTCATTCATTCGTTCATTCAGTAAATGTCTGTTGAGCACAGCTCTAAACCAGGCACCATGGTGACACAGGAGAAAACC	CTCCCTAGGAAATGCTGTTGCTGT	62.92	GGTTTTCTCCTGTGTCACCATGGT	63.046	134	130	deletion	TTCA
scaffold1103	AATAATAATAAT	AAT(3*4)	1117302	12	TTTCAACGTGGTGCCAGTGTTCTACAC[AATAATAATAAT]ACTCATTTCTCCATTAACGTAAAAAAAATATTTCTACCTTCAATGTAGGTACAGGCAAAGGGAAGAATTTAATGAATGGAACACAGCCAAGTCAGTCGTTA	TTTCAACGTGGTGCCAGTGTTCTA	62.957	TAACGACTGACTTGGCTGTGTTCC	63.05	140	137	deletion	AAT
scaffold1103	TGTGTGTGTGTGTGTGTGTGTGTG	TG(2*12)	420341	24	GGCCCTATTTTAGGTTCCTGGACCAAATTCCAA[TGTGTGTGTGTGTGTGTGTGTGTG]GTAGGGGGTACTTCCCACACAACATCAAGGA	GGCCCTATTTTAGGTTCCTGGACC	62.76	TCCTTGATGTTGTGTGGGAAGTACC	62.724	88	86	deletion	TG
scaffold1103	CACACACACACACA	CA(2*7)	865931	14	AGCATGCAACTCTTGATCTCAGGGTTGTGAGTTTGAGCCCCATGTTGGACATAGGGCCTACTTTAAAAAATAAATAAATAAAAATAAACACCCCCC[CACACACACACACA]AATAATAAAAAATAAAACAACACACTTCTGTCCTGGTTCA	AGCATGCAACTCTTGATCTCAGGG	62.972	TGAACCAGGACAGAAGTGTGTTGT	62.385	150	146	deletion	CACA
scaffold1103	TCTCTCTCTCTC	TC(2*6)	73075	12	AGCCTCCAAATAAGCAAAGACATTG[TCTCTCTCTCTC]TGTAGTATACTCAAGATCCAGGGTTGACCCCTGAAGGCACTAATA	AGCCTCCAAATAAGCAAAGACATTGT	61.702	TATTAGTGCCTTCAGGGGTCAACC	62.155	82	80	deletion	TC
scaffold994	CTCTCTCTCTCTCT	CT(2*7)	657957	14	GAGTCTGCTTCTCCCTCTAACCCTACCCACCCCCACTCACGCTTGCTCC[CTCTCTCTCTCTCT]CAAATTAATAAATAAAATCTAAAGATAAAGTTGTAATTTGTAAATATGCCTTGACCAATAAAACTGACAAGGAAGACGAGGATGC	GAGTCTGCTTCTCCCTCTAACCCT	62.953	GCATCCTCGTCTTCCTTGTCAGTT	62.886	148	146	deletion	CT
scaffold241	ACACACACACACACACACACACACAC	AC(2*13)	2238461	26	ACTGCAGCATTATTCACAATAGCCAAAATATGGAAACAAACTAAGTGTTCATCAACAGATGATTGGATACAGAAAATGTGGCAT[ACACACACACACACACACACACACAC]TAATGGTATGTCTATATGTGTGTATGTGTATAGATCTATATCTGTTTCATTGATATATATACAATGATATATACATAGATTCATATATACAATGGAATATTATTCAGCCATTAAAAAGAAAACCTGCT	ACTGCAGCATTATTCACAATAGCCA	61.384	AGCAGGTTTTCTTTTTAATGGCTGAA	60.408	238	236	deletion	AC
scaffold241	ACACACACACACACACACAC	AC(2*10)	812587	20	GGATGGATCTTGAAAACGGAGTGGAAAGAGATAAAGCAAAGAAATAGTAACAATCACATAACTTAAAAAT[ACACACACACACACACACAC]GCACATACAGAGCAGTGCAATCTCT	GGATGGATCTTGAAAACGGAGTGG	61.692	AGAGATTGCACTGCTCTGTATGTG	60.919	115	113	deletion	AC
scaffold241	CTCTCTCTCTCTCTCT	CT(2*8)	484775	16	ACTCAGTGGGGAGTCTGCTTAAGATTCTCTCTCTCC[CTCTCTCTCTCTCTCT]GCCCCTCCCCTCCAGCACTCCCTCTGTCTCTGTCTCTGT	ACTCAGTGGGGAGTCTGCTTAAGA	62.841	ACAGAGACAGAGACAGAGGGAGTG	62.866	91	87	deletion	CTCT
scaffold2554	ACACACACACACACAC	AC(2*8)	5816	16	CCTTCTATAGGGAGGTGTGAACATCATCAATAAATCTCTCTTTTAGATTGGCAAATGTGAGAAAAT[ACACACACACACACAC]AATACATTCTATTGTTATTTTAAATTAGTCTAAAGAAATAAAATATGGCCATTGTGAGTTTAAAGAAGAAACC	CCTTCTATAGGGAGGTGTGAACATCA	61.597	GGTTTCTTCTTTAAACTCACAATGGCC	61.424	155	153	deletion	AC
scaffold1671	GTTGTTGTTGTTGTT	GTT(3*5)	533604	15	ATAAAACGTTTCCTCTTGTGCCCTGCTGATTGCTGTTAAAGACAGAAATAACAAACGTTTTTATTTAGAATCAGTTTCGG[GTTGTTGTTGTTGTT]TTTAAACCTACTAAAAATAGTTGACATGACTGCTAGGAAGC	ATAAAACGTTTCCTCTTGTGCCCT	60.991	GCTTCCTAGCAGTCATGTCAACTA	60.382	136	133	deletion	GTT
scaffold2187	AGAGAGAGAGAGAG	AG(2*7)	122456	14	ACAGGCAGTATGTGTATCCCCTACAAAGTATACGTAGATAGTCCTGAATTTCAAGCACTCACATTTTTCTAAAGATTTTATTTATTTATTTT[AGAGAGAGAGAGAG]CGCGCGCTCACGTGGGAGTGGGGGGAGGGGCAGAGGGAGAGAGAATC	ACAGGCAGTATGTGTATCCCCTACA	62.885	GATTCTCTCTCCCTCTGCCCCTC	63.47	153	151	deletion	AG
scaffold1892	AACAACAACAACAACAACAACAAC	AAC(3*8)	4958	24	GGCACACATTTTGCCATACTACGTATGGAGCCAGCTTA[AACAACAACAACAACAACAACAAC]AAAAACCCAGCCATCATGACAAATTGA	GGCACACATTTTGCCATACTACGT	62.158	TCAATTTGTCATGATGGCTGGGTT	61.301	89	86	deletion	AAC
scaffold281	CACACACACACACACACACA	CA(2*10)	230935	20	TAGCCAGTTTAAGCAAGGACAGCCCCCCGCTCCGCAGCCCTGCGCG[CACACACACACACACACACA]CGGCTTTGGGACACTGGGCATTAGACCAGTGCAGTCGGTAG	TAGCCAGTTTAAGCAAGGACAGCC	63.147	CTACCGACTGCACTGGTCTAATGC	63.26	107	113	insertion	GCACAC
scaffold281	TGTGTGTGTGTGTGTG	TG(2*8)	1327491	16	CCTTGCGTTTGCTCTGTGTTGAAAGATGGACTGAATGGAGATTTCGTTTTGTTTGCCCGTATT[TGTGTGTGTGTGTGTG]TTTCTTCGTGCACAGTCTCCGTGTGTGGCCTTCTCAGGGTGAAAGCGCAGTGTTCCCACTGTTGCTTATCCTGAAGGCT	CCTTGCGTTTGCTCTGTGTTGAAA	62.963	AGCCTTCAGGATAAGCAACAGTGG	62.92	158	156	deletion	TG
scaffold1634	ACACACACACACACACACACACACACAC	AC(2*14)	545589	28	TGTGCTTATAGCTTTCATCAAGGTGTATAAAAGCATATTGTACCTTCAGTTAAAACAT[ACACACACACACACACACACACACACAC]AAACTGAAATTTAAATTACTGTACTGCACCTTCCATTACTTTTCTACCCCCTCGG	TGTGCTTATAGCTTTCATCAAGGTGT	61.024	CCGAGGGGGTAGAAAAGTAATGGA	61.669	141	139	deletion	AC
scaffold1634	ATATATATATATATATATATAT	AT(2*11)	93824	22	AGGTATGTGTCTATATGGGGATTAGCTATATGCAC[ATATATATATATATATATATAT]TTTTTGCTCTGTCAGCTGAAAGGGCCTAGAAACAAGGATACGCACACA	AGGTATGTGTCTATATGGGGATTAGCT	60.756	TGTGTGCGTATCCTTGTTTCTAGG	60.858	105	101	deletion	ATAT
scaffold1634	ACACACACACACACACACAC	AC(2*10)	2055	20	AATGATTGCGTTTCCAGTGCTGTGCAAGTTA[ACACACACACACACACACAC]TATAATAGCAACTTTTTGAAGCAGTTGCTATTTCCTTATTTAACCATTGAGAAAATGTTGAGGCTCAGAGAAGTTAAGCAACATGCCAAGTTGCTCAGCTAGGAAG	AATGATTGCGTTTCCAGTGCTGTG	62.854	CTTCCTAGCTGAGCAACTTGGCAT	63.205	157	163	insertion	AACACA
scaffold1634	CACACACACACACACA	CA(2*8)	854613	16	CCCATCCCCAACATGGAGCTATTCTAGTTAATAAGGTTGGAAGAGACAGTCCTGTCCTCATTCCTCTTTTGCACACACTGCAACAACCAAATGTGTC[CACACACACACACACA]TACCCTTGGCAACTGGAAGCATCTCTGAAGA	CCCATCCCCAACATGGAGCTATTC	63.114	TCTTCAGAGATGCTTCCAGTTGCC	62.905	144	142	deletion	CA
scaffold650	TTTGTTTGTTTGTTTGTTTG	TTTG(4*5)	623162	20	TCCCCCTATACTCTTCATTGAGAGGTTGTTTTTTGTTTTTTTGGTGTTTGGTT[TTTGTTTGTTTGTTTGTTTG]TTTTTACCATGAGTGTATGTTGAATTTTGTCAAATGCTTTTGCTTCATCTCTTGATCTGATCACACA	TCCCCCTATACTCTTCATTGAGAGGT	62.086	TGTGTGATCAGATCAAGAGATGAAGCA	62.412	140	136	deletion	TTTG
scaffold2057	ACACACACACACACACACACACACACACAC	AC(2*15)	665935	30	TGACATGACTGTACATTGTGCGGAAAATGTATTCATGTATTCATATGACTTGAATATATGTTTAAATATTTTTAAGATCATAAGACCATAAAATTAAAT[ACACACACACACACACACACACACACACAC]TTCAAAAGGCTAGACAGGGGTAAGAAGGC	TGACATGACTGTACATTGTGCGGAA	62.978	GCCTTCTTACCCCTGTCTAGCCTT	63.746	158	154	deletion	ACAC
scaffold2057	CACACACACACACACACACACA	CA(2*11)	126473	22	AAGTTCAAGCCCCATGTGAGATGTAGAGATTACTTGAAAATAAAATCTTGAAACAAAATAAAATAAAAAGCCTCCCCAACCCACCACTCACACACGTGCGCACG[CACACACACACACACACACACA]AACTATGGTGTAAGGAAGACAAAGCATCAAC	AAGTTCAAGCCCCATGTGAGATGT	62.588	GTTGATGCTTTGTCTTCCTTACACCA	61.902	157	153	deletion	CACA
scaffold2057	GAGAGAGAGAGAGA	GA(2*7)	653121	14	CCCAGGCGCCCCTTATTTTGTTATTTTTTAATAAGATGTATTTATTTATTCATTTGTGTGT[GAGAGAGAGAGAGA]GCTGGGGGAGGGGCAGAGGAAGAGAGAATCT	CCCAGGCGCCCCTTATTTTGTTAT	63.537	AGATTCTCTCTTCCTCTGCCCCTC	63.021	106	104	deletion	GA
scaffold9	ATAAATAAATAAATAAATAA	ATAA(4*5)	206648	20	TCCCCCTGCTTATGCTCTCTCTACCTCTCAAATAAATAC[ATAAATAAATAAATAAATAA]AATCTTTAAAAAAAATACATGCTGACTGTAACAGCCTCGTTGTTGTGT	TCCCCCTGCTTATGCTCTCTCTAC	63.07	ACACAACAACGAGGCTGTTACAGT	62.949	107	103	deletion	ATAA
scaffold9	CACACACACACA	CA(2*6)	371016	12	TCTGTGGTTCTGGGCTTTGAATGTT[CACACACACACA]CGGGAATAGACAACTGGAGATGAGTGTTTCCTATCTCCTCCCCGCCCACCACTGTCTGTGGGGCCTCAAATAAGG	TCTGTGGTTCTGGGCTTTGAATGT	62.762	CCTTATTTGAGGCCCCACAGACAG	63.215	112	110	deletion	CA
scaffold980	AAGAAGAAGAAG	AAG(3*4)	721716	12	CCCTGCTCACATGCTCTCTCTTTCTCTAAATAAATGAATAAATAAAATCTTTAAAA[AAGAAGAAGAAG]AAAAAAAGAACACCTTAAAGTGGATTAGAAAGGTGGAAACAGGAAAGTAAATCCTTATATAATACCAGAGAGAAGAGTGTTCATGTCAGG	CCCTGCTCACATGCTCTCTCTTTC	63.234	CCTGACATGAACACTCTTCTCTCTGG	62.727	158	155	deletion	AAG
scaffold2335	TCTCTCTCTCTC	TC(2*6)	49346	12	TAGTCTGCTTCTCCCTCTGCCTCTGCCTGCTCATGCTCTG[TCTCTCTCTCTC]TAATAAATAAAGTCTTAAAAAAAAATCAGAACCTAAACATGAAAAAAAAAGTATCTATGATTTTTTAATTCCTACACGGCTTCTCTAAGACAATGTCCC	TAGTCTGCTTCTCCCTCTGCCTC	63.089	GGGACATTGTCTTAGAGAAGCCGT	62.424	151	149	deletion	TC
scaffold1212	ATATATATATATATATAT	AT(2*9)	4454	18	AGGGCCACTACATATTGACAAAGAAG[ATATATATATATATATAT]CTCCCAAGCATTATTAAATTAATGATACACACAAAGTAAAAATGATATAAGTGCAAATAGAAGTAAAATACCAACGTAGTGAGAGATTTTACCAT	AGGGCCACTACATATTGACAAAGAA	60.281	ATGGTAAAATCTCTCACTACGTTGGT	60.296	139	137	deletion	AT
scaffold1493	ACACACACACACACAC	AC(2*8)	118834	16	CTCAACCAAAGACAACTCAACGGGGGGGGAAAACTATATATAATCGCATATATGTCGCATATATAACA[ACACACACACACACAC]CTACATATATACATTTACATACACACATAAAGAATATCAGAAAACCAGTCGCAAGATAAATGTATTTGCC	CTCAACCAAAGACAACTCAACGGG	62.267	GGCAAATACATTTATCTTGCGACTGGT	62.487	154	150	deletion	ACAC
scaffold483	CTCTCTCTCTCTCTCTCT	CT(2*9)	597430	18	TTCTTTTAACTCCTCCTTCCGTC[CTCTCTCTCTCTCTCTCT]GTCTCTTCTCCTGGGATTCCTATGATGCATGTTTACTGCTTAATGATGTCCCACGG	TTCTTTTAACTCCTCCTTCCGTCC	60.263	CCGTGGGACATCATTAAGCAGTAA	60.922	97	91	deletion	CTCTCT
scaffold3021	GAGAGAGAGAGAGAGAGAGAGAGAGAGAGA	GA(2*15)	220048	30	ACGACAAGCAAAACGACAACAAAAACAGACAAAAC[GAGAGAGAGAGAGAGAGAGAGAGAGAGAGA]AGCCCTAGCAAATAGGAAGACTATTCAGAGTGAATCTCCAAGACATAAAACGATGGGAA	ACGACAAGCAAAACGACAACAAAA	61.082	TTCCCATCGTTTTATGTCTTGGAGA	60.28	124	122	deletion	GA
scaffold3021	ACACACACACACACACACACACACAC	AC(2*13)	935305	26	AGTGCAGCATATAAGGTGGTGACCTCAAGCCCCACCTTGGGCATGGAGCTTAAAAAACAACTTAGACACATAGAATACAGTACGTAATACAAATA[ACACACACACACACACACACACACAC]AAATTGCTCTCCAAATGGCTGCTTAGGCTACA	AGTGCAGCATATAAGGTGGTGACC	62.736	TGTAGCCTAAGCAGCCATTTGGAG	62.975	153	149	deletion	ACAC
scaffold3021	GAGAGAGAGAGAGAGA	GA(2*8)	957945	16	ATGGACAGCAGTGGTATCAGGGTAAAGACTAGGTATGGAAAAAATTCCAGAATGTCCTTTTTTTTTTTTTTTTTAAAGGTTTTATTTACTT[GAGAGAGAGAGAGAGA]GCGCATGCCCTGCACGTAGGTGTAGGTGTGGGGTAGTGG	ATGGACAGCAGTGGTATCAGGGTA	62.974	CCACTACCCCACACCTACACCTAC	63.711	146	140	deletion	GAGAGA
scaffold1264	TGTGTGTGTGTGTGTGTGTG	TG(2*10)	1200989	20	TGGAACATAGTGCTCTCTCTCATGAAATGTGTAGATTATTTTCTCACTTTCAAAGAAT[TGTGTGTGTGTGTGTGTGTG]TAAAACTTTGAACATATTTTCAGTTACCTTAGTTGAATTCTTTACCTCAGGATGCTTGTATGCTTTTG	TGGAACATAGTGCTCTCTCTCATGA	61.101	CAAAAGCATACAAGCATCCTGAGGT	61.839	146	152	insertion	TTGTGT
scaffold1264	AGAGAGAGAGAGAGAGAGAG	AG(2*10)	1161915	20	TTAAGAGACAGGATGGGGAGGGACAGTTGGGGAGGGGAAA[AGAGAGAGAGAGAGAGAGAG]AATGAGAGAGAATATCTTAAAGGAGGCTCCATGCCCACTGAAAAGCCCAACGTGGGGCTTGATCTCATAACC	TTAAGAGACAGGATGGGGAGGGAC	62.976	GGTTATGAGATCAAGCCCCACGTT	62.97	132	128	deletion	AGAG
scaffold1264	ACACACACACACACACACAC	AC(2*10)	1672457	20	GGCAGGTCAGTAGCAGAACATACCACCCTCAGGCCCAGCAAGAGGGGCCACCATACATCAGAGGGCCCCACGCATT[ACACACACACACACACACAC]AGACTTACACAGAATGCAGAGCTCAGTGC	GGCAGGTCAGTAGCAGAACATACC	63.002	GCACTGAGCTCTGCATTCTGTGTA	63.166	125	131	insertion	TACACA
scaffold1264	GAGAGAGAGAGAGAGAGAGA	GA(2*10)	1831000	20	AGTTGCACTTAGTGGAGGCATTCCACTTTGTTTTATTTCCATCTACCGTATGATGTTAAACATTTCTGTATTTATTTTTTTTTAAATATTTTATTTATTTATTG[GAGAGAGAGAGAGAGAGAGA]ACACACGAGCAGGGGGAGCACAGGCAGAGGGAGAAG	AGTTGCACTTAGTGGAGGCATTCC	63.154	CTTCTCCCTCTGCCTGTGCTC	62.443	160	158	deletion	GA
scaffold1264	GTGTGTGTGTGTGT	GT(2*7)	195024	14	CCAGGAACGTGAAAACTGAGAGCA[GTGTGTGTGTGTGT]GGTGAGGGGGGCGGTAAAATCTCATGCCAGGCATGACCTGTGACAAATGGGGACACAGGCCATGCTAGGAGCTCAGAGAAGGGGAAGGCAAAAGACAGCAGTGGGACTTGAGTTG	CCAGGAACGTGAAAACTGAGAGCA	63.291	CAACTCAAGTCCCACTGCTGTCTT	63.022	153	151	deletion	GT
scaffold2492	ATGATGATGATG	ATG(3*4)	430024	12	TGCCTTTAAGTAAGACGATGTGTGCTAATTATTTAGCACAATGCAAATTCATTTAAATAATAAAGATAGTGATGATAGCGACTACA[ATGATGATGATG]ATAGTTTCTATTTGAGAGATACTCGTCAAGATTTTATCCTTTTTAGTGACTCTATTTGTGTTAAAACAAAACCCCTTAGATCCCTCAGT	TGCCTTTAAGTAAGACGATGTGTGC	61.812	ACTGAGGGATCTAAGGGGTTTTGT	61.259	187	184	deletion	ATG
scaffold2492	ATATATATATATATAT	AT(2*8)	315073	16	GCTCATCCATCATCAGTTTCTTTTTCTTTTCTTC[ATATATATATATATAT]TCATTCATTTATTTTTTTATTTTTTTATTATATTCGGTTAGCCAACATATTGTACATTATTAGTTTTTGATGTCGTGTTCAACGCTAACTATGTAAATTTAAACAGCTGC	GCTCATCCATCATCAGTTTCTTTTTCT	60.363	GCAGCTGTTTAAATTTACATAGTTAGCG	60.067	160	158	deletion	AT
scaffold440	CACACACACACACA	CA(2*7)	133896	14	GTAAGGAACGGTGGGAGCAGTTAGCACAGACCAGCCCTGTACTCCCAAGCGCCCAGAGACTACGTGTACCTACCCAGTCACGCTT[CACACACACACACA]GAAAAGTACCCTAGAACTGACGAAAAGAATGGCCCTGT	GTAAGGAACGGTGGGAGCAGTTAG	62.936	ACAGGGCCATTCTTTTCGTCAGTT	63.046	137	135	deletion	CA
scaffold2240	GAGAGAGAGAGAGAGA	GA(2*8)	238641	16	TTGTGTAGCTTTGACATGTACACAAG[GAGAGAGAGAGAGAGA]AAGAGAGAGAGAATTCCAGACACATTTTGTTAGAAAAGATGATTACCTAAAATAGGATGCAAATTATACCTGCAAATTTCAGAAAATGTGAATGCATTTGTTCCTTAGGACTGCCA	TTGTGTAGCTTTGACATGTACACAAGG	62.063	TGGCAGTCCTAAGGAACAAATGCA	62.818	158	156	deletion	GA
scaffold475	ACACACACACACACACACACACACAC	AC(2*13)	1313477	26	GCTCCATATACATCACTGCAATTGGCAAGATTTCATTCTTTTTATAGCTATTATTCCAT[ACACACACACACACACACACACACAC]GTCTTCTTTATTCGTTCATCAGTTGATGGAATTTGAGCCCTTTCTATAATTTGGCTCTTGTTGATAATGCTGCT	GCTCCATATACATCACTGCAATTGGC	62.708	AGCAGCATTATCAACAAGAGCCAAA	61.788	159	155	deletion	ACAC
scaffold475	GTGTGTGTGTGTGTGTGTGT	GT(2*10)	279749	20	TCAGAAGATAGGAGGGGTGTGTGTGC[GTGTGTGTGTGTGTGTGTGT]TCCTTTCTTTACTTGTTTATTATCTGTGTCCCCAACTCTGTTGTATGT	TCAGAAGATAGGAGGGGTGTGTGT	62.61	ACATACAACAGAGTTGGGGACACA	61.973	94	92	deletion	GT
scaffold475	CACACACACACACACA	CA(2*8)	1133524	16	TCCACAAAGAGCTCTTGAACTTTGACTTCCTTATCCATAAAGTTGAAATGCTAGGC[CACACACACACACACA]GGATTTTTGAACTTCATTTTGCAAAGTACCAAAGTTCCTTTTAGGCACCTAATCTGTTAGCAGTGCA	TCCACAAAGAGCTCTTGAACTTTGACT	62.9	TGCACTGCTAACAGATTAGGTGCC	63.192	139	137	deletion	CA
scaffold475	ATATATATATATAT	AT(2*7)	407861	14	TCCTGCGTGTACTTTGGTCTGTTTGTTGGAAGACACTAGATCGCAAAATTGCAAAGAAAGAAAAAC[ATATATATATATAT]ACAAAAATAAAATGGAATACAATGAAAGGAAGCCAGAAATGTGG	TCCTGCGTGTACTTTGGTCTGTTT	62.725	CCACATTTCTGGCTTCCTTTCATTGT	62.415	124	122	deletion	AT
scaffold1416	GTGTGTGTGTGTGTGTGT	GT(2*9)	510732	18	AAGTGTGGGGCTTATATGTGTGA[GTGTGTGTGTGTGTGTGT]GGGGGGGTATATACTTTATCATTCTAAAATAATAACTCATTTATTGAATGTTATGTATAAATCATTTTATGGATATTATTTAATTTAATGTTCACAAAGATCCTTTGATATAAAGAACATCATCCCCATTTATAGATGATGCACAAAGGT	AAGTGTGGGGCTTATATGTGTGAG	60.626	ACCTTTGTGCATCATCTATAAATGGGG	61.614	191	189	deletion	GT
scaffold1573	ATATATATATATATATAT	AT(2*9)	50783	18	ACCTAGATTCAAATCTCACTTCTTCTGTAATAATTATAGAACCCTAACCAAGTATGGTATATTTTTACAACATAAGTC[ATATATATATATATATAT]GCGCACATGTATACATGTATACATGTACATATGTATATATATGTGAAGTTGGAAAGTTAAATTTATCTATGTCCTAGATTTCTTAAAAATTAAATTAAAAAATTACAAGCACAGTACCTAATATAAGACTTGACAGGGCTTG	ACCTAGATTCAAATCTCACTTCTTCTGT	60.272	CAAGCCCTGTCAAGTCTTATATTAGGT	60.636	238	236	deletion	AT
scaffold1695	GAGAGAGAGAGA	GA(2*6)	9688	12	AGTTTAAGATTTGTGGGTTTTGGGGGGTGGGGTAGTTTTTTTTATTATTTTTAGAGAGAACAATGTGTATGT[GAGAGAGAGAGA]GCAGGGGGAGGGGCAAAGGTAGAGGGAAAGAAT	AGTTTAAGATTTGTGGGTTTTGGGGG	62.105	ATTCTTTCCCTCTACCTTTGCCCC	62.415	117	115	deletion	GA
scaffold1646	GTGTGTGTGTGTGTGTGTGTGTGTGT	GT(2*13)	667360	26	TGATTCTTTGCACACCACTCCTGAACCAGTC[GTGTGTGTGTGTGTGTGTGTGTGTGT]ATGGATGAGTGTATGGATGTGTGTGCCC	TGATTCTTTGCACACCACTCCTGA	62.507	GGGCACACACATCCATACACTCAT	62.975	85	81	deletion	GTGT
scaffold1646	GAGAGAGAGAGAGAGA	GA(2*8)	572674	16	GGATGCCTTAGTCTGGGTTCTCCAGAGAAACAGAAGCAATAGGATATATATTTTTCTCTTATTTAAGATTTTATTTATTTCTTTGAGAGAGAAAGAGCACGT[GAGAGAGAGAGAGAGA]GCGAGATCACAAGCAGGGGGGAAAGGTAGAGGGACAAGCAGA	GGATGCCTTAGTCTGGGTTCTCCA	63.744	TCTGCTTGTCCCTCTACCTTTCCC	63.683	160	158	deletion	GA
scaffold1646	TCTCTCTCTCTCTC	TC(2*7)	651174	14	TGTCCCCTGCTTGTGCTCTT[TCTCTCTCTCTCTC]TGACAAATAAATAAATAAAATCTAAAATAAAAAAGAAGAATTTTTTTCCTTCACTAAAATATGAAGTTCTCTTAGTTGTAGGAATTTAAATGTCTTTTCTACCCTACTTTCAGCT	TGTCCCCTGCTTGTGCTCTT	61.709	AGCTGAAAGTAGGGTAGAAAAGACATTT	60.903	149	147	deletion	TC
scaffold2651	AGAGAGAGAGAGAG	AG(2*7)	183958	14	ACTAGTGCACTTTAAATGCATGTGAGTTATTTCTCATTAAAACCATTATTTTTTTAAAGATTTATTTATTTACTTT[AGAGAGAGAGAGAG]TGTGCACACACATGTGAGCTGGGGAGGGCAAAGGGAGAGGGAGAAAGAGAA	ACTAGTGCACTTTAAATGCATGTGAGT	61.652	TTCTCTTTCTCCCTCTCCCTTTGC	62.091	141	139	deletion	AG
scaffold3079	TATATATATATATATATA	TA(2*9)	247568	18	TCTGGTTCCATCCATGTTGTTGCAAATGGCAGGATTTCATTCTTTTTATGATTGAGCTATATTCCATTG[TATATATATATATATATA]CCACATCTTTATCATTCATCTATTGATAGGCAATAGGGAACATCCAGTATGATTAGCAGC	TCTGGTTCCATCCATGTTGTTGCA	63.059	GCTGCTAATCATACTGGATGTTCCCT	62.651	147	141	deletion	TATATA
scaffold3079	CTCTCTCTCTCTCTCTCT	CT(2*9)	30358	18	TCTCTCCCAATGCTGTAAGTCAC[CTCTCTCTCTCTCTCTCT]TTCTCTCTCTCGATCCTAAGTGAAACTATAATTAGAACAAGCCTGTACTTGAAAACCCACTGA	TCTCTCCCAATGCTGTAAGTCACC	62.138	TCAGTGGGTTTTCAAGTACAGGCT	62.216	104	102	deletion	CT
scaffold697	TGTGTGTGTGTGTGTG	TG(2*8)	745938	16	GAATGTTTTGTGAGTGGAAGGTTCAAAAATAATAGCATTATAAAGAGGTTAAAAAATAAATGGTTATTTAAAAGCTATCTGAACTA[TGTGTGTGTGTGTGTG]TATGCGTGTGTGTACATAAATTATCAATGCATTCAAAACAGCTGTATCA	GAATGTTTTGTGAGTGGAAGGTTCA	60.164	TGATACAGCTGTTTTGAATGCATTGA	60.295	151	149	deletion	TG
scaffold697	CTCTCTCTCTCTCTCT	CT(2*8)	64130	16	GTCTGCTTCTCCCTCTACCCCTCCCCTGTA[CTCTCTCTCTCTCTCT]CATAAATAAAATATTTAAAAAGGAAAAGAAAATGTCCTGATTTGGGTAGTAAATTGAATGAGCAACCCTACCTCCCACTA	GTCTGCTTCTCCCTCTACCCCTC	63.399	TAGTGGGAGGTAGGGTTGCTCATT	62.928	126	124	deletion	CT
scaffold346	AGAGAGAGAGAGAGAGAG	AG(2*9)	1911182	18	GCAAGGGTGGGTTTAGCAGTAGAGATCTAATGAGCCAATTGTAAAGCTACGATTTTTTTTTAAGATTTTTATTTATTTATTTGACAGAGAGAA[AGAGAGAGAGAGAGAGAG]CACAAACAGAGGGAGGGGCGCAGGGAGAAGCAGACTC	GCAAGGGTGGGTTTAGCAGTAGAG	63.193	GAGTCTGCTTCTCCCTGCGC	63.175	148	144	deletion	AGAG
scaffold346	GTGTGTGTGTGTGTGTGT	GT(2*9)	1896532	18	CCTGTGTGGTCTAAGTGTGTATGGTTATGTATGTGTGTAGGTATAC[GTGTGTGTGTGTGTGTGT]TCAATTAAATTTAACGAATATATATTGACAACTCACAATGTTCCACACATTTTGCTAAGCACTTGGATTGCATCAGTGGA	CCTGTGTGGTCTAAGTGTGTATGGT	62.254	TCCACTGATGCAATCCAAGTGCTT	63.112	144	142	deletion	GT
scaffold449	GCTGCTGCTGCTGCTGCTGCT	GCT(3*7)	2352441	21	AGGGATCCTAGCTAAGATAGTCACAGGAGA[GCTGCTGCTGCTGCTGCTGCT]TCTTTTTTTTTTTTAAATTAAAGTTTCAATTTTTTAAAGTAATTTCTACACCCAATGTAGGGCTGGAACTCAGGAC	AGGGATCCTAGCTAAGATAGTCACAGG	62.61	GTCCTGAGTTCCAGCCCTACATTG	62.961	127	121	deletion	GCTGCT
scaffold449	ACACACACACACACACACACACACAC	AC(2*13)	3399658	26	AAGTCAGAGGGAGCAAGGCAAATATATGATTTCACTTACATGTGGAATCCGGAAA[ACACACACACACACACACACACACAC]CAAAAAAACAGACTCTTAAATACAGAGAACAAACTAGTGGTTGCC	AAGTCAGAGGGAGCAAGGCAAATA	62.101	GGCAACCACTAGTTTGTTCTCTGT	61.222	126	124	deletion	AC
scaffold449	ACACACACACACACACACAC	AC(2*10)	2857988	20	AGGGTCCATAGACAGATGAAGAGATGAAGAAAATGTCAT[ACACACACACACACACACAC]AATGACTATTATTCAGCTGTAAAAAAGAATGAAATCATTGCCATTTGCAACAACATGGATAGA	AGGGTCCATAGACAGATGAAGAGA	60.079	TCTATCCATGTTGTTGCAAATGGC	60.382	122	128	insertion	TACACA
scaffold449	GAGAGAGAGAGAGA	GA(2*7)	4579490	14	TGAAGCACTGAGGAGAACCCAATGGCACTTGTGCCAAAAATGTATAATCTGCTTCTCTCTTTTTTAAAAAAAAGATTTTATTTATTTGAGAGT[GAGAGAGAGAGAGA]GTGCATGAGCTGGGGAAGAGGCAGAGAGAGGAGGAGAG	TGAAGCACTGAGGAGAACCCAATG	62.857	CTCTCCTCCTCTCTCTGCCTCTTC	63.037	145	141	deletion	GAGA
scaffold849	CACACACACACACACACACACACACA	CA(2*13)	684321	26	CCAAGGGACATTCAATCCATCATATGTTATATGGTAATGATAAATTACATATCTATATATCATACATACCATCATATTTATCAGGTAGATGATATGAATAAATGGATATTTGCATATGTACATAATGCATATATATTATACATACATATG[CACACACACACACACACACACACACA]CGATAAGAATCTAGAACACCATCATTCGATACCCCT	CCAAGGGACATTCAATCCATCATATGT	61.399	AGGGGTATCGAATGATGGTGTTCT	61.43	212	210	deletion	CA
scaffold849	GAGAGAGAGAGAGAGAGAGAGAGA	GA(2*12)	156235	24	CTCCAGATCCTCTCTAGCACTTGCTTTTTTTCTTTTTTTTTTTTAAGATATTATTTATTT[GAGAGAGAGAGAGAGAGAGAGAGA]ATGTGCCTGAATGGGGAGAGGGGCGGAGGGAGAGGGAGAAGCAGACTGCCTGCTGAGCAGGGATCTGAATGAGAG	CTCCAGATCCTCTCTAGCACTTGC	62.293	CTCTCATTCAGATCCCTGCTCAGC	62.827	159	153	deletion	GAGAGA
scaffold849	CTCTCTCTCTCTCT	CT(2*7)	210424	14	TAGGTTCCCACCCTCGACACAATAAAAACAGAGACCCAGGTG[CTCTCTCTCTCTCT]CCAAGACCTCAATGTGTGGCCCCACGTGTGCTGTATACCCTCCAGGACTTGTGAGTAACA	TAGGTTCCCACCCTCGACACAATA	62.9	TGTTACTCACAAGTCCTGGAGGGT	63.032	116	114	deletion	CT
scaffold1498	AACAACAACAACAACAAC	AAC(3*6)	183186	18	AGTTGTGGGACAAATGACCAACCTGATAATTCCAAAACATAAAAAAACAAA[AACAACAACAACAACAAC]AAAACAAAGTAGTAAGTAAATATTCACTAGAAAGCACAAAGATAGATCAAGTTAAGAACATCCAAAAGAACCAGAAGATTTTTGTGCA	AGTTGTGGGACAAATGACCAACCT	62.715	TGCACAAAAATCTTCTGGTTCTTTTGGA	62.561	157	154	deletion	AAC
scaffold1498	CACACACACACACACACACACACA	CA(2*12)	106445	24	CACACACACGCAGATACACGCACGCG[CACACACACACACACACACACACA]CCCTATCCTCTAGTTAAAGTGGCCCTAAGGAGCAGTTGCCAGGACATAGTAACTGCTATTTTCTTGGCTCCTAATGTTCCCCAGTAGT	CACACACACGCAGATACACGCA	63.869	ACTACTGGGGAACATTAGGAGCCA	62.928	138	136	deletion	CA
scaffold1498	GAGAGAGAGAGAGAGA	GA(2*8)	192040	16	AATGCAACATACAGGACCTCAGCCTAAAGAATATCTGCATTTTCTTTTTTTTTTTAAGATTTTATTTATTT[GAGAGAGAGAGAGAGA]GCATGAGCAGGGGGAAGGGGCAGAGACAGAGGGAGAAGCCCACTCTTGGCTGAACAGGTCGCTATATGTGGGG	AATGCAACATACAGGACCTCAGCC	63.215	CCCCACATATAGCGACCTGTTCAG	62.824	160	156	deletion	GAGA
scaffold15	TTGTTGTTGTTG	TTG(3*4)	64933	12	AGTGATGGTGAGCATCTCTTCATTTACCTAGTGATCATCTATGTGTCTTCTTTGGAAAAATGTCTATTCATATCTTTTGCCCACTGTTTAATCAT[TTGTTGTTGTTG]AGATATGTGTTATTTATATATTTTGTATATTAGCCCCTTGTCCGATATAGGA	AGTGATGGTGAGCATCTCTTCATT	60.08	TCCTATATCGGACAAGGGGCTAAT	60.512	159	156	deletion	TTG
scaffold15	GTGTGTGTGTGTGTGTGTGTGTGTGTGTGT	GT(2*15)	1485839	30	CTCTAGGTCCATCCATGTTGCCACAAATGGCATGATCTTGTCCTTTTATGGCTGCATAATATTCC[GTGTGTGTGTGTGTGTGTGTGTGTGTGTGT]ACACATACTACATCTCCCTTATCCAGTCGTCTACTGATGGACTCATAGGTTGCTTCC	CTCTAGGTCCATCCATGTTGCCAC	63.022	GGAAGCAACCTATGAGTCCATCAGT	62.377	152	146	deletion	GTGTGT
scaffold15	CTCTCTCTCTCTCTCT	CT(2*8)	866375	16	AGGATAGAGACCCACATCGTCCAGGCTTCCTGCTTGGTGGAGAGCCTGCATCTCCCTCTCCCACTGTCCCTCCCCCTGTTCATC[CTCTCTCTCTCTCTCT]CAAACAAAAATAAAACCTTTAAAAAGAGAAAGAGAGAGAGAAAAGAAAGGTGAGGGAGGC	AGGATAGAGACCCACATCGTCCAG	63.054	GCCTCCCTCACCTTTCTTTTCTCT	62.334	160	156	deletion	CTCT
scaffold15	ATATATATATATATAT	AT(2*8)	509893	16	AGTTTACGCACACACAGCTGTATACATATGTGTGTGC[ATATATATATATATAT]AACATATATGTTATAGATATGTTTGTAACTTTGGGTGATGTGAGCTTATTTATTTATTTTAAAGATTTATTTATTCGCTTATCAGAGACAGAGAGCG	AGTTTACGCACACACAGCTGTATACA	62.882	CGCTCTCTGTCTCTGATAAGCGAA	62.261	150	148	deletion	AT
scaffold15	GAGAGAGAGAGAGA	GA(2*7)	9744	14	AAAGAGAGAAGATGGGAGGGAGG[GAGAGAGAGAGAGA]GGGAAAACTCCATGCTGAAATCCAGATGATGCTTTTACATCTCAGAAAACATTCTGAACTTCTAATCATTTGTGAACTTTTTTCTTTTATATTTTGCCCCTCCCCATCCC	AAAGAGAGAAGATGGGAGGGAGGG	62.988	GGGATGGGGAGGGGCAAAATATAA	62.313	147	145	deletion	GA
scaffold15	TATATATATATATA	TA(2*7)	1360624	14	CCATTTGCTAAAGCTGGAAACCAAGTATATGTATCTCTAATTGTGGAATATAT[TATATATATATATA]TGATTTTTCCTTTTTCTCACCCCACA	CCATTTGCTAAAGCTGGAAACCAA	60.503	TGTGGGGTGAGAAAAAGGAAAAATC	60.163	93	91	deletion	TA
scaffold15	AGAGAGAGAGAG	AG(2*6)	1285	12	GGAGACAAGGAGACACGGAGAGATACACAGAGATAAACAGAGATAGAGATACACACAGAGATACACAGAGGGAT[AGAGAGAGAGAG]GGATACGCACACAGAGGAATATACAGAGAGG	GGAGACAAGGAGACACGGAGAGAT	63.218	CCTCTCTGTATATTCCTCTGTGTGCG	62.654	117	113	deletion	AGAG
scaffold15	CTCTCTCTCTCT	CT(2*6)	1249613	12	CAGAGCCTGCTTGAGATTCTCTCTCCCTCTGCCCTTCCCGTTTGTGCTCTCA[CTCTCTCTCTCT]CCAAAATAAACGGGTAAATCTTAAAAAAAAAAAAAAAAGAAAGAAAGAAAAGAAAAGAAAAAGGCATCTCAAACTTAACAGAGGA	CAGAGCCTGCTTGAGATTCTCTCT	61.95	TCCTCTGTTAAGTTTGAGATGCCTTTT	61.126	149	145	deletion	CTCT
scaffold978	AAACAAACAAACAAACAAAC	AAAC(4*5)	3384087	20	TCTGGCTGTCTCTCTCTGTCCAATAAATAAATGAAATCTTTAA[AAACAAACAAACAAACAAAC]AAAAAATACGAACTCAGGAAGCAAATGCAGGAGCCTTGAAAAGAACTGGATCCGAACATAGCCTGTCACTGACTC	TCTGGCTGTCTCTCTCTGTCCAAT	62.894	GAGTCAGTGACAGGCTATGTTCGG	62.972	138	134	deletion	AAAC
scaffold978	CACACACACACACACACACACACACACA	CA(2*14)	3113845	28	TATACCGAATGTTAGCCCAGGCACAAACGCATG[CACACACACACACACACACACACACACA]AATGAGATTAGGGTTTAAAAATGCAATAAAACGCCCTTCCTTCCT	TATACCGAATGTTAGCCCAGGCAC	62.547	AGGAAGGAAGGGCGTTTTATTGCA	63.117	106	104	deletion	CA
scaffold978	CACACACACACACACACACACACACACA	CA(2*14)	2801530	28	TATTAGCCATTCTCCTGCCCCTCTGTC[CACACACACACACACACACACACACACA]CTCAACACAACTTTCCCCAAGCTCTGCAAATAGTTTCTACAATGACCCTTGTCACAGGAACAGAGTG	TATTAGCCATTCTCCTGCCCCTCT	62.813	CACTCTGTTCCTGTGACAAGGGTC	63.062	122	118	deletion	CACA
scaffold978	CTCTCTCTCTCTCTCTCTCTCTCTCT	CT(2*13)	2058813	26	TGATCAGCAGGGAGTCAGCTTCTCCTTCTGCCTGCAGCTCTCCTGCTTCTG[CTCTCTCTCTCTCTCTCTCTCTCTCT]GACAAATAAACAAATAAAATCTTAAAAAAAAAAAAAAAGAGCTGGACCTCGATGTGGAGGATGAGGAAGATGGAGGA	TGATCAGCAGGGAGTCAGCTTCTC	63.994	TCCTCCATCTTCCTCATCCTCCAC	63.029	154	152	deletion	CT
scaffold978	GAGAGAGAGAGAGAGAGA	GA(2*9)	3544818	18	TTGTGGAGTTGTTGGTTTTCCCCCCAAGCAAAGGACTTTAACAAAGCAATAAACCCTCCAAATACTCATCAC[GAGAGAGAGAGAGAGAGA]GGCTCACGTGAGAAGAGGTAAAGCCC	TTGTGGAGTTGTTGGTTTTCCCCC	63.727	GGGCTTTACCTCTTCTCACGTGAG	62.927	116	110	deletion	GAGAGA
scaffold978	ACACACACACACACAC	AC(2*8)	2842335	16	TAACCCCAAAGCCTGCAAAGACAGCCTGCCGACGAGAAGGAGCCAAGTGGGAGGCCTGACTCTTTGGACGCCGTGCACTCCTCTCTACGTTGA[ACACACACACACACAC]CCTCCTCACTTCCATACAGAATCGTGCTCTTGCTTTTTGTTGTTGT	TAACCCCAAAGCCTGCAAAGACAG	63.58	ACAACAACAAAAAGCAAGAGCACGA	62.781	155	153	deletion	AC
scaffold978	ATATATATATATAT	AT(2*7)	1246036	14	CCACCAGCTAATCAGACCAAAGGTACTATAAATAACCTAGTGGATAACTTTGTAAATAGACACACATAGATATACAGAA[ATATATATATATAT]TGAAATTAAGAGGCTATAAGTGTAAGAAACTGAAGAAACGTTTATACTGATGATTAAAAACAAAATATTGAAATTCATTTTTGTTTTTGTCTCTTTTATTCTCAATCTCTACAGCCATCATGGGGC	CCACCAGCTAATCAGACCAAAGGT	62.632	GCCCCATGATGGCTGTAGAGATTG	63.382	219	217	deletion	AT
scaffold978	CTCTCTCTCTCTCT	CT(2*7)	2889823	14	CCATTCCCTGTAGCTGTTCTTGCTCTTACC[CTCTCTCTCTCTCT]CCCTTTTCTTTAAGTTGTGCTTCTTGAAATGGTCACCTTAAATGCTTTCTCTGCTCCCTTGTCCACAGGCCCTGCACTCCGCTGAATCAGCATGGCCAACATCTCTGT	CCATTCCCTGTAGCTGTTCTTGCT	62.92	ACAGAGATGTTGGCCATGCTGATT	62.939	152	150	deletion	CT
scaffold2287	AACAACAACAACAAC	AAC(3*5)	368863	15	TGGAGTCTGCTTGAGGTTCTCTCTCTTCCTCTGCCCCTCCCCCTTTCTCTTTCTCTAAAATTAAATAAATAGACCTT[AACAACAACAACAAC]AAAAGCCAAAACCAACTGCCCAAGCTCCAAT	TGGAGTCTGCTTGAGGTTCTCTCT	62.833	ATTGGAGCTTGGGCAGTTGGTTTT	63.804	123	120	deletion	AAC
scaffold712	ATATATATATATATATAT	AT(2*9)	222443	18	AGCAATGGCACTGTAACGATGGATATAAACCCAGATTTTCCTAGGAATACTGGTACATATATCAATCTACTTAAAAAATGGCAG[ATATATATATATATATAT]GTTTTCTTACGTAATATGAGTCTGTAGGTGAGAAATAGAAACAGTCCAAATGC	AGCAATGGCACTGTAACGATGGAT	62.975	GCATTTGGACTGTTTCTATTTCTCACCT	62.085	155	153	deletion	AT
scaffold712	GTGTGTGTGTGTGT	GT(2*7)	184147	14	AGCTAGCTATCTACCTTCCTACCCACATACATACATATAAAAGTGCAC[GTGTGTGTGTGTGT]GAGCATTTCCATATAGGGTGAGAATCGGCAAGAAAGT	AGCTAGCTATCTACCTTCCTACCCA	61.713	ACTTTCTTGCCGATTCTCACCCTA	61.845	99	95	deletion	GTGT
scaffold610	AATAAATAAATAAATAAATAAATA	AATA(4*6)	1057448	24	CAACATGGCTGAGTCTCAAAACCATTATTCTAAGTGAAAGAAGCCAGAAGTAAAATACGACATATTGCATGATTCCATTTATATGAGATTCTGCCAAAATAAATAAAT[AATAAATAAATAAATAAATAAATA]AAGCAAAACTGTAGTGATAGAAAGCAGA	CAACATGGCTGAGTCTCAAAACCA	61.759	TCTGCTTTCTATCACTACAGTTTTGCT	60.956	160	156	deletion	AATA
scaffold610	GTGTGTGTGTGTGTGTGTGTGTGTGTGT	GT(2*14)	776387	28	TCTTAGGCGAATATCAGCCCTGA[GTGTGTGTGTGTGTGTGTGTGTGTGTGT]ATTTCCAAAAAAGGGGCAAAAATAAGTCCAAATATTTCTGTAATCATTATTCATATAAACTAAACTCACCAATTAAAAGCAGATACTCGGATGGA	TCTTAGGCGAATATCAGCCCTGAG	61.83	TCCATCCGAGTATCTGCTTTTAATTGGT	62.627	146	144	deletion	GT
scaffold610	TGTGTGTGTGTGTGTGTGTG	TG(2*10)	349798	20	CAGATCCCACTGGGTCATTTGGAGGACATAGGAGCGTGTGTGCCTC[TGTGTGTGTGTGTGTGTGTG]GAGGGGGAGATCTAGGGGTGTGTGAGGGAC	CAGATCCCACTGGGTCATTTGGAG	62.981	GTCCCTCACACACCCCTAGATCTC	63.53	96	94	deletion	TG
scaffold610	TCTCTCTCTCTCTC	TC(2*7)	364288	14	TAAGGAAAGAAGGGAGGGGGATCCTCTATTCCTTTCATGGCCAGGAGCAAAGTGAAGAAAGGTCTAGAGACTGTGGGATTTGGCCACAGAACCACAGGT[TCTCTCTCTCTCTC]ACACACATGCACACTCCCCTCGCAACAGTAACACAACACT	TAAGGAAAGAAGGGAGGGGGATCC	63.007	AGTGTTGTGTTACTGTTGCGAGGG	63.52	153	151	deletion	TC
scaffold309	CTCTCTCTCTCTCTCT	CT(2*8)	688344	16	CTTCTCCCTCTATGCCTCTACCCCTCCCCCAAAGCTTCCATG[CTCTCTCTCTCTCTCT]CAACTTCTCTTTAAAAAAAAAAAAAAGCCAGAGATAAAGGGCAGATTACAATCAAAGAAATGGCAGTGAGAATGGCCA	CTTCTCCCTCTATGCCTCTACCCC	63.133	TGGCCATTCTCACTGCCATTTCTT	63.128	136	132	deletion	CTCT
scaffold309	ATATATATATAT	AT(2*6)	715355	12	ATTCCCCTGCTTGTGTTTCCTCTCTCACTGTCAAATAAATAAAAATCTTAAAA[ATATATATATAT]TTTTTTTTCTGTAGTCTCAGGATATCTCCACACAAGATATTTACTAATTACAAAGAGGAAAATAGTAACCACAGTGAAGAAACCTGGAAGA	ATTCCCCTGCTTGTGTTTCCTCTC	62.874	TCTTCCAGGTTTCTTCACTGTGGT	61.915	156	154	deletion	AT
scaffold314	AACAACAACAACAACAACAACAAC	AAC(3*8)	1744852	24	GCAACCACCAGGATGTCACCTTTATTTACCTAGGGAAAGAGGGTTCTGACTTCAGAAATCACACAATGGAAAACAAAACCA[AACAACAACAACAACAACAACAAC]AAAACCTTGAAGTGGAACAGACGAAGCT	GCAACCACCAGGATGTCACCTTTA	63.101	AGCTTCGTCTGTTCCACTTCAAGG	63.062	133	130	deletion	AAC
scaffold314	GAGAGAGAGAGAGAGAGAGAGAGAGAGA	GA(2*14)	804523	28	GCCCCTACTTTCAAGGTAGTTAGCATTAAAGAGGTTAAGATAAAACAAGTCCATAAGTTATTATTTTTTTTAACATTTATTT[GAGAGAGAGAGAGAGAGAGAGAGAGAGA]AAGCACACAAGCTGGCGGGGAGGGCAGCAGAGGAACAAGCAGACTCCCAG	GCCCCTACTTTCAAGGTAGTTAGCA	62.321	CTGGGAGTCTGCTTGTTCCTCTG	62.735	160	158	deletion	GA
scaffold314	GAGAGAGAGAGAGAGAGAGAGAGA	GA(2*12)	649399	24	AGGCTTCATCATTGCCCAGAAGTTTGGGGTTCTTTTTTTTTTTTTTTCTGTAATT[GAGAGAGAGAGAGAGAGAGAGAGA]GCACGAGCAGGGCGAGCAGAGGGAGAGGGAGAGGCAGGCTCCTCACTGAGCAAGGAGCCTTATG	AGGCTTCATCATTGCCCAGAAGTT	62.893	CATAAGGCTCCTTGCTCAGTGAGG	63.012	143	141	deletion	GA
scaffold314	ACACACACACACACACACACACAC	AC(2*12)	1999840	24	TCACATCACAAATGTTTGCATGCATCTCT[ACACACACACACACACACACACAC]GCACGCACACACAGCTTTTCCTACTAAGTGTCAGGCACTGTTCCAGGCATTAGATCACGGGGAACAA	TCACATCACAAATGTTTGCATGCATCT	62.821	TTGTTCCCCGTGATCTAATGCCTG	62.969	120	118	deletion	AC
scaffold314	CTCTCTCTCTCT	CT(2*6)	419416	12	CACTTCTCCTTCTCCCCCTTCATCCCGCTCATG[CTCTCTCTCTCT]AAAAAAAACAAAAACAAAAATAAAAAAACAAAACAAAACCCAAAAACCAAAAAAACAAACTTGTAATGGATGATTACTGCATCAGAATCTGTCT	CACTTCTCCTTCTCCCCCTTCATC	62.204	AGACAGATTCTGATGCAGTAATCATCCA	62.212	139	137	deletion	CT
scaffold3664	CTCTCTCTCTCTCTCTCTCT	CT(2*10)	153015	20	GAGCCTGCTCCCTCTGCTTGTGCAAGTG[CTCTCTCTCTCTCTCTCTCT]TTCTGTCAAATAAACAAATTAAAAATCTTTAAAAAAATAAATAGAGGTAAAGTCCATCCTAAATGATGGAACATTTTTCCTATGCAGAGTGTACCA	GAGCCTGCTCCCTCTGCTTG	62.873	TGGTACACTCTGCATAGGAAAAATGTTC	61.875	144	142	deletion	CT
scaffold884	TTATTATTATTATTATTA	TTA(3*6)	293645	18	GCTCTCTGTCCTCTGCTTGAACGTAAGAGATGGAGAGTTTATTATGTGATCGCACTGTCAGTGTTGAACACTTAGAGGAGTTAGAGCAC[TTATTATTATTATTATTA]TTTTTAAGATTTTATTTATTTGAGAGAGAGGGCGAGAGGG	GCTCTCTGTCCTCTGCTTGAACG	63.292	CCCTCTCGCCCTCTCTCTCAAATA	63.054	147	141	deletion	TTATTA
scaffold2111	TGTGTGTGTGTGTGTGTGTG	TG(2*10)	462059	20	AGAAAGATGAGATAACTTGGCAAGAAGCAGCTAAAAATTTAGAGAATGTCAACGAAGACTC[TGTGTGTGTGTGTGTGTGTG]CGCGCACACATGTGCGTGTTAGGGATGGGGGTGGAGATTGGAAAGCACAAAG	AGAAAGATGAGATAACTTGGCAAGAAGC	61.926	CTTTGTGCTTTCCAATCTCCACCC	62.354	133	131	deletion	TG
scaffold2111	GTGTGTGTGTGTGTGTGTGT	GT(2*10)	397815	20	ACCTGCTACTCTGTTTATGAGCTCTTATA[GTGTGTGTGTGTGTGTGTGT]GCGTAATCTCTAGGGTTTCTACAGATAAGATTATGTCATCTATGAACAGATATAATTTTATTTCTTGCTTTTTAATTTGGATTTCTTTATTACTTTCTCTTGCGTAAATGCTCTGACT	ACCTGCTACTCTGTTTATGAGCTCT	61.335	AGTCAGAGCATTTACGCAAGAGAA	60.562	167	173	insertion	AGTGTG
scaffold180	ACACACACACACACACACACACACACACAC	AC(2*15)	1053973	30	GGAAACAACCCAAGTGTCCAATGATGAATGAATAGATCAAGGAAATGTGAT[ACACACACACACACACACACACACACACAC]GGGAATATTATTCATCCACAAAAAAGAGGGAATCCAACCATTTGCGACAACATGG	GGAAACAACCCAAGTGTCCAATGA	61.712	CCATGTTGTCGCAAATGGTTGGAT	62.646	136	130	deletion	ACACAC
scaffold180	CACACACACACACACACACACACACA	CA(2*13)	204728	26	ATGTTTCCCTAGCCCATCTTGCAGTCAACAGATGGATGGATACAGAATG[CACACACACACACACACACACACACA]TGCACGCATGCACACGTACACACTCGGTAATTTCCTGGGCATACATGGGCACATAAT	ATGTTTCCCTAGCCCATCTTGCAG	62.996	ATTATGTGCCCATGTATGCCCAGG	63.128	132	130	deletion	CA
scaffold1746	TGTGTGTGTGTGTGTGTGTGTGTGTGTGTG	TG(2*15)	349605	30	ACATATTGGATCTTGTCTTTGCCAAAGGCATTAGGAGTTGAGTATAACTCTGAAGTGAAAGCCTTT[TGTGTGTGTGTGTGTGTGTGTGTGTGTGTG]CGCGCGCACGTGTGTGCTTGCTAGGAAAGTT	ACATATTGGATCTTGTCTTTGCCAAAGG	62.353	AACTTTCCTAGCAAGCACACACGT	63.247	127	121	deletion	TGTGTG
scaffold4032	CACACACACACACACACACA	CA(2*10)	93603	20	TGCAGAATGATAGCGTGCTCATCTCTAGCCCTGGGCTGAAAGTT[CACACACACACACACACACA]TACACATACACCCCACACTCCTACCCCCACCCCCCACCCCGTCTTCAGTGAGCCCTCACAGAAAAGCAGTCAAT	TGCAGAATGATAGCGTGCTCATCT	62.536	ATTGACTGCTTTTCTGTGAGGGCT	62.817	138	136	deletion	CA
scaffold2448	ATATATATATATATATATAT	AT(2*10)	123635	20	ACTTGCTGGAAACTCAGATGATGGTTAGCATTTTTTAGCAATAAAGTGTTCTTCAATTAATGATGTACATTATAC[ATATATATATATATATATAT]GCATATATATATGCACACATGCACACATCCTGCTGCTGTTGCTGTTACTAC	ACTTGCTGGAAACTCAGATGATGGT	62.506	GTAGTAACAGCAACAGCAGCAGGA	63.116	146	142	deletion	ATAT
scaffold1467	CAGCAGCAGCAGCAGCAGCAG	CAG(3*7)	28554	21	GCTCTCAGAGTGTGGTCTTTGGAC[CAGCAGCAGCAGCAGCAGCAG]CATCTGCGAACTTGTTAGAAACGCAAATTCTTGGGCCCCACCTCGGATCTGATTCAGACACTTCGCGGTGGGGCCCAGCAATGTGATTTAATAGGCCTTCCAGGTGATTCTGCTA	GCTCTCAGAGTGTGGTCTTTGGAC	63.108	TAGCAGAATCACCTGGAAGGCCTA	62.974	160	154	deletion	CAGCAG
scaffold1467	ACACACACACACACACACACACACAC	AC(2*13)	1739415	26	ACAAAGGTGGAAAAGAAGGTGGGTGCGAAGAGGCAGGTACCTTACTGAAACATTCATATTACACACAGAT[ACACACACACACACACACACACACAC]AAACCAAGTACACCAAGAACACCAAGC	ACAAAGGTGGAAAAGAAGGTGGGT	62.667	GCTTGGTGTTCTTGGTGTACTTGG	62.278	123	121	deletion	AC
scaffold1467	CTCTCTCTCTCTCTCTCTCTCTCTCT	CT(2*13)	57487	26	TGCAAATGATTTCTCTACCCCCACTTTC[CTCTCTCTCTCTCTCTCTCTCTCTCT]CCCCCTCTCTCTTCTATTCAGTTGGGGCTCCT	TGCAAATGATTTCTCTACCCCCACT	62.291	AGGAGCCCCAACTGAATAGAAGAGA	62.837	86	84	deletion	CT
scaffold1467	ACACACACACACACACACACACAC	AC(2*12)	1829416	24	AAGGCTGAGATGTGTTTCCAGCTCGTTCTGTCAGGGCTCACGCACACAACACACACAGGCAACCCCCCCACACACACATACAT[ACACACACACACACACACACACAC]CTTCACCCTGGGATCAACTTCCCAGCCTCTTGAG	AAGGCTGAGATGTGTTTCCAGCTC	63.144	CTCAAGAGGCTGGGAAGTTGATCC	62.967	141	139	deletion	AC
scaffold1467	CTCTCTCTCTCTCTCTCT	CT(2*9)	1034027	18	CTTTTCCCTTTCCCTCTGCCTCTCCCCTCCATTCGTG[CTCTCTCTCTCTCTCTCT]CAAATGAATAAATAAAATCTTAAAGAAAAAAAGAAACCTCATGCCCTTTGGCTATTATTCCTCCATATTCCTGCACACCTG	CTTTTCCCTTTCCCTCTGCCTCTC	62.921	CAGGTGTGCAGGAATATGGAGGAA	62.451	136	134	deletion	CT
scaffold1467	TGTGTGTGTGTGTGTG	TG(2*8)	163109	16	CTGAAGCTGTTTTTGCTGCCTCAGTGTTTTTGTTTATATTATCCTAAATCATATTAAATATACATAT[TGTGTGTGTGTGTGTG]TATTTTTCATTTGGTTGTTTTGTTCTACACTTGCAAGTTGTTTAGGGGCTGCTTTTGGA	CTGAAGCTGTTTTTGCTGCCTCAG	63.08	TCCAAAAGCAGCCCCTAAACAACT	63.015	142	140	deletion	TG
scaffold1467	CACACACACACACA	CA(2*7)	354988	14	TATACCATCCTTTCCCTACCGGCTGAGCACACAGGTCCAGGATAATGTACCCTGAC[CACACACACACACA]GAGCACTCTAGTTATTTCCTGCCACTTCAGTTTTCTTTACCCTTGCATGAGTGTTTTGTTCA	TATACCATCCTTTCCCTACCGGCT	62.556	TGAACAAAACACTCATGCAAGGGT	61.654	132	130	deletion	CA
scaffold1608	TCCTCCTCCTCCTCCTCCTCC	TCC(3*7)	455716	21	AGCCTGGCCTGTAATAAACACTCAACAAATATGAGCCCCATT[TCCTCCTCCTCCTCCTCCTCC]ATCTTGTTTTTTTATGCATGGTCATGTACTTCCAAGTAGGGAGTTCCTTCCCACCTCTCCAACCCACCTCTTACCATTCTGTCCAAAGCTCCCATC	AGCCTGGCCTGTAATAAACACTCA	62.097	GATGGGAGCTTTGGACAGAATGGT	62.935	159	153	deletion	TCCTCC
scaffold1608	AACAACAACAACAAC	AAC(3*5)	368945	15	GTCTACGGCTGAGACAGGAAACACACAACACAGCGAGAGAATCTTGTAGTGCCAGCAAACGAGGTGCTAAAACACG[AACAACAACAACAAC]AAATCTCCAGCTATAGAGCTATGTCAAAGAGTCATAGGAGCCAACCCAAAGAGG	GTCTACGGCTGAGACAGGAAACAC	63.141	CCTCTTTGGGTTGGCTCCTATGAC	62.976	145	142	deletion	AAC
scaffold1608	TGTGTGTGTGTGTGTGTG	TG(2*9)	51454	18	ATTAATGTGGTCTCGGGCTGCTTTGCTAGGAAGTCTTGC[TGTGTGTGTGTGTGTGTG]TTATGTATGTGTGCATGCACTGTGTGTGCTTATTAGGGATTCAGTTGCTTTGGTTGGC	ATTAATGTGGTCTCGGGCTGCTTT	62.929	GCCAACCAAAGCAACTGAATCCC	62.969	115	113	deletion	TG
scaffold1608	CTCTCTCTCTCTCT	CT(2*7)	483355	14	TGCTCAGCCAGGAGTCTACTTCTCCCTTTGCCTCTCGCCCGGCTCGTG[CTCTCTCTCTCTCT]TTCTAATTAATAAATAAAATCTTTAAAAAAAGAAAAAGAAGACCCTTCATTTGTTGGTTACATTGGGAAGACCACCTGCCTTTTGAAA	TGCTCAGCCAGGAGTCTACTTCTC	63.456	TTTCAAAAGGCAGGTGGTCTTCCC	63.537	150	148	deletion	CT
scaffold1608	TGTGTGTGTGTGTG	TG(2*7)	360955	14	TCAAAGGCCAGATTCAAGGCAAGGGGAAATAAACTCCATTTCTTGGAGCAAAGACTGGCA[TGTGTGTGTGTGTG]TATGTACAGGAATGGGTAGAATTATTAGCAATTATCTCTACACACATTCTACTATACCTTATTTTACACAGGGGGAAACCAAGACC	TCAAAGGCCAGATTCAAGGCAAGG	63.648	GGTCTTGGTTTCCCCCTGTGTAAA	62.767	160	158	deletion	TG
scaffold871	GAGAGAGAGAGAGAGAGA	GA(2*9)	154889	18	TGGAATTATTGGGATCCCTGAGAGGGTG[GAGAGAGAGAGAGAGAGA]GGACTAGAAGATATATTTGAGCAAACAGTAGCTAGGAACTTCCCTAATCTGGAGAATGAAAGAAGCATTCATGTCCTAGAGGCAGAGAGGATCC	TGGAATTATTGGGATCCCTGAGAGG	61.707	GGATCCTCTCTGCCTCTAGGACAT	62.596	140	138	deletion	GA
scaffold393	TAATAATAATAATAATAA	TAA(3*6)	2298927	18	TCACCATATTGTACACCTGCAACTAATTTAACGCTATATGTTAACTATACTGGAATTGAAATGAAAAATATGTTTAAAAAT[TAATAATAATAATAATAA]TTCAATACTGAGAGTAGCCCAAGTGTTCA	TCACCATATTGTACACCTGCAACT	60.263	TGAACACTTGGGCTACTCTCAGTA	60.995	128	125	deletion	TAA
scaffold393	TATTATTATTATTAT	TAT(3*5)	1895853	15	AGCCCTACAATGTTAGAAACTGGGTGATTTGGGACATATTTCTGTATGTTTTATTAC[TATTATTATTATTAT]TACTATTACTATTATTCTAATCTTTAAATAACTCTCCCATAGTGTAATGGGAAAACTAAACTGAGTTAATAGAGGTGAGGCACT	AGCCCTACAATGTTAGAAACTGGGT	61.996	AGTGCCTCACCTCTATTAACTCAGT	61.047	156	153	deletion	TAT
scaffold393	TTGTTGTTGTTGTTG	TTG(3*5)	772079	15	GTGTCTGTGCTCCAACTTTGTTCTTATCCTTCAATATTTTATTGACTATTGTACTTTTTT[TTGTTGTTGTTGTTG]CTTGTTTGTTTGCCTTTCCATATAAACTTTAGAATCAATTTGTTAATATTCACAAAATAACTGCTGGAATTTTGACTGAGATTGC	GTGTCTGTGCTCCAACTTTGTTCT	61.692	GCAATCTCAGTCAAAATTCCAGCAGT	62.449	160	157	deletion	TTG
scaffold393	TTCTTCTTCTTCTTC	TTC(3*5)	2385820	15	ACCCCTGGATCTGGATTTCTGTTTCCTTTCCCAGATTAGGGAAGTTTTCAGCTGTTATCTCTTCAAATAAATTCCCTTCCCTCTTTTCTTTCTCCTTCCTCT[TTCTTCTTCTTCTTC]TTGGACTCTTGTAATACAAAAGTTATCAGGTGTGATGGAATCA	ACCCCTGGATCTGGATTTCTGTTT	61.816	TGATTCCATCACACCTGATAACTTTTGT	61.373	160	157	deletion	TTC
scaffold393	TGTTGTTGTTGT	TGT(3*4)	521817	12	GGGGTAGCAGTTTGCCATGAAAACTCAATTTTTGATAAATATTTACAAATTCATTGATTTCCAGATTTTATG[TGTTGTTGTTGT]TATAAGGATATGAATGATGACTTCCAAGCTCT	GGGGTAGCAGTTTGCCATGAAAAC	62.879	AGAGCTTGGAAGTCATCATTCATATCCT	62.016	116	113	deletion	TGT
scaffold393	ATTATTATTATT	ATT(3*4)	1769836	12	ACAGCAAACGACCTTGAAATGGTATTAGATTTCATTTTAACAAAAAGTAGAGCTAAA[ATTATTATTATT]ATATAATAAAACACAAATTTTAAGTTATCAGGAACTTTAAATTAGGTGATACGTAAATTGCATACAGCATTCTCTCCATTCTAACT	ACAGCAAACGACCTTGAAATGGTA	61.225	AGTTAGAATGGAGAGAATGCTGTATGC	61.169	155	152	deletion	ATT
scaffold393	AGAGAGAGAGAGAGAGAGAGAG	AG(2*11)	2131172	22	AGGATAGTGAACATGCATTGGAATTTGTATCACAAAATGGTTCACCAGAATTTGATACTTTTTGTATCTACTCATTTTATTGGGTAATATATCTGAGTTATTATTACGATTTTTTTAAAGATTTTTATTCATTTATTTGAC[AGAGAGAGAGAGAGAGAGAGAG]CACAAGCAGGCAGAGTGGCAGGCAGAGGGAGAGAGAGAAGCAGGCTCTGTGTG	AGGATAGTGAACATGCATTGGAATTTGT	61.896	CACACAGAGCCTGCTTCTCTCTC	62.77	216	214	deletion	AG
scaffold393	ATATATATATAT	AT(2*6)	2421175	12	ACAATCCAGAAGTTGTGCCCCATGGCATTTACCAAAATGAGTTGAAGACTCATGTACTCTAATGTGCACACAA[ATATATATATAT]CAGTTTTATTCATAATTGCCAAGATTTGGAACCAGCCAAGTTGTCCT	ACAATCCAGAAGTTGTGCCCCATG	63.648	AGGACAACTTGGCTGGTTCCAAAT	63.021	132	130	deletion	AT
scaffold393	TGTGTGTGTGTG	TG(2*6)	1130410	12	GGCCTTCTAATTATCAGACGGGCCAAATGTTTAAACACTTGAAACAAATATCTCCCAGCCTCTGCAGAGCGGCTC[TGTGTGTGTGTG]TTGGGCATGTCTTCCACACACAGTCAGGCCATTTAC	GGCCTTCTAATTATCAGACGGGCC	63.133	GTAAATGGCCTGACTGTGTGTGGA	63.085	123	121	deletion	TG
scaffold3620	GTGTGTGTGTGTGTGTGTGT	GT(2*10)	269076	20	TGGGTCTGGGAAGAAAGATACGAATATATGTGAATTGG[GTGTGTGTGTGTGTGTGTGT]AAGTGAGTTGGCATCAAGAAGAACAACTTCCAGGAGAAGGAGGACTAACATTGGC	TGGGTCTGGGAAGAAAGATACGAA	61.304	GCCAATGTTAGTCCTCCTTCTCCT	61.91	113	119	insertion	GGTGTG
scaffold1088	TCTGTCTGTCTGTCTG	TCTG(4*4)	255921	16	ACTTGGTGGAGATACATAGAACAACATATGTAAATA[TCTGTCTGTCTGTCTG]TCTATCATCTATCTATCTGGTCTAAATACATAGCTTACAGTATGGCTCAGTTTATTCCATAAATAAAACTTGGCAATACAAAGAGACAAGTATGACCTCTGGGT	ACTTGGTGGAGATACATAGAACAACA	60.014	ACCCAGAGGTCATACTTGTCTCTT	60.758	156	152	deletion	TCTG
scaffold1088	GAGAGAGAGAGAGAGAGA	GA(2*9)	783732	18	CCAGATTGCCTTGAAGACCCACAAATCATAGTCACAAGGTACTTTTGTGGCAAAAGAGAGAGTGT[GAGAGAGAGAGAGAGAGA]TGAAAAAACATAAGAATTTGATGCTGGGATGAAAACTTCAACATCTGTGC	CCAGATTGCCTTGAAGACCCACAA	63.347	GCACAGATGTTGAAGTTTTCATCCCA	62.399	133	131	deletion	GA
scaffold1088	ATATATATATATAT	AT(2*7)	138031	14	AAACAAATATAAGCAGGGCAGGGATATAA[ATATATATATATAT]AGGTCTATCTAGATAGGTATACCTAAATATGAATTTAAAAAGAAAAGAAAGTGAATAAATCTAATTTTACATTAAATTAAATATCTGGGGTTAGTAGGAAAATTTGAAAAG	AAACAAATATAAGCAGGGCAGGGA	60.572	CTTTTCAAATTTTCCTACTAACCCCAGA	60.01	154	152	deletion	AT
scaffold1088	GAGAGAGAGAGAGA	GA(2*7)	259819	14	ACATGGTCATGAGAAGACGGGATGATGTTCTCTCTCTCTTTCTTTTTTTTTTTTTAAAGATTTTATTCATTTATGTT[GAGAGAGAGAGAGA]GGGGAAAGTGCGTGCATTGAGCGGAGGGAGGGGCAGAGGGAGAGGAAGAGGGAAACAAGCAG	ACATGGTCATGAGAAGACGGGATG	62.488	CTGCTTGTTTCCCTCTTCCTCTCC	62.906	153	151	deletion	GA
scaffold1651	AAATAAATAAATAAATAAAT	AAAT(4*5)	2109322	20	TTCTGTCTCTTCCTCTGCCTTTCCCCTGCTTGTATGCACACACTCTCTCTC[AAATAAATAAATAAATAAAT]CTTAAAAAACAAAACAAAAAAACCCCCAAAAACCATTTGAAAGGA	TTCTGTCTCTTCCTCTGCCTTTCC	62.081	TCCTTTCAAATGGTTTTTGGGGGT	61.378	116	112	deletion	AAAT
scaffold1651	TGTGTGTGTGTGTGTGTGTGTGTGTGTGTG	TG(2*15)	14171	30	TGTCTGACTCATTTCACTTGGCGTAATACCTTCTGGGTCCACCCATGTTGTTGCAAATGGCAAGATCTCACCCATTTTTATGGCTGCATAAGATCCCAT[TGTGTGTGTGTGTGTGTGTGTGTGTGTGTG]CACATGTGCGTGAGCATGCCACTTCTTTATC	TGTCTGACTCATTTCACTTGGCGT	62.777	GATAAAGAAGTGGCATGCTCACGC	62.769	160	154	deletion	TGTGTG
scaffold1651	AGAGAGAGAGAGAGAGAGAGAG	AG(2*11)	2664342	22	TGAGTGGTTGTTTAATCCCTCAGAGAACATCAAGTACTCATTTAGATTACCTAGAAAAAAGCAGATTTTTTTTAAAAAGATTATTTATTTAATGAA[AGAGAGAGAGAGAGAGAGAGAG]CACAAGCAGGGGGAGCGGCAGAGGGAGAGGAAGAAACAGAC	TGAGTGGTTGTTTAATCCCTCAGAGA	61.658	GTCTGTTTCTTCCTCTCCCTCTGC	62.655	159	153	deletion	AGAGAG
scaffold1651	AGAGAGAGAGAGAGAGAGAGAG	AG(2*11)	1549666	22	GCATCTCCAGTCTCATGAGTTTCTGAAAATCCCTCATCATCATTTAAATAATTGCTTTCCCTGTGGAAA[AGAGAGAGAGAGAGAGAGAGAG]CAATAAAAGAAGGAAAGCTACAAGATTTCTGTTATCTGACATGTTTTTCATTGCAGTTGAGAGGCAGGT	GCATCTCCAGTCTCATGAGTTTCTGA	62.518	ACCTGCCTCTCAACTGCAATGAAA	63.051	160	166	insertion	AAGAGA
scaffold1651	TATATATATATATA	TA(2*7)	2084306	14	AGACAGGGTGAGAGCTTCTTGAC[TATATATATATATA]TGATTGCCTTATGGACCCAGGTTTCACTAGTTTCTCTAAAGGTCCACATGGAAAAATGTACCTGCCATGGACATAAGCAAACTGTTCATACAGACTGACAGGAGCCAAAACAG	AGACAGGGTGAGAGCTTCTTGACT	63.076	CTGTTTTGGCTCCTGTCAGTCTGT	63.022	150	148	deletion	TA
scaffold1651	TATATATATATATA	TA(2*7)	544497	14	TGCAGAAACTGGTTTGATGACCTGTGTATTG[TATATATATATATA]TGCCTTTAATGTGAGTCAGAAAAGAAGTTCTTTTGTTTTTTGCTTGGACTGTAAAGAAAATTGTAACAATGGTGTGCTTTCTTACTCCTACTGT	TGCAGAAACTGGTTTGATGACCTG	61.759	ACAGTAGGAGTAAGAAAGCACACCA	61.685	139	137	deletion	TA
scaffold1651	CTCTCTCTCTCT	CT(2*6)	3090002	12	GGTTGTGATCTCGCTCTCACGTA[CTCTCTCTCTCT]TTAAAATAAAATAAATAAATAAAATCTTGAAAAAATAAAAGGAGCTTCTTAGAGTCTATGAAGTAGGGTGAATTACTTACAGCATACCTTACGGAAGAGCAAGGAGAAAAGCAGA	GGTTGTGATCTCGCTCTCACGTAC	63.223	TCTGCTTTTCTCCTTGCTCTTCCG	63.122	150	148	deletion	CT
scaffold3296	CTCTCTCTCTCT	CT(2*6)	56130	12	GAGCCTGCTTCTCCTCTTCCTCTGCGTGCTGGCACGCGCACATGTGCGCGCGCGTG[CTCTCTCTCTCT]CAAATAAGTAAATAAATATTAAAAAGAAAAAATAACACGTGCCGATAAAAGGAAAACAACAAAGTGCAGGAAACTATGGGACT	GAGCCTGCTTCTCCTCTTCCTCT	63.348	AGTCCCATAGTTTCCTGCACTTTGT	62.455	151	149	deletion	CT
scaffold558	AAATAAATAAATAAATAAATAAATAAAT	AAAT(4*7)	334669	28	CCATGTGGCTCCTGTGCTATTTCATTAGCTCTGCCCATAATTATTACATGTGTGCTAATTACATTCCACTGAAGTCATGAGATATATTTCAATCTATTAATACTAGTCCATTTTTTAAAAGAAATGAATATCCTTACGGAAAAATTAA[AAATAAATAAATAAATAAATAAATAAAT]AAAGTTATTATACTCAGGTAATACATACTCCTAAACTTCCACACTGTTTCCCAAAGATGGC	CCATGTGGCTCCTGTGCTATTTCA	63.213	GCCATCTTTGGGAAACAGTGTGGA	63.58	237	233	deletion	AAAT
scaffold2993	ACACACACACACACACACAC	AC(2*10)	43239	20	TGCAAACCACCTATCTGACAAGGGGTTAATACAACTCGATAGCAAAAAAACACAGCACACACAT[ACACACACACACACACACAC]AAACCCACAACCAACCAAAACACTCA	TGCAAACCACCTATCTGACAAGGG	62.866	TGAGTGTTTTGGTTGGTTGTGGGT	63.367	110	108	deletion	AC
scaffold2993	ATATATATATATATAT	AT(2*8)	182692	16	GCAAGCTAATCAGTAGGGGAAGCTCTTGTATTTAAGCCAGACACTGGATAGAACTGCAGCACTGGAAA[ATATATATATATATAT]TCACACACGCATACCCCTCTTCCACAGACTTT	GCAAGCTAATCAGTAGGGGAAGCT	62.502	AAAGTCTGTGGAAGAGGGGTATGC	62.391	116	114	deletion	AT
scaffold2993	GAGAGAGAGAGAGAGA	GA(2*8)	154490	16	GTGGCCTATAAACAAATTTGGCTCCATCTTTTTATAAAAAAAAGATATTTTAAATTTTTTTTAGAGCTTTTATTTATTTATTTTG[GAGAGAGAGAGAGAGA]GCTGGGGGAGGAGCAGAGAGAGTAAGTGGA	GTGGCCTATAAACAAATTTGGCTCCA	62.252	TCCACTTACTCTCTCTGCTCCTCC	62.696	131	129	deletion	GA
scaffold2993	CTCTCTCTCTCTCT	CT(2*7)	88922	14	ACCACTGAAGGACTTTGTGCAGATGTCATTTATC[CTCTCTCTCTCTCT]TATTTCGCCCATTTTAAAAATCATTGCAATGA	ACCACTGAAGGACTTTGTGCAGAT	62.513	TCATTGCAATGATTTTTAAAATGGGCGA	61.667	80	78	deletion	CT
scaffold2993	TATATATATATA	TA(2*6)	132945	12	TGGTAAATATCACACTGGATAAGGCATTAACATATATTTTTATTTCAAATGAGTTTTCAGATAGTTCCCAATTCTTCTAATATAT[TATATATATATA]TTGCAATTTGCACTTAACTAATTCTAAAATAATTCTTAAATAGTGATGGCTGATTTTTAAATTAAACTAACATTCTAAAAAAATAATCATGGTACTACACTCATCAAAAATAAGGTGATGACTTTTTAGATACAACACCA	TGGTAAATATCACACTGGATAAGGCA	60.127	TGGTGTTGTATCTAAAAAGTCATCACCT	60.902	237	235	deletion	TA
scaffold1200	ATATATATATATAT	AT(2*7)	398815	14	ACCTGTACAAAATAGGTGGACAACATGTAAAGGA[ATATATATATATAT]TGTGTTTCCATGTTATAATATAGGGTTACTGGGACATTCCCAGGAGCTTATCTCTAAGAACCCAGGTCTCACAG	ACCTGTACAAAATAGGTGGACAACA	60.398	CTGTGAGACCTGGGTTCTTAGAGA	61.054	122	120	deletion	AT
scaffold304	CACACACACACACACACACACACACA	CA(2*13)	1069587	26	GTGCACACACCCAAATGTAGCTTGAGAATTTGGCACGCGCGGCATGCACACGCT[CACACACACACACACACACACACACA]CGTCCCTCACTTCCAGGCTGATTCCGCTAAATGTAGACACATAGCCTCTTCCTTCACCACCTATACCCCC	GTGCACACACCCAAATGTAGCTTG	63.083	GGGGGTATAGGTGGTGAAGGAAGA	62.985	150	146	deletion	CACA
scaffold304	ACACACACACACACACACACACACAC	AC(2*13)	1339017	26	TGCCAAAAGAAACCCCATCAGACACACTCCCCCTT[ACACACACACACACACACACACACAC]CCCTGATACAAGCAGACAGACTCCAGCC	TGCCAAAAGAAACCCCATCAGACA	63.013	GGCTGGAGTCTGTCTGCTTGTATC	62.993	89	87	deletion	AC
scaffold911	TTCTTTCTTTCTTTCT	TTCT(4*4)	2375654	16	TCAGGTGCCCCTAGAAAGCATTTCTTTCCTCCTTTTC[TTCTTTCTTTCTTTCT]TGCTTGCTTTCTTCCTTCCTTTCTTTCTTCTTGAGATTTCATTTATTTATTTGAGAGAGAGTGAGCACATGTGCAGGTGGTAGGGGCAGAAGGAGAGGGAC	TCAGGTGCCCCTAGAAAGCATTTC	62.929	GTCCCTCTCCTTCTGCCCCTAC	63.529	154	150	deletion	TTCT
scaffold911	CACACACACACACACACACA	CA(2*10)	1581433	20	TGGGAGTAATTGTGCTGTGACAGGCATGCACGCACACG[CACACACACACACACACACA]CCCCTCCTCCATGATCATGGATCATGGAGGAGGCACAAA	TGGGAGTAATTGTGCTGTGACAGG	62.852	TTTGTGCCTCCTCCATGATCCATG	62.994	97	95	deletion	CA
scaffold984	GTGTGTGTGTGTGTGTGTGTGTGTGTGTGT	GT(2*15)	76482	30	AGGCACTTAAACAAAGCAAAAGGG[GTGTGTGTGTGTGTGTGTGTGTGTGTGTGT]ATGTATGTGTATTCATGCACCCAAGTGTGTCATTGTG	AGGCACTTAAACAAAGCAAAAGGGG	62.656	CACAATGACACACTTGGGTGCATG	63.088	91	85	deletion	GTGTGT
scaffold2245	CTCTCTCTCTCTCTCT	CT(2*8)	110691	16	GTCTGCTTGAGATTCTCCCTCTGCCTCTGCCCTTCCTGCTCATG[CTCTCTCTCTCTCTCT]CAAATAAATCTTGAAAAAAGAAAAAAAGAAATGAAAACAAACCACTGTTACACACAATAATATGACTGAGCCCCTTATGCATGTCAAG	GTCTGCTTGAGATTCTCCCTCTGC	62.999	CTTGACATGCATAAGGGGCTCAGT	62.981	148	146	deletion	CT
scaffold2245	GAGAGAGAGAGAGA	GA(2*7)	286154	14	AGCCTTTGCCACAATTGAAACAAGAAGAGAACCATTTAGAATATGATTTTTAGTTTTTTAATTTATTTTTTATTAAGGTTTTATTTATTTATTT[GAGAGAGAGAGAGA]GCACAAGAGGGGAGAGGGAGAAGCAG	AGCCTTTGCCACAATTGAAACAAGA	62.37	CTGCTTCTCCCTCTCCCCTCTT	62.904	134	132	deletion	GA
scaffold408	AGAGAGAGAGAGAGAGAG	AG(2*9)	282303	18	CTCTCGCTGTGTCTCTGTCAAACAAATAAAATCTAAAAAAAAAAAA[AGAGAGAGAGAGAGAGAG]ACATAATCAAGGTACAGTCTCTTGTACAGACTAAGTTCCCCTTTTTGCCGTGGGTATTAC	CTCTCGCTGTGTCTCTGTCAAACA	62.796	GTAATACCCACGGCAAAAAGGGGA	63.167	124	120	deletion	AGAG
scaffold4509	GTGTGTGTGTGTGTGTGTGTGTGTGTGT	GT(2*14)	6308	28	ACACAAACTCCCTCTTTCCACACCAAGACTACTGACTCCTTGAATGATG[GTGTGTGTGTGTGTGTGTGTGTGTGTGT]ACATACATTTACACACACCGAGCTTTTTACTACTTGGT	ACACAAACTCCCTCTTTCCACACC	62.985	ACCAAGTAGTAAAAAGCTCGGTGTGT	62.802	115	111	deletion	GTGT
scaffold4272	GTGTGTGTGTGTGTGTGTGT	GT(2*10)	13719	20	GCATCCGGTGTGATTGAAAATCCCTGTAGCATTGCTAACTCTGAATACTGTTCACTCCCGAATAACTCCTGTCTTGCATCCGGTGTGATTGCTGTACACGCATAG[GTGTGTGTGTGTGTGTGTGT]CGAGGGGGTGCCTGTGCATGTAAAATCCATTTAT	GCATCCGGTGTGATTGAAAATCCC	62.749	ATAAATGGATTTTACATGCACAGGCACC	62.862	159	157	deletion	GT
scaffold2143	TGTGTGTGTGTGTGTGTGTG	TG(2*10)	190856	20	AAGGAAGATCGGGACCCCTGTATCAAGC[TGTGTGTGTGTGTGTGTGTG]AAAATGTAACAAAATTTGCCCTCTTAACCTTTTTTATGTACAGATGAGTGGTATTACATACATTGATAATGTTGAGGGACTATCACCACCACCCATCTCCCTTACTCTT	AAGGAAGATCGGGACCCCTGTATC	63.323	AAGAGTAAGGGAGATGGGTGGTGG	63.465	157	163	insertion	CTGTGT
scaffold862	AAACAAACAAACAAAC	AAAC(4*4)	1028819	16	CACTGGCCCAGGAAATAAAGGGAAACACGTGATTCTTACTGAATTTCAAACAACGGATTCTAGCAAAAAAAAACCCAAA[AAACAAACAAACAAAC]AAAACCCCCAAAATCATACAAGCATCTTGG	CACTGGCCCAGGAAATAAAGGGAA	62.896	CCAAGATGCTTGTATGATTTTGGGGG	62.58	125	121	deletion	AAAC
scaffold862	GTGGTGGTGGTGGTGGTGGTGGTGGTGGTG	GTG(3*10)	1619858	30	AGTGCACATCAACACAGCTACTGAAGATTGGCAGAAGGAAATGGAAGAAAAAAGAACATAGAGAGGCA[GTGGTGGTGGTGGTGGTGGTGGTGGTGGTG]ATGGGGGCAATAATGATGGTTGTGATAGTGGTGGTGGCAGTGATAATGGTGAA	AGTGCACATCAACACAGCTACTGA	62.543	TTCACCATTATCACTGCCACCACC	63.162	151	148	deletion	GTG
scaffold862	GTGTGTGTGTGTGTGTGTGTGTGTGTGT	GT(2*14)	218538	28	TCCCCAAAGTAGATCTGAGCCCTTTAAATAG[GTGTGTGTGTGTGTGTGTGTGTGTGTGT]AAGTACAATAGATATACATGCACACACATACATACGTAAATGGGGTCTAGTTTTTTACATGGTCATTCTAAGCACTGAGGT	TCCCCAAAGTAGATCTGAGCCCTT	62.934	ACCTCAGTGCTTAGAATGACCATGT	62.04	140	138	deletion	GT
scaffold862	ACACACACACACACACACAC	AC(2*10)	1329556	20	GGTTGTAAATTCACACCCCACATTGGGTGTAGAGATTACATAAAATAAAATCTTTTTTGAAAAAAATGAATAATTATACTACATAGTTTAGCTGTGTATAAAGTTTACATAGATGCATTTCACACATACATACAG[ACACACACACACACACACAC]AACATTTATCTAACCAAACTTATAACATATCCTTATTCAGAAGAGGACAGAAAGCAAAAATGAGCTCATATGTTTGGGGTTGGC	GGTTGTAAATTCACACCCCACATTGG	62.899	GCCAACCCCAAACATATGAGCTCA	63.463	239	237	deletion	AC
scaffold862	CTCTCTCTCTCTCTCTCTCT	CT(2*10)	279902	20	GAAAATTCTCTCCCTCTGCCCCTCCCCCCAATTCATAAGCTCACATGTGCATGCACACATGCA[CTCTCTCTCTCTCTCTCTCT]CAAATAAATAAATCATAAAAAAAGGATTAGTATACTACTTGGAATATGGTAAGTATCCATTAAATCATAGGAAATTATTAGGAAAAAAGAAATATGTATTGCCCCAAGATCACCAAACTATTTGC	GAAAATTCTCTCCCTCTGCCCCTC	62.743	GCAAATAGTTTGGTGATCTTGGGGC	62.859	208	206	deletion	CT
scaffold862	AGAGAGAGAGAGAGAGAGAG	AG(2*10)	815007	20	ACCTGTGCTGTATTTTTCACTTCTGTGACTTACTCATTTTGAAGAGTCATTATTGACTTTCCTTTTTTTTAAAAAAAAGATTTTACTTATTTATTTA[AGAGAGAGAGAGAGAGAGAG]AAAACAAGTGGAGGTAGAGGCAAAGGGGCAAGTAGAC	ACCTGTGCTGTATTTTTCACTTCTGTG	62.279	GTCTACTTGCCCCTTTGCCTCTAC	62.957	154	148	deletion	AGAGAG
scaffold862	TGTGTGTGTGTGTGTGTG	TG(2*9)	1194295	18	AGTGGTTTGGGGAAGAGGGGTATATCTGTGTGTCTGCATC[TGTGTGTGTGTGTGTGTG]TTGAGTAGTTTTAACTATTTTTTGCCCCTGTAATTAAATACTGGGAAAGGGAAAGTCTGTGCTGCTA	AGTGGTTTGGGGAAGAGGGGTATA	62.646	TAGCAGCACAGACTTTCCCTTTCC	62.853	125	123	deletion	TG
scaffold862	TCTCTCTCTCTCTC	TC(2*7)	1657756	14	TCTGCTTGAGACTCTCTCTCCACCTTTTCCTCTGCCCCTCCCCTCCTGCTCTCTT[TCTCTCTCTCTCTC]AAATAAATAAATCTTTCAAAAAAAAACAAAAATGAATTTTTTTCAGAAAGTTAAAAAAAAGGTAACATGTCCCAGCCCC	TCTGCTTGAGACTCTCTCTCCACC	63.162	GGGGCTGGGACATGTTACCTTTTT	63.376	148	144	deletion	TCTC
scaffold862	ATATATATATATAT	AT(2*7)	1289262	14	ATACAAGCACCCCTTTCCTCTTCCAAGTCTGGACCTGAAATGTCCCATTC[ATATATATATATAT]GCTCTGTAAATATCGGCTTTGTTGTCTTAACTTAATGAACACAGTTGCTTTCTCTTAATTCTATGCTGCT	ATACAAGCACCCCTTTCCTCTTCC	62.403	AGCAGCATAGAATTAAGAGAAAGCAACT	61.469	134	132	deletion	AT
scaffold862	CACACACACACA	CA(2*6)	725628	12	AGCAGAAGTGAAGAGCTGAGCAAGCACACACACACGTGCC[CACACACACACA]CGTGTGCACACTTCATGCGTAATTAAGCTAAGGGGGATAAGAACAGATAAATAGTTCCAAATTTTGAATAAAGCCATGTAACTAACACTCAAAGCACATAGCACATGC	AGCAGAAGTGAAGAGCTGAGCAAG	63.119	GCATGTGCTATGTGCTTTGAGTGT	62.39	160	156	deletion	CACA
scaffold3038	TCTCTCTCTCTC	TC(2*6)	147340	12	AAGAAGCTGTCCTTTTCTTGGGCATTCTTCCTTCTAAGAAATGTCTCTTCTGCCTCTTGTGTATGCACTTGCACAACATATGTGTTTTG[TCTCTCTCTCTC]TTCAAATTTCTCCATTATGTTCTGCCCAGCC	AAGAAGCTGTCCTTTTCTTGGGCA	63.005	GGCTGGGCAGAACATAATGGAGAA	62.99	132	130	deletion	TC
scaffold673	GAGCGAGCGAGCGAGC	GAGC(4*4)	1374778	16	GACAGTGTGGTTGTGTCTGTGACACTTTAATAAAGAATGTGTGCGTGTCTGTGCACAGGTGTGA[GAGCGAGCGAGCGAGC]GAGAGATTCATCAGGTTCTTTTCTCAGTGAAACCTCCACCAAGG	GACAGTGTGGTTGTGTCTGTGACA	63.169	CCTTGGTGGAGGTTTCACTGAGAA	62.508	124	120	deletion	GAGC
scaffold673	GAGAGAGAGAGAGA	GA(2*7)	613940	14	TGTGAAAAGTGGTGATAGGGCAAGTAAAAATGCCAGGGATTTTTTTTTTTTTAAGATCTTATTTATTCATTT[GAGAGAGAGAGAGA]GCACAAGTGGGAGGCAGAGGGAGAG	TGTGAAAAGTGGTGATAGGGCAAGT	62.682	CTCTCCCTCTGCCTCCCACTT	62.999	111	109	deletion	GA
scaffold673	GTGTGTGTGTGT	GT(2*6)	1159812	12	ATTTCCTTGGGAGTGTGTGTGCTTGA[GTGTGTGTGTGT]GAGAGAGACAGAGACAGAGACAGAGAGAGACGGAGAGACTTTGAGTATGTCCCTCGGATGTAGCTTTGTGGATTCTTAGTTGCTGGGCGTCAGT	ATTTCCTTGGGAGTGTGTGTGCTT	63.005	ACTGACGCCCAGCAACTAAGAATC	63.177	132	130	deletion	GT
scaffold673	TCTCTCTCTCTC	TC(2*6)	571430	12	CTCAGTGTGGAGCCTGCTTCTCCCTCTCCCTCTGCCTCTCTCCCTGCTTGTGA[TCTCTCTCTCTC]TGTCAAATAAATAAATATTTTAAATATTTTTAAAAGTTTATTATTTATTTGAGAGACAGACAGAGATAGTGAGAGAAAGCATGAGCACAAGCA	CTCAGTGTGGAGCCTGCTTCTC	62.868	TGCTTGTGCTCATGCTTTCTCTCA	63.081	158	156	deletion	TC
scaffold895	TGTGTGTGTGTGTGTGTGTG	TG(2*10)	1046759	20	AGTGCCTATGTTTGTGCGTGTTTGCATGCACT[TGTGTGTGTGTGTGTGTGTG]AGCATATGCAGAAGGGATGTGGGTGGGTATGTAACCATATGTGTGTTTTTAATTTTAAAATAAAATGCATCCTGACTTAGCAAGCAGAGCA	AGTGCCTATGTTTGTGCGTGTTTG	62.79	TGCTCTGCTTGCTAAGTCAGGATG	62.951	143	149	insertion	TTGTGT
scaffold3110	GAGAGAGAGAGAGA	GA(2*7)	308466	14	CACCCAATCTGCTCATGGGTCTTTTTTTTTTTTTTAAGAATTCATTTATTTAT[GAGAGAGAGAGAGA]AAGAGAGCAGGCTTACGTGTGACAGAGAACACAAGCAT	CACCCAATCTGCTCATGGGTCTTT	63.175	ATGCTTGTGTTCTCTGTCACACGT	63	105	103	deletion	GA
scaffold399	ACACACACACAC	AC(2*6)	1377649	12	GTATACACGCACACACATGCACACAT[ACACACACACAC]TACTACGTATATTTCTGAACTCTGTCTACAACCAGTGTGCAGTCTGCAACTCTCTGGAGATGCAACAAAACAGTCTCGTCTCTTTCTCCTTTAACTCCTCAGGTTTGGAATCCATCTGAGCG	GTATACACGCACACACATGCACAC	62.915	CGCTCAGATGGATTCCAAACCTGA	62.96	160	158	deletion	AC
scaffold1094	TAAATAAATAAATAAATAAA	TAAA(4*5)	1668447	20	GCTTGAGATTCTCTCCCTCCCTCTGCCCCTCCCCTTGCTTGTGCTTTC[TAAATAAATAAATAAATAAA]TATCTTTAAAAAAATATACACATGTTAAGCAGAAGCTCTGGCCCAGTATTCTCATGAGTGTGAGATCTGGGAGGGCTTCTTGAAACAC	GCTTGAGATTCTCTCCCTCCCTCT	63.021	GTGTTTCAAGAAGCCCTCCCAGAT	62.874	156	152	deletion	TAAA
scaffold1094	AGAGAGAGAGAGAGAGAG	AG(2*9)	888535	18	GCACTGCACACATAATATAGATGCATTGTTAAGAAATTATGAACACTTTTTAAAAAAGAAATTATGAACATTCTTCTCAATGAAATGGAAATGTTTATTTTAATTTTTTTT[AGAGAGAGAGAGAGAGAG]ATTGCACAAACGCACACGCAAGACCAGTTTG	GCACTGCACACATAATATAGATGCAT	60.128	CAAACTGGTCTTGCGTGTGC	60.592	160	158	deletion	AG
scaffold1094	GAGAGAGAGAGAGA	GA(2*7)	1763419	14	GGGACTGGGATGAGGCATCTAACTAAAGTGCAAAATTAAAGTGGTGCCAAAAAACTCAGTATTTTAATGCAGTATTTTTAAAATAAAGATTTATGTGTTTATTT[GAGAGAGAGAGAGA]GCACACGTGAGCAGGAGGGAGGCAAAGAGAGAGGGAGAGAA	GGGACTGGGATGAGGCATCTAACT	63.572	TTCTCTCCCTCTCTCTTTGCCTCC	63.195	159	155	deletion	GAGA
scaffold1094	AGAGAGAGAGAGAG	AG(2*7)	1657561	14	CAGGCTAACCCAGGTTTTGTCTCATGACAGAGGCGAGGTTCTA[AGAGAGAGAGAGAG]TAAGCACTCAAAATCTCTTGAGGTTTAGGCTCAAAATCTCCATAGTGTGACTTCTACTATTCAAAGCCAGTCACCAGGCCACATTCAAGGGGTGAAGTAA	CAGGCTAACCCAGGTTTTGTCTCA	62.805	TTACTTCACCCCTTGAATGTGGCC	63.117	157	155	deletion	AG
scaffold2060	GTGTGTGTGTGTGTGTGTGTGTGTGTGT	GT(2*14)	71885	28	GGGAAGCAGAGAAGACCTTCACAAGTGAGAATACCAATATAGAGTTGAATAGCTTTAAAACATTATATAATTTAAAAATTTTACTCGTAGAGTTGCC[GTGTGTGTGTGTGTGTGTGTGTGTGTGT]GAATATTTTTACAAGGTGCTATAAAGTAATTTTAGTGGTAGCTTATGGAAATACTGCCTGTTAATTAGTTAGTTCAATATTAACTTTAATATGGTTCTGCTTAGTTGTTGAGGCA	GGGAAGCAGAGAAGACCTTCACAA	62.557	TGCCTCAACAACTAAGCAGAACCA	62.743	240	246	insertion	CGTGTG
scaffold762	AAATAAATAAATAAAT	AAAT(4*4)	631497	16	TCCCCCTACTTGTGATCTCTCTCTCTGTC[AAATAAATAAATAAAT]AAAATCTTTAAAAAATAATAAAAATAAAAATAAGAAATGTGTTGAGGAATTAAACGCAGGA	TCCCCCTACTTGTGATCTCTCTCT	61.633	TCCTGCGTTTAATTCCTCAACACA	60.984	106	102	deletion	AAAT
scaffold762	TGTGTGTGTGTGTGTGTGTGTGTGTGTG	TG(2*14)	2075926	28	ACAGATGTGTGTTTATGCATGTCTGTATCTGTGTT[TGTGTGTGTGTGTGTGTGTGTGTGTGTG]TATAATCACGGGATGCATTTTTGCCTACTT	ACAGATGTGTGTTTATGCATGTCTGT	61.465	AAGTAGGCAAAAATGCATCCCGTG	62.409	93	91	deletion	TG
scaffold762	CTCTCTCTCTCTCTCTCTCTCT	CT(2*11)	648824	22	CTGCTTCTGCGCATGCTCA[CTCTCTCTCTCTCTCTCTCTCT]CAAATAAATAAAATCATAAAGAATGTATAAATAAACAAATCACTTTAATATATTCGTGTATTTCCAGTATTTTCCTATTCTGAACTGCAAGGTATTTGAAGACAGAACCT	CTGCTTCTGCGCATGCTCAC	62.579	AGGTTCTGTCTTCAAATACCTTGCAGT	62.753	151	149	deletion	CT
scaffold762	TCTCTCTCTCTCTCTCTCTC	TC(2*10)	217322	20	CCTGCTTAGATGCTCTCTCCCTCTGCCCCTGCCCCCCCTTCTCT[TCTCTCTCTCTCTCTCTCTC]CCTCTCTAAAATAAATAACTATATAAACGTACACAAAGAAATACTGATTTGCTGGTTTGGGAAGAGG	CCTGCTTAGATGCTCTCTCCCTCT	63.067	CCTCTTCCCAAACCAGCAAATCAG	62.12	131	129	deletion	TC
scaffold762	GTGTGTGTGTGTGTGT	GT(2*8)	361629	16	GCACCTGTTTTTGTTTGGTTTGGGGTTTTTTGGTTTGGTTTTTC[GTGTGTGTGTGTGTGT]TTTAATGAGGTAAATCTGAGAGTTTTAACATGGACAAAAACCCATGATATCTTGCTGTGTGAGGAGAGCTATGTTGTAGGCCAGT	GCACCTGTTTTTGTTTGGTTTGGG	62.157	ACTGGCCTACAACATAGCTCTCCT	62.967	145	143	deletion	GT
scaffold762	TGTGTGTGTGTGTG	TG(2*7)	1821692	14	TCAAGATGCCTCACTTTCTGTTGTTTTCACATTCCAGCAATTAAATTACTGTGTATATTATTTCAAGGTGTT[TGTGTGTGTGTGTG]TACACTTTTAATTACACATATTTAAATTATGTGTAATTTAATCCTAACGCTTTTCTTTAACCTTTAATTTACCGTTTTATAAATATTTAAGATATTAGAGAAGGCTGAGATGAATTAGATTCTGGTTTTAGTGTTAACCTTCCAGT	TCAAGATGCCTCACTTTCTGTTGT	60.687	ACTGGAAGGTTAACACTAAAACCAGA	60.353	232	230	deletion	TG
scaffold762	GTGTGTGTGTGTGT	GT(2*7)	1789314	14	GAAGGCCTCCTAAAATTTTGTGGG[GTGTGTGTGTGTGT]CTGGTTAAGGAATTTGAACCTGCTCGAATAATGTAAGATTACTTTCCTGATGGCACTAAAGGCCT	GAAGGCCTCCTAAAATTTTGTGGGG	62.313	AGGCCTTTAGTGCCATCAGGAAAG	62.935	103	101	deletion	GT
scaffold762	GAGAGAGAGAGAGA	GA(2*7)	612230	14	ACCTTTTCTACATAATGCCTTCACTCTTTTAATTTCCTATTTCAAATTTTAAAAAAAGATTTATGTATTTATTT[GAGAGAGAGAGAGA]GGGAAAGAGTGTGTGCACTCGAGCTGGGGGAAAGGCAGAGGGAGAGAATCTT	ACCTTTTCTACATAATGCCTTCACTCTT	60.956	AAGATTCTCTCCCTCTGCCTTTCC	61.914	140	138	deletion	GA
scaffold762	TATATATATATA	TA(2*6)	931555	12	TCGAGAACGAGTGAACACATGCTGTGGGATGTGAGTTGCACTTTATTATTATTTAT[TATATATATATA]TTATATTATTGTAGTGTTGTTTTAAGTGCAATTATATTAAACAAAAATACCAAATTGTATGTCAAAGGACTCAGCTATTCATTTCTGACCCC	TCGAGAACGAGTGAACACATGCTG	63.355	GGGGTCAGAAATGAATAGCTGAGTCC	63.077	160	156	deletion	TATA
scaffold125	TTTGTTTGTTTGTTTGTTTG	TTTG(4*5)	574389	20	TCTGTATTTAAGAGGCTGGTGGTTT[TTTGTTTGTTTGTTTGTTTG]TTCATTTGTTTTGATTTTTAGATTTCACATATAAGTGAAATCATATAGTATTTGTCTTTCTCTCTATCTGATTTATCTCACTTAGCATAATACCCTCTAGGTCCATCCATGTTGT	TCTGTATTTAAGAGGCTGGTGGTTTT	60.693	ACAACATGGATGGACCTAGAGGG	61.461	160	156	deletion	TTTG
scaffold125	CTCTCTCTCTCTCTCT	CT(2*8)	1401548	16	GGGCTCTGAATTCAGTGTGGAGTCTGCTTCAGATTCTTTCTCCCTCTCCCTGTGCCCCTCCCTGCTTGTGCATG[CTCTCTCTCTCTCTCT]CAAATAAATTTTAAAAAATACAGAGTAATAAAACACAATTAATGCAAATCCATTGCCACTTCCCCATACC	GGGCTCTGAATTCAGTGTGGAGTC	63.184	GGTATGGGGAAGTGGCAATGGATT	63.021	160	166	insertion	GCTCTC
scaffold125	GAGAGAGAGAGAGA	GA(2*7)	1657185	14	TGAAAGTATGAGAAACTGAACACAACAAATAATACTTAAACAAAAATGTTTTCTTTTTTTAAAGATCTTATTTATTT[GAGAGAGAGAGAGA]AAGCATGAGCAGGGGGAGGGGCAGAGGGACAAGGAGAGGAAGAA	TGAAAGTATGAGAAACTGAACACAACAA	60.115	TTCTTCCTCTCCTTGTCCCTCTG	61.074	135	131	deletion	GAGA
scaffold125	TGTGTGTGTGTG	TG(2*6)	1702781	12	CACACCAAACCTACTCCTCTGGTGTAATCACTATTAAGAAAATAGTTTGACGTGTATTGCACCACATGATTTTATGTAAGCATC[TGTGTGTGTGTG]TTTCTTTGTTCCTTTTCACACAAATCAATCATATATTCACACTGTTCCATAATCTAGGTTTTTAAAAAATGTAATAATAAATGATAGACATTTTAATTATCAGAGCCTATGAATCTACTTCATTTTCCCCTCTCCCACCAA	CACACCAAACCTACTCCTCTGGTG	62.839	TTGGTGGGAGAGGGGAAAATGAAG	62.596	237	235	deletion	TG
scaffold125	GAGAGAGAGAGA	GA(2*6)	1127058	12	GCACTGACTCATTATGCCATTACTGTGAGAAAGACAGTATCATTCTTATT[GAGAGAGAGAGA]ATTAATTGAAGTTTTCTATAATTACATTATTAGTTGAAGACAACGTCCATCACTTTGTTCTATAATTCCA	GCACTGACTCATTATGCCATTACTGT	61.624	TGGAATTATAGAACAAAGTGATGGACGT	61.002	132	130	deletion	GA
scaffold1227	TTTATTTATTTATTTA	TTTA(4*4)	2145075	16	TGACAAGGGCTAGGAGGATGTGATTACAAGGGATCAGGAGAAACCTTTTTTTATAGAT[TTTATTTATTTATTTA]TTTTAGAGAGGGTGGTGGAGGAGCAGAGGGAGAGGGGCAAGCATCCTCTGTGTTGAGCATAGAGCCCGATG	TGACAAGGGCTAGGAGGATGTGAT	62.981	CATCGGGCTCTATGCTCAACACAG	63.558	145	141	deletion	TTTA
scaffold1227	GTGTGTGTGTGTGTGTGTGTGTGTGTGTGT	GT(2*15)	29442	30	GCCCCTAACGCCCACATAGTTTAAGGATCAGCTGTACTTGTATGTAATCTTTATATTATTGGAAAGACATGTGCGTATATATTATTCTCTGTGTGTGTTA[GTGTGTGTGTGTGTGTGTGTGTGTGTGTGT]ATTGTGGAAAATGGGGAGGGGATAGA	GCCCCTAACGCCCACATAGTTTAA	62.973	TCTATCCCCTCCCCATTTTCCACA	62.957	156	152	deletion	GTGT
scaffold1227	ACACACACACACACACACAC	AC(2*10)	432299	20	CTCAGCCCAGATGTTCTTTCCTCCAGGAAGCCCTACCTCACCACT[ACACACACACACACACACAC]ATGGAAACACACACACGGAAACACACAAACACTGGATCAGACACACATCCTCCCTATGCAAATCTCCACATTGTGCTCACC	CTCAGCCCAGATGTTCTTTCCTCC	62.967	GGTGAGCACAATGTGGAGATTTGC	62.915	146	152	insertion	TACACA
scaffold1227	CACACACACACA	CA(2*6)	1911015	12	TTTATCACTGTGTCCTGGTGTGCACGCACACACACACT[CACACACACACA]TACACACACAACTGAAATGAATAAGACACTATTCACCCTTACTAACGAGTGTGATGT	TTTATCACTGTGTCCTGGTGTGCA	62.502	ACATCACACTCGTTAGTAAGGGTGAA	61.917	107	105	deletion	CA
scaffold113	AAATAAATAAATAAAT	AAAT(4*4)	5065187	16	CCCTACTGGTGCTCTATCTTTGTCACTCTTTCTC[AAATAAATAAATAAAT]AAAATCTTTAAAAAAAAATGTCTTTGCCTTTTACCTTTTCCTAACTTTCTCCATTTTTCTTTTTCATAAAGTAAACACACTGTAGTGTCCTGTAACATAACCCCCTTGGC	CCCTACTGGTGCTCTATCTTTGTCAC	62.786	GCCAAGGGGGTTATGTTACAGGAC	63.22	160	156	deletion	AAAT
scaffold113	AATAAATAAATAAATA	AATA(4*4)	4637123	16	CTGGGCAGTTGGATCATAGCTCATTTTTGAAAGAAATAAACATCCTCCTAATAAAAATAACTAAGTTTGAAGAAAAT[AATAAATAAATAAATA]AAAGAAAGGGGAGAAAAATAAAACCCAGATCCTGTTCGTTCTTTCATCACTTCCCAGCT	CTGGGCAGTTGGATCATAGCTCAT	62.567	AGCTGGGAAGTGATGAAAGAACGA	62.317	152	148	deletion	AATA
scaffold113	TTATTATTATTATTA	TTA(3*5)	4818085	15	GGTGAACGTACTAAGTGAAGGCAATAGCCTGCAAACTACTTTTTTACTCAGTCTAAACAAGAGTTAGTTGCAAAGTTCCTCTTCTTCTTTAACTGCTG[TTATTATTATTATTA]CTACTCTCCCAGTTGTTAAAATTATTTAGCAGAGAGAAGCAGGGAAC	GGTGAACGTACTAAGTGAAGGCAA	61.035	GTTCCCTGCTTCTCTCTGCTAAAT	60.625	160	157	deletion	TTA
scaffold113	TGTTGTTGTTGT	TGT(3*4)	582282	12	TAAGAACCAGCTTGGCAACCGTACAC[TGTTGTTGTTGT]TGAACTTCAAAGCACTTTAAAAACTTATGAAATGTTATTACATTTTTAAAAATGTAGTCATGAAACATGTATTCATTGAGGAGCAATTATATGCAAAGCACTGAGCTGGTGTTTAGTCTTT	TAAGAACCAGCTTGGCAACCGTA	62.382	AAAGACTAAACACCAGCTCAGTGC	61.514	159	156	deletion	TGT
scaffold113	TGTGTGTGTGTGTGTGTGTGTGTGTGTG	TG(2*14)	4828859	28	CGATATTGGAGCACGGGTGATGAAATA[TGTGTGTGTGTGTGTGTGTGTGTGTGTG]TATAGGTGTTGTCTATCTCAGTAAAATGAAAGAGACATGAAAGTAACTCTCAGTCCGAGTTAAACCCACCATTT	CGATATTGGAGCACGGGTGATGAA	63.054	AAATGGTGGGTTTAACTCGGACTGA	62.445	129	127	deletion	TG
scaffold113	GAGAGAGAGAGAGAGAGAGAGAGAGAGA	GA(2*14)	3909004	28	TTTGAGAGGACTGGGAGAGAGTG[GAGAGAGAGAGAGAGAGAGAGAGAGAGA]GCACAAGTGGGTGGGGGGAGGGAAAAGGAGAAGCTGGCTTCCTACTCAGCCTGGAGTCCGATGCGGGTTTCCATCTCAGAACT	TTTGAGAGGACTGGGAGAGAGTGG	63.131	AGTTCTGAGATGGAAACCCGCATC	62.961	134	132	deletion	GA
scaffold113	AGAGAGAGAGAGAGAGAGAGAGAGAG	AG(2*13)	2765402	26	ACCCGTGAAAGCCAAGTTCTTTCTTTCTCATCCTGTTCACTTTTGAGACACACAC[AGAGAGAGAGAGAGAGAGAGAGAGAG]AAGAGACCTACACCTGAATTCTACATATTTTATTAGAACACACAGCCCGATGAAAATAGGA	ACCCGTGAAAGCCAAGTTCTTTCT	62.985	TCCTATTTTCATCGGGCTGTGTGT	62.385	142	138	deletion	AGAG
scaffold113	ACACACACACACACACACACACAC	AC(2*12)	4355058	24	GGGACAGGCCTTACTCCACTATGATGACCTCATAAGAAGAGGAGATAGG[ACACACACACACACACACACACAC]GGAGGGAAGACCACGCCAAGACACAAGGAGAAGAGAGGCCTCTATAAGCCAAGGAGAGCTGGCT	GGGACAGGCCTTACTCCACTATGA	63.26	AGCCAGCTCTCCTTGGCTTATAGA	63.029	137	135	deletion	AC
scaffold113	ACACACACACACACACACACACAC	AC(2*12)	700599	24	ACCCCAACTAAACTGGTGAAAGGTGTTCCTTCTATTTAAAACAAAACTATATGTACATTATATATACATTTTTATATAAT[ACACACACACACACACACACACAC]ATTTTTCTTAGTGAAGTCTGAAAAGGAGATACAATCCAGCCCA	ACCCCAACTAAACTGGTGAAAGGT	62.177	TGGGCTGGATTGTATCTCCTTTTCA	62.055	147	143	deletion	ACAC
scaffold113	CACACACACACACACACACA	CA(2*10)	915033	20	TGGAAAAGTCTGCAGCACACTTCTTGATGCCTGGTTG[CACACACACACACACACACA]AGCATGCATGCACACACAATTTGCTTCCCCCCTCCTCCCAAAAAACCACAAATTTAAACCCAGAAATTCGGGGCACCTGGGTGGCTCAGTCTTTAAG	TGGAAAAGTCTGCAGCACACTTCT	62.975	CTTAAAGACTGAGCCACCCAGGTG	63.138	154	152	deletion	CA
scaffold113	GTGTGTGTGTGTGTGTGTGT	GT(2*10)	2759213	20	TCAGACATGCCGATGGTGGAGTAGGTGGGGGAGTGGCCAGTGTAGCACTA[GTGTGTGTGTGTGTGTGTGT]TGTGCACAAATGGTGTTTAGTCAACATGTCTTCTGGATTTTTCGTTACCAGTTTGAATAGCCATCTGAGGGACCCC	TCAGACATGCCGATGGTGGAGTAG	64.039	GGGGTCCCTCAGATGGCTATTCAA	63.826	146	152	insertion	AGTGTG
scaffold113	CTCTCTCTCTCTCTCT	CT(2*8)	1000917	16	CTTCTCCCTTCGCCTGTGCCTGCTGCTCCCCCTGCTTGTG[CTCTCTCTCTCTCTCT]GTCAAATAAATAAATAAAATATTTGGGAAAAAAATGGAAATAAACACTCACATGTTTACCATATTTAACGAGTTTTACTGTTAGCTGACATTTTATGGGGACT	CTTCTCCCTTCGCCTGTGCC	63.14	AGTCCCCATAAAATGTCAGCTAACAGT	62.387	159	157	deletion	CT
scaffold113	TATATATATATATA	TA(2*7)	5196704	14	TCAGAAATTCCTTCCCCTACTCCAAGATTTTATCAGTGTTCACTTTTATTATTGCTTAACATTGAATGTTTTAAT[TATATATATATATA]AATCTTTGAGCCATTTTAGATTTATTTTGGAATACAATATGCGATGGGGA	TCAGAAATTCCTTCCCCTACTCCA	60.762	TCCCCATCGCATATTGTATTCCAA	60.203	139	137	deletion	TA
scaffold113	CTCTCTCTCTCTCT	CT(2*7)	2555689	14	GACTCTGCTTCTCCTCCCTCTGTCCCTCCCCCTGCTCGTG[CTCTCTCTCTCTCT]CAAATAAATACATACAATCTTAAAAAAAACCCCACATAATTCAAAAAACCCAATGGGTCCTGAGAGGATTACAGCAGGTTGC	GACTCTGCTTCTCCTCCCTCTGTC	63.74	GCAACCTGCTGTAATCCTCTCAGG	63.244	136	134	deletion	CT
scaffold113	CTCTCTCTCTCT	CT(2*6)	3863017	12	CCCACTCATTCTCCCTCTCTCTTG[CTCTCTCTCTCT]CAAATATATAAATAAAATCTTTAAAAAAAAAAAGTTTAAATACCCAGGCTTTAAATAATTTCATGAAGT	CCCACTCATTCTCCCTCTCTCTT	60.885	ACTTCATGAAATTATTTAAAGCCTGGGT	60.061	105	103	deletion	CT
scaffold113	AGAGAGAGAGAG	AG(2*6)	4821842	12	AGGCAGTTTCCAAACATAGCTTTCTCTAGATTCTACCCTTTGTTTATTTATTTTTAAATATTTTATTCACTTATTTGAGAGTT[AGAGAGAGAGAG]CACAAGCAGGCAGAGCGACAGGCAGAGAGAGGGAGAAACAGGCTCTC	AGGCAGTTTCCAAACATAGCTTTCTCT	63.024	GAGAGCCTGTTTCTCCCTCTCTCT	62.944	142	138	deletion	AGAG
scaffold1199	ATGGATGGATGGATGG	ATGG(4*4)	244286	16	ACATGATAGGGAGTGGTGGTAAAATTCTCTTTTACCTAAAGTTGAATTGTATACCTAGAATTATGAGATCAGTTATGAGAACAGGAACTACCAAA[ATGGATGGATGGATGG]ATACAAAATAAAAGTTTTATTTATTTTATAGAGCACTTGCACAGGGGG	ACATGATAGGGAGTGGTGGTAAAATTCT	62.13	CCCCCTGTGCAAGTGCTCTATAAA	62.687	159	155	deletion	ATGG
scaffold1199	GTGTGTGTGTGTGTGTGTGTGTGTGTGT	GT(2*14)	386266	28	GTCCCAGATTCAAGGGGACTGAGTAAATTTTCTAAACTTTAGGGTGGTCTAGCACCAAATGTGGTTTCCTTCGAAATTGCTGATCAATTATTTGGGTACATATGG[GTGTGTGTGTGTGTGTGTGTGTGTGTGT]GCGCGTGCGTGTGTGTATGTGTGTACA	GTCCCAGATTCAAGGGGACTGAGT	63.69	TGTACACACATACACACACGCACG	63.795	160	158	deletion	GT
scaffold1199	TCTCTCTCTCTCTCTC	TC(2*8)	84397	16	CTGTCAGTGCTTCTCACCTTCCTGCCCCCTTCCACATCAGCCCAGGTGTTTTCAGGGATTTGT[TCTCTCTCTCTCTCTC]TAAGATGGATAGTTGGAGTAAATAACAGTTCTGATTGGCTCACGTATAAACAGAACAATTGCCCACCTTTCTAGT	CTGTCAGTGCTTCTCACCTTCCTG	63.113	ACTAGAAAGGTGGGCAATTGTTCTGT	62.838	154	150	deletion	TCTC
scaffold1199	CTCTCTCTCTCTCT	CT(2*7)	1213363	14	GGGAGTCTGCTTGAGATTCTCTCTCCCTCTGCCCATCTGCCTACTTGTGCTTTCTCTCTCCCA[CTCTCTCTCTCTCT]CAAAATAAATAAGAAAATCTTTAAAAAAATAAAAATAAAAAAATAAAACCTAGCTGATTAAAATGTTTGGGT	GGGAGTCTGCTTGAGATTCTCTCT	61.416	ACCCAAACATTTTAATCAGCTAGGTTTT	60.43	149	145	deletion	CTCT
scaffold1199	ACACACACACACAC	AC(2*7)	30044	14	AGAACTCACCTTCCCTACTCCACCCACCCCCCAACAT[ACACACACACACAC]AAAGCTGGTAGAAACCTGGTCACAGCAAACCC	AGAACTCACCTTCCCTACTCCACC	63.143	GGGTTTGCTGTGACCAGGTTTCTA	63.04	83	81	deletion	AC
scaffold1409	GTGTGTGTGTGTGTGTGTGTGT	GT(2*11)	349765	22	ATGTCTTCCAAATGCATTCTAAACC[GTGTGTGTGTGTGTGTGTGTGT]ATACATATGACAAACACACCCATACAGGCATAC	ATGTCTTCCAAATGCATTCTAAACCG	60.626	GTATGCCTGTATGGGTGTGTTTGT	61.346	80	76	deletion	GTGT
scaffold1409	TCTCTCTCTCTCTC	TC(2*7)	112228	14	GGCGCCCCAATATAAGTGTACTCTTACTTCACCCATCTGCCCCCCACCTCCATTCTGGTAACCATCTGTTCTCTATAGTTAAAAGTCTGTTTTTTGATTTG[TCTCTCTCTCTCTC]TTTTTTTTCCCCCTTGTTCATTTGTATTGTTTCT	GGCGCCCCAATATAAGTGTACTCT	62.313	AGAAACAATACAAATGAACAAGGGGGA	61.352	149	147	deletion	TC
scaffold151	GAGGAGGAGGAGGAG	GAG(3*5)	607502	15	ACATCAAAGCACGAGGGAAAAGAACAA[GAGGAGGAGGAGGAG]CGGGAGGAGAAGGAGGAAAGGGAGAGGAGGATGAGGAA	ACATCAAAGCACGAGGGAAAAGAAC	62.222	TTCCTCATCCTCCTCTCCCTTTCC	62.982	80	77	deletion	GAG
scaffold151	TGTTGTTGTTGTTGT	TGT(3*5)	1620339	15	TCGTTCAGTATGGTCTGTATTTTTCAGTTCTATAATTTCATATTAATGTAATCATATATTATTCATGTCTCTTTTTTGTCTTGTG[TGTTGTTGTTGTTGT]TTTACAACTCCTTCATGATTTTGGATATATTGGTAGTTTCTTCCTTTTTCTTGCTGA	TCGTTCAGTATGGTCTGTATTTTTCAGT	60.946	TCAGCAAGAAAAAGGAAGAAACTACCA	61.286	157	154	deletion	TGT
scaffold151	GAGAGAGAGAGAGAGAGAGAGAGA	GA(2*12)	87699	24	TGCCACAGGTCCTCCTTTGAAATGTTAGAGAAGTCAGTGGACAGGAAAATGGGTATCTCTAAATCCAATGAAAGACAGATTGTCCAAAGAAATGTTATGGCTT[GAGAGAGAGAGAGAGAGAGAGAGA]AAGAGAGAAGGGCAGTTGCTGACTTT	TGCCACAGGTCCTCCTTTGAAATG	63.347	AAAGTCAGCAACTGCCCTTCTCTC	63.084	153	149	deletion	GAGA
scaffold151	GAGAGAGAGAGAGAGAGAGA	GA(2*10)	1933793	20	ACTGAGTTTTCTCTGGTATTTTGGAAGTTTGAATACATGAGATGAAAACACATACACATTTTTTTT[GAGAGAGAGAGAGAGAGAGA]AAGAAAGAGAGCAAGGGGGGGGCAGTGGGATAGAGAGAGAGAATCCCAAGTAGGCTCCATGATCAG	ACTGAGTTTTCTCTGGTATTTTGGAAGT	61.06	CTGATCATGGAGCCTACTTGGGAT	61.793	152	150	deletion	GA
scaffold151	GAGAGAGAGAGAGAGA	GA(2*8)	20258	16	TGTCCTCTCTCTTCCTTGAAGCCATTCTTTTTTTTTTTTTTTTTATCATTTGATTTATTCATTTGATG[GAGAGAGAGAGAGAGA]GTGAGCACAAGCAGTGGGAGCAGCAGGCAGGGGGAGAGGGAGAAGCAAACTCCCCGCTGAG	TGTCCTCTCTCTTCCTTGAAGCCA	63.084	CTCAGCGGGGAGTTTGCTTCTC	63.431	145	143	deletion	GA
scaffold151	AGAGAGAGAGAGAGAG	AG(2*8)	2001335	16	GTTTTTGAGAAAGAGAGTGCGGGCAAGTCGGGGAAGGGC[AGAGAGAGAGAGAGAG]AATATCCTAAGCAGGCTCCACGCCCCGCGCAGTCTGGTGCAGGGCTTGATCCCACCACTCTTGAGATCATGACCTGAGCCG	GTTTTTGAGAAAGAGAGTGCGGGC	62.838	CGGCTCAGGTCATGATCTCAAGAG	62.808	136	134	deletion	AG
scaffold151	CACACACACACACA	CA(2*7)	1645342	14	TGTCTCTGAATATTAGCGAAGTCCCTATATCTGTGTTTTAAATGGACTTATTTTATTTAAACGGATATAATTGGT[CACACACACACACA]AATCAATGCTATTTTTCAGCAGAAGTGATCTAGAGGCCTT	TGTCTCTGAATATTAGCGAAGTCCCT	61.365	AAGGCCTCTAGATCACTTCTGCTG	61.956	129	127	deletion	CA
scaffold151	TCTCTCTCTCTCTC	TC(2*7)	1482967	14	TGTTTAGTTGTTCCAATGTTGAGTGCATAAATATTTACAACTCCTATATATTTGTGATGGGTTGAACCTTTTATCATTATACAGTGACCTTT[TCTCTCTCTCTCTC]TTAGTTTCAGATCTGTTTTGTTTGATGGCAATAATAGCTGCCCCTGCTCT	TGTTTAGTTGTTCCAATGTTGAGTGCA	62.185	AGAGCAGGGGCAGCTATTATTGC	62.949	156	152	deletion	TCTC
scaffold786	TCTCTCTCTCTC	TC(2*6)	191887	12	CCTGCTCCTGCTCTCTCTTTCTCTA[TCTCTCTCTCTC]AAATAAATAAATAAAATCTTTAAAAAATAACATGGTATTTCTCTTTTCATTTAGACATCTAATATTCTAGAAAAAAATGTAATCAAACATTTCAAAAATCCTGAGACACAGATTTGGCAACTG	CCTGCTCCTGCTCTCTCTTTCTCT	63.47	CAGTTGCCAAATCTGTGTCTCAGGA	63.219	160	158	deletion	TC
scaffold786	ATATATATATAT	AT(2*6)	446312	12	TGACCTGAAGAATAAGAGAACATGGCTTGAAATGTTCTTTTATGTGTATAC[ATATATATATAT]TGAACCCATACATTCTGCCTTTAAATTCTCCAACACTCTCAATCTCCTGTAAGATTATTATTCTAATCTTCTAATTGCTGGTGTTCCTCAAGTCTCA	TGACCTGAAGAATAAGAGAACATGGCT	62.163	TGAGACTTGAGGAACACCAGCAAT	62.271	160	158	deletion	AT
scaffold1006	CCTCCTCCTCCTCCT	CCT(3*5)	194912	15	TCTGGTGAGAGAAGGGAATCAGGGGTGGTGCAGCAGGCTA[CCTCCTCCTCCTCCT]CTGGTCTTTGCAGACTGTGAGGCAGATCCTAGGGTCCCAACACACAGCTGTGCAAGATCAGTGCCGACCTTATACAGGGAAC	TCTGGTGAGAGAAGGGAATCAGGG	63.21	GTTCCCTGTATAAGGTCGGCACTG	62.996	137	134	deletion	CCT
scaffold1006	ACACACACACACACACACACACACAC	AC(2*13)	632102	26	TGGTTTCTCCTTTTTACTTAAGCTGGGTCAAATTTCTATTTCTAATAACATTTCCCATTAATTTAAAT[ACACACACACACACACACACACACAC]GCATACACATGTAAAAATGACCTTAATGTATGATTATCAAAGCGTACTTCTTCCAGCGTT	TGGTTTCTCCTTTTTACTTAAGCTGGGT	62.856	AACGCTGGAAGAAGTACGCTTTGA	63.05	154	152	deletion	AC
scaffold1006	ATATATATATAT	AT(2*6)	56274	12	TGTCAGAAAGAATTTGAGAATGCAAGCTTTCATTTATTTTCTAATTTTGAAAAACACCCACCTTAAATTCTACTTTCAAACAAGAAAAAGGCATTTAAGATTGCCAG[ATATATATATAT]GCTCAAACCAGTATTTATCAGTGAACCTCCATGATTTCCGA	TGTCAGAAAGAATTTGAGAATGCAAGCT	62.241	TCGGAAATCATGGAGGTTCACTGA	61.844	160	165	insertion	ATATA
scaffold1006	AGAGAGAGAGAG	AG(2*6)	729365	12	AATGTCTTGAGGAGGCCTTTGAGGCATATGAATTTATAAAGCACTGCTTTTGAGAATTTTCATGGAATTGTGGTGAA[AGAGAGAGAGAG]GGGATGGAAGGCATGTGTTGGGAGAT	AATGTCTTGAGGAGGCCTTTGAGG	62.637	ATCTCCCAACACATGCCTTCCATC	62.996	115	113	deletion	AG
scaffold1400	TGGTGGTGGTGGTGG	TGG(3*5)	831845	15	CTGATTCAGGTGGAGAGCGATGTT[TGGTGGTGGTGGTGG]TGTGCTGGGAGCCCCACCCCGGCCTGGCCTCCTTTTTGTATTTGTTTGTTTCATTTTTGCCCCTGCCTG	CTGATTCAGGTGGAGAGCGATGTT	62.714	CAGGCAGGGGCAAAAATGAAACAA	63.028	108	105	deletion	TGG
scaffold1400	CTCTCTCTCTCTCTCTCT	CT(2*9)	449388	18	AAGTCTGCTTCTCTCTCCCTCTGCTCCTCCCCCTGTGCA[CTCTCTCTCTCTCTCTCT]AAGTAAATAAAATACTTTTTTTAAAAAATGACTAAAATTCTGTAGCTGGTGAGATGAGTGGTTGTTG	AAGTCTGCTTCTCTCTCCCTCTGC	63.704	CAACAACCACTCATCTCACCAGCT	63.082	124	120	deletion	CTCT
scaffold1400	ATATATATATATAT	AT(2*7)	506521	14	GGAAACAGCCCAAGCACCCATCGACTGATGAATGGATAAAGAAGTTGTGAG[ATATATATATATAT]ACAGTGAAATATTATTCAACCAAATTAAATCTTGCCATTTGTAATGACATGGATGGAACTAGAAAGTATTATGCTAAGCGAAAGAGGTCAACCAG	GGAAACAGCCCAAGCACCCAT	63.514	CTGGTTGACCTCTTTCGCTTAGCA	63.116	160	158	deletion	AT
scaffold1400	CTCTCTCTCTCT	CT(2*6)	542078	12	CTGCTTGAGATTCTTTCCCCCTCCCTCTCCCTCTGTCCTTCCCCCTGCTCTCACTCTCATG[CTCTCTCTCTCT]CCCTAAAATAAAATAAAGTCTTTAAATAATAAAAAAAATAAGCAGTCTCTCCATCAGCCACAGTCCTAACT	CTGCTTGAGATTCTTTCCCCCTCC	62.982	AGTTAGGACTGTGGCTGATGGAGA	62.903	144	142	deletion	CT
scaffold1345	ACACACACACACACACAC	AC(2*9)	414872	18	GCAGGTGGTATCTGTTAGCAAAGCTAAGTTCACTTAGGGAAATGGTTCCAATGGAATTATTTCTTAACAAACACTGTCAGGCA[ACACACACACACACACAC]AACTGCAATATTCAATGTCAAAAGTCTACGCAGATATCCAAGACACAACATTGG	GCAGGTGGTATCTGTTAGCAAAGC	62.212	CCAATGTTGTGTCTTGGATATCTGCG	62.584	155	153	deletion	AC
scaffold364	TATCTATCTATCTATCTATC	TATC(4*5)	726246	20	TCCGTCAATCATCCGTCATCTCTCTACATCTATCATCTATCTATCTAGCTA[TATCTATCTATCTATCTATC]ATCTTTCTAATTTCAAGTCAACCTTCCTAAGACAGAAGACCAGGGTGG	TCCGTCAATCATCCGTCATCTCTCT	63.178	CCACCCTGGTCTTCTGTCTTAGGA	63.141	119	115	deletion	TATC
scaffold364	AAACAAACAAACAAAC	AAAC(4*4)	182395	16	TGGGGGTGTGATATTTCAAGTCCTTATCTCTCAGAGCTAAGCTTTATTGTAG[AAACAAACAAACAAAC]AAAAAATTAACAGGGCCACAGATAACACTTAACTCAATTCCCAGAAGGACCCTCGATCCTCGGGCTGTTCTTGTCCAGCTACACATCCTCC	TGGGGGTGTGATATTTCAAGTCCT	61.566	GGAGGATGTGTAGCTGGACAAGAA	62.138	159	155	deletion	AAAC
scaffold364	AGAGAGAGAGAGAGAGAGAGAG	AG(2*11)	809813	22	TGAAGCAGAAGAGAGAAAGAAAGGA[AGAGAGAGAGAGAGAGAGAGAG]AAAAGGAAAGGAAAGGAAACAAAAAAGAGAGGAAGAAAGAAAGAACAAGAAAGCAAGCTCATAGCAGAGACTGGGGGAAAGACAGGCTGTGTGTAAGGAG	TGAAGCAGAAGAGAGAAAGAAAGGAA	60.409	CTCCTTACACACAGCCTGTCTTTC	61.331	147	145	deletion	AG
scaffold364	ACACACACACACACAC	AC(2*8)	986547	16	GTTCTTTCACCTGTACTCTGCCCCCTCCCCCCCAAGAACCTAAAACCGCAGGTCCTCTCAGATGTGGTCATGAATCATGGTGTGATAAAACAA[ACACACACACACACAC]CCCTGGGTCTTCAAAGTCAGAGTGAACCAGGCTCTGAT	GTTCTTTCACCTGTACTCTGCCCC	63.133	ATCAGAGCCTGGTTCACTCTGACT	63.138	147	143	deletion	ACAC
scaffold364	CTCTCTCTCTCTCT	CT(2*7)	70191	14	CTCTGACCCTACCCGCTGATTGTGCTCGCTCG[CTCTCTCTCTCTCT]CAAATGAATAAATAAAATATCTTTTTTAAAAAATAAAATACAGCTACTAGAAACTTTAAAATTATGCGTCTCCTATTATACTTCTATTGGATACTGCTGGTTTGGGGC	CTCTGACCCTACCCGCTGATTGT	63.889	GCCCCAAACCAGCAGTATCCAATA	62.999	154	152	deletion	CT
scaffold364	GAGAGAGAGAGAGA	GA(2*7)	1094262	14	ATATCTGAAAGCCCGGGCCATTTGGGGCGGG[GAGAGAGAGAGAGA]AAGGGAAAGGTGCCTAATATTGCCATCCATGTGATTTCACAACTGAGCTTCCCAGGC	ATATCTGAAAGCCCGGGCCATTTG	63.587	GCCTGGGAAGCTCAGTTGTGAAAT	63.631	102	100	deletion	GA
scaffold364	TCTCTCTCTCTC	TC(2*6)	522304	12	CTGCTTTGGTCCCCATAGGTTTGGCACAGGAAGTGGTGTTTATGCCAGAATCTGACTTTTTTCCTAGA[TCTCTCTCTCTC]TGAAGAATGCAAGGGCTGCTGGGGAGAGCAGACTTCTGGCGACGATAGGTGGCCTCTGGTCTACAGA	CTGCTTTGGTCCCCATAGGTTTGG	63.704	TCTGTAGACCAGAGGCCACCTATC	62.765	147	145	deletion	TC
scaffold1453	GTGTGTGTGTGTGT	GT(2*7)	235522	14	GTGGAACCAACTCTTCCTCTGCAAACTGCTTCCTTGAGCCAGGGCCCTCAAAGCTGAGGCCAACTC[GTGTGTGTGTGTGT]GCTCTCATCCTTTCTGTTAAAGGGAACACCCTAGAGGAGAGAAGCA	GTGGAACCAACTCTTCCTCTGCAA	63.031	TGCTTCTCTCCTCTAGGGTGTTCC	63.188	126	132	insertion	CGTGTG
scaffold1453	ATATATATATAT	AT(2*6)	61242	12	CCACTTGACCAGCTGCTTCCATTATGTTCAATACCGAATGGGGCGCACGCATAATTTGCTA[ATATATATATAT]GTAAGAGATAGTATTTACAGAAATCCGAGAACCAGATTTACCTCTGTCCTGGGGACCAATTTCACTGTTCT	CCACTTGACCAGCTGCTTCCATTA	63.152	AGAACAGTGAAATTGGTCCCCAGG	62.825	144	142	deletion	AT
scaffold512	GTGTGTGTGTGTGTGTGTGTGTGTGTGTGT	GT(2*15)	2616704	30	GGAAATGGATGGGGAAGCTAACCAAACTATATTCTCTGGAAATCCTCATATCTGGTTTTGCC[GTGTGTGTGTGTGTGTGTGTGTGTGTGTGT]ATGTATCTGTGCTTAGTAACAAGTATGCAAGTGTGGGTTGTTGACACA	GGAAATGGATGGGGAAGCTAACCA	62.715	TGTGTCAACAACCCACACTTGCAT	63.694	140	138	deletion	GT
scaffold512	ACACACACACACACACACACACACACACAC	AC(2*15)	2050098	30	TGCAGCTCAGAATTTGAAAGGGGAAGTATCATCCTGATAACATTCAATCATAAATGCAT[ACACACACACACACACACACACACACACAC]TTGATTCTGTTAACAACATGGTATTTACACATGTGTATATATTCTCCCTCCCTCTCTCACACAC	TGCAGCTCAGAATTTGAAAGGGGA	62.824	GTGTGTGAGAGAGGGAGGGAGAAT	63.195	153	149	deletion	ACAC
scaffold512	TCTCTCTCTCTCTCTCTCTCTCTC	TC(2*12)	976983	24	CTTACATTTGGTGCCGAAACCCAGGAGGAGATCGAGCCCCTGCTCCAGCACGGAGGCTCTCTCCTCCTCTCAAGCGGACCGGGACT[TCTCTCTCTCTCTCTCTCTCTCTC]CAGACATCTCTCGAAGCCCGCTGTGGTGTGTTCCCTGGTTCC	CTTACATTTGGTGCCGAAACCCAG	62.629	GGAACCAGGGAACACACCACAG	63.287	152	148	deletion	TCTC
scaffold512	CTCTCTCTCTCTCTCTCTCT	CT(2*10)	1805343	20	CAGCCTTTACCAGCATCCCTGATTATTTACATTTTATCCCATTTGCATC[CTCTCTCTCTCTCTCTCTCT]GTGCACAGAGATACAGAATTTCTTTTTATGAATCACCGGGTAGTAAGTGGGA	CAGCCTTTACCAGCATCCCTGATT	62.996	TCCCACTTACTACCCGGTGATTCA	62.9	121	127	insertion	CCTCTC
scaffold512	ACACACACACACACAC	AC(2*8)	1054177	16	ACTGCCTGCTTTCTTCAAGAAAATCTTGCT[ACACACACACACACAC]AAAATTGTCAGCTGAATTGAACAGCTTAGTAATGAAGTTGATGTAATTTATGGTACTAACATTTTATCTTGATTAAGGACAAATAACCAGCAGTTCACAGATGACACAGGTC	ACTGCCTGCTTTCTTCAAGAAAATCTT	62.038	GACCTGTGTCATCTGTGAACTGCT	62.83	158	156	deletion	AC
scaffold512	TATATATATATA	TA(2*6)	1254568	12	GAGGCAACCCAAGTGTCCATTAGTAGATGAATGGATAAAGAAGATATGG[TATATATATATA]CAATGGAACATTACTCAACCCTAAAAAAGGAGTGAGAGATTTCTGCTTGTGGCAACATGGATGGACCTAGAAGG	GAGGCAACCCAAGTGTCCATTAGT	62.868	CCTTCTAGGTCCATCCATGTTGCC	63.037	135	133	deletion	TA
scaffold2769	ACACACACACACACACACAC	AC(2*10)	387114	20	CCTGTTCCTCTGCCACCAAACTTATTGCTTGAAAAAACCAAAGCA[ACACACACACACACACACAC]TCACACATACACACACACAAAGTTTAACCAACTTGCTTAATGCTGGAGGGGTCATGTT	CCTGTTCCTCTGCCACCAAACTTA	62.805	AACATGACCCCTCCAGCATTAAGC	63.231	123	121	deletion	AC
scaffold2769	AGAGAGAGAGAGAGAGAG	AG(2*9)	136516	18	ACCTAGAGACACATGACAACACACCTAGGAATTCTTTTTTTTTTTCCCAAGGTTTTAGTTATTTATTTGTC[AGAGAGAGAGAGAGAGAG]AACATGAGTGCACAAACGGGGGGAGTGGAAAGCAGAGGGAGAAGTAGGCTCT	ACCTAGAGACACATGACAACACACC	62.474	AGAGCCTACTTCTCCCTCTGCTTT	62.911	141	139	deletion	AG
scaffold2769	TGTGTGTGTGTGTGTGTG	TG(2*9)	554050	18	GGCCCACCTATGTTGTTGCAAACGGCAGAATTTCTTTATTTTCATGACTGAGTACCATTCCATTGTTAC[TGTGTGTGTGTGTGTGTG]TACATCCATTGATGGATCCTTAGGTTATTTCCTTATGTTGGCTGCTGT	GGCCCACCTATGTTGTTGCAAAC	62.962	ACAGCAGCCAACATAAGGAAATAACC	62.024	135	131	deletion	TGTG
scaffold107	TGTGTGTGTGTGTGTGTGTGTGTGTGTGTG	TG(2*15)	1287807	30	TCTGGTTGTACTCATTCCTCCCTGTGGCCCTGTTCAAGCAATGTTCTCTGAATCTAAAGTAAAGATCATCTGGGTGTTTT[TGTGTGTGTGTGTGTGTGTGTGTGTGTGTG]GTTTTATATAGGTATTGTTTTGCCTTTATAATCCAAACACCT	TCTGGTTGTACTCATTCCTCCCTG	61.605	AGGTGTTTGGATTATAAAGGCAAAACAA	60.639	152	150	deletion	TG
scaffold107	ACACACACACACACACACACAC	AC(2*11)	1627347	22	TGTTTTCTTTGCTGTGCAGAAGCTCTTCAGTTCGGTATAGTCCCATTTGTTGAT[ACACACACACACACACACACAC]AACACATAAAGAACTCCTACAACTCAATAGCAAAAAAAATACAAAGAGTCCAATTAAAAAACAGGCTGAGGAACTGAATAGACA	TGTTTTCTTTGCTGTGCAGAAGCT	62.176	TGTCTATTCAGTTCCTCAGCCTGT	61.303	160	158	deletion	AC
scaffold107	GTGTGTGTGTGTGTGT	GT(2*8)	1722103	16	ACCCATTCATGGTTTTGTGTGCACACACGCAC[GTGTGTGTGTGTGTGT]AAATAAATTTGATGCATACATTCTACTTTGGTTTGTTTTTAATTCTGGGTTTGGTTTTAATTCTATGATAACCAAAGGCACACTGCAATGTG	ACCCATTCATGGTTTTGTGTGCAC	62.776	CACATTGCAGTGTGCCTTTGGTTA	62.524	140	138	deletion	GT
scaffold107	ATATATATATAT	AT(2*6)	1340552	12	ACCCTCCAGTTACTTCCTTGACAATGCAGATATCATCCTTTTTGATGGCTGAGTA[ATATATATATAT]ACACACACACCACATCATCTTTATCCATTCATCTGCCAATTGACATCTTGGCTCTTTCCACAGT	ACCCTCCAGTTACTTCCTTGACAA	61.434	ACTGTGGAAAGAGCCAAGATGTCA	62.271	131	129	deletion	AT
scaffold11	GTGTGTGTGTGTGTGTGTGTGTGTGTGTGT	GT(2*15)	1016595	30	ATAGAAAATGTCCCCAGGCACAGGGATGCATG[GTGTGTGTGTGTGTGTGTGTGTGTGTGTGT]ATGCGTGTGTGCGCACGCACACGTGCACTCGTATATGTATATCTCTGTGTACAACCGAAGCCTG	ATAGAAAATGTCCCCAGGCACAGG	62.707	CAGGCTTCGGTTGTACACAGAGAT	62.648	126	124	deletion	GT
scaffold11	TGTGTGTGTGTGTGTGTGTGTGTG	TG(2*12)	103692	24	CTGTCTTCTGCAACCCCTTACTC[TGTGTGTGTGTGTGTGTGTGTGTG]TTTGAAACTCAGTGTGCTGGTATTAATTATTTTTCAGATTTTTTTGTGGGGGGCAGGATTGTTCTATAATTAAACCCATTTCCCTTGAGGGGGGATTTACTTCGTTTGTTTGC	CTGTCTTCTGCAACCCCTTACTCT	62.081	GCAAACAAACGAAGTAAATCCCCC	61.089	160	158	deletion	TG
scaffold514	GCCCAGCCCAGCCCAGCCCA	GCCCA(5*4)	706022	20	TCGAGGGCTTGCGACTTTATTTCAACCAGGACAGGGCCCCCAGAGTGACCTCCCCACTCTGCCCCTTCTGCCAGCTGCCTTGATTGCAATGT[GCCCAGCCCAGCCCAGCCCA]GGACTTCACTCATATTTCAAGCTTTCTCCAATCCAGCTCT	TCGAGGGCTTGCGACTTTATTTCA	62.887	AGAGCTGGATTGGAGAAAGCTTGA	62.094	152	147	deletion	GCCCA
scaffold514	AAATAAATAAATAAATAAAT	AAAT(4*5)	652457	20	GTCTCTCCCTTTCCCTCCTCCTCCCCCTCTGCCCCTCCCCCCAATCATGAGCATACGCTCCCTCTCTCTA[AAATAAATAAATAAATAAAT]AAAATCTTTTAAAAAATGTATACACATCTGAATGTTAATGTAGATGTGGCAGATAAAACTGACTGGT	GTCTCTCCCTTTCCCTCCTCCTC	63.108	ACCAGTCAGTTTTATCTGCCACATCT	62.439	157	153	deletion	AAAT
scaffold514	CAATCAATCAATCAAT	CAAT(4*4)	964454	16	GGCTTGAACTCAGCAGGTAGTCTGCTTGAGATTTTCTCTCTCTCCTTCTCCTTCTGCTTCTCCCCCCAACTCACTTATGCG[CAATCAATCAATCAAT]AAGTAAATAAAATCTTTAAAATGTTATTCTGGTAACCCTCTCCCAACCA	GGCTTGAACTCAGCAGGTAGTCTG	63.168	TGGTTGGGAGAGGGTTACCAGAAT	63.126	146	142	deletion	CAAT
scaffold514	GTGTGTGTGTGTGTGTGTGTGTGTGT	GT(2*13)	1065218	26	GGAATGGAATCCCTCGGGTGTTTATGAAAGCATG[GTGTGTGTGTGTGTGTGTGTGTGTGT]GATCATGACTTAAGAATGAAACCTAGAACATGTGGATCTTTAGGTACAGCCA	GGAATGGAATCCCTCGGGTGTTTA	62.454	TGGCTGTACCTAAAGATCCACATGT	61.811	112	108	deletion	GTGT
scaffold514	TGTGTGTGTGTGTGTGTGTGTGTG	TG(2*12)	1157064	24	TGGAACTACACCATCAGCTCTCCTGAGTTTTCACTTGCTGACTGAAAATCTTGGAATGTTAGCTTCCATAATCATGTGAGTCATTTCCTTATAATA[TGTGTGTGTGTGTGTGTGTGTGTG]AGTGCGTGTGTGTATTTGTGTACATGT	TGGAACTACACCATCAGCTCTCCT	62.903	ACATGTACACAAATACACACACGCAC	62.626	147	143	deletion	TGTG
scaffold514	ACACACACACACACACACACAC	AC(2*11)	923958	22	TTGCCTATGCTGCTAGGAAATAATTTTTAAAAATTAATTGTAATCAAATATGTATTCATATTTCTGATTTGTTAA[ACACACACACACACACACACAC]ATACACACACAGCTGGAGCTGAGAGTGGTTGCTGAGAGAAAA	TTGCCTATGCTGCTAGGAAATAATTTTT	60.377	TTTTCTCTCAGCAACCACTCTCAG	60.742	139	133	deletion	ACACAC
scaffold514	AGAGAGAGAGAGAGAGAGAG	AG(2*10)	248695	20	TCCATGATCTATTTGTGTTTTGGTGAGTTCTTTTTTTCAAAAATCTTCCCTTGATCTCTCTTCTATATTTCTTTTTTTTTTTTTTAAGACTGTATTTGTC[AGAGAGAGAGAGAGAGAGAG]CACAAGCAAGGGGAGCAGCAGAGGGAGAAG	TCCATGATCTATTTGTGTTTTGGTGAGT	61.373	CTTCTCCCTCTGCTGCTCCC	61.97	150	148	deletion	AG
scaffold2594	TATCTATCTATCTATCTATC	TATC(4*5)	13107	20	ACATTTGACTGGACTTGTCATGGCAAAAATTTGGCATAAATGTGTATGTATGTGTGTCTCTCTATCTATT[TATCTATCTATCTATCTATC]ATCTATGCAACTTTAGTTGATTATTCAAAGCATTTAAAATAACAGACACCTCAAAATCAAATCTAGCA	ACATTTGACTGGACTTGTCATGGC	61.82	TGCTAGATTTGATTTTGAGGTGTCTGT	61.176	158	154	deletion	TATC
scaffold3907	TGTGTGTGTGTGTGTG	TG(2*8)	28822	16	AGATGAGGTCATGAGAGTAGGGCTCTCATGATGGGATTAATGCCCTTATCAAACGAGGTGAAGACACAGCTC[TGTGTGTGTGTGTGTG]CACCAAGGAAAAAGCATGTGAGGACATAACCAGGAAGAGGGTTCTCACCAATAACTTGACCATGGTGGCA	AGATGAGGTCATGAGAGTAGGGCT	62.242	TGCCACCATGGTCAAGTTATTGGT	62.833	158	156	deletion	TG
scaffold2236	AGAGAGAGAGAGAGAG	AG(2*8)	378834	16	TCCTTTTAGGACTTCTTTTATTGCTCCAAATTTTAATATTTTCCAGAAATTTTTATACCTTTTTTTGCTATGTAAATTTTTTAAAAATTAATGAATGAATGTATTTATTTTTGAGAGGAAGAA[AGAGAGAGAGAGAGAG]CACAGCGTGGAGCCTGATGTGGGGCTCAATTTCACAACTCAGAG	TCCTTTTAGGACTTCTTTTATTGCTCCA	60.905	CTCTGAGTTGTGAAATTGAGCCCC	61.872	183	181	deletion	AG
scaffold2236	CTCTCTCTCTCTCTCT	CT(2*8)	450514	16	CTTCCTCCTCCCCTTTGTCTCTCTTTCTTTCTCTCCCTCC[CTCTCTCTCTCTCTCT]CAGACCTTCGTTGAGTAAGGTCTTCCCATAGAAACGCCAGCATC	CTTCCTCCTCCCCTTTGTCTCTCT	62.911	GATGCTGGCGTTTCTATGGGAAGA	63.015	100	98	deletion	CT
scaffold2480	AAATAAATAAATAAATAAATAAAT	AAAT(4*6)	556507	24	GGGGAAGCAGCTTGAGATTCTCTCTCCCTCTCCCGCTTGCACTCTCTCTTTCTCTCTC[AAATAAATAAATAAATAAATAAAT]AGTAAATACATCTTTAAAAAAATACCAGAAGAAAGCACATGGTGTTGC	GGGGAAGCAGCTTGAGATTCTCTC	63.014	GCAACACCATGTGCTTTCTTCTGG	63.089	130	126	deletion	AAAT
scaffold2480	GAGAGAGAGAGAGAGA	GA(2*8)	1161036	16	ACGAGGGGTTAGCATCCAAAATGAATAAAGAACTCATGTGACTCAATATGAACAGATCCCAAATAATTCAAGTTAGCATTTTTTTAAGATTTTATTCATTTATTTGAGAGAGAAAGAGG[GAGAGAGAGAGAGAGA]GCAGAGAGGGAGAGGGAGAGGGAGA	ACGAGGGGTTAGCATCCAAAATGA	62.397	TCTCCCTCTCCCTCTCCCTCTC	63.269	160	158	deletion	GA
scaffold2480	CACACACACACACA	CA(2*7)	669175	14	AGATACACACGCAAGCTCACACTCACG[CACACACACACACA]CGCTTGTGCTCACGCACACGCTCACACTCACGCACACGCTCACACACACGCTCGTGCTCACACACACACGTGCTCACACACACACGTGCGGAGTTTGTTCATTT	AGATACACACGCAAGCTCACACTC	63.146	AAATGAACAAACTCCGCACGTGTG	63.003	145	143	deletion	CA
scaffold1678	ACACACACACACACACACACACAC	AC(2*12)	576829	24	ACAGAGACTTGGGCAAGAAATCTTCATAATCATAGTTGGATTAAACAGAT[ACACACACACACACACACACACAC]GCTAACTCTGTTGAATCTGGCATCAAATAATATCAATGAAACACGATTCTTTAGCCTTGGATACTATACATCCCCATGACGGA	ACAGAGACTTGGGCAAGAAATCTTCA	62.605	TCCGTCATGGGGATGTATAGTATCCA	62.464	157	155	deletion	AC
scaffold1678	AGAGAGAGAGAGAGAGAG	AG(2*9)	489450	18	AGTGACAAATTCAGGAAAACAACCCAAAAAAGTATTAGGTTTTTTTTTTTAAGATTTTATTTATTTGTC[AGAGAGAGAGAGAGAGAG]CAAGTGCACAAGCAGGGGGAGTGGCAGACACAAGGAGAAG	AGTGACAAATTCAGGAAAACAACCCAA	62.154	CTTCTCCTTGTGTCTGCCACTCC	62.976	127	123	deletion	AGAG
scaffold632	AAGAAGAAGAAGAAGAAGAAG	AAG(3*7)	1061609	21	ACACTGGGCATGGAGCTTACTTTAAAAA[AAGAAGAAGAAGAAGAAGAAG]TTACAAAAAATTTTTGAGAATTTGTGCACTGAATAAAAATTAAAATAATACATATAAAAATTTGTATGAAAACTAAAGTAGAGCTAGAGCAAACTTTGTAGGA	ACACTGGGCATGGAGCTTACTTTA	62.097	TCCTACAAAGTTTGCTCTAGCTCTACT	61.451	152	146	deletion	AAGAAG
scaffold632	TCTCTCTCTCTCTCTCTCTCTC	TC(2*11)	1095632	22	GTATCAGGCTCTGTGCTAGCACTGGTCATGGACCCTGCTTAAGAT[TCTCTCTCTCTCTCTCTCTCTC]CTGCCCTTCGTCCCTCCCTCCCCAGCCCTCCCCGACAGCCCATCTGCTCACACGCATGCTCTGTCTCTCTCGCTATC	GTATCAGGCTCTGTGCTAGCACTG	63.037	GATAGCGAGAGAGACAGAGCATGC	62.895	144	140	deletion	TCTC
scaffold632	AGAGAGAGAGAGAGAGAG	AG(2*9)	1064420	18	AGCCACCATGGAGGAGAGAATACATGGAATACATAGAAATATCCTGGAGAAATCCTGAGAGTATAAAA[AGAGAGAGAGAGAGAGAG]TTGGCATTGTAGCCCTACTTGTTCTAGCCTGTAGGTGTTCCAGTCATCCCAGA	AGCCACCATGGAGGAGAGAATACA	62.981	TCTGGGATGACTGGAACACCTACA	62.849	139	137	deletion	AG
scaffold632	TCTCTCTCTCTC	TC(2*6)	520060	12	TGTCAGGAAATATGGGATCATCAAGAATTAAATAGGGGAGAATTAACATTAGATCTTTTTAAAAAAAGTAACAAATATGTCTCTCTGTCTTTCTG[TCTCTCTCTCTC]TTATTCATGCTTCCTTTCTCTCTTATGCTTGT	TGTCAGGAAATATGGGATCATCAAGAA	60.367	ACAAGCATAAGAGAGAAAGGAAGCA	60.514	139	135	deletion	TCTC
scaffold632	AGAGAGAGAGAG	AG(2*6)	803098	12	TGTGATTAAATTGGGCCCACCTGAATAATCTAGGGTAATCTCCCATTATCAAAACCCATAATCTTTTTTTTTTTTTTTGAT[AGAGAGAGAGAG]ACAGCCAGAGGGAGTGGGACCACAAGCAGGGAGAGTGGGAAAGGAAGAAG	TGTGATTAAATTGGGCCCACCTGA	62.602	CTTCTTCCTTTCCCACTCTCCCTG	62.383	143	141	deletion	AG
scaffold3211	ACACACACACACAC	AC(2*7)	154464	14	AAAGAGTCCTGTCTCCTAAGCCCACCCTCCAAGCCCACCTCCCA[ACACACACACACAC]ATACTTCCATCGTCTACCATATTCATGTATTCTAAATTGGAAACTATGGAAATACTCAATCGTACTGATGCTTTCATATGTTTCCAGAAATGCATCAAGCCC	AAAGAGTCCTGTCTCCTAAGCCCA	62.856	GGGCTTGATGCATTTCTGGAAACA	62.364	160	158	deletion	AC
scaffold837	TCTCTCTCTCTCTCTCTCTCTC	TC(2*11)	535792	22	CCTGCTTCTCCTTCTGCCTGTTGCCCCCCCTGCTTGT[TCTCTCTCTCTCTCTCTCTCTC]ACTCTATCTCAAATAAAATCTTAAAAAAAAAAAGAAAAGAAAAAAAAATGGGCAAAGGACCCGAATAGAC	CCTGCTTCTCCTTCTGCCTGTTG	63.532	GTCTATTCGGGTCCTTTGCCCATT	62.985	129	127	deletion	TC
scaffold565	GTTGTTGTTGTTGTT	GTT(3*5)	182311	15	TAGTGACGTGTCTCCTTAGGGCTTGTCCATTTTCAAATTGGATTTTTCC[GTTGTTGTTGTTGTT]AATGTTCAATTCTTAGAGTTCTTTATATATTCTGGATACAAGTGCTTTGTTGGATTTGTGAATTGCA	TAGTGACGTGTCTCCTTAGGGCTT	62.878	TGCAATTCACAAATCCAACAAAGCAC	62.103	131	128	deletion	GTT
scaffold565	GAGAGAGAGAGAGAGAGA	GA(2*9)	423312	18	TTTTGAGAGGGAGAGTAGGGTGGGGCAGGGGCAGAAG[GAGAGAGAGAGAGAGAGA]TGAAAGAGATTCTCGAGCAGGCTCCATGCCCAGCGCAGAGCCCCGCGGGGCTTGATCTCAGGGCCCTGAGATCATGACCTGAACTG	TTTTGAGAGGGAGAGTAGGGTGGG	63.158	CAGTTCAGGTCATGATCTCAGGGC	63.012	141	143	insertion	GA
scaffold565	ATATATATATATATAT	AT(2*8)	304604	16	AGGAACTGGGGATAAAGACCAAACACATACGAGAAATATATTTTGGTCATTTGCATGAACAA[ATATATATATATATAT]TTCTTATAAATCATAATTCCTCAGTGTTTTATCCCTGTGAATGAATATGTAAGCCACTGTGATTATGGGAGAACTGT	AGGAACTGGGGATAAAGACCAAACA	61.945	ACAGTTCTCCCATAATCACAGTGGC	62.834	155	153	deletion	AT
scaffold565	ACACACACACACACAC	AC(2*8)	398674	16	CCTTCCATCCTTCCACACATACTTCCAAGA[ACACACACACACACAC]AGAAATAAATTATGTGACTTTGTTTCTTGACTTCTGCCTCTATATTCCTCATTAACAAAGGGTAATAATGCAGGAGCTGAGACTGCTTTT	CCTTCCATCCTTCCACACATACTTCC	63.034	AAAAGCAGTCTCAGCTCCTGCATT	63.104	136	134	deletion	AC
scaffold565	ATATATATATAT	AT(2*6)	226813	12	ACGGTTGAACCAAAGCACCTAAGTAATAGAATATGC[ATATATATATAT]GCAATGTATATGCAAACTCCCTCCCTCTGCCCCCTAATATACTGAATAAAAGCTTCCTGTACTTACCCCACAGA	ACGGTTGAACCAAAGCACCTAAGT	62.979	TCTGTGGGGTAAGTACAGGAAGCT	62.85	122	120	deletion	AT
scaffold1806	TATGTATGTATGTATGTATG	TATG(4*5)	181973	20	AGACTTGTTGGTGCTGAGCGTTAAAAGGCCTCCCAACTCTGATTGTTGCATTTTAAAATT[TATGTATGTATGTATGTATG]TAAAACCAACACAAAGTAAACAAAGCAAATCACTATCAGCAGTCTTGGTATCAACATGAGCTTCAGTCATGGGC	AGACTTGTTGGTGCTGAGCGTTAA	63.009	GCCCATGACTGAAGCTCATGTTGA	63.435	154	150	deletion	TATG
scaffold1806	AATAATAATAATAATAATAATAATAAT	AAT(3*9)	126573	27	CTGCTTGTGCACATGCTCTCTTTCTCTCTCAA[AATAATAATAATAATAATAATAATAAT]AACTGATTCCTTTCTTACTACGAAGTTATACTGCAAGCCAAAATTGT	CTGCTTGTGCACATGCTCTCTTTC	62.892	ACAATTTTGGCTTGCAGTATAACTTCGT	62.488	106	103	deletion	AAT
scaffold1806	TGTGTGTGTGTGTGTGTG	TG(2*9)	153089	18	AGGCAGTAGATACAAAAAGCAGCACTGAACAGAATAACTCTTCATCTTCAAT[TGTGTGTGTGTGTGTGTG]GCTTAAATTACTTCTTTCCTATTTGATACATTCATGGAAATATTTTAAGGAAGGAAACCAATTATACAGCTTTACTTTTGTCAGAATATATTGTGAGAGAGTTCAAAGGGGGAACAGGA	AGGCAGTAGATACAAAAAGCAGCACT	62.925	TCCTGTTCCCCCTTTGAACTCTCT	63.054	189	187	deletion	TG
scaffold3094	TTTATTTATTTATTTATTTATTTA	TTTA(4*6)	355824	24	TGAATGCAGACTTTCTTGGGTCCATATTTGGCTTCTTTTTTTTAAAGAT[TTTATTTATTTATTTATTTATTTA]TTTGAGAGCGCGCGTGCACAGGAGCATGGGGGGTGGGAGAAGACCTCAAGCAGAC	TGAATGCAGACTTTCTTGGGTCCA	62.52	GTCTGCTTGAGGTCTTCTCCCAC	62.73	128	124	deletion	TTTA
scaffold263	AACAACAACAACAAC	AAC(3*5)	458782	15	TTTACTGAGAGCTCCGTCCTGTTT[AACAACAACAACAAC]CATCTCATGTAACCAATAGATAGGTACAGTAGGGAAGGAAGACAAGAAAAGTGAAAGGGGGGTGCAATGAAGATAACGGGAAG	TTTACTGAGAGCTCCGTCCTGTTT	61.775	CTTCCCGTTATCTTCATTGCACCC	61.986	122	119	deletion	AAC
scaffold263	TATATATATATA	TA(2*6)	921732	12	ACCCCAAAATGAATTTGTCTGCCAAGTTGTTTAAGC[TATATATATATA]TTTTATGGCATGTTGATATATCTGAAAAGTTTCATACAGGTTGTCAGCATTGTAGGCAGAAGCTCTGAG	ACCCCAAAATGAATTTGTCTGCCA	61.732	CTCAGAGCTTCTGCCTACAATGCT	62.719	117	115	deletion	TA
scaffold1971	AGAGAGAGAGAGAGAGAGAGAG	AG(2*11)	55713	22	GACCATGGCTTTCATTAGAAAAGGTGTTTTTATAGAGTGATATTTCATGATTAAAATAAAGGAAACATTCTTTTTGGGAGAGAAAGAGAT[AGAGAGAGAGAGAGAGAGAGAG]GGAACATGTGTGAGCAAGCCGGGGAGGGGCAGAAGGAGAGGGAGAGAA	GACCATGGCTTTCATTAGAAAAGGTGT	62.14	TTCTCTCCCTCTCCTTCTGCCC	62.897	160	156	deletion	AGAG
scaffold1971	CTCTCTCTCTCTCTCTCTCT	CT(2*10)	244361	20	CCTGCTTCTCCCTCTCCCTCTGCTGCTCCCCCTGCCCCTGTTCGTG[CTCTCTCTCTCTCTCTCTCT]GTCAAATAAATAAATACATAAATAAGTCTTTAAGAAAATCTTAAAGCAAAGAGGAGTCAAACCAACA	CCTGCTTCTCCCTCTCCCTCT	62.449	TGTTGGTTTGACTCCTCTTTGCTTT	61.562	133	131	deletion	CT
scaffold2986	GTGTGTGTGTGTGTGTGT	GT(2*9)	190124	18	GCAGTGACAGTCTTGAACTCAGCTTTTGCTGGGTCACTTAACAGAATGAAAAGTATGTCCATTTGTGC[GTGTGTGTGTGTGTGTGT]TGTCGTCCATTGAGTTTGTCAGGCACATGGAATCAGGAGTT	GCAGTGACAGTCTTGAACTCAGCT	63.053	AACTCCTGATTCCATGTGCCTGAC	62.92	127	125	deletion	GT
scaffold549	TATATATATATATATATA	TA(2*9)	576677	18	GAGTGAAGGGGTTAGGGACAGGATAATAGATGTAGAGGGGAGACAAAGATCATAATGGGAAAGTGTGAAAAAAGATATAAAGTATGTAAATAGATAACATGTAATAATGC[TATATATATATATATATA]TGGTTAGTTAGTAGACACACAGATAATAAAATTATACAAACACACATAGGTTGTATGTATCCACCGCAGGGAAACAGTGATCCTGGGGGAAAAGGAAG	GAGTGAAGGGGTTAGGGACAGGAT	63.221	CTTCCTTTTCCCCCAGGATCACTG	62.935	226	224	deletion	TA
scaffold549	GAGAGAGAGAGAGAGA	GA(2*8)	1857638	16	AACCTGGCTCTCTAGGACTTGTGATTATCTGACTACATTTCATAACTGCCCTGATCATATTCATAATATACTTTGTTGTATTAGAAGAAATACATTTTCTTTCTTTTTTAAAAAAAAGGTCTTTATTCATTTTATGAGAGTGG[GAGAGAGAGAGAGAGA]GTGGGAGCACAAGCTGTGGGGGGGGAGCAGAGCCAAAGGGAGAAGCAGACTCCCCACTGAGCACCAAGCCTGATATG	AACCTGGCTCTCTAGGACTTGTGA	62.841	CATATCAGGCTTGGTGCTCAGTGG	63.54	236	232	deletion	GAGA
scaffold549	TCTCTCTCTCTC	TC(2*6)	41465	12	TGCATCAAAATCCAATGGCATTTCCACAGAAATACAAAAAACAAACAAACAAAACCACCTAAAAATTCATATGGAATCACAAAAGACCTTGAATATCTAAAGACATCTG[TCTCTCTCTCTC]CATCTCTATTTCTTATCATATTTAGTTATATGAAGGTATTTTACAGAATTATAGGGCTAAAAAACAAACAAAAACCTAACTCTTTAAGTTAGCTTTCTGTTGATAAACACTACAGTGA	TGCATCAAAATCCAATGGCATTTCC	61.377	TCACTGTAGTGTTTATCAACAGAAAGCT	61.102	239	237	deletion	TC
scaffold2474	TATATATATATATATA	TA(2*8)	208520	16	AGTTGAATGCCATCATCGGGGTACGTGGCCTACCAGGTCTACCTCCTACAGTGTGTATAACCAGCTTTCATTTCTTATTAATTTGATGGCTTAATCTGTC[TATATATATATATATA]ATGTCATGTAGGCTTAACATGGGCC	AGTTGAATGCCATCATCGGGGTAC	63.031	GGCCCATGTTAAGCCTACATGACA	62.984	141	139	deletion	TA
scaffold2366	CTCTCTCTCTCTCTCT	CT(2*8)	348150	16	GTCTGCTTCTCCCTCTCTTTCTGCCTTTCCCCTCTGCTCTTGCTCTCA[CTCTCTCTCTCTCTCT]CACTCTCAAATGAATAAATAAAAAAATCTTTAAAAAAAAAAGAAAAAAAATCATATGGAGAGCAACTATATGAACGTTGTCA	GTCTGCTTCTCCCTCTCTTTCTGC	62.939	TGACAACGTTCATATAGTTGCTCTCCA	62.4	146	144	deletion	CT
scaffold1439	ACACACACACACACACACACACAC	AC(2*12)	2225702	24	CATCCACTTAGAGCTACCAGTGGCTGTGG[ACACACACACACACACACACACAC]TCTTCAGAGGTTCCCTAGGACGTCCTCGGGGCCTCCTCATCAGAGCCCAAGATGCTTCA	CATCCACTTAGAGCTACCAGTGGC	62.77	TGAAGCATCTTGGGCTCTGATGAG	62.732	112	110	deletion	AC
scaffold1439	GTGTGTGTGTGTGTGTGTGT	GT(2*10)	1258263	20	GTTCACCCATGTTGTCACAATGGCAGGATTTCCTTCTTTTTAATGGCTGAATAGTATTCCTGC[GTGTGTGTGTGTGTGTGTGT]CTGTGTACCTCAAACTTTCTTTATCCATTCATCCCTCAAAAGACACTTGTGCTGT	GTTCACCCATGTTGTCACAATGGC	63.099	ACAGCACAAGTGTCTTTTGAGGGA	62.687	138	136	deletion	GT
scaffold1439	TGTGTGTGTGTGTGTGTG	TG(2*9)	707397	18	GTTCGAGCCCCATGTTGGATGTAGAGATTACTTAAAAATAAATGATTACCTAAAATATGTATACATATTTTAAGATTTTA[TGTGTGTGTGTGTGTGTG]TTTGTGTGTGTATGTATATATATGCCAGGGCTTGATTTGACATTGTT	GTTCGAGCCCCATGTTGGATGTAG	63.527	AACAATGTCAAATCAAGCCCTGGC	62.604	145	143	deletion	TG
scaffold1439	ACACACACACACACAC	AC(2*8)	524029	16	TCTTCTTTGTTGGGACAGGGTTGGGGGATGCACACAAAGGCACATTCAAAG[ACACACACACACACAC]TAATGGCCTGCAGCTCCACAAGCAAGGTAACAGAATTAGTGGGAACACATGAAGAGGTTCATATCTGCACGGGG	TCTTCTTTGTTGGGACAGGGTTGG	62.999	CCCCGTGCAGATATGAACCTCTTC	63.062	141	139	deletion	AC
scaffold1439	TCTCTCTCTCTCTCTC	TC(2*8)	171635	16	CTCAGTCGGTTAAGCATCTGCCTTTGGCTCAGGGAAGCCTGCTTCTCCCTCTGCCTGCTGCTCCCCTCCTGCTTGT[TCTCTCTCTCTCTCTC]TGACAAATAAATAAAATCTTAAAAAAAAAATTCAAAACTAAAAATATCAAATGAAAGGTAAAGATTGGTAAACTAAGTAAAAAAAAAAAAAAAGCAGGACCTAACTAATGCTATTGAAAAAAAAATCCATTTTAGGGGCACCTGGG	CTCAGTCGGTTAAGCATCTGCCTT	62.946	CCCAGGTGCCCCTAAAATGGATTT	63.218	238	236	deletion	TC
scaffold1439	AGAGAGAGAGAGAG	AG(2*7)	436754	14	CTCTCGGAGTACCTCTGACACCATTGCAGGCACAAAAGTGCAACTGCACTGTCGTGGTGAGATTCAGTAAGATAGAATATTGATACCTGAAGTTTTCAAATGTGGTGT[AGAGAGAGAGAGAG]AAAGATACAGGAAGAATGGAGGAAGGCATT	CTCTCGGAGTACCTCTGACACCAT	62.978	AATGCCTTCCTCCATTCTTCCTGT	62.116	152	150	deletion	AG
scaffold2679	ACACACACACACACACACAC	AC(2*10)	451306	20	GAAGGAGAAGGAGGCAGGATTTGGAACGGGGAGGACGGAAAGTCTTCATTCCATTCCATCGT[ACACACACACACACACACAC]GCGCGCGCAACTTGTGCGTGCATGTGTGTG	GAAGGAGAAGGAGGCAGGATTTGG	62.982	CACACACATGCACGCACAAGTTG	63.893	112	110	deletion	AC
scaffold941	CTCTCTCTCTCTCTCTCTCTCTCT	CT(2*12)	206663	24	GAGGAGCCTGCTTTTCCCTCTCCCCCCTGCTCGTG[CTCTCTCTCTCTCTCTCTCTCTCT]CAAATAAGTAAATAAAATCTTTAAAAAAAATAGATCACAGTCTTAAATGTAAAATACATAACAATGAAACTCAATAGGAGAAAATCTTTGGGACCTAGGGC	GAGGAGCCTGCTTTTCCCTCTC	62.64	GCCCTAGGTCCCAAAGATTTTCTCC	63.135	160	158	deletion	CT
scaffold941	ACACACACACACAC	AC(2*7)	484255	14	GTCTCTGCCTGTAACAAGGCCTTTAATGCAAGCATGTGTCCTGGTCAGTGGCCATATCTAGTACCAGGGCTCAGTCTCCCCCTCCA[ACACACACACACAC]CTGGCCTGCTTCTGCCATTGAGCCCATCATTCCAGGTGTACAAGGG	GTCTCTGCCTGTAACAAGGCCTTT	63.093	CCCTTGTACACCTGGAATGATGGG	62.99	146	144	deletion	AC
scaffold1315	TTGTTGTTGTTG	TTG(3*4)	84368	12	AGCTTGCCACCAAAGATTCCTTGAGAAAAGAGGTTTATCTTCAGACTTCTCAATTATTAGT[TTGTTGTTGTTG]TTAGTATCTGTTTCCTAGCATATTTTCTGTCCCTGTTGACGCATTCA	AGCTTGCCACCAAAGATTCCTTGA	63.067	TGAATGCGTCAACAGGGACAGAAA	63.023	120	117	deletion	TTG
scaffold1315	AGAGAGAGAGAGAG	AG(2*7)	40430	14	CAAGAGAATTACTGCTCTTCCTGAAAGAGGCCAT[AGAGAGAGAGAGAG]AAGACAAGAAGATGAATTAAAGAACACTGAGAAACTATTATATTTTCAGGACCACATATGACCTTAGGAAAGGTCTGGAAGGTCTGGATGT	CAAGAGAATTACTGCTCTTCCTGAAAGA	61.204	ACATCCAGACCTTCCAGACCTTTC	62.091	139	137	deletion	AG
scaffold1315	TATATATATATA	TA(2*6)	817571	12	AACATCGTGTGTGTATGCATGCATATG[TATATATATATA]CACACCTATATACAGTATCAGGGAGCAGTTAATATCCTCTGAAATTCCTATATAGGCAAAACTTATTGACTTCAAATGTCATAGTTGTCCCTTACTTGTTGATTTCCTGGGTCTGGG	AACATCGTGTGTGTATGCATGCAT	61.928	CCCAGACCCAGGAAATCAACAAGT	62.825	156	152	deletion	TATA
scaffold1415	AAACAAACAAACAAACAAACAAACAAAC	AAAC(4*7)	506203	28	CACACGGGGTCAATAGACTTGCTTTCTTTCCTTAA[AAACAAACAAACAAACAAACAAACAAAC]AAAACAAGCACTTTCCTCTTTCTCTTCCTATCTCTAGAATACAGAGCAGCCATATGTGTGTCAAGATCTCATGTGTTGCTCTGGTTTGTAGACAGCA	CACACGGGGTCAATAGACTTGCTT	63.131	TGCTGTCTACAAACCAGAGCAACA	62.729	160	156	deletion	AAAC
scaffold1415	AAACAAACAAACAAACAAAC	AAAC(4*5)	348832	20	TGGGCACACACACTCAACATTAGTAAGTATATTCTGTTTTGCAACATTACTAAGTACATACCATCTGG[AAACAAACAAACAAACAAAC]GAAAAGATGTTCTCGATCTCATTTTTTATTCCCAAACTGCTGTTTATCTATGCTACT	TGGGCACACACACTCAACATTAGT	62.743	AGTAGCATAGATAAACAGCAGTTTGGGA	62.37	145	141	deletion	AAAC
scaffold1415	ATATATATATATATAT	AT(2*8)	659853	16	GGACAGTGGACATGAATTATGCCAACTTATTTCCTTTATTCATATGTGTGC[ATATATATATATATAT]TCATGTGTGCATATGCATATAATATACACTATATATTTTATATATATACATTTTATAATATTATATTGGATATATTTCTGTTAAAAGTGTTGTTCTAGTAAGTAAACAATTCACTTCACAAAGACCCAACCAA	GGACAGTGGACATGAATTATGCCA	61.168	TTGGTTGGGTCTTTGTGAAGTGAA	61.054	200	198	deletion	AT
scaffold2017	GTGTGTGTGTGTGTGTGTGT	GT(2*10)	846655	20	ATGGCATGTACTTCAACGCTGGATTTCACCTGTCGCCCCGTATTATTTTATCTTGGTGTGTGTGTGC[GTGTGTGTGTGTGTGTGTGT]TTCAGAGAGAGGGACTGTTTCCAAGCTGTTACATGCTCTATCAGTTTCCCATGGCTG	ATGGCATGTACTTCAACGCTGGAT	62.975	CAGCCATGGGAAACTGATAGAGCA	62.74	144	142	deletion	GT
scaffold2017	CTCTCTCTCTCTCTCTCT	CT(2*9)	192683	18	TTCCCCTCACTTGCATGTGCTCA[CTCTCTCTCTCTCTCTCT]CGCAAATAAATAAATCTTTTTAAAAAACTATTTGTTGAATTTAGTGAAAACCTATTGAATTTCTCAGAATCTTTTTGCTAGAGAAATAATCCTCGGATAACTCTCTTTGAACCAGGCA	TTCCCCTCACTTGCATGTGCTC	63.1	TGCCTGGTTCAAAGAGAGTTATCCG	62.815	159	157	deletion	CT
scaffold2017	CTCTCTCTCTCTCTCT	CT(2*8)	238744	16	CCTGCTGCTCCCCTTGCTTATAAG[CTCTCTCTCTCTCTCT]CGCTGACAAATAAATAAAATCTTAAAAAAAAAAAAAAAAATAAAAAAAAAAAAAAAAAGAAAATATGAGAATGCCAGTCCAATCTGACCAAAACGGA	CCTGCTGCTCCCCTTGCTTATAAG	63.321	TCCGTTTTGGTCAGATTGGACTGG	63.085	137	135	deletion	CT
scaffold2927	GTGTGTGTGTGTGTGTGTGTGTGT	GT(2*12)	257533	24	CAGGCACCCCTAGGCTATGTATTTTGGTGTGTGTTTGTGA[GTGTGTGTGTGTGTGTGTGTGTGT]ACTTTTAGGTATTTTTAATCTGGAGTTTCTAGCCATAGTTTGTAGTAGGAGAGTAGTCCTTTGGTGACAACTGAATGTACTCTGCTTTGGGTTCCA	CAGGCACCCCTAGGCTATGTATTT	62.039	TGGAACCCAAAGCAGAGTACATTCA	62.449	160	158	deletion	GT
scaffold2927	GTGTGTGTGTGT	GT(2*6)	294863	12	GTGTCTACAGCCTCCCAAACGAATCATTTTAGTATGCATCAAATCCTATGAGGAGAGCGTTATGTAAGAATATCCTCATTTACATTCC[GTGTGTGTGTGT]GCACACGCGCGCATGCATGTGCATTTGTACGCAGGTG	GTGTCTACAGCCTCCCAAACGAAT	62.895	CACCTGCGTACAAATGCACATGC	63.559	137	143	insertion	CGTGTG
scaffold1185	CTCTCTCTCTCTCT	CT(2*7)	163795	14	GGAGTCTGCTTCTCCTTTTCGCG[CTCTCTCTCTCTCT]GTGCGCACTTTCTTTCAAATAAATAAAATCTTTTTTTTTTTTTTTTTTAAAGCTATTCTATCTCATAGAACAATTGTGTTAATAAATGAAAATAATTGTTTAGAAAACTTATTGAAAATCTCAATATACGGCCAAATGCAAGTCACTGA	GGAGTCTGCTTCTCCTTTTCGCG	63.823	TCAGTGACTTGCATTTGGCCGTAT	63.146	186	184	deletion	CT
scaffold945	TCTTCTTCTTCT	TCT(3*4)	842648	12	CCCAGCAGAGTTTCACTTCTCCC[TCTTCTTCTTCT]AGTCCTCCGCCAACGCCTCCCATTGGCCAAACCCAGTCAGCCAGAGGAGAGGGTGCCCTGACGATGGTCCACGGAAGTTGGCTTCCGAGACAAAAGGCAGGTTGGAAAAGGCAGAGAGTA	CCCAGCAGAGTTTCACTTCTCCC	62.992	TACTCTCTGCCTTTTCCAACCTGC	62.853	155	152	deletion	TCT
scaffold945	TGTGTGTGTGTGTGTGTGTG	TG(2*10)	1288844	20	TTGAGCTTGCCCTATGTTCTAGCATTAACCCTAGACTCCTAGCTTTAGGTTGATAGTAAAGGACAGCCTTTTTCTAACTCATAGT[TGTGTGTGTGTGTGTGTGTG]TTATTCCAAGACTCCCAGGAATGGGGAGAATTCGGGCTGATCTTCAACTCCAAAG	TTGAGCTTGCCCTATGTTCTAGCA	62.147	CTTTGGAGTTGAAGATCAGCCCGA	62.899	160	166	insertion	TTGTGT
scaffold945	GTGTGTGTGTGTGTGTGTGT	GT(2*10)	590472	20	TGTTTTAAGCCAGGGGAAGTGAATATAATTAACACTACTGAACTATATACTTAAAAATGGTTACAGTGGTAAA[GTGTGTGTGTGTGTGTGTGT]AACAAAAATTTTTAAAAAATGAGCTATCAGACCAAGACAAAATGTGAAGGAACCT	TGTTTTAAGCCAGGGGAAGTGAAT	60.694	AGGTTCCTTCACATTTTGTCTTGGT	61.103	148	154	insertion	AGTGTG
scaffold945	GAGAGAGAGAGAGA	GA(2*7)	1284004	14	TCTCCTTTTTGTTCTTCCATCTCCTCAAATACCTTTAAAAAAAAAGATTTTATTTATTTGTTTGTTTTT[GAGAGAGAGAGAGA]GTAAAGCAGGGGGAGGAACAGGCAGACTCTGTGCTGAGTGTGGAGCCCATTGTGGGGCTGGATCTCACAA	TCTCCTTTTTGTTCTTCCATCTCCTCA	62.062	TTGTGAGATCCAGCCCCACAATG	63.021	153	151	deletion	GA
scaffold2153	ACACACACACACACACAC	AC(2*9)	182313	18	TGTCACTGGAGTTCAGAGTGAGGATAAAACAACAACAAATCT[ACACACACACACACACAC]TGTCCTTATATAGACATGAAATCAATTCACAACACACATATCTGAATGGGATTGAATGTGTGGGTTGATCTAGCTCTTGT	TGTCACTGGAGTTCAGAGTGAGGA	62.764	ACAAGAGCTAGATCAACCCACACA	61.786	140	146	insertion	TACACA
scaffold1133	TATCTATCTATCTATCTATCTATCTATCTATC	TATC(4*8)	117885	32	AGTCTAACTGTCCAGCAAAGGAAGAATAATTTCACAGGATAGAGTACATTCATATTATGACATACTAGGTAGTAGTTGTAAAGAATAAAGACAATCAATATATACTGATATGGAAAGAAAGTTAATACATATCGTGAAGTTAAACCCTTT[TATCTATCTATCTATCTATCTATCTATCTATC]ATCTATCTATTGAAATGCACAGAAATATGCTAGAAGACATACT	AGTCTAACTGTCCAGCAAAGGAAG	60.504	AGTATGTCTTCTAGCATATTTCTGTGCA	60.637	225	221	deletion	TATC
scaffold642	ACACACACACACACACACACACACACAC	AC(2*14)	1033532	28	TGATCAGTCATCCAACTGCCCTACTTTAGAAGAGTAA[ACACACACACACACACACACACACACAC]CCCCCAACAAAACCATCCTGGAATGGAATTTTCAGAGAGTTTCCCAATGGCTCCACAT	TGATCAGTCATCCAACTGCCCTAC	62.198	ATGTGGAGCCATTGGGAAACTCTC	62.935	123	121	deletion	AC
scaffold642	AGAGAGAGAGAGAGAGAGAGAG	AG(2*11)	18523	22	CGGAGCTAAGACAGGCTGTGTTTAGGGC[AGAGAGAGAGAGAGAGAGAGAG]GGTTTCCTGTCCCACACCCAGCCCCCCCCCCCCCCCCCCCACCAAGTAGCATTGCTGGCGTCCTTGCGTCTCACACAGCCCCTCATGACAACGGTCTCCTCAAC	CGGAGCTAAGACAGGCTGTGTTTA	62.643	GTTGAGGAGACCGTTGTCATGAGG	63.161	154	160	insertion	CAGAGA
scaffold2257	GTGTGTGTGTGTGTGTGTGTGTGTGT	GT(2*13)	308613	26	CCCTTAAGGTGCATGCATGTTGTTGCACATGGAAGGATTTTCTTGTTTCTCATGGCTGAAAATATTCAGTTGGGTCTGCAC[GTGTGTGTGTGTGTGTGTGTGTGTGT]AAGACATGTTCTTTAACCATACATACAGTGATGGCACTTAGGTTGTTTCCA	CCCTTAAGGTGCATGCATGTTGTT	62.364	TGGAAACAACCTAAGTGCCATCAC	61.525	158	156	deletion	GT
scaffold2257	TGTGTGTGTGTGTGTG	TG(2*8)	232467	16	ACTGAACTGTGGACAGAAAGCATGATTT[TGTGTGTGTGTGTGTG]TTGATTGAGAGTAACTCTGTTGTAAAATCAAGCTGATAAATTCTAATAACAATCTAGCAAAATATCTGGAGATAAGACCTCAAATAACCTCTTCCCAAATGCAGCCTC	ACTGAACTGTGGACAGAAAGCATGA	62.661	GAGGCTGCATTTGGGAAGAGGTTA	62.929	152	150	deletion	TG
scaffold2257	GTGTGTGTGTGTGTGT	GT(2*8)	299726	16	GCCATAAAACAAAAATGTGCGTGC[GTGTGTGTGTGTGTGT]AGCAATCAGTGCTGCAGTCTGAGTCATGATAGAATAGGTTATATATGGGGCGCCTGGGTGGCTCAGTCGTTAAGCATCTGCCTTCG	GCCATAAAACAAAAATGTGCGTGCG	63.258	CGAAGGCAGATGCTTAACGACTGA	63.199	126	124	deletion	GT
scaffold3145	AAATAAATAAATAAATAAATAAATAAATAAAT	AAAT(4*8)	120858	32	TGGCTTGCTGAGATTTTACTGGGGTCTTGATTCATCTACTGTAACACTGTCTTCTTGCTTTCTTTAAA[AAATAAATAAATAAATAAATAAATAAATAAAT]CCAACATATCTTTATCTTAGTAAACTTAAAAATGTGGTGTAGGGCAGGACTG	TGGCTTGCTGAGATTTTACTGGGG	63.168	CAGTCCTGCCCTACACCACATTTT	63.107	152	148	deletion	AAAT
scaffold4513	GAGAGAGAGAGAGAGAGAGA	GA(2*10)	45633	20	TGGTTTGCTTATCCATCCACCTGTTGATAGACATTTGTATTATCTCAATGGCTATTTTGAATAAAAATTTCAAGAATTTTGTGTTTTTATTTAATTAATTAATTTATTTGAGAGTGTGAACACAAGTGGGGGGATGGGGCAGAGG[GAGAGAGAGAGAGAGAGAGA]ACCCTAAGCAGACTCCATGCTGAGCGCAGAGCCTGATGTGGGGCTCAATCCCATGACCCAAACCAAGAGTC	TGGTTTGCTTATCCATCCACCTGT	62.351	GACTCTTGGTTTGGGTCATGGGAT	62.645	236	234	deletion	GA
scaffold586	GGATGGATGGATGGATGGATGGATGGATGGAT	GGAT(4*8)	2184551	32	CTGAAGGGCAGCACAGCTATGTGGCCCTCCCCAGCAGACAGCACCCACGGAACCAGCCTGGACCCTGGAGGGCCTGACCCGGGGCCAGGGGGATGCTTGTA[GGATGGATGGATGGATGGATGGATGGATGGAT]AGGTGGATGGTTGGATGGACAGAC	CTGAAGGGCAGCACAGCTATGT	62.897	GTCTGTCCATCCAACCATCCACC	63.065	157	153	deletion	GGAT
scaffold586	TGTGTGTGTGTGTGTGTGTGTGTGTGTGTG	TG(2*15)	561403	30	CTGTGCTTTTCCCAGGAAGACAGTTGCTGCTT[TGTGTGTGTGTGTGTGTGTGTGTGTGTGTG]CATATGTGTATCTTGAAGTTTCAGACAATCTCACAGGGAGAAAAGGAACCGC	CTGTGCTTTTCCCAGGAAGACAGT	63.037	GCGGTTCCTTTTCTCCCTGTGAG	63.519	114	112	deletion	TG
scaffold586	ACACACACACACACACACACACACACACAC	AC(2*15)	1421811	30	TTAAGAATTCACGGGCTTGTGCACGCACGCAAACACACACAT[ACACACACACACACACACACACACACACAC]GCAAGTACCTAGCTCGGTGTTTGGTGTTCAGT	TTAAGAATTCACGGGCTTGTGCAC	62.333	ACTGAACACCAAACACCGAGCTAG	63.056	104	98	deletion	ACACAC
scaffold586	ACACACACACACACACACACACAC	AC(2*12)	81636	24	GAACAGACCTTCGTGCCTGCTAATGGCCTGCTGATGGCATCTGTTTACTT[ACACACACACACACACACACACAC]GTGCACACACACGCTCTATAAACAGGAAACCCAAAGTTCTCTCTTGATCAGTGGTTCTGAACACTTCCAGCCAGTAAGGAACC	GAACAGACCTTCGTGCCTGCTAAT	63.177	GGTTCCTTACTGGCTGGAAGTGTT	62.807	157	155	deletion	AC
scaffold586	ACACACACACACACACACAC	AC(2*10)	635239	20	GTGGGAGAGACTAGTGGACTCTCAAATTCTACTAGAAAATTCTGACAAAACTGCTCAGCAG[ACACACACACACACACACAC]AAAGTGACTTCTGTCTTATTCACATTCTTAATTTTTTTAAAAGGATAATTAGAGAGTGGAAGCAAGCGAGTACC	GTGGGAGAGACTAGTGGACTCTCA	62.392	GGTACTCGCTTGCTTCCACTCTC	63.06	155	161	insertion	GACACA
scaffold586	CTCTCTCTCTCTCTCT	CT(2*8)	2371325	16	GTCTGCTTTTCCCTCTGCTCCTCACCCTG[CTCTCTCTCTCTCTCT]TGCTCACTCTCTCTCAAATAAATAAATAAAAATCTTTTTTAAAAATTAAGCATTTAAAAATTTAAAAAATTTCCTCTTGCACACTATTTATCTGCAGGCTCCCAGATTTTCAC	GTCTGCTTTTCCCTCTGCTCCTC	63.041	GTGAAAATCTGGGAGCCTGCAGAT	63.221	158	156	deletion	CT
scaffold2409	AATAAATAAATAAATAAATA	AATA(4*5)	294740	20	TGTGCTCGCTCCCTGTCAAATAAATAAATAAAACCCT[AATAAATAAATAAATAAATA]AACCCCATTCTGCCTAAGCCAACCAGAGT	TGTGCTCGCTCCCTGTCAAATAAA	62.846	ACTCTGGTTGGCTTAGGCAGAATG	62.92	86	82	deletion	AATA
scaffold2409	AGAGAGAGAGAGAGAGAGAG	AG(2*10)	258005	20	TGCAACCTCTTCACTTTGGCTTCTGAATACTGTTTTTTTTTTTTGAA[AGAGAGAGAGAGAGAGAGAG]CACTTGAGCATGAACTGGGGGAGGGGCAGAGGGAGAGGGAGAAGCAGACTC	TGCAACCTCTTCACTTTGGCTTCT	62.99	GAGTCTGCTTCTCCCTCTCCCTC	63.388	118	116	deletion	AG
scaffold2409	ACACACACACACAC	AC(2*7)	14172	14	GCTTTACCATTCAAAAACGTCTTAGCCTAAAAAAATGCTCATCAGTTGAAAAAAACAAACAAACAGTATTTTTGTAGTCTGAGCAAATAAAGATTTAGAGTTTGTCTTAA[ACACACACACACAC]CCAGCAGGAGATGACTAACACTTTTGT	GCTTTACCATTCAAAAACGTCTTAGCC	61.723	ACAAAAGTGTTAGTCATCTCCTGCTG	61.459	151	149	deletion	AC
scaffold2409	AGAGAGAGAGAGAG	AG(2*7)	382661	14	ATGGATAAACAGCAAGGCGGCAA[AGAGAGAGAGAGAG]GGCACTAATACACCCTTATACACAGACTGTGAATTCCCTTTTCAAGGCCTTCTAGATGTGTCACTCAAGAATTCCAAAGCCACTGGGAGTAGACT	ATGGATAAACAGCAAGGCGGCAAA	63.934	AGTCTACTCCCAGTGGCTTTGGAA	63.339	132	130	deletion	AG
scaffold1011	AAATAAATAAATAAATAAATAAATAAATAAAT	AAAT(4*8)	462536	32	GGAGTCTGCTTCTCCTTCTCCTGTGCAACCCCCCCCCACTTGTGCTCTCTCTC[AAATAAATAAATAAATAAATAAATAAATAAAT]GCAAGCTTTAAAAAATAATAAATAAACCAAAAGACACAAAGGACCGGGAATACTCAC	GGAGTCTGCTTCTCCTTCTCCTGT	63.42	GTGAGTATTCCCGGTCCTTTGTGT	62.609	142	138	deletion	AAAT
scaffold410	GTGTGTGTGTGTGTGTGTGTGTGTGT	GT(2*13)	402928	26	AATTGATAACACGGTGTGCGTGTGC[GTGTGTGTGTGTGTGTGTGTGTGTGT]GAAGAAACATAGCAACAGTCTCAGAAAATGAGGACTAGCAATTAAGTAACAGAAGAACATACTTACCCCATATTGCCATAAAAATAGCAAAGAAGACTGTCCCTCCATT	AATTGATAACACGGTGTGCGTGTG	62.598	AATGGAGGGACAGTCTTCTTTGCT	62.043	160	158	deletion	GT
scaffold410	GTGTGTGTGTGTGTGTGTGT	GT(2*10)	369390	20	AGTGATAAGAGGACAGGGGAAGGGAGGGAGCACACATAGAAATAGTGCATGC[GTGTGTGTGTGTGTGTGTGT]ACACACACACGCATGCATGCGTCCTGGTATGCTGCTTGGTCACTGAT	AGTGATAAGAGGACAGGGGAAGGG	62.982	ATCAGTGACCAAGCAGCATACCAG	62.966	119	117	deletion	GT
scaffold410	CTCTCTCTCTCT	CT(2*6)	15200	12	TAAGAAACTGTTACAGCTGGCGGGCGAGTTAGCGGAGAGCGCGCTTCCGCGGCTCCCTCTCCCTCTGCCCCTCCCCCCAACTCCTGCG[CTCTCTCTCTCT]CATTCTGCACTGTCTCTCTCCAAGAAGT	TAAGAAACTGTTACAGCTGGCGGG	63.125	ACTTCTTGGAGAGAGACAGTGCAGA	63.2	128	126	deletion	CT
scaffold1763	AACAACAACAAC	AAC(3*4)	1192093	12	CGAGGGGATGCCTAAAGGTCAGAAATCCAGTTCGGAAAA[AACAACAACAAC]AAAAAGCCTATCTCTAAACCCCCGGCCTCAAGTGCCTCTGATCTCCCAGGACCCAAGGGACCTGTGCAGGGGAGGCGGAGGGACAGGGAAGCTCTAGGAAA	CGAGGGGATGCCTAAAGGTCAGAA	64.019	TTTCCTAGAGCTTCCCTGTCCCTC	63.205	152	149	deletion	AAC
scaffold1763	TCTCTCTCTCTCTCTCTC	TC(2*9)	364680	18	GCTACCTCTGCTCCTCCTACTCAT[TCTCTCTCTCTCTCTCTC]AAATAAATAAAATCTTTAAAAAGTAACATAAGATGCTTTAGTGGCTTCCAGTTGCACTTAATGTCTATGTCGCTTCCCTGGTTTATGAGC	GCTACCTCTGCTCCTCCTACTCAT	62.82	GCTCATAAACCAGGGAAGCGACAT	63.254	132	130	deletion	TC
scaffold1763	TATATATATATATATA	TA(2*8)	112262	16	GGTGACACATTCCTGACAGATTCCAAGACATACTGTTCATATTATACACACTCATTTTTACCAGTAGATTGTAACCTAACAGGATGTC[TATATATATATATATA]AAAATATGGATACCCACATGTCCAGGGG	GGTGACACATTCCTGACAGATTCCA	62.774	CCCCTGGACATGTGGGTATCCATA	63.355	132	130	deletion	TA
scaffold1706	GTGTGTGTGTGTGTGTGTGTGT	GT(2*11)	776542	22	TGGTCCTTTTTGGTCCACAGAGCCCTGCTTTGGAGTGTGTGTGTGGCGGTGTGTGTGGCG[GTGTGTGTGTGTGTGTGTGTGT]TGCATTGTGGGGCTGTGTGTGGGGCTGTGTGTGGGGGGTGTGGAGCTGTGTGTGGTGTGTGTGGTGCTTG	TGGTCCTTTTTGGTCCACAGAGC	63.138	CAAGCACCACACACACCACACA	63.961	152	150	deletion	GT
scaffold1706	ATATATATATAT	AT(2*6)	1016621	12	GCTGTTGAACCACCAAAAACTCTCTCATATACCTAAGCTAAAGATAAATATATATATGATAAACATAAACATATATATACACACATATATATTAAACATAAACATATATTATAC[ATATATATATAT]GTTTTTCATTTCTAGAGTTATATTTCTAACATGTAAGAATCAGAAAGATTCTTACTGATCTCAAACAAGTCTGAAGCCATACTAGGGGC	GCTGTTGAACCACCAAAAACTCTCT	62.12	GCCCCTAGTATGGCTTCAGACTTG	62.784	215	213	deletion	AT
scaffold923	ACACACACACACACACACACACACAC	AC(2*13)	633063	26	TGTCCAGTGTCTTAGCTGGTCTTCTAGCATCTGAAAAGTGTGGAATGAAAATTGTGGTTTCAGAT[ACACACACACACACACACACACACAC]CCCGTATTTCCCAGTAAACTTACCCTGCAAGCTAAGAGGC	TGTCCAGTGTCTTAGCTGGTCTTC	62.067	GCCTCTTAGCTTGCAGGGTAAGTT	62.915	131	125	deletion	ACACAC
scaffold923	GAGAGAGAGAGAGAGAGAGAGAGA	GA(2*12)	585297	24	AGCTCAGCATCAATTTTAACTGCTCTTTTTCTTAAAGATTTTATTTATTTATTT[GAGAGAGAGAGAGAGAGAGAGAGA]GCGAGAGAGAGCATGAGCCGGGGGGAGAGGGAGAAGCAGACTCCTCGCTGG	AGCTCAGCATCAATTTTAACTGCTCT	61.524	CCAGCGAGGAGTCTGCTTCTC	62.479	129	127	deletion	GA
scaffold923	TGTGTGTGTGTGTG	TG(2*7)	667437	14	TGCTATTTCCATAAAGGTGGCTATTGAAATGATAATACATTTCAGTATCTATGACACAGAAAAAATTTCCCTAATAAAAAGGAAATTACAAAATACTGTATGTAACATAATACCGTTTTTAAGAAATTTCTCTTTATATAACGTT[TGTGTGTGTGTGTG]TATTACTTATAATTATATACTTACATATATTATTTACTCGTTCCAAATTGTTTAAACCTTTAAAGTAATTGAATTAATTTAGTGATCAGAAAAGAGCAAAATAAAACAACACAACTATTTCAGTATTGGGTGAACACCA	TGCTATTTCCATAAAGGTGGCTATTGA	60.857	TGGTGTTCACCCAATACTGAAATAGT	60.467	298	296	deletion	TG
scaffold1127	TATTATTATTATTAT	TAT(3*5)	807128	15	ATCGTTCAGAGGGTCAAACACTGGCATGAGGACTTTGAAAACTGTAAAGCAATAGATGG[TATTATTATTATTAT]TCGCTGCTGCCTGGTTCTGCCACCTCAGCTGAATCAAACCTCCTCTCTTCACCTCCACA	ATCGTTCAGAGGGTCAAACACTGG	62.839	TGTGGAGGTGAAGAGAGGAGGTTT	63.038	133	130	deletion	TAT
scaffold1127	CACACACACACACA	CA(2*7)	1531983	14	CTGAGGTTTCCTGGAGACAACCTGCTCCATAAGGAACCTGGTTATCTACACTGGTCTCTTCTTTTTTTGTTCCAACATTTTTTAGATATTAATTATGAACAACTT[CACACACACACACA]AAATGATACAGAGAATGGTATAAGGAACCCCCATGAGCC	CTGAGGTTTCCTGGAGACAACCTG	62.844	GGCTCATGGGGGTTCCTTATACCA	63.838	158	156	deletion	CA
scaffold1127	CTCTCTCTCTCT	CT(2*6)	1524810	12	CAGGTAGCCTGCTTCTCCCTCTCCCTGCCGCTCCCCCTACTTGTG[CTCTCTCTCTCT]GTGTCAAATAAATAAATATCATTCTTTTTAAAAAGGATAGATATATTTAGAACCCTTAAAATATGAATTTTGTCCACATTCCAAAAATACAGCTT	CAGGTAGCCTGCTTCTCCCTC	61.913	AAGCTGTATTTTTGGAATGTGGACAAAA	61.054	152	148	deletion	CTCT
scaffold331	CTACCTACCTACCTAC	CTAC(4*4)	1348995	16	TCCAATGATCTGGACTCCCCTGAAATTATAAGCTAGATTTAGTGTGTCTGTCTATTTGT[CTACCTACCTACCTAC]CTATCTGTCATCTGCATTTTAGGGGACAAATGCCC	TCCAATGATCTGGACTCCCCTGAA	62.932	GGGCATTTGTCCCCTAAAATGCAG	62.721	110	106	deletion	CTAC
scaffold331	AACAACAACAAC	AAC(3*4)	1378611	12	TGTTCAGAAGCAAACAACAGCAACAAAAAGAACAA[AACAACAACAAC]AAACACCCTAGTGTATAACGTGGATAGAAAAAAGTTTCAGGATATTAAAGCAAACAAAGCTACATTGTTACAGTCAGTCCTTCAGGGTTTCTAAATGCGAGTCAGGAGGCC	TGTTCAGAAGCAAACAACAGCAACA	62.513	GGCCTCCTGACTCGCATTTAGAAA	62.955	158	155	deletion	AAC
scaffold2250	AACAACAACAACAACAACAACAAC	AAC(3*8)	1655569	24	GCTCAATGGTAGGTAGCTTGTCCATAACTGAGTGGAACACCTGCAGATACAGGACTTTAGAAATAAAGTATGGACTTCATTGTGGAAAAGAAAAGTTAA[AACAACAACAACAACAACAACAAC]AAACAAACAACCTCACACAGCAGTCT	GCTCAATGGTAGGTAGCTTGTCCA	62.435	AGACTGCTGTGTGAGGTTGTTTGT	62.914	149	146	deletion	AAC
scaffold2250	AGAGAGAGAGAGAGAGAGAGAG	AG(2*11)	1694202	22	AGGATGGAAAGCAGGGATAGGACTGAGAAAGGAAGAAATGAATTATTTTTTGAAGATTTTATTTATTTGTCAGAGAAAGAGAGAGAA[AGAGAGAGAGAGAGAGAGAGAG]CACAAGCAGGGGGAACGGCAGGCAGAGGGAGAAGCAG	AGGATGGAAAGCAGGGATAGGACT	62.756	CTGCTTCTCCCTCTGCCTGC	62.873	146	140	deletion	AGAGAG
scaffold2250	GAGAGAGAGAGAGAGAGAGA	GA(2*10)	185820	20	TCATGACTTGAGCTGAAGGCAGACGCTTAACCGACTGAGCTACCCAGGCACCACTTAAGCATATTTGTCTTTTTTTGCAGATTTTATTTTATTTATTT[GAGAGAGAGAGAGAGAGAGA]GCATGACTGGGGGGAGGGTGAAAGGGAGAGGGAAACACAG	TCATGACTTGAGCTGAAGGCAGAC	62.89	CTGTGTTTCCCTCTCCCTTTCACC	63.093	158	156	deletion	GA
scaffold2250	CACACACACACACACACA	CA(2*9)	2156539	18	GAGCCGTATCTCCTTTTCCCGGGGTGG[CACACACACACACACACA]TTCGTTGGCAGTGCTCAAGCAGACATTTGAGTAAGTTTTGACAGTGAACCCAAGGATTTATTTCAGCTTAGACTTTATTGGTTTGGCTTCTCTTGGGTACC	GAGCCGTATCTCCTTTTCCCGG	62.741	GGTACCCAAGAGAAGCCAAACCAA	63.056	146	144	deletion	CA
scaffold2250	GTGTGTGTGTGT	GT(2*6)	695861	12	GCTCTGTCATTCTTGGTGGAAGCTGTCGTGGTGGTTTCTCTGGCGTGGTTGC[GTGTGTGTGTGT]ATGCATGTGGGGGACAGTTAGGGTTTATGC	GCTCTGTCATTCTTGGTGGAAGCT	63.144	GCATAAACCCTAACTGTCCCCCAC	63.22	94	92	deletion	GT
scaffold1820	GAGAGAGAGAGAGA	GA(2*7)	654623	14	CCCAATCGACTTAGGATTTATGGCCATTCATTTCACTCACTTTTTTTTTTTTAAGATTTTATTTTTTAGAGAGAGGGAGAGAGT[GAGAGAGAGAGAGA]GCGAGAGAGCGTGCACTAGTGGGGTAGAGGAGGAGCAG	CCCAATCGACTTAGGATTTATGGCCA	62.876	CTGCTCCTCCTCTACCCCACTAG	62.903	136	134	deletion	GA
scaffold1772	CACACACACACACACACACACA	CA(2*11)	276443	22	ACTTTGACTTGCCTCCCTATCCCTGGATTCTCAAATTGATTTTTAGCAAGTTAAATCAATATTCAAATGATCACTGTCAG[CACACACACACACACACACACA]AGCTAAAATAGCTGGTGGACTTCTCTAACTGCAT	ACTTTGACTTGCCTCCCTATCCCT	63.181	ATGCAGTTAGAGAAGTCCACCAGC	62.667	136	142	insertion	GCACAC
scaffold1772	GAGAGAGAGAGAGAGA	GA(2*8)	755903	16	TGACTGTAACCACTGCTTCTTTTTCTGAGAGATTAACTTTTTTTTCTACCCTAAAATAATATTACATGCAATATGTTTCTTCAAAGATATCATATTTTTTAAAAGATTTTATTTATTCATTT[GAGAGAGAGAGAGAGA]GTGCACGTGAGCGCTCAAATGG	TGACTGTAACCACTGCTTCTTTTTCTG	62.013	CCATTTGAGCGCTCACGTGC	62.839	160	158	deletion	GA
scaffold1772	AGAGAGAGAGAG	AG(2*6)	512331	12	ACCAAAAATAGGGAACACAGAAGTTGTTCAAACTTAGTTGTTTTCCTAAAACGTTATGTAGAAATAAGACACTTTATTTTTCTTATTTTTTAAAGATTTTATTTATTTATTTGTC[AGAGAGAGAGAG]CACAAGCTGGCAGATGGAGAAGCAG	ACCAAAAATAGGGAACACAGAAGTTGT	61.509	CTGCTTCTCCATCTGCCAGCT	62.461	152	148	deletion	AGAG
scaffold1934	AAATAAAATAAAATAAAATA	AAATA(5*4)	95787	20	TCTGTCAGCTGAGTTGACCTTGAGCCCTGACCCTACTGCCTTGTTTTTGAAATATGCAGACTCTTCCATAGTGTGACATGAGTTCAAGCATTTGCC[AAATAAAATAAAATAAAATA]AGGCAAGAGAACTTTTTGCTGCAAA	TCTGTCAGCTGAGTTGACCTTGAG	62.298	TTTGCAGCAAAAAGTTCTCTTGCC	61.446	141	136	deletion	AAATA
scaffold264	AAACAAACAAACAAACAAACAAACAAAC	AAAC(4*7)	1015358	28	GCCACTTGGGTAGGATAATGCTCATATCCACTGTAACAATCAGTCAGCTAATTTTAGGAAACAAGGAAA[AAACAAACAAACAAACAAACAAACAAAC]AACAGTAGCTTTAGTTTCCTGAAGCTACCTTTTCCTTATTGCA	GCCACTTGGGTAGGATAATGCTCA	62.508	TGCAATAAGGAAAAGGTAGCTTCAGGA	62.598	140	136	deletion	AAAC
scaffold264	AACCAACCAACCAACC	AACC(4*4)	1126397	16	CATGCAGCCTGCCTCTATCTACACACA[AACCAACCAACCAACC]AGGAATCTTTCTTGTCCTTAGAGAACACTCCAAGAGATCACGTGGCACTTCATTCCAGAAA	CATGCAGCCTGCCTCTATCTACAC	63.113	TTTCTGGAATGAAGTGCCACGTGA	63.023	104	100	deletion	AACC
scaffold264	AACAACAACAACAAC	AAC(3*5)	380241	15	TCCAGCCTACATTGATGTTTCCCTTCTATGATATTTTCAGAATCTTACAAAATTAGAACTGGAATGGACTT[AACAACAACAACAAC]AAAGAAGATTTAATTCATATCTTCAAGGACTGAGGGTTGAAAAAGTACTAAGTGTCTGATAACTGCTGCTTTCC	TCCAGCCTACATTGATGTTTCCCT	61.866	GGAAAGCAGCAGTTATCAGACACT	61.1	160	157	deletion	AAC
scaffold264	GAGAGAGAGAGAGAGAGAGA	GA(2*10)	37950	20	CTGGCCCACAGCATCTAAGACTATACTCATGCTAACTCTTATCATTATTATCACTGCAGTAATACACAGCAATCTTTTCTAAAAAAAAGATTTATTTATTTGAGAACAGCAATCTTTTCTAAAAAAAGATGTATTTATTTGGGAAT[GAGAGAGAGAGAGAGAGAGA]GCAGGGGGAGGGGCAGAGGGAAGGAATCCCAAGCAAACTCCCC	CTGGCCCACAGCATCTAAGACTAT	62.023	GGGGAGTTTGCTTGGGATTCCTT	62.991	209	207	deletion	GA
scaffold966	TGTCTGTCTGTCTGTC	TGTC(4*4)	1049259	16	CCTCTGTAATTAAAGAGGCCGGTCCTGGTGTGAGAAGAGCCCTCTTGGTAAGCGGGGTCCCACATGTCCCGGCTCAGAAGTGCGCGCGGAAATGCGTATGCG[TGTCTGTCTGTCTGTC]CGTATATAGTCACTTCGTTTCCTTTTTGCAGACCCG	CCTCTGTAATTAAAGAGGCCGGTCC	62.928	CGGGTCTGCAAAAAGGAAACGAAG	63.063	154	150	deletion	TGTC
scaffold966	ACACACACACACACACACACACACACACAC	AC(2*15)	78245	30	CCTGGGAATCTGCATTTGACTGGTGACCCCCT[ACACACACACACACACACACACACACACAC]TTTAAAACACACTGCCAAGGAGGCTTCCATCTGTGATG	CCTGGGAATCTGCATTTGACTGGT	63.175	CATCACAGATGGAAGCCTCCTTGG	63.265	100	96	deletion	ACAC
scaffold966	GTGTGTGTGTGTGTGTGTGTGT	GT(2*11)	752440	22	AGGAAGGTGGCAGGCATCATAAAGATGACACCTTAACATACATGGAGAGCTTAAAGTGAGTGA[GTGTGTGTGTGTGTGTGTGTGT]CCATATGAAAGTCTGCCTGTGGCAGAGAAATGCAGACTACC	AGGAAGGTGGCAGGCATCATAAAG	62.996	GGTAGTCTGCATTTCTCTGCCACA	62.899	126	124	deletion	GT
scaffold2575	GAGAGAGAGAGA	GA(2*6)	436971	12	TGCTTGGTAATGTCACAGCAAGGTCTGGAACCTGATCACTTTTTTTTTTTTTTTAAGATTTTATTTATT[GAGAGAGAGAGA]CAGCGCAAGTGGAGGGGAGGGGCAGAGGGAGAGGAAGCAGCAGCTTTCCTGCTGAGCAGGGAGGCCATAGGGTTTGATC	TGCTTGGTAATGTCACAGCAAGGT	63.045	GATCAAACCCTATGGCCTCCCTG	62.649	160	156	deletion	GAGA
scaffold1458	GTGTGTGTGTGTGTGTGTGTGTGTGTGTGT	GT(2*15)	1012947	30	TGTTTGAGAACTACGTGTAAGGCACAGTATATTTTTCTTTTTCTTTTCTTTCTTTC[GTGTGTGTGTGTGTGTGTGTGTGTGTGTGT]ATGTAGACAGCTTTATTCACGTTCTGACATAGACCAGATTTCAACTTGCATCAGACCTACCTGGG	TGTTTGAGAACTACGTGTAAGGCACA	62.782	CCCAGGTAGGTCTGATGCAAGTTG	63.198	151	145	deletion	GTGTGT
scaffold1458	TGTGTGTGTGTGTGTGTG	TG(2*9)	405712	18	TGTCAGGAGATTTGGATTCCAGGATTGTTTTTATTTCTGAC[TGTGTGTGTGTGTGTGTG]TCTGTGTCTGTCTGTCTGTATGACGTTAATGATGCTACACAAAGCTGTCTTCT	TGTCAGGAGATTTGGATTCCAGGA	61.314	AGAAGACAGCTTTGTGTAGCATCA	60.504	112	106	deletion	TGTGTG
scaffold811	ACACACACACACACACACAC	AC(2*10)	206476	20	CTTGTGCATGCTGTCATTCTCTCTCAAATGAATAAATAAAATCTTAAAAAAAAAAAAAACCTCAGATACAGAGAATTAAATGAATTATTTTACTCAGTTCTCATTATACAAATGGTTTGTGAGAGAT[ACACACACACACACACACAC]ATATATGTGAGAGAGATAGATATATAGATAAAGATATAAAATATATTAATTTCCCTTCCCCCATAAGTGG	CTTGTGCATGCTGTCATTCTCTCT	61.395	CCACTTATGGGGGAAGGGAAATTAA	60.579	217	213	deletion	ACAC
scaffold811	TCTCTCTCTCTCTCTC	TC(2*8)	432021	16	CTACAGCTCTGCCTGCTAGTGCTTGCTCCCTT[TCTCTCTCTCTCTCTC]TGTCAAATAAATACATAAAATCTTTAAAAAAAATTCTTAGGAAACTGAAAATTTTGAGTTGCACGA	CTACAGCTCTGCCTGCTAGTGC	62.976	TCGTGCAACTCAAAATTTTCAGTTTCCT	62.793	114	112	deletion	TC
scaffold1576	GAGAGAGAGAGAGAGAGA	GA(2*9)	32578	18	TTCTATGTGTCAGGCTGTTCCAGGCACCCAATAAACAAAAGAATGAGCCTATGATAGAGAGAGG[GAGAGAGAGAGAGAGAGA]GGAGCCTTCCCTTTAGGAACTTGTTTTTTTAGGCTATTAGTTACATTATCTTGTCAAGCACGGTGACCTG	TTCTATGTGTCAGGCTGTTCCAGG	62.378	CAGGTCACCGTGCTTGACAAGATA	62.879	152	150	deletion	GA
scaffold1650	GTGTGTGTGTGTGT	GT(2*7)	260745	14	AATGTGGCTGAAGAAAATCCCGGAGAAAG[GTGTGTGTGTGTGT]ATCGTAAATGCAAATGAAACCATTTCTGATGCTCTGACCTCTCAAAGAAGAATGGATTTGGTGGGGAATTAGTCTAAGGCAGT	AATGTGGCTGAAGAAAATCCCGGA	62.881	ACTGCCTTAGACTAATTCCCCACC	61.916	126	124	deletion	GT
scaffold1788	GTGTGTGTGTGTGTGTGTGTGTGT	GT(2*12)	802251	24	ACGTTTCACTAAGGATGGTTGGCATAGTGGAATGCTTTAGATTGAAATGTATGTGTGAAA[GTGTGTGTGTGTGTGTGTGTGTGT]ATATGTATGTATGTAAATGATAGTTTACAAATCATGAAGTATGTAAGGTAGTTCACAGCCTCACAATCTCCC	ACGTTTCACTAAGGATGGTTGGCA	62.8	GGGAGATTGTGAGGCTGTGAACTA	62.138	156	154	deletion	GT
scaffold1788	CTCTCTCTCTCTCTCTCTCT	CT(2*10)	415012	20	GGATTGAGTCCAACATCGGGCTCCCTGTTCAGTGGGGAGCCTGCTTCTCCCTCTCCTTCTGCCGCTCCCCCTGCTTGTG[CTCTCTCTCTCTCTCTCTCT]ACGGGGGAGAACAATGGGCAGATGGAAGGGTAC	GGATTGAGTCCAACATCGGGCT	62.648	GTACCCTTCCATCTGCCCATTGTT	62.944	132	130	deletion	CT
scaffold1788	GAGAGAGAGAGAGAGAGAGA	GA(2*10)	489200	20	TGGCCAGTGAAGTATGCAAAAACATATGGTACGATGTATTTTTATTTAATTATTTTT[GAGAGAGAGAGAGAGAGAGA]AAACAGAGGTGGGGGAGGCACAGAGGGAGAAAGAGAAT	TGGCCAGTGAAGTATGCAAAAACA	61.711	ATTCTCTTTCTCCCTCTGTGCCTC	61.905	115	113	deletion	GA
scaffold1788	TGTGTGTGTGTGTGTG	TG(2*8)	919867	16	GAGTTGAACCTACGAACCAGCCAGCACGTACCAGGATGGCACACTTGTTTTTTGTTTTTGTTTTTTTGTTTTGTT[TGTGTGTGTGTGTGTG]TTGTCTTTTTTTTAAGAGAGAGAGCATGGGGGGGTGGGAGAGGCAGAGGAAGAGGGAAAGA	GAGTTGAACCTACGAACCAGCCAG	63.39	TCTTTCCCTCTTCCTCTGCCTCTC	63.195	152	150	deletion	TG
scaffold1788	GAGAGAGAGAGAGA	GA(2*7)	580123	14	CTTCTGGTGGTAAGGGCATCTGTGACTCCTCAAATAACTTCCTTAGAAATCAGATCCAGAGGAGAAAGGACAGTTTATTTTTTAATTTTTATTTTTAATTTTGTTTTT[GAGAGAGAGAGAGA]GCCAAGGGGAGGGGCAGAGGTCCAGGGACAGAGAGAAT	CTTCTGGTGGTAAGGGCATCTGTG	63.198	ATTCTCTCTGTCCCTGGACCTCTG	62.958	160	166	insertion	TGAGAG
scaffold1177	AGAGAGAGAGAGAGAGAG	AG(2*9)	446107	18	AGTGGCTTTTAGACCCTACATCCTACGTGGTTACACAGTGAAAA[AGAGAGAGAGAGAGAGAG]AAAAAAAAGAGGCATAGTAACAATGTAAATAATACATTTAATGCAGGTAAATTGAGAGCA	AGTGGCTTTTAGACCCTACATCCT	61.069	TGCTCTCAATTTACCTGCATTAAATGT	60.094	122	118	deletion	AGAG
scaffold1194	AGAAAGAAAGAAAGAA	AGAA(4*4)	187345	16	GCCTGTCTGTCTGTCTCTCTGTCAAATAGATAAATAAAACCTAAAAAAAAAAAAAAAGAAAAAAAGGCAGTTGGGAC[AGAAAGAAAGAAAGAA]ATCCAGGAAATCATACACAAAGAAGAAAGGCTTTGTCAGTGAAACTATAGGCC	GCCTGTCTGTCTGTCTCTCTGTCA	63.615	GGCCTATAGTTTCACTGACAAAGCCT	62.977	146	142	deletion	AGAA
scaffold356	TATTTATTTATTTATTTATTTATT	TATT(4*6)	174116	24	TTGTGGGACCTGCATGACCTAATGGGTGTGAGAACCTTTGAAAATGGTAACACAGTGTATAGGCAGGATACAATTTATCTGTC[TATTTATTTATTTATTTATTTATT]TTTCAAGATTTTATTTATTTGAAAGAGAAAGAGCAAGCAGGAGAGAGC	TTGTGGGACCTGCATGACCTAATG	62.927	GCTCTCTCCTGCTTGCTCTTTCTC	63.219	155	151	deletion	TATT
scaffold1865	GTGTGTGTGTGTGTGTGTGTGT	GT(2*11)	653397	22	AGGAATCCCTTCTGTGTGCATACATCTCTATGTGTGTATATGCATATGCGTGTGTATGA[GTGTGTGTGTGTGTGTGTGTGT]ATGCATGTAAGGAATCAACTAGGAATATAACATATTATGGCTTTGGAAATCATCTGGCTGA	AGGAATCCCTTCTGTGTGCATACAT	62.109	TCAGCCAGATGATTTCCAAAGCCA	62.885	142	138	deletion	GTGT
scaffold1865	GTGTGTGTGTGTGTGTGTGT	GT(2*10)	108771	20	GTGCAAAGAGAGACCAGTATGGG[GTGTGTGTGTGTGTGTGTGT]GCACGTGCGTGCATTTGCATGCATGCACACGTGTAGAATAGTGA	GTGCAAAGAGAGACCAGTATGGGG	62.961	TCACTATTCTACACGTGTGCATGCA	62.795	87	85	deletion	GT
scaffold1865	TGTGTGTGTGTGTGTG	TG(2*8)	705287	16	GCAGCCTAGGATCAAAACCAGGAATTTGACACTGGTACAA[TGTGTGTGTGTGTGTG]CAATTTTAGATATAAAATTATTTCATTACACAATGATCTCCCTCATATTACCCTTCTAATCACACCATCACCTCCTCCATCCTCCATTCCCAACCTTTG	GCAGCCTAGGATCAAAACCAGGAA	62.929	CAAAGGTTGGGAATGGAGGATGGA	62.657	155	153	deletion	TG
scaffold1865	TATATATATATA	TA(2*6)	747394	12	TCCTCGAAACAATTACATGTATACGTGCACATGAATTTTGTATATG[TATATATATATA]CATTTAACTTCAGATATATATGTAAAATTTACACATAGAAGTAATGCTGTGAAATGAATTAGTTATGGTGTAAGAGCAATTAGCCC	TCCTCGAAACAATTACATGTATACGTGC	61.997	GGGCTAATTGCTCTTACACCATAACT	61.136	144	142	deletion	TA
scaffold1089	ATGAATGAATGAATGAATGAATGA	ATGA(4*6)	851063	24	AACACGAGGAACTATGTCTGTCGTATTCAAAGTTACATCACTCCACTGTTGTAGTGTTTG[ATGAATGAATGAATGAATGAATGA]ACAAAGGAACAGACAGATAAACAACCATTTTCATATGTTGATGAGAGCACCTGAGAACACC	AACACGAGGAACTATGTCTGTCGT	61.815	GGTGTTCTCAGGTGCTCTCATCAA	62.605	145	141	deletion	ATGA
scaffold1089	GAGAGAGAGAGAGAGAGA	GA(2*9)	323021	18	GGAGGTGGCATCTGATTGTGGTTATTTTCTTTTCTTTCCTTTTCCTTTTATATTTTATATTTATTTGT[GAGAGAGAGAGAGAGAGA]GCACAAGCGGGGGGATCGGCAGGCAGAAGGAGAAGCAGGCTCACTACT	GGAGGTGGCATCTGATTGTGGTTA	62.687	AGTAGTGAGCCTGCTTCTCCTTCT	62.896	134	132	deletion	GA
scaffold1213	GAGAGAGAGAGAGAGAGAGA	GA(2*10)	923158	20	TGTCCTTTCTGAGCCTGGTGTCATATGACATAATTGAACTGTTATATATGACATAATTGAACTGTTATACCTTTTTTTTTAAAAAAAAAGATTTCACTTATGTATTT[GAGAGAGAGAGAGAGAGAGA]AAGCGCACACACGAGCAAGCAGGGG	TGTCCTTTCTGAGCCTGGTGTCAT	63.868	CCCCTGCTTGCTCGTGTGTG	63.943	152	148	deletion	GAGA
scaffold1213	GTGTGTGTGTGTGTGT	GT(2*8)	235878	16	AGCCCTATGTGTATTGCAGCATCATTATGGATAAAGATGTG[GTGTGTGTGTGTGTGT]AATAGAATATTACTCATCCATAAAAAAGAATGAAATGTTGCCACTTGCAAGAACATGGATGGAGCT	AGCCCTATGTGTATTGCAGCATCA	62.512	AGCTCCATCCATGTTCTTGCAAGT	62.878	123	121	deletion	GT
scaffold3760	TTATTTATTTATTTAT	TTAT(4*4)	143932	16	GGCAAAACACCCGAGCTTAGATCTAAATTTTTTTTTAGA[TTATTTATTTATTTAT]TTGAGAGAGAGGGAGAGAGTGAGAGC	GGCAAAACACCCGAGCTTAGATCT	63.193	GCTCTCACTCTCTCCCTCTCTCTC	62.784	81	77	deletion	TTAT
scaffold3760	TCTCTCTCTCTCTCTCTCTC	TC(2*10)	339259	20	TGCTTGAGGATTCTTTCTCTCCCTCTCCTTCTTGCTCTT[TCTCTCTCTCTCTCTCTCTC]TAAAATAAATTCAAAGTTCTTTAAAATAAATAAAAAAGAAGTACACCAGGCATACCT	TGCTTGAGGATTCTTTCTCTCCCT	61.311	AGGTATGCCTGGTGTACTTCTTTTT	60.458	116	114	deletion	TC
scaffold219	TTGTTGTTGTTGTTGTTGTTGTTG	TTG(3*8)	3632353	24	GCCCCAAAGAACATCTTTCCTCACCCATCTATCCATTTTAATGCCCCTTTCGTTTCTTTACATTTGCTGTACTTAATTAAAGTGATTT[TTGTTGTTGTTGTTGTTGTTGTTG]TTATTTTAGGGTTTTGTTTCTATAGGTAAGACCCAGAAGCCAACTAGC	GCCCCAAAGAACATCTTTCCTCAC	62.117	GCTAGTTGGCTTCTGGGTCTTACC	62.957	160	157	deletion	TTG
scaffold219	GAGAGAGAGAGAGAGAGAGAGAGAGAGA	GA(2*14)	3886984	28	CTTCCCAATGAAGTAACAAGAACAGGAATAAAATGCTATATTAACTGTTCTCAATAAATACTTTTTAAAGATTTTATTTATTTATTTGTTTATTT[GAGAGAGAGAGAGAGAGAGAGAGAGAGA]GCTTGTGAGCTGGGAGCAGGGCAAGAGGTGAG	CTTCCCAATGAAGTAACAAGAACAGGAA	61.781	CTCACCTCTTGCCCTGCTCC	62.534	155	149	deletion	GAGAGA
scaffold219	ACACACACACACACACACACACACACAC	AC(2*14)	3493902	28	AGGAATCTTGGAGGGCCATCTTAGAATTCTACCTAAGAGTCAGCTATTTATTATGTGTCTCATTACTTGGACACATTAGAGGAAAAAAAAATATGTGTGTAT[ACACACACACACACACACACACACACAC]ATACACTAGTCCATATGGAGCAGACA	AGGAATCTTGGAGGGCCATCTTAG	61.74	TGTCTGCTCCATATGGACTAGTGT	60.876	156	152	deletion	ACAC
scaffold219	CTCTCTCTCTCTCTCTCTCT	CT(2*10)	790331	20	CTGGAATTGAGTCCCGTGTTTGGCTCCTTGATCAGCAGGGAGCCTGCTTCTCCCTCTGCCTGC[CTCTCTCTCTCTCTCTCTCT]GACAGATAAATAAATAAAACCTTAAAAAAATAAGAGTTACTTATTGAATACCAACTACATGCTAGGTGC	CTGGAATTGAGTCCCGTGTTTGG	61.913	GCACCTAGCATGTAGTTGGTATTCA	60.915	152	148	deletion	CTCT
scaffold219	TCTCTCTCTCTCTC	TC(2*7)	4112742	14	CGGCTGTAGCTTGGCAACTCTATTCATTCTAACAGAAGGTGATT[TCTCTCTCTCTCTC]TTTCTGCTTTTCTCTTTTGTTTCCTTCTTTCTCATTCTTTCTTTATCTCTTAGACTCCACATAACTCATTTGTTTTCACTAGGCAAGGTGACAATGGATG	CGGCTGTAGCTTGGCAACTCTATT	63.237	CATCCATTGTCACCTTGCCTAGTGA	62.833	158	156	deletion	TC
scaffold219	AGAGAGAGAGAGAG	AG(2*7)	2249616	14	TCTGTCTTATGCTTAGTTCTGTGGTTCTTTTATATTAACCCTAAAA[AGAGAGAGAGAGAG]ATTTCCCATGTTTTGAACGGTGCGAGCGTCCAAGAGATAAAAGGGGGTGGGGGAATCAC	TCTGTCTTATGCTTAGTTCTGTGGTTCT	62.05	GTGATTCCCCCACCCCCTTTTATC	63.016	119	115	deletion	AGAG
scaffold219	ACACACACACAC	AC(2*6)	2802335	12	CGCCTCTTTACGGTGGGAAACTAAGACTTGATATTGTAATAGTTTAAATAACTCGCACAAGA[ACACACACACAC]AGAGTGCAGGAGGCTTGCCTACACAAGAACACACAC	CGCCTCTTTACGGTGGGAAACTAA	62.883	GTGTGTGTTCTTGTGTAGGCAAGC	62.777	110	106	deletion	ACAC
scaffold219	TGTGTGTGTGTG	TG(2*6)	3115263	12	TGGTTTGCTACATGAAGAGACGGAGAAACTGTTACCTTTTCACCTCTAGTTTTAAACAGATA[TGTGTGTGTGTG]CAACCTGAATCTATGGGATGATATTTCTGTACTTCAGGCCTGTCAATCCC	TGGTTTGCTACATGAAGAGACGGA	62.072	GGGATTGACAGGCCTGAAGTACAG	62.961	124	122	deletion	TG
scaffold3091	GAGAGAGAGAGAGAGAGA	GA(2*9)	394446	18	GAGATCTGGGTCAAGGCCAACATTACAAAACAAACCCCCAAAACAAAAACTCCACTCCCTCCTCCCCACGCACAAATGGAACACATAAAAGCCAAATACCTTCTTTTCTTTTTT[GAGAGAGAGAGAGAGAGA]GCGCGAACAGAGGCAGAGGGAGAGAGAG	GAGATCTGGGTCAAGGCCAACATT	62.935	CTCTCTCTCCCTCTGCCTCTGTTC	63.508	160	158	deletion	GA
scaffold3091	TATATATATATATA	TA(2*7)	199671	14	GCCTGAATACTATAATGTGCCAGGTTTAGTGATACATATATATCAC[TATATATATATATA]AAATTTTAAAACATATATTTTCCCCCTAAAATTTGATATTTTTATAGAATATCCTAAAATTATGAGTAAGAGAGACAACCACTTTAAGTT	GCCTGAATACTATAATGTGCCAGGT	60.746	AACTTAAAGTGGTTGTCTCTCTTACTCA	60.376	150	148	deletion	TA
scaffold1793	AATAATAATAATAATAAT	AAT(3*6)	166164	18	ACCCTGAAAACTCACTGAGGCAAAAGATGTTCGTAACAACTTAGGTACTTCTTCAGTGTTCATCTTAATCATACTAATAAATATTAGCCAGTAAA[AATAATAATAATAATAAT]ACTAAAGCAAACACATAGCACTTCCTGTG	ACCCTGAAAACTCACTGAGGCAAA	62.701	CACAGGAAGTGCTATGTGTTTGCT	61.812	142	139	deletion	AAT
scaffold736	ACACACACACACACACACAC	AC(2*10)	716660	20	GTGACTCCATTTTGAGCCTGTTGTCTTGTTTTCAGCA[ACACACACACACACACACAC]CATGGAAATGATTTCTATTTCTTGACTAAGAAAAGCCTTGGAACA	GTGACTCCATTTTGAGCCTGTTGT	61.76	TGTTCCAAGGCTTTTCTTAGTCAAGA	60.859	102	98	deletion	ACAC
scaffold736	ATATATATATATATATAT	AT(2*9)	598273	18	ACTGCAAATGTGGCAAAATGTACTACAA[ATATATATATATATATAT]AAATCATTTCTCATATTACAACAACTACTTAACTAAGAACATTAAATCTTATTTATTTGGGATTACCTTTTCATGGATTTTATTTATTCAGAAAACGTGCCACG	ACTGCAAATGTGGCAAAATGTACT	60.202	CGTGGCACGTTTTCTGAATAAATAAAAT	60.167	150	148	deletion	AT
scaffold736	TGTGTGTGTGTGTG	TG(2*7)	745950	14	CTTTGTGGGATGTCATGCTTAGGCTGTTGTT[TGTGTGTGTGTGTG]CTGTTGGCTTTTTTTTGGGGGGGGGTGTGGTACATGAAAGAAAA	CTTTGTGGGATGTCATGCTTAGGC	62.226	TTTTCTTTCATGTACCACACCCCC	61.236	89	87	deletion	TG
scaffold736	AGAGAGAGAGAGAG	AG(2*7)	813511	14	TAACAGAAGTGGAGCGGAGACAGAGCAAGACTC[AGAGAGAGAGAGAG]TAGGATAAGGGGAGAAGGGCTAGATGCGGGGAAGGGAGATAGA	TAACAGAAGTGGAGCGGAGACAGA	63.103	TCTATCTCCCTTCCCCGCATCTAG	62.646	90	88	deletion	AG
scaffold736	CTCTCTCTCTCTCT	CT(2*7)	951113	14	GAAGTCTGCTTCTCCTCTCCCTCTGCCCCTCCCTCTGCTTGTG[CTCTCTCTCTCTCT]CAAATAAATAAATAAAATCTTGATTTATTTATATATACTTGGTCTCTGTCGCTTGTTCTTAGCAGACCT	GAAGTCTGCTTCTCCTCTCCCTCT	62.944	AGGTCTGCTAAGAACAAGCGACAG	62.872	126	124	deletion	CT
scaffold736	CACACACACACA	CA(2*6)	341994	12	TCCATCTCTTTCTGTCTCTCTCCATCTCTCTCATACACACAAG[CACACACACACA]GCATATAATGAAACAAAGGGCAAGTAGAAATAAGACAATAGCAATAAGATACAACTGAAAAATCCTCTCATCTTTTTCTGTGTTCTCA	TCCATCTCTTTCTGTCTCTCTCCA	60.264	TGAGAACACAGAAAAAGATGAGAGGA	60.183	143	141	deletion	CA
scaffold1588	TCTCTCTCTCTCTCTCTC	TC(2*9)	21243	18	CTCTGTCCCTCCTCCTGCTCATGCGTGCATGTTCTCTT[TCTCTCTCTCTCTCTCTC]AAATAAATACAATCTTAAAAAATCCAATATGTATTTTATGCTTACAGCATATTTCAATTTAGATTAGCTATATTTCAAGTGCTCAGTGACCACATGACCTGACG	CTCTGTCCCTCCTCCTGCTCATG	63.948	CGTCAGGTCATGTGGTCACTGAG	63.001	160	158	deletion	TC
scaffold3714	GTGTGTGTGTGTGTGTGTGT	GT(2*10)	53428	20	TGAAAAGGAGACAGAGAGGGTTTCTCAAAATAAAAAGTATGTCATTATGATAAAAAATATATTAGTTGTGTAAAGTAGTATATTAGACATTAGTAGTATAATAAATAGTA[GTGTGTGTGTGTGTGTGTGT]ACTATAGTAGTATATATTTGGCCAAAGAGAGAATTAGTGATCTGAAAGATACATCAAGATTATCGCCTAGAGGGGC	TGAAAAGGAGACAGAGAGGGTTTCT	61.404	GCCCCTCTAGGCGATAATCTTGAT	61.901	206	212	insertion	AGTGTG
scaffold106	GAGAGAGAGAGAGAGAGAGA	GA(2*10)	34648	20	ATGTGTTTCTGTTGGTTGGGTTTTTTTTTTTTTTTTTAAGGTTTATTTATTTGTTTTG[GAGAGAGAGAGAGAGAGAGA]GCATGCATGCACACAAGCACAGGGGAGAGGGACAGAGGGAGAGGCTGAGAGAGAACCCTAAG	ATGTGTTTCTGTTGGTTGGGTTTTT	60.514	CTTAGGGTTCTCTCTCAGCCTCTC	61.468	140	146	insertion	GGAGAG
scaffold380	AAATAAATAAATAAATAAAT	AAAT(4*5)	2212311	20	CCCAACTCATGCATGCACATACTCTCTCTCAAATAAATAAATCTTAA[AAATAAATAAATAAATAAAT]AAAACATCATTTGTTACCTCTGATGTCATCCACATGTCA	CCCAACTCATGCATGCACATACTC	62.275	TGACATGTGGATGACATCAGAGGT	61.607	106	102	deletion	AAAT
scaffold380	TGCTGCTGCTGCTGCTGC	TGC(3*6)	299559	18	GCCATGAATAGCCTCTGTCTTGCTGTGGCCATGGGAAGATGGTCCCCCCATGACCAGGCTGAACCCCGGTGCCCACCCAGCAT[TGCTGCTGCTGCTGCTGC]CGGCATCCTGAACAATTTATGAATTTGGTCAGTCACTGTGCG	GCCATGAATAGCCTCTGTCTTGCT	63.028	CGCACAGTGACTGACCAAATTCAT	62.095	143	140	deletion	TGC
scaffold380	GTGTGTGTGTGTGTGTGTGTGTGTGTGTGT	GT(2*15)	1610416	30	AGGACTTGTTAGGTGATGCTGAGTTTTATTTCCAAAGTTCTCATC[GTGTGTGTGTGTGTGTGTGTGTGTGTGTGT]AAGGAGAAGGGAAACACTAAACCTAATTTTTCTAATACTATTCGGTATTACACTGGAGATCTCACCTGCTTCTT	AGGACTTGTTAGGTGATGCTGAGT	61.547	AAGAAGCAGGTGAGATCTCCAGTG	62.135	149	145	deletion	GTGT
scaffold380	GTGTGTGTGTGTGTGTGTGTGTGT	GT(2*12)	367201	24	CCCATGACTGACCTGATGTGAAGGATGAGTGGGGCAGA[GTGTGTGTGTGTGTGTGTGTGTGT]GCGGCGTGAAGTTGTCAGGGAGGGGATGAGAGCACGGTAGGGTTGGCTACTCACCCGTTGTCCTTTGGTC	CCCATGACTGACCTGATGTGAAGG	62.966	GACCAAAGGACAACGGGTGAGTAG	63.111	132	130	deletion	GT
scaffold380	ACACACACACACACACAC	AC(2*9)	1479532	18	CCACTCAATTTTGCTGTGAATCTAAAACTACTCTAAAAAATAAAGTTTACTAATTAA[ACACACACACACACACAC]CAGTTATCAAGTTTTGGTGTTACTACATGAGAAATATCCAAAATTACTTGAAAGACTACTAAAAATGTTTTTCCCTCTTCCAACA	CCACTCAATTTTGCTGTGAATCTAAAAC	60.32	TGTTGGAAGAGGGAAAAACATTTTTAGT	60.325	160	158	deletion	AC
scaffold380	ACACACACACACACAC	AC(2*8)	1037814	16	CTGAGTTGCTGAGAATGCCTCCTTATAAAAAGCATTCCAAAACCACAGAGAACCACTCCCCCCACCCCG[ACACACACACACACAC]CCAGCGGGGCAAGCCCGGGTAGGTGAGTTGATCTCACTGCCTCTTCCACC	CTGAGTTGCTGAGAATGCCTCCTT	62.911	GGTGGAAGAGGCAGTGAGATCAAC	63.184	135	133	deletion	AC
scaffold2278	ATATATATATATATAT	AT(2*8)	11334	16	CTGTTGGAAGCTCGCAAAAGACACATACACTGTGGTACATATTTGATTTAATAGATGTTGTTTAGCAGA[ATATATATATATATAT]TCCTGCCCAAACATGCACCACAGGATAA	CTGTTGGAAGCTCGCAAAAGACAC	63.054	TTATCCTGTGGTGCATGTTTGGGC	63.934	113	111	deletion	AT
scaffold2278	GTGTGTGTGTGTGT	GT(2*7)	610964	14	GAAGTATGCACAGGACATCTCCCCCCAGCTCATGTGTATGTGGAG[GTGTGTGTGTGTGT]GAAGGCATATAGTTTCCTAAGTGAGGTGAGAACTCAAGTGAGTCTTAAGAACCAGAAAGAGTTATAGAGGTAAAGATAAAAGGAAGGTACTTCAGCAGGGG	GAAGTATGCACAGGACATCTCCCC	62.784	CCCCTGCTGAAGTACCTTCCTTTT	62.584	160	158	deletion	GT
scaffold2501	AATAATAATAATAATAATAATAATAAT	AAT(3*9)	397531	27	GTCCCATCAAACATTGGCAATGCAGCCCTAACTATGCAAACAAACAAAA[AATAATAATAATAATAATAATAATAAT]AAAACAATAAACGATGCTAAGGTATTGGCTTAGGATCAATGAGGTCAGACTTCTACATGCATCAGCA	GTCCCATCAAACATTGGCAATGCA	62.896	TGCTGATGCATGTAGAAGTCTGACC	62.865	143	140	deletion	AAT
scaffold2501	TATTATTATTATTATTATTATTAT	TAT(3*8)	137841	24	GAGACTCATTCTCCTGATCTCACAAGTTCATCATCTTACTTGTTCTACTATACATAGTAGATAG[TATTATTATTATTATTATTATTAT]TTTATAATTATGTCCTCTGCCATATGCTGACGACCAGGTCTTATTTGCCTGT	GAGACTCATTCTCCTGATCTCACAAGT	61.979	ACAGGCAAATAAGACCTGGTCGTC	62.895	140	137	deletion	TAT
scaffold2501	ACACACACACACACACAC	AC(2*9)	367316	18	AGCAGCCTGAACTGACTAGTTTCTTCTAGTCTTTTCATTTACTTGTTTTT[ACACACACACACACACAC]ATTATTGGTATAACACAAAATGCAAAATGAAAGTCCGT	AGCAGCCTGAACTGACTAGTTTCT	61.782	ACGGACTTTCATTTTGCATTTTGTGT	61.344	106	112	insertion	TACACA
scaffold2501	ATATATATATATATAT	AT(2*8)	137623	16	TGGTTTCTGGTTAATGACATTGTTGAAATGTTCAATACAGTGCTTG[ATATATATATATATAT]GAGTTGCTCAATAAGTATTAATACTAATATTTTTAATATATATAAACTGTCTGGCACAGTGATTTATTGAAGA	TGGTTTCTGGTTAATGACATTGTTGAA	60.148	TCTTCAATAAATCACTGTGCCAGACA	60.968	135	131	deletion	ATAT
scaffold3168	ACACACACACACACACACAC	AC(2*10)	320159	20	CCAGCAACAAAACCATGAGGGAA[ACACACACACACACACACAC]TCTAGGTGTGAAAATCTTGGCATTCCAGCTGTTCTCAA	CCAGCAACAAAACCATGAGGGAAA	62.254	TTGAGAACAGCTGGAATGCCAAGA	62.81	81	87	insertion	AACACA
scaffold3168	GTGTGTGTGTGTGTGTGTGT	GT(2*10)	13385	20	TCTCCCTTTTTGTTGCCTCTTGGGCCTACTGGCAACTATGTATCTATTCCTTTATTGGAACGCATTAATGTGAAGTACCTAATATGGCTTGTATGGGG[GTGTGTGTGTGTGTGTGTGT]TTGCGTAGGTGGTAGAACTGTTACAGCCCC	TCTCCCTTTTTGTTGCCTCTTGGG	63.303	GGGGCTGTAACAGTTCTACCACCT	63.917	148	154	insertion	GGTGTG
scaffold4463	ACACACACACACACACACACACACACAC	AC(2*14)	123128	28	ATTCAGGGAAAACTTTGGGTGGGTGGGGATCTTTATTTTGCCTAACGTGCCAATCAAAAAAAAGTGTTATGTCTTATGGTTTGCCCTCTGTTTCACTTTTACATTTT[ACACACACACACACACACACACACACAC]CCCTCCAAATACTCACATGGGCTGA	ATTCAGGGAAAACTTTGGGTGGGT	62.743	TCAGCCCATGTGAGTATTTGGAGG	62.451	160	158	deletion	AC
scaffold4463	TGTGTGTGTGTGTGTG	TG(2*8)	208336	16	TGAACGAGCATACTTATGGAAAACGTTAACCCTAGATGTGATAAA[TGTGTGTGTGTGTGTG]TATAATAATTGTATATGTATCTATACGTATACATCTATACTGAGTTAGTGAGTTAGATACACTAGGGAAAAGCTGAATGGACT	TGAACGAGCATACTTATGGAAAACGT	61.287	AGTCCATTCAGCTTTTCCCTAGTGT	61.991	144	142	deletion	TG
scaffold417	TTTATTTATTTATTTA	TTTA(4*4)	504281	16	TGAAAAACCAACTCACAGCATGGGAGAAAACTTTTTTAAAAAAAT[TTTATTTATTTATTTA]TTTGAGAGAGAATCAGAATGAGAGAGATCACAAAGGGAGAGGGAGAAGCAGACTCCCTTCTAAGCAGAGAGCCTGATGC	TGAAAAACCAACTCACAGCATGGG	62.242	GCATCAGGCTCTCTGCTTAGAAGG	63.059	140	136	deletion	TTTA
scaffold417	TTGTTGTTGTTG	TTG(3*4)	1849868	12	GTCCAGTTCCATCCTAGCTGCTTTTGGCATCCCTTATCCCATAATGATGTCCTAAGACTAGCTCTAGTTCTAGACTATTGAAATGGAGTCCTTTGTTTTTATTTTTGGTT[TTGTTGTTGTTG]TTAACTTCCAGTTATTGCCTCTGCTTGATTCCTAGCT	GTCCAGTTCCATCCTAGCTGCTTT	62.681	AGCTAGGAATCAAGCAGAGGCAAT	62.218	159	156	deletion	TTG
scaffold417	TGTGTGTGTGTGTGTGTGTG	TG(2*10)	665512	20	GAGTGCCTGAAGAGAGGGAACAAGGGAGACTTAACTAAACCTACAAGATCAAATTAAA[TGTGTGTGTGTGTGTGTGTG]CAGGCACGTACTTGTGTGTATGCAT	GAGTGCCTGAAGAGAGGGAACAAG	62.892	ATGCATACACACAAGTACGTGCCT	62.893	103	109	insertion	ATGTGT
scaffold417	GAGAGAGAGAGAGAGAGAGA	GA(2*10)	844655	20	TGGGCTGGGATTCAATGTCCAAATGAAACACATGAGGAAATCACAGCCAATTTAGATGACAAAAAAAAATTTTTTAAAGATTTTATTTGTTTATTT[GAGAGAGAGAGAGAGAGAGA]GCAACAAGAAGGAGGCAGAGGCAGAAG	TGGGCTGGGATTCAATGTCCAAAT	62.915	CTTCTGCCTCTGCCTCCTTCTTG	63.045	143	141	deletion	GA
scaffold417	TCTCTCTCTCTCTCTCTC	TC(2*9)	2107630	18	TGCTTGGTGGGGAATCTGCTTCTCCCTCTGCCCCTCCCCCCTGCTCATGT[TCTCTCTCTCTCTCTCTC]TGGGATAAATAAATAAAATTTTTTTAAAAATTACCAATCTACAGTTACAATGAAACGATATGGACAGCCTTCACAAACACAATGAGC	TGCTTGGTGGGGAATCTGCTTC	63.117	GCTCATTGTGTTTGTGAAGGCTGT	62.518	155	153	deletion	TC
scaffold417	ATATATATATATATATAT	AT(2*9)	2268938	18	TGCATTTCTTTTCTGTTGGCTAGAGTTTTAGATAGGATAATTACCACAGCTGC[ATATATATATATATATAT]GGACATGTGGGACTTTTAAAAAGCTCCTTAAAAGGGGGACAAACCTTTAGGGAAAG	TGCATTTCTTTTCTGTTGGCTAGAGT	61.415	CTTTCCCTAAAGGTTTGTCCCCCT	62.302	127	123	deletion	ATAT
scaffold417	GAGAGAGAGAGAGAGA	GA(2*8)	323376	16	AGAGAGGGAGAGGGAAATTGGAGGGAGGGGAAAAAGGGAAAGAGTAAGGGGGGGAGAGAGAGG[GAGAGAGAGAGAGAGA]GGAGTATTATAATAAAGCAAACAGATAAATAGGTAGCTATTCACTGGGCAAAAGGTGAGGATC	AGAGAGGGAGAGGGAAATTGGAGG	62.988	GATCCTCACCTTTTGCCCAGTGAA	63.107	142	140	deletion	GA
scaffold417	CTCTCTCTCTCTCT	CT(2*7)	420390	14	CGCCATGCTCTCTGATGCTCA[CTCTCTCTCTCTCT]CGCTCTCTCAAATAGATAAATAAAATCCTAAAAAAAAATAAATAAAAGAGAAGAGTGAGAAGCATATAGTAGTCAGGATTTTGCAGTCATTCGGAAAAGCCGTTGGGTACACATCACCAGTTT	CGCCATGCTCTCTGATGCTCAC	63.838	AAACTGGTGATGTGTACCCAACGG	63.318	158	154	deletion	CTCT
scaffold417	TATATATATATA	TA(2*6)	2159991	12	TAACACCTCTAGCTCCACCCATGTCATTGTAAATGGCAAGATTTCATTCTTTTTGAAGGCTGAATAATATCCCATTG[TATATATATATA]CCACTCCTTATTTATCCATTCAACAGTCAATGGGCATTTGGGCTCTTTC	TAACACCTCTAGCTCCACCCATGT	62.912	GAAAGAGCCCAAATGCCCATTGAC	62.945	138	136	deletion	TA
scaffold389	CACACACACACACACACACACA	CA(2*11)	249479	22	AGAACCAATCAGAGCTGAAGAATACAATAACAGAAATAAACG[CACACACACACACACACACACA]CTAGAGGGAATCCATAGTAGATTAGAGGATACAGAATGTATCAGTGATCTAGAAGACAGAGTAATGGAAAGCACACAGG	AGAACCAATCAGAGCTGAAGAATACA	60.296	CCTGTGTGCTTTCCATTACTCTGT	61.044	143	141	deletion	CA
scaffold389	TCTCTCTCTCTCTCTCTCTC	TC(2*10)	882907	20	CTTGGAGCCTGCTTCTTCCTCTCCCATCCCCCTGCTTCTGTTCCCTCTCTCGCTGGCTG[TCTCTCTCTCTCTCTCTCTC]ATATAAATTAAATAAAATCTTTTAAAAAAAAGATATTTTACAAAAAAGGAATGGATGTTAGCGTCGGTC	CTTGGAGCCTGCTTCTTCCTCTC	62.799	GACCGACGCTAACATCCATTCCTT	62.996	148	146	deletion	TC
scaffold1111	TCTCTCTCTCTCTCTCTC	TC(2*9)	789228	18	TCAGGTCATGATCTCAGGGTCCTCCGATTGAGGCCCGCATTGGGCTCCCTGTTCAGCGGGGAGCCTGCT[TCTCTCTCTCTCTCTCTC]TGCCTCTCCCCCAGCCTGGGCTTGCTTTCTCTCTTTCA	TCAGGTCATGATCTCAGGGTCCTC	63.013	TGAAAGAGAGAAAGCAAGCCCAGG	63.098	125	123	deletion	TC
scaffold1111	CTCTCTCTCTCTCT	CT(2*7)	173143	14	ACAACTACAGCACCTGTGTCCTTCGCTCATTTCCCTCACCTGTGAAGGCACAAACTGC[CTCTCTCTCTCTCT]CCCCTTGAAGTTCTGCTCTCCTCCCATCA	ACAACTACAGCACCTGTGTCCTTC	62.778	TGATGGGAGGAGAGCAGAACTTCA	63.146	101	107	insertion	CCTCTC
scaffold750	AAGCAAGCAAGCAAGC	AAGC(4*4)	379874	16	TGGAATCCATAGCACCTCACTCTCTTA[AAGCAAGCAAGCAAGC]AAACAAACCTGAGTTGAAATTAAAAACAAAGATAAGAACTTATCAAGACTGTGTGAGGCTTGATTCT	TGGAATCCATAGCACCTCACTCTCT	62.882	AGAATCAAGCCTCACACAGTCTTGA	62.203	110	106	deletion	AAGC
scaffold750	GTGTGTGTGTGTGTGTGTGTGT	GT(2*11)	391294	22	AGAGTCTGCTGGTCTCACTTAAAGATTGTGATCACAATCTGAGTATCTTCAAAC[GTGTGTGTGTGTGTGTGTGTGT]GCGTGTGCTTTTTATTATCTTAGAAACTAAAACAATAGCTTAAAATAATATACTGGAAGCATTTAAGTTTAAGTCAGAC	AGAGTCTGCTGGTCTCACTTAAAGA	61.217	GTCTGACTTAAACTTAAATGCTTCCAGT	60.271	155	153	deletion	GT
scaffold750	ACACACACACACACACACAC	AC(2*10)	1411102	20	CACTCACGTGTCACCGTCAGGAGCAGCAAGCCACACTTGCGCGTGG[ACACACACACACACACACAC]AGGTGTACTGCTTTGTCCCACCTGGTGGCAGCCATGGTCAGACACTCTGCTCACAACCATTGAGAACTCCC	CACTCACGTGTCACCGTCAGG	63.168	GGGAGTTCTCAATGGTTGTGAGCA	63.092	137	143	insertion	GACACA
scaffold750	ATATATATATAT	AT(2*6)	56934	12	TGGACTCCTATCGCAAAGGAAAACACATAGTGTGATAGTATTCGACTGGTTTGAA[ATATATATATAT]AATTAAGTAAAAATACTATTAAAACAAAGCAAAAAAGACCGGTTATAAGAATTATAGCTTTCATTTCCTAGGTCGATTAGGCTAGATGGGAGA	TGGACTCCTATCGCAAAGGAAAACA	62.492	TCTCCCATCTAGCCTAATCGACCT	62.051	160	158	deletion	AT
scaffold2009	TGTGTGTGTGTGTGTGTG	TG(2*9)	160700	18	AGCCTGAATCTATCCTTGTGCGTT[TGTGTGTGTGTGTGTGTG]TTTTCTAAAAGGAAATTTTCAATCTGCTTGAAAGAAAGGAAGTAAATAAACCATTTACAAAGTAATTTTGTTTCCATGCATAGTGACCAGTAGCTGCA	AGCCTGAATCTATCCTTGTGCGTT	62.44	TGCAGCTACTGGTCACTATGCATG	63.005	140	146	insertion	TTGTGT
scaffold1142	TGTGTGTGTGTGTGTGTGTG	TG(2*10)	337721	20	GGCCAAAGATGATGGAGTCAGTGTTGACAGCAATCTTACAATGGATAAAGAAGATCTGATA[TGTGTGTGTGTGTGTGTGTG]TACACACACAATAGAACATTACTCAGCCATAAAAAATGAGATCTTGCCATTTTGCCACAACATTGTTGAACCCAGAG	GGCCAAAGATGATGGAGTCAGTGT	62.92	CTCTGGGTTCAACAATGTTGTGGC	62.809	158	164	insertion	ATGTGT
scaffold1142	AGAGAGAGAGAGAGAGAGAG	AG(2*10)	268146	20	GAAGACAATGCACAGTGGCCCTATAAATAGAAACAAGAGTTTCTTTGCTAAGTGTGAAGCTTAGCAGGCTTTATGTACAACCCATAGCATAGTTCTGCATCATTAATC[AGAGAGAGAGAGAGAGAGAG]ACTGAGCACCAGTGAGCTTACTAGC	GAAGACAATGCACAGTGGCCCTAT	63.215	GCTAGTAAGCTCACTGGTGCTCAG	62.978	153	159	insertion	CAGAGA
scaffold1889	CACACACACACACACACACACACACACACA	CA(2*15)	449665	30	GGGGATGCAGCTGGAAAGAAAGTACACAAGGTATAGGAAGCTAAGCTTTTAACAT[CACACACACACACACACACACACACACACA]TGCACATGCTCATACTCAAATATCAATATAGAGGACTTCATTAAAAAAATAAAAGTCCTGCATAAGATTGAAGTATTAGTCATAGAAATATCTCCGCTGGTATAGAATTTCTCTGATCCT	GGGGATGCAGCTGGAAAGAAAGTA	62.929	AGGATCAGAGAAATTCTATACCAGCGG	62.145	205	201	deletion	CACA
scaffold20	GTGTGTGTGTGTGTGT	GT(2*8)	206486	16	AAGTGTGTATGCTTGGCAGTGTGAG[GTGTGTGTGTGTGTGT]GCACGCACAGGTGCGTGCACACCCATGCATGTGTGGATGTGAATG	AAGTGTGTATGCTTGGCAGTGTGA	63.029	CATTCACATCCACACATGCATGGG	62.758	86	84	deletion	GT
scaffold951	TATATATATATATATA	TA(2*8)	613564	16	TACTTACTGGAGTGCCTTGCATGCAAACACTAAAATATTTTTTAAAATAGGAGTTTTCTCCAGCCATATATTTTTATTTATATTTAACAATAAAACAAAATTACACATGTGTATATACATATACATG[TATATATATATATATA]AACATACACATTTATTTTATCTTTCTCCCATCCTTAAGAGCCCCAGGGTACATGGGCAGAACCTCTGTCATGACACTCAATGGGG	TACTTACTGGAGTGCCTTGCATGC	63.192	CCCCATTGAGTGTCATGACAGAGG	62.966	228	226	deletion	TA
scaffold4421	TCTCTCTCTCTC	TC(2*6)	30052	12	GGCTCAGTTGGTGTCTGACTCTTGATTTCAGCTCAGGTCATGATCACAGGGTTGTGAGATTGAGCCCCCCCCCCAACCAGTGGGCCTTACCCTAAGCATGGAGCCTCCTTAAGAT[TCTCTCTCTCTC]CTTCTACTCCTCCACCTTCTTGCATGC	GGCTCAGTTGGTGTCTGACTCTTG	63.342	GCATGCAAGAAGGTGGAGGAGTAG	63.244	154	158	insertion	TCTC
scaffold5386	TGATGATGATGATGATGATGATGATGATGA	TGA(3*10)	13472	30	AAATGCATTGCTGTTGTTGCTGTGGCTGCTGTTG[TGATGATGATGATGATGATGATGATGATGA]TTCAGGAAGAGAAAATAAAGGGATTTCATGTACTGATTCACTGATTACTCCAGGATGTTGACA	AAATGCATTGCTGTTGTTGCTGTG	62.028	TGTCAACATCCTGGAGTAATCAGTGA	61.707	127	121	deletion	TGATGA
scaffold443	ATATATATATATATAT	AT(2*8)	12853	16	GGGCCTGCCACTTAATTTACACTTAATTTATAAACC[ATATATATATATATAT]TTGCATTTTAATCACTTTATCTGTAAAATTTGGTGGTTGCATTAAATCATACCTAAATTCACTAAGCCTAAAATATATAGTAAGATTCTACCTAAAGTCCACTAGGGC	GGGCCTGCCACTTAATTTACACTT	61.594	GCCCTAGTGGACTTTAGGTAGAATCT	61.372	160	156	deletion	ATAT
scaffold443	ATATATATATAT	AT(2*6)	307873	12	ACTGGTGAACAAAACTGGTCAGACTTTATCTTCAAAAAGCTTATATTTTATCAGAATGGGATCATTTACTTATACAGATAGAAA[ATATATATATAT]AAGATTAAAATACATGGTCTTGTACATAAAACCAAATCCCTGGGCCTTCTT	ACTGGTGAACAAAACTGGTCAGACT	62.557	AAGAAGGCCCAGGGATTTGGTTTT	63.052	147	145	deletion	AT
scaffold457	ACACACACACACACACACACACACACAC	AC(2*14)	616136	28	TTACATCCCCAGTTCCTTGCATCATATCTGGCACAAAACAATCACTTAATAATGTTTAAAGCTTTAT[ACACACACACACACACACACACACACAC]AGAGTCACCACAGTCTGACTTTCTGA	TTACATCCCCAGTTCCTTGCATCA	62.106	TCAGAAAGTCAGACTGTGGTGACT	61.417	121	119	deletion	AC
scaffold457	ACACACACACACACAC	AC(2*8)	149395	16	ACTGGTAGAGATTCTAATGGCAAGAGAAATGTGAAATTTTTACGATTTTTAATGACATAGTAAAAAATACAT[ACACACACACACACAC]AATCTTGAATTCATCACTTAACTGCTCTGAGCCTCAAATTTCACGCTCGTAA	ACTGGTAGAGATTCTAATGGCAAGAGA	61.296	TTACGAGCGTGAAATTTGAGGCTC	61.904	140	138	deletion	AC
scaffold3139	TATATATATATATATATA	TA(2*9)	265678	18	TATCTTTGGGGGCCATTGTACAGCCTACTACAACATT[TATATATATATATATATA]TTTACTTTATGCCAGGCTAGATCCTGAGTACTTTAAAAATACAAATTTTTGCTCACCAACAATCCACAAGC	TATCTTTGGGGGCCATTGTACAGC	62.999	GCTTGTGGATTGTTGGTGAGCAAA	62.762	126	124	deletion	TA
scaffold1776	CAACAACAACAACAA	CAA(3*5)	1091668	15	TGGAAGTACCAAGACTGAACCAGGATGAAATAGAAAATCTGAACAGACCAATTACTAACAAGGAGATTGAAATCAGTAATCAAAAACCTCC[CAACAACAACAACAA]AAAAAAGTCCAGGACCAGACAGCTTTACTG	TGGAAGTACCAAGACTGAACCAGG	62.025	CAGTAAAGCTGTCTGGTCCTGGAC	62.886	136	133	deletion	CAA
scaffold1776	ACACACACACACACACACACACACACAC	AC(2*14)	598492	28	GCCAACTCTCACAACTGCATAAGGTAAAAT[ACACACACACACACACACACACACACAC]AATAATGTATATATACATTTATATATAAATAGAGCAACTAATGTGTGTGTATATGTGTGTCTTAGTACTTTTGCTTTTCTGGTTGACTTCTAACAGGT	GCCAACTCTCACAACTGCATAAGG	62.155	ACCTGTTAGAAGTCAACCAGAAAAGCA	62.908	156	154	deletion	AC
scaffold1776	TCTCTCTCTCTCTCTCTCTCTC	TC(2*11)	331364	22	CTCCTTTCCCCACTCGTTCTCTT[TCTCTCTCTCTCTCTCTCTCTC]AAATAAATAAATAAAACCTTAAAAGGGGGGGCAGTTGATTTTCATTTGATCACCAAAATTTCATAATTCCTATTTCAGAGTTTGTGCACACCCATGT	CTCCTTTCCCCACTCGTTCTCTTT	62.318	ACATGGGTGTGCACAAACTCTGAA	63.223	142	148	insertion	TTCTCT
scaffold2832	AGAGAGAGAGAGAG	AG(2*7)	556937	14	TTTGCACAGTGCTTCCAAGTTCACTCTTCTCAGCTTCCTAGAGGTTTGAGTTAAAACTGTTAGCGAAGCACTGACCTCCCTGAGCCCTGTCACTTT[AGAGAGAGAGAGAG]GGTGGCTTAGTCAAGGTCGTGATGG	TTTGCACAGTGCTTCCAAGTTCAC	62.688	CCATCACGACCTTGACTAAGCCAC	63.45	135	133	deletion	AG
scaffold22	TATTATTATTATTATTATTATTAT	TAT(3*8)	70671	24	GCCACATGACTGAACGCCATTTTTTCTGAACCATTTTCACTGATGCATTGACCGGAATGAACATTTTATTTATG[TATTATTATTATTATTATTATTAT]TTTAGATTTTATTTATTTACTTGAGAGAGAGCAAGAGAGAAGGAGCA	GCCACATGACTGAACGCCATTTTT	63.099	TGCTCCTTCTCTCTTGCTCTCTCT	62.644	145	142	deletion	TAT
scaffold22	TCTCTCTCTCTCTCTCTCTC	TC(2*10)	1744282	20	CTCCTCTCATGCTTGCATGCTT[TCTCTCTCTCTCTCTCTCTC]CCCCTCTCTCCCAATCAATAAAATCTTAAACTGTTTTTGGGATACAGTCATAGTGA	CTCCTCTCATGCTTGCATGCTTT	61.739	TCACTATGACTGTATCCCAAAAACAGTT	60.902	98	96	deletion	TC
scaffold22	GAGAGAGAGAGAGAGAGA	GA(2*9)	2107379	18	GAAGCCATTCTTGAGGGGAAACCTTGAATAAAAGT[GAGAGAGAGAGAGAGAGA]AAGAGGGAGGGAGGGAGAGAAAGTGAGAGACAGTCTAGAACCACAGAGCACCT	GAAGCCATTCTTGAGGGGAAACCT	62.888	AGGTGCTCTGTGGTTCTAGACTGT	63.07	106	104	deletion	GA
scaffold1082	GAGAGAGAGAGAGAGAGAGA	GA(2*10)	209302	20	GCTCTTTTAATGGATTTACGATGTTGCATTATAGAGACTTATCATAATTTGTTTAGTCATTCATCTCTTTTAAATGGCTTCCAATTTTTTTAAAAAGAGTTTTTATTCATTTACTT[GAGAGAGAGAGAGAGAGAGA]TACAGCTAGTGAGAGAGGGAACAC	GCTCTTTTAATGGATTTACGATGTTGCA	61.292	GTGTTCCCTCTCTCACTAGCTGT	61.377	160	166	insertion	TGAGAG
scaffold1082	AGAGAGAGAGAGAG	AG(2*7)	313403	14	TGCCATGATCCAGAAGAGGAATGCGGAGTGCCTGAGCTGGGGCAGTGACAAGGCTGGGGAGGACAGGGGCTCAAACATTTTATCTTATTTTTAAAAATTTTATACATTTATTTGAC[AGAGAGAGAGAGAG]AAAGACAGAGGGAGCACAAGCAG	TGCCATGATCCAGAAGAGGAATGC	63.042	CTGCTTGTGCTCCCTCTGTCTT	62.512	153	151	deletion	AG
scaffold2940	CTCTCTCTCTCTCTCTCTCTCT	CT(2*11)	127527	22	GGCTGCCTTTCCTTCTCTTTCTGTCTGCCGCTCCCCTTGCTTGTGTGCACA[CTCTCTCTCTCTCTCTCTCTCT]TTTTCTCTCTCTGTCAAATAAACCAATGAATCATTTAAAAAAAATAGTGAATGGTTTGGCTTTTGGTCAGGAGT	GGCTGCCTTTCCTTCTCTTTCTGT	63.099	ACTCCTGACCAAAAGCCAAACCAT	63.021	147	145	deletion	CT
scaffold375	TGTGTGTGTGTGTGTGTGTG	TG(2*10)	1444265	20	GAGGAGAAGCCCTTGCCAAATACAACCTACATGTGTATAGTTGGCTTATGGAT[TGTGTGTGTGTGTGTGTGTG]TAATTAATCAATACATTGAAAATCAGAAGTCACATAAAAATTCAGTTTGGGATTTCTGTTGAAACATGGTGACAATACACTGGAGCC	GAGGAGAAGCCCTTGCCAAATACA	62.929	GGCTCCAGTGTATTGTCACCATGT	62.914	160	166	insertion	TTGTGT
scaffold375	GAGAGAGAGAGAGAGAGAGA	GA(2*10)	388714	20	CCTGCTCTAAACCTAGGCAAGCATACTAGATAAGAAAGCAGATTACACTTTTTGTTTTTTTTTTT[GAGAGAGAGAGAGAGAGAGA]GTGCAAGCAGGGGGTGGGAGGAGGGGAGGTGCAGAGGGAGAGGGAGAATCTCAAGC	CCTGCTCTAAACCTAGGCAAGCAT	62.741	GCTTGAGATTCTCCCTCTCCCTCT	63.021	141	139	deletion	GA
scaffold375	TCTCTCTCTCTC	TC(2*6)	122178	12	GATCCTCCTTTTCCCTCTGCCTGACACTCCCCCTGCTTGTGTGCTCTT[TCTCTCTCTCTC]TGACAAATAAATAAAATCTTTAAGGAAAAAAAAAAAAGAACTCATAGGAATTGTTGATAGATTGGATGTAGGGGTAAGGAAAGAGAGG	GATCCTCCTTTTCCCTCTGCCTGA	63.752	CCTCTCTTTCCTTACCCCTACATCCA	63.035	148	146	deletion	TC
scaffold3008	AGAGAGAGAGAGAGAGAGAGAG	AG(2*11)	55662	22	CAGGGGGCTTTGAGTAATAGGCAGTTTTAAATCACAATTGCTTATGATTTTTTAAAATTGTATTTATTTGTC[AGAGAGAGAGAGAGAGAGAGAG]CGAGCGCACAAGCAGGGGGAGCAGCCGGCAGAGGGAGAAGCAGACTCCTGCTGAGCAAGGAG	CAGGGGGCTTTGAGTAATAGGCAG	63.037	CTCCTTGCTCAGCAGGAGTCTG	62.616	156	150	deletion	AGAGAG
scaffold930	ACACACACACACACACACACAC	AC(2*11)	1236375	22	ATTTCACACAGCCATTCTGCTCCT[ACACACACACACACACACACAC]AGGCACATGCACGCACACACATGCACACACATGCACACATACACAC	ATTTCACACAGCCATTCTGCTCCT	62.878	GTGTGTATGTGTGCATGTGTGTGC	63.337	92	90	deletion	AC
scaffold930	TGTGTGTGTGTGTGTGTGTGTG	TG(2*11)	132308	22	TTTGGTAAGTGGAAAGAGCCCTCTTTCTGTTATTTTCCTTCCTTCCTTTTTTCCTTCCTAT[TGTGTGTGTGTGTGTGTGTGTG]TATGTGTGTTCCATTTTCATTATCCATTCAACTGTCTACAGACCCT	TTTGGTAAGTGGAAAGAGCCCTCT	61.742	AGGGTCTGTAGACAGTTGAATGGA	61.002	129	127	deletion	TG
scaffold3303	CTCTCTCTCTCTCTCTCT	CT(2*9)	95913	18	CCACTCTCCCTGCTTGTGCTCG[CTCTCTCTCTCTCTCTCT]GACAAATAAGGAAATAAAAGCTTTAAAAAAGAAAAAGAAAAAGAATGGGTGCCTGGGT	CCACTCTCCCTGCTTGTGCTC	62.975	ACCCAGGCACCCATTCTTTTTCTT	63.037	98	96	deletion	CT
scaffold2110	TTATTATTATTATTA	TTA(3*5)	100940	15	TGGGCGAATAGATTAAGCCATTCCTGATCTTCCTATGGTTATT[TTATTATTATTATTA]TTTTTTCTTCCTAAGGTTATTTTAAATGGAACAAGGGGTATTTTAATGAACGAGGCCATTTATCATGAGAGTGCATGGACAGGATAACC	TGGGCGAATAGATTAAGCCATTCCT	62.22	GGTTATCCTGTCCATGCACTCTCA	62.198	147	144	deletion	TTA
scaffold2110	ACACACACACACACACACACAC	AC(2*11)	187171	22	CGGCCTTGCATAGTTGTGATCCTATCCCACCGCACACACAAACACACACACAA[ACACACACACACACACACACAC]CACATCTGCTGCTTAGAACTTTGAAACATATGGAAAAAAATATATAAAGAGGACAGGGAGAAGTATTGGGG	CGGCCTTGCATAGTTGTGATCCTA	62.777	CCCCAATACTTCTCCCTGTCCTCT	62.982	146	144	deletion	AC
scaffold2110	ACACACACACACACACACAC	AC(2*10)	880167	20	GAAAGCAATGTGGAGAGAGGACCCACACATACACACCACCCATGCACGCAAACATAGCACCG[ACACACACACACACACACAC]AGCCCGAGGGTGGTGATGGTGCCCCTCGACGACAGCCGCCAGGAGAATTACATGAGGTG	GAAAGCAATGTGGAGAGAGGACCC	63.2	CACCTCATGTAATTCTCCTGGCGG	63.297	141	139	deletion	AC
scaffold2110	AGAGAGAGAGAGAGAGAGAG	AG(2*10)	1351438	20	CATCCCTGTGAACACCCATGGATTTTATTTTACTGTTATTATTTTTAATAATTTTACTTATTTATTTAAGAGAGAC[AGAGAGAGAGAGAGAGAGAG]GGAACAGACACAAGCAGGGGGAG	CATCCCTGTGAACACCCATGGATT	62.948	CTCCCCCTGCTTGTGTCTGTTC	63.085	119	117	deletion	AG
scaffold2110	ACACACACACACAC	AC(2*7)	202879	14	GTTGTTTCCAACTCCCACACCCCCCA[ACACACACACACAC]ATTTCATATGGGGAAACTGAGGCTGGGAAGGGTGAGTAACCAGTCACAGGTTGCA	GTTGTTTCCAACTCCCACACCCC	63.935	TGCAACCTGTGACTGGTTACTCAC	63.009	95	93	deletion	AC
scaffold685	TGTGTGTGTGTGTGTGTG	TG(2*9)	1514416	18	TCACTGTTTCCATGTACCCTGTCAGCACTATAATCACAATCTTTCCT[TGTGTGTGTGTGTGTGTG]ATTTTATTTGGATGTAACTGCTAATAAATGTGTCCTCTCTGTTCTAAGTAAACTGT	TCACTGTTTCCATGTACCCTGTCA	61.729	ACAGTTTACTTAGAACAGAGAGGACACA	61.736	121	127	insertion	TTGTGT
scaffold685	CTCTCTCTCTCT	CT(2*6)	611894	12	ATCCCTGCACGTGAGCTTCTGCACGTG[CTCTCTCTCTCT]GGAATAAATAATTAAAATCTTTAAAATGTTGAGTTTCACGTAATACATGTATATGTACTTAATACATTAGTACTATTGTACGTGCATCGATTTCA	ATCCCTGCACGTGAGCTTCT	61.548	TGAAATCGATGCACGTACAATAGTACT	60.893	134	132	deletion	CT
scaffold594	CTGCTGCTGCTGCTGCTG	CTG(3*6)	480978	18	CCAACGGAGGTAGGCATTTGTTAAGTATACTGATTT[CTGCTGCTGCTGCTGCTG]CTTTTTTTATAGTAAGGGAATCAAAAAATATGTTGCAAGCAGACAGCCCAGATAGTAG	CCAACGGAGGTAGGCATTTGTTAAG	62.106	CTACTATCTGGGCTGTCTGCTTGC	63.053	112	109	deletion	CTG
scaffold594	TCTCTCTCTCTCTCTCTCTCTCTCTCTC	TC(2*14)	44721	28	CCCTCCCATCAGTTTGTTCTCTGTAGTTAAGAGTCTGTTTCTTGAT[TCTCTCTCTCTCTCTCTCTCTCTCTCTC]TTTTTTCCCTTTGCTCATTTGTTTTGTTTCTTAAATTCCACAGAGGAGTGAAATCAGATGA	CCCTCCCATCAGTTTGTTCTCTGT	62.333	TCATCTGATTTCACTCCTCTGTGGAA	61.71	135	131	deletion	TCTC
scaffold594	GAGAGAGAGAGAGAGAGAGA	GA(2*10)	269021	20	ACCCTTATGACATGGCAGCTGTTTTCCCTCAGAGCAAGTGATGC[GAGAGAGAGAGAGAGAGAGA]ACACCAAGTAGAAGCTATCCTTTTGATGGCCTAGCCTTGAAGTCACATAGCATCATTTCCATCACAGTCCATTAGTCAGGCC	ACCCTTATGACATGGCAGCTGTTT	62.887	GGCCTGACTAATGGACTGTGATGG	63.022	146	144	deletion	GA
scaffold4341	GTGTGTGTGTGTGTGTGTGTGT	GT(2*11)	443	22	CAGCCACATGGAGTCAGCCATATATACATATGGG[GTGTGTGTGTGTGTGTGTGTGT]ATGGCAATGGCCTTACACTCACTAAACTTAATGGCCTCCCATTGTGCCTGCCCCAAACACCCAGAAATAT	CAGCCACATGGAGTCAGCCATATA	62.32	ATATTTCTGGGTGTTTGGGGCAGG	63.201	126	124	deletion	GT
scaffold3349	TCTCTCTCTCTCTC	TC(2*7)	124591	14	GATTTCCGTCAGCTAGCACATCCACAGCCTCCTGGATTTCCCTTGTTACCCTGAGGCCGGGTGCA[TCTCTCTCTCTCTC]GCTCATGTTTGCCTCGTTTACTAAATTACTGCTTATCCCACAAGACTTGGGTCAGGTGTGAAC	GATTTCCGTCAGCTAGCACATCCA	63	GTTCACACCTGACCCAAGTCTTGT	62.97	142	140	deletion	TC
scaffold208	TGTGTGTGTGTGTGTG	TG(2*8)	1305761	16	ACACAAACACCACTAGCTTGGACAAAGATTTTAGCTTTTCTC[TGTGTGTGTGTGTGTG]CGTGTTTTATGAGCATTGGTTTTATTCATAAAAGTAGCAGAGGATAATAACTGTCAATCTTGTATTATATGTAACCCTTGAGTCAGAGAGGCC	ACACAAACACCACTAGCTTGGACA	62.682	GGCCTCTCTGACTCAAGGGTTACA	63.663	151	149	deletion	TG
scaffold208	TCTCTCTCTCTC	TC(2*6)	42474	12	AGCCAGTTAAGCAGTATACCCCCAAATGAGG[TCTCTCTCTCTC]CTTCCCTGATTCATCCTGCCTTTCTTTCCCTTCTGCTCCCAAGATTTACACCTTCTAATAGATTAGTTCTGAGAAATCTTTGCTTCAGATGCTAATTTTAGGGGAACCCAGGC	AGCCAGTTAAGCAGTATACCCCCA	63.23	GCCTGGGTTCCCCTAAAATTAGCA	62.953	156	154	deletion	TC
scaffold1308	AAACAAACAAACAAAC	AAAC(4*4)	677101	16	TGCCTCCCCCAAAATCTATAAAGCATATGTGGAATTACAACTGCAAAAAAGCAATGAAGAACCCTTATTTTGTTCTTGTAAAACTTTATTACAGTTT[AAACAAACAAACAAAC]AAAAAGCGCAAATGTTATTCATGTCATCAAGGGACAGGTGG	TGCCTCCCCCAAAATCTATAAAGCA	62.357	CCACCTGTCCCTTGATGACATGAA	62.63	154	150	deletion	AAAC
scaffold1308	ACACACACACACACACACACACAC	AC(2*12)	749149	24	AAGATGGGAGAAAGTTCTTGACACATTAAATGGGAAAAGCCTTAACTGTATGTACAGTATGATTATACACAGGT[ACACACACACACACACACACACAC]AGATTTCATCGATTCCAAGACAGACATACT	AAGATGGGAGAAAGTTCTTGACACA	60.398	AGTATGTCTGTCTTGGAATCGATGAA	60.127	128	126	deletion	AC
scaffold187	TATATATATATATATATATA	TA(2*10)	376540	20	TGCTGTTACTCTCTTATTGTGCCCAATTTCTAAATTAAGCTTTATTATAGTTATGCGTAGGAAAAAATAGAG[TATATATATATATATATATA]GGGTTCGGTACTCTGCATGGTTTCATGTATCCCCTGG	TGCTGTTACTCTCTTATTGTGCCCA	62.264	CCAGGGGATACATGAAACCATGCA	63.004	129	125	deletion	TATA
scaffold3046	TCTCTCTCTCTCTCTCTCTCTCTCTC	TC(2*13)	367437	26	CACTGACTTTTCTGATGAGAGAAACTCTTTCTGCCAGAATTCACTATTTATTGCTTAAAATGTCTCATTTATTCTCACAGACTCATTTAGAAGTCATTTATTTTAGTAATTATAGCTGAAGGTAGGGAATATAAG[TCTCTCTCTCTCTCTCTCTCTCTCTC]TAATTCTCTTTCTCTTCGGGTAAGAAGGCA	CACTGACTTTTCTGATGAGAGAAACTCT	61.15	TGCCTTCTTACCCGAAGAGAAAGA	61.541	191	189	deletion	TC
scaffold3046	TGTGTGTGTGTGTGTGTGTG	TG(2*10)	217312	20	AGGTTGTCTCAAATGGCACGATCTCATCTTTTCTTGTAGCTGTGTAATATCCCTT[TGTGTGTGTGTGTGTGTGTG]CACATGATACATATATATTAGTGGACACTTAGGTTGCTTCTATATTTTAGCTATTGTAAATAATGCTGCAGTAAACATTGGCACG	AGGTTGTCTCAAATGGCACGATCT	62.618	CGTGCCAATGTTTACTGCAGCATT	63.142	160	166	insertion	TTGTGT
scaffold427	CTTTCTTTCTTTCTTT	CTTT(4*4)	584850	16	CTCACCCCTCCCCCACAGAATATAAGAACTTCCCACTGAGGGCTCATCTTGCCACAAAAGACAGAATCATATCGGGAAACGTTTAATGTCTTTAGAGTCGTCCCTTTC[CTTTCTTTCTTTCTTT]CCTTTTCAGCAGAATGAAGCCCACTG	CTCACCCCTCCCCCACAGAATATA	62.807	CAGTGGGCTTCATTCTGCTGAAAA	62.058	150	146	deletion	CTTT
scaffold427	TGTGTGTGTGTGTGTGTGTGTG	TG(2*11)	788787	22	CCAAACCCCAACTCACCCTTAAAGAATATAAGTTCTCAAGTTGAGAAGATAAAATTGCTGAATGCATAGTCCTGTGAATTAGAATTCCAGGAGCTCACATGCTCTGTGTATGT[TGTGTGTGTGTGTGTGTGTGTG]TATCTGTACAAGATTTGGGGATGGC	CCAAACCCCAACTCACCCTTAAAG	61.774	GCCATCCCCAAATCTTGTACAGAT	60.933	160	158	deletion	TG
scaffold427	CTCTCTCTCTCTCTCT	CT(2*8)	453619	16	CCACTCCTCCTGCTTGTGCTCGAG[CTCTCTCTCTCTCTCT]GCCAAATAAATACATAATTTTTTTTTAAAAATAAAGAATTAAACAGGGATAGTTTAACTCCCGAAATCCCAGTACTTAACCCTCTATCCAGCTGAGTCGCAACAC	CCACTCCTCCTGCTTGTGCTC	62.975	GTGTTGCGACTCAGCTGGATAGAG	63.25	145	143	deletion	CT
scaffold1539	ACAAACAAACAAACAAACAAACAAACAAACAA	ACAA(4*8)	1210504	32	TGCAGACAGGTATCCAGATTTGGCTTAGGATAAAAAAACAAACACAAAC[ACAAACAAACAAACAAACAAACAAACAAACAA]AAACACTTTCAGGGGAGCCTGGGAGGGTCAGGCAGTTAAGCCTCTGACTCTTGGTTTCAGC	TGCAGACAGGTATCCAGATTTGGC	62.975	GCTGAAACCAAGAGTCAGAGGCTT	63.084	142	138	deletion	ACAA
scaffold1539	GAGAGAGAGAGAGAGAGAGAGAGAGAGA	GA(2*14)	931739	28	AACCCTTTGTGCAAACCTTCAAGCCTTCCTACTCTTTTTTTTTTCCTTTTTGG[GAGAGAGAGAGAGAGAGAGAGAGAGAGA]GCAAAGGAAAGAGAGAGCGTGCACGCACACAAGAAGGTGAAGGGGTAGG	AACCCTTTGTGCAAACCTTCAAGC	62.954	CCTACCCCTTCACCTTCTTGTGTG	62.853	130	128	deletion	GA
scaffold1539	TGTGTGTGTGTGTGTGTGTGTGTGTGTG	TG(2*14)	1125229	28	CAGCACCTACCATGTATCAAGGTGTTTGGGATATATTGCCTTCATTTTAC[TGTGTGTGTGTGTGTGTGTGTGTGTGTG]TACAGACAACAATAAATGAATGTATTAAATAAATAAATCATCTAGTATGTCAGAAGGTGGAAAGTGCTGTGA	CAGCACCTACCATGTATCAAGGTGT	62.603	TCACAGCACTTTCCACCTTCTGAC	63.015	150	148	deletion	TG
scaffold1720	CTCCCTCCCTCCCTCC	CTCC(4*4)	1376455	16	CTGATGTTTCCTTCCCTCCTTCCCTCCCTCCCTCT[CTCCCTCCCTCCCTCC]CTTCTTTCCTTACTCTCCCCTTCCTTCCC	CTGATGTTTCCTTCCCTCCTTCCC	62.694	GGGAAGGAAGGGGAGAGTAAGGAA	62.929	80	76	deletion	CTCC
scaffold1720	GTGTGTGTGTGTGTGTGTGT	GT(2*10)	1009383	20	TCCCATTGTAGAAGGATATGTTCAGGTTAAAATTTATATAATGTA[GTGTGTGTGTGTGTGTGTGT]TTAAAACACTACTATGTATCTTAGATCTATACATAGTATCAAAAGTACAAAAACATCCACATGAAAATGGACACCA	TCCCATTGTAGAAGGATATGTTCAGGT	61.524	TGGTGTCCATTTTCATGTGGATGT	60.996	141	147	insertion	AGTGTG
scaffold1720	ACACACACACACACACAC	AC(2*9)	300516	18	ACCCCACAGAATCATCATTAATGCTTCTGTCTAT[ACACACACACACACACAC]TTTTCTCAAGAATGGAAAAATTTGTCCAATTTTTCATTGTAAGTCTTTCATGAGTGAATGATCCAACAGTTACA	ACCCCACAGAATCATCATTAATGCT	60.636	TGTAACTGTTGGATCATTCACTCATGA	60.743	126	132	insertion	TACACA
scaffold1720	GTGTGTGTGTGTGTGT	GT(2*8)	1324307	16	TTTTTCCCCAGGTGTCTCCTTTCCCAACTTTGTATATCTAGGCAGACCCTGAAAATCTAAAAAATTATCTGAGCATGAA[GTGTGTGTGTGTGTGT]ATGTGCATGTACATATAATATGTGAATAAAGTACTAGTTTAGGAGGAGATACAGGAAGTGCATGT	TTTTTCCCCAGGTGTCTCCTTTCC	62.772	ACATGCACTTCCTGTATCTCCTCC	61.962	160	158	deletion	GT
scaffold1720	TATATATATATATA	TA(2*7)	309809	14	TGTAGTATAGTTGGGTATGGAATGCAAATTATAAAATTTATGCATTATGATCCCTT[TATATATATATATA]TGTATATATACACACATGTTCCATATAATACATACATGCATACATGCATAATACATACGTACATAGAGATGCATAGGGAAAAGTACAGGA	TGTAGTATAGTTGGGTATGGAATGCAA	60.147	TCCTGTACTTTTCCCTATGCATCTC	60.163	160	158	deletion	TA
scaffold1720	GAGAGAGAGAGAGA	GA(2*7)	1047627	14	GGAAACTAGGTCAATAGTGGGGCCATTAAGAAGAAATTAAAGAT[GAGAGAGAGAGAGA]AATTAAAGAAATTAAAGTATGGGAAGAAGGTAACTTTTGAATACATAGCCTTGAGGTGCTTATGGT	GGAAACTAGGTCAATAGTGGGGCC	62.746	ACCATAAGCACCTCAAGGCTATGT	61.919	124	122	deletion	GA
scaffold1720	CTCTCTCTCTCT	CT(2*6)	2269	12	TTGAAATTCTCTCTCCCTCTGCCCCTCACCCTGCGTGCAGCACGTGCACACGCACGTGTC[CTCTCTCTCTCT]CAATAAATAAATATTTTTTTTAAAAATTAAGAAATTTCCAAAGAAAGACCTCTGTCATCTACA	TTGAAATTCTCTCTCCCTCTGCCC	62.153	TGTAGATGACAGAGGTCTTTCTTTGGA	61.619	135	133	deletion	CT
scaffold2621	GTGTGTGTGTGTGTGT	GT(2*8)	13785	16	TTTTCCCTCCTCCAAATCGCTACGCTGCTCTGGACCTCTTCTGATA[GTGTGTGTGTGTGTGT]ATTCTAAACACTTTTAAAACATTGTATCTCCTCAACTTGTTGGTAAATTCTGAGAACTAGCAAGTAACTAAATGCTTGGCAAAAAGATAAGGCATGC	TTTTCCCTCCTCCAAATCGCTACG	62.949	GCATGCCTTATCTTTTTGCCAAGC	61.969	159	157	deletion	GT
scaffold47	ACACACACACACACACACACACACAC	AC(2*13)	1992211	26	GCGACTCTGAAATGTCATTTTCCAGTAAGGCTACAATATAATTTTATTAAGTGCATACTATTTATTACATGGTAATTAAATTCTTT[ACACACACACACACACACACACACAC]GCACATGCATTCACACATGACATGACAAATAACAAAACGCGGCCCTT	GCGACTCTGAAATGTCATTTTCCAGT	62.216	AAGGGCCGCGTTTTGTTATTTGTC	63.088	159	155	deletion	ACAC
scaffold47	AGAGAGAGAGAGAGAGAG	AG(2*9)	1370326	18	G[AGAGAGAGAGAGAGAGAG]CACAAGCTGGGGAAGCGGCAGGCAAAGGGAGAGGGAGAAGCAAGCTTCCCACTGAGCAAGGAGTCCAATGTG	AACCCAGGCCTCTCTTATTTAGCT	61.378	CACATTGGACTCCTTGCTCAGTG	61.665	239	237	deletion	AG
scaffold47	AGAGAGAGAGAGAGAG	AG(2*8)	392249	16	AAAACCCCACACCCTTTACTTCCCTGATTCTTTTATTTTTTAAAAAGATTTTATTTATTTATTTGACAC[AGAGAGAGAGAGAGAG]ACAGAGAGCGAGCACAGCAGGGGGAGCAGCAGAGGGAGAGGGTGAGGGAGAAG	AAAACCCCACACCCTTTACTTCCC	63.026	CTTCTCCCTCACCCTCTCCCTC	62.949	138	136	deletion	AG
scaffold47	ATATATATATAT	AT(2*6)	1961212	12	TCTCTATCCACATATGTTTCCTGGATGTTTATAAATTGC[ATATATATATAT]GCATAAAAGAATTATGTGCTCGTTAAGGGACATTTTTAAAGCAGAAAACTTACACATTTAGTTGTACTCAAAGACATTTTTTAAAACTCCTCAGTGTACTGCCATTAGA	TCTCTATCCACATATGTTTCCTGGATGT	61.545	TCTAATGGCAGTACACTGAGGAGT	60.815	160	158	deletion	AT
scaffold110	TATATATATATATA	TA(2*7)	75502	14	ACCACTGCCATTTGTTGAAAAGCTTCTATGTGCCTGGTCTT[TATATATATATATA]TTCCATTACATTGTATATTCCTCACAAACACCGTATAAATTCATTATTTTCACTTTTAGATAGGGAAGCAGAGTCAAGGGA	ACCACTGCCATTTGTTGAAAAGCT	62.197	TCCCTTGACTCTGCTTCCCTATCT	62.433	136	134	deletion	TA
scaffold110	TATATATATATA	TA(2*6)	425696	12	TCCATCCATGTATTTGAGAATGGCGAGATTCCATTCTTTTTGAAGGATGAGTAATGTTCCATTG[TATATATATATA]CACCACATCTTCTATATCCATTCATCTGTTGATGTACATCTGGGCCCTTG	TCCATCCATGTATTTGAGAATGGCGA	62.599	CAAGGGCCCAGATGTACATCAACA	62.927	126	124	deletion	TA
scaffold1466	TATATATATATA	TA(2*6)	26476	12	TGACCTTTTCAGTCTGGAGGCTAAGAGTCTTAACGTATAGTTCTAAATTATCTGTACAATATCTATATT[TATATATATATA]CATCTTCCACTAGACTATGATCCCATTAGGACACAGATATTATCTTACACATCTGTTTGTTCTGACACCT	TGACCTTTTCAGTCTGGAGGCTAA	61.489	AGGTGTCAGAACAAACAGATGTGT	60.626	151	149	deletion	TA
scaffold4755	ACACACACACACACAC	AC(2*8)	41436	16	GCTGACACTCCCATTGTTCAGTCATAATAAATAATACTATTTGTGTAT[ACACACACACACACAC]TTCCCCTAGAGATGCCCTTCCCCTGTTCAAGTTTT	GCTGACACTCCCATTGTTCAGTCA	63.076	AAAACTTGAACAGGGGAAGGGCAT	63.037	99	97	deletion	AC
scaffold4755	CTCTCTCTCTCTCTCT	CT(2*8)	8247	16	GGGGAGTCTGCTTTAGGATTCTCTCCCTCTCCCCCAGCTGATGCACATGCTTGCACGACTGTGTGCGTGCGCTCGCTAATG[CTCTCTCTCTCTCTCT]GATAAATAAATCTTAAAAAAAAAAACTAATTTCTGAAGTAAACCAACACAATGAAACA	GGGGAGTCTGCTTTAGGATTCTCT	61.427	TGTTTCATTGTGTTGGTTTACTTCAGAA	60.531	155	151	deletion	CTCT
scaffold1119	CTCTCTCTCTCTCTCTCT	CT(2*9)	122295	18	ATTCTTTCTCTCCCTCTGCCCCTCCCCCTGCTCA[CTCTCTCTCTCTCTCTCT]CATAAATAAGTAAATCTTTAAAATGAGAAGGGGCTGGATTCTGGATGAGTTTT	ATTCTTTCTCTCCCTCTGCCCCTC	63.518	AAAACTCATCCAGAATCCAGCCCC	62.95	105	101	deletion	CTCT
scaffold1119	GTGTGTGTGTGTGTGT	GT(2*8)	99011	16	ACCGAGGTGAGAATGGAGAAGTAAAGGAATAAAATGAAGGAGAAATTTAAAGGTAGTTTTACCAGTATCGGTTTTCTTTTATTATTAAGTTGAGTATCAGCTTCAATAGTACTCATTTTATTATTAACCTTCATAACCTACAC[GTGTGTGTGTGTGTGT]ACTTACACACATATTCAGCTATGCATCATTAGTTTTACAATAATTATTTTAAAAAATGAAACCATGCTCCCCAGT	ACCGAGGTGAGAATGGAGAAGTAA	61.057	ACTGGGGAGCATGGTTTCATTTTT	61.491	234	232	deletion	GT
scaffold532	AAATAAATAAATAAAT	AAAT(4*4)	1874466	16	GGGAGTCTGCTTGAGATCCTCTCTCTTTCTCTCCCTCTGCCCCTCCCCTGCTCAAGTGCACACTTTCTATGTC[AAATAAATAAATAAAT]CTTCAAAAAAAAAAAGAGGGGGGCACTCAGAAGTTGGAGGAAGGCATTCC	GGGAGTCTGCTTGAGATCCTCTCT	63.005	GGAATGCCTTCCTCCAACTTCTGA	62.632	139	135	deletion	AAAT
scaffold532	AGAGAGAGAGAGAGAGAGAG	AG(2*10)	6311	20	ATTCAAAACGTTGGTTCCCCTCCACTTCCATCTGC[AGAGAGAGAGAGAGAGAGAG]ATGACAGTCAGTAAGGTCATTAAGAAAGATAGGTTGAGGATGTGGCACGCTATTGGCACATAGTACAGGCTTCAAATATGTTGGTCCAACGGCTGTGT	ATTCAAAACGTTGGTTCCCCTCCA	63.008	ACACAGCCGTTGGACCAACATATT	63.101	153	151	deletion	AG
scaffold532	GTGTGTGTGTGTGTGTGTGT	GT(2*10)	1434588	20	GAACCACTGAAAAGTGCTGAGTGCGTGTGCATGTGCTCACGCGCGC[GTGTGTGTGTGTGTGTGTGT]GCATGTGTGTTGATCACAGCAGTATTTCGTCAGCTGTATCTGGTGCC	GAACCACTGAAAAGTGCTGAGTGC	62.783	GGCACCAGATACAGCTGACGAAAT	63.237	113	111	deletion	GT
scaffold532	AGAGAGAGAGAGAG	AG(2*7)	492239	14	TGCAGTTTTTGGGAACAGAGCTCTAATTAAACCAATCAGATCATGGTGAATAATCATGGTGTTTTATGATTTTATTTATTTATTTGAC[AGAGAGAGAGAGAG]CACAAGTAGGCAGAGCGGTAGGCAGAGGGAGAGGGAGAAG	TGCAGTTTTTGGGAACAGAGCTCT	62.99	CTTCTCCCTCTCCCTCTGCCTAC	63.155	142	140	deletion	AG
scaffold1485	CACACACACACACACACACA	CA(2*10)	938348	20	TCTCCTTCTCCGTGCTCTGTGATTACAGATCCAAAAAAAAGGGGCTGTTTTCTCTTTTTTCTCCAATTCATTATCTACCCTGTTATTTTCCTTTTATCTCTGATTTT[CACACACACACACACACACA]TACAAACACACACAGATTCTTCCCAGCA	TCTCCTTCTCCGTGCTCTGTGATT	63.411	TGCTGGGAAGAATCTGTGTGTGTT	62.748	155	153	deletion	CA
scaffold1485	CTCTCTCTCTCTCT	CT(2*7)	413517	14	AAGTCTGCTTCTCCCTCTCCCTTTCCCTCCTCCCCAGCTCATG[CTCTCTCTCTCTCT]CAAATAAATAAATAAAATCTTTGAAATGAATAAACAAAAATTTAAAAAAATAAAATACAGTGTATCAAGTTGTCATGCTAGAAAGCACTGGAAAGGAGCAAGG	AAGTCTGCTTCTCCCTCTCCCTTT	63.108	CCTTGCTCCTTTCCAGTGCTTTCT	63.338	160	158	deletion	CT
scaffold1485	ATATATATATAT	AT(2*6)	699117	12	GGAGCTTACAGAATCTCCCATTTCCTAACAGATTAATTATAAACACCCATCTTTTCACTTAATGATATGAAGGGAAGATACATATATAAATATATATAGGTAGGATAAGATATAGATGAGATATAGATCTATAGATATAGATATTTAC[ATATATATATAT]TCAAGAGCATACAATGGGGGAAACTCC	GGAGCTTACAGAATCTCCCATTTCCT	62.33	GGAGTTTCCCCCATTGTATGCTCT	62.464	187	185	deletion	AT
scaffold1289	GTGTGTGTGTGTGTGTGTGTGTGT	GT(2*12)	656580	24	TTAGAGAGAGTGTGTGTGCGTGTGTGTGC[GTGTGTGTGTGTGTGTGTGTGTGT]GCTTCATTTTGGTCATATGGTTAGGTGTGCTTAGCAATTTTATTTTAATGGTAAATATTGTGTTTTTAAAAGTCTCTGGATGATGAGCTTCCCA	TTAGAGAGAGTGTGTGTGCGTGTG	62.791	TGGGAAGCTCATCATCCAGAGACT	62.971	147	145	deletion	GT
scaffold1289	TCTCTCTCTCTCTCTCTCTCTC	TC(2*11)	464127	22	GATTCTCTCTCCTTCTCCGTCTGCCCCTCCTCGCTTACAA[TCTCTCTCTCTCTCTCTCTCTC]AAAAATAAAAGTAACAAAACTGTTTGAGGTCTGAAGCTTAAATAAAGATAATATATAAATTCAAACAGTGGATGCGTATCTCAGA	GATTCTCTCTCCTTCTCCGTCTGC	62.278	TCTGAGATACGCATCCACTGTTTGA	62.071	147	145	deletion	TC
scaffold1289	GAGAGAGAGAGAGAGAGA	GA(2*9)	755717	18	CAGATCTCTCTCTGATTTGAGCTGCATAAGTAGAACAGATACATTTTTTATAAAGATTTTATTTATTTATTT[GAGAGAGAGAGAGAGAGA]GCACAAGCTGGGGGAGAGACAGAGAGAGAAG	CAGATCTCTCTCTGATTTGAGCTGCA	62.567	CTTCTCTCTCTGTCTCTCCCCCAG	62.99	121	117	deletion	GAGA
scaffold1289	CTCTCTCTCTCTCTCTCT	CT(2*9)	872983	18	CTACTTCTCCCTCTGCCTCTGCCTC[CTCTCTCTCTCTCTCTCT]GTCTCTCATGAATAAAATAAAATTAAAAAAAAAGAATACCAATATAAATTATAAGTATACATCGTAGAGTGTATACAGATTTCTTTTAAGTGCTCCTAGTTTGGTAGAGACTCCC	CTACTTCTCCCTCTGCCTCTGCC	63.942	GGGAGTCTCTACCAAACTAGGAGCA	63.091	158	156	deletion	CT
scaffold1289	TGTGTGTGTGTGTGTG	TG(2*8)	715463	16	TCAGGATGACATTCATGGTGAGTGCATTTTATGTTGTTCTGATATTTGAAAATTGAATACACCACGTATAGTATATACATTTATCATTTTCACTCTCTGCTAGAATGCA[TGTGTGTGTGTGTGTG]TAAACTAAGCCATGCATCTCCGCAGCTATGAGAG	TCAGGATGACATTCATGGTGAGTGC	63.107	CTCTCATAGCTGCGGAGATGCATG	63.434	159	157	deletion	TG
scaffold2951	TGTGTGTGTGTGTGTGTGTGTGTGTGTG	TG(2*14)	267909	28	TGTGTTGGTTGGTGATAGTGGTGGGGT[TGTGTGTGTGTGTGTGTGTGTGTGTGTG]TACATATCTCTTTCTCTCCAGTTGACCATATGTTCTGAGATGCACAAACACAGTCTCTGAGATCCCG	TGTGTTGGTTGGTGATAGTGGTGG	63.039	CGGGATCTCAGAGACTGTGTTTGT	62.355	122	120	deletion	TG
scaffold2951	CACACACACACACACACACACACA	CA(2*12)	67167	24	CAGCTCTGTACTTTCCAAAGCGGTAGTTCAGTGTATTCATATTCCCAAATTCAATGACCCAGAGTATTCTAGCTTTTAGAAAAAGTG[CACACACACACACACACACACACA]CGCATGCTCACACGCACATGCACAGGCACTTTCTTAGCATTTTCC	CAGCTCTGTACTTTCCAAAGCGGT	63.352	GGAAAATGCTAAGAAAGTGCCTGTGC	63.406	156	154	deletion	CA
scaffold2951	ACACACACACACACACACACAC	AC(2*11)	231713	22	CTGGGGATCTAACACACAGCATGGTGATTATAGTGCATAACACTGTATTGCAGATCTTAAATGTTCTCAAT[ACACACACACACACACACACAC]AAAGTCACACTGATTACATGACGCAGGTTGAATCGCT	CTGGGGATCTAACACACAGCATGG	63.259	AGCGATTCAACCTGCGTCATGTAA	63.169	130	128	deletion	AC
scaffold2951	CTCTCTCTCTCTCTCT	CT(2*8)	115336	16	GAGTCTGCTTCTCCCTCTGCCCCTCCCCCTGCTCATG[CTCTCTCTCTCTCTCT]CGCTCTCTCTCAAATAAATAAAATCTTAAAAAGAGAGTCTGACAAATAGTATGCACTCGAGATTACAATTTTATTGGCAAAATTAGTGGTTTCGAGTTGGGGTTTGC	GAGTCTGCTTCTCCCTCTGCCC	64.333	GCAAACCCCAACTCGAAACCACTA	63.549	160	158	deletion	CT
scaffold2951	TCTCTCTCTCTCTC	TC(2*7)	308904	14	ACGCACTACAATAAAAGCTGGGTGAATGTGGTG[TCTCTCTCTCTCTC]AAAATACCTTCTCGTGCTCTACTCTACTCATCCTTCTTCTTCCGGTGATGACGTGAGACGATAAAATGCCTACGTGATGAGAGGAAGTGCGGTGGATGATGTAG	ACGCACTACAATAAAAGCTGGGTGA	62.994	CTACATCATCCACCGCACTTCCTC	63.047	151	149	deletion	TC
scaffold1908	TGTGTGTGTGTGTGTGTGTGTG	TG(2*11)	36172	22	GTGAAGGGCTTGTTTCACTTAGCATAATGTCCTAAAATTTCATCTATATCGTAGCATGTTGCTGAATATGTTGAATAATATTTTTTAAGGCTGAATAATATTCTACTA[TGTGTGTGTGTGTGTGTGTGTG]GGTGGGTGTGTGTGCATTGCATTTTTC	GTGAAGGGCTTGTTTCACTTAGCA	61.757	GAAAAATGCAATGCACACACACCC	62.314	157	155	deletion	TG
scaffold1908	ACACACACACACAC	AC(2*7)	211044	14	ATGAAGAAGCCTCGAGAGCTGGTACATCTGGATCTGTGGGGACAGACGGACGG[ACACACACACACAC]GCAGGTGTCAGAACCGGATACCTGCTACATGTGTTGTTACTTATCCCACCCACAGGCTG	ATGAAGAAGCCTCGAGAGCTGGTA	63.233	CAGCCTGTGGGTGGGATAAGTAAC	62.97	126	124	deletion	AC
scaffold1908	AGAGAGAGAGAGAG	AG(2*7)	436608	14	TCTCATAAAGATCAGATCATGTCACCCTTTTTATTTTTAATTTT[AGAGAGAGAGAGAG]GGAGAGAGCACATATGTATGCGGGGCTGCGAGTGGAAGGTCAGAGGGAGAGGGAGAGAATCT	TCTCATAAAGATCAGATCATGTCACCCT	61.541	AGATTCTCTCCCTCTCCCTCTGAC	62.232	120	116	deletion	AGAG
scaffold2273	TGTGTGTGTGTGTG	TG(2*7)	509354	14	ACTAATCTCTGGATTCCCCTGGGGAAGCTGTATTGACTTTGGTTGTGTTTGTT[TGTGTGTGTGTGTG]TATGTGTGTGCGTGCACACATATTGAGATAAAATTCTGGTGGGTTTCATTTTGCTACCACAC	ACTAATCTCTGGATTCCCCTGGGG	63.06	GTGTGGTAGCAAAATGAAACCCACC	62.965	129	127	deletion	TG
scaffold2273	TGTGTGTGTGTG	TG(2*6)	988522	12	TGTGCAGTCACGTGTGAGTATGTCGCCGTGTGCACGCACGTGTGAGCATGTGTGTCGGCGTGTGCGCTCACGTGTGAGTGTGTGTCGGCGTGTGCACACACATGTGAGCA[TGTGTGTGTGTG]CACTCACATATGAGCGTGTGTGAGCTC	TGTGCAGTCACGTGTGAGTATGTC	63.079	GAGCTCACACACGCTCATATGTGA	62.97	149	147	deletion	TG
scaffold2273	CACACACACACA	CA(2*6)	512179	12	ACACACTCACGCATACACCCTTACATG[CACACACACACA]CGTGCACACGCTCACACATGCACACACCCTTACATGCGTGCACATGTGCATGCTTGTGCACAAACCCTTACACACATGCACACATACCTGCA	ACACACTCACGCATACACCCTTAC	62.874	TGCAGGTATGTGTGCATGTGTGTA	62.844	131	129	deletion	CA
scaffold467	TGAATGAATGAATGAATGAATGAATGAA	TGAA(4*7)	274576	28	GGGGCCAATGTGAGCATGATAATAAAGTAAGTAACAGATTATAGCCCCCTGAATAGAGTAAGGATATTTGAGTCCACATTGATAAAATAC[TGAATGAATGAATGAATGAATGAATGAA]TAAACAAATAAATAAATAAGTGGGCAGAAGGTAAAAGTCTTC	GGGGCCAATGTGAGCATGATAATA	61.053	GAAGACTTTTACCTTCTGCCCACT	60.747	160	156	deletion	TGAA
scaffold467	CTCTCTCTCTCTCTCT	CT(2*8)	442807	16	TTCTCTCTCTTTCTGCCCCTCCTCTCCCCACTGGTA[CTCTCTCTCTCTCTCT]TAAAAAAAATAATAATAAAGAAAAAAGAGAACAAATGACACTGTGGTATTCCTCATTGTATGTGTATTTGGCAGCC	TTCTCTCTCTTTCTGCCCCTCCTC	63.195	GGCTGCCAAATACACATACAATGAGG	62.608	128	126	deletion	CT
scaffold2223	ACACACACACACACACACACAC	AC(2*11)	341993	22	GCCTTGCATTGAAGTGAACGTCAGTGTCTCTAGACAGACTTTCCAAAAATTTTTAACATGATTCACCATAATAAATACATGTGCAGTCCATT[ACACACACACACACACACACAC]CTGAAACAAATATTCTGAAGCGATACTTACCCTTCCTTCATGCA	GCCTTGCATTGAAGTGAACGTCAG	63.113	TGCATGAAGGAAGGGTAAGTATCGC	62.927	158	156	deletion	AC
scaffold2613	TTGTTGTTGTTGTTGTTGTTGTTG	TTG(3*8)	57477	24	ATCAGGGTTTTGCTGGGTTTGTTGTGTT[TTGTTGTTGTTGTTGTTGTTGTTG]TTCTTATTCCTAAATCTGTACATCGCATCCATGAGGTT	ATCAGGGTTTTGCTGGGTTTGTTG	62.494	AACCTCATGGATGCGATGTACAGA	61.957	90	87	deletion	TTG
scaffold2613	TTATTATTATTATTA	TTA(3*5)	114770	15	TGCCAGAAATTCTGCAAAGGAAGGAAGGAATAGGATTATTT[TTATTATTATTATTA]AGCATTCACACCACCTGTGAAGGAGTATTGGGCAT	TGCCAGAAATTCTGCAAAGGAAGG	62.069	ATGCCCAATACTCCTTCACAGGTG	62.693	91	88	deletion	TTA
scaffold2613	AGAGAGAGAGAGAGAG	AG(2*8)	105167	16	TGACTCGCCAACTTTGCCTAAACTTTTAAATGGGATACATTTTACCTTAAAATATCTCCCCTTCAATTACATATCTTTTTTTGGTTTAAGATTTTATTTATTTGAC[AGAGAGAGAGAGAGAG]CATGAGCATGAGCACACAAGCAGGAGGAGGAGAAG	TGACTCGCCAACTTTGCCTAAACT	63.025	CTTCTCCTCCTCCTGCTTGTGTG	62.735	157	153	deletion	AGAG
scaffold73	TATTTTATTTTATTTTATTTTATTTTATTT	TATTT(5*6)	2253637	30	ACAAATGCAATAGAAGGGAAAGTCTGTTCTTTAGATTTCAGTTTCTTTTCTAGGTATCTAATATAGG[TATTTTATTTTATTTTATTTTATTTTATTT]ATCTTATTTTTTAAAGCTCCATGATTCATTACTTGCGTATAACACCCAGGGCACCAT	ACAAATGCAATAGAAGGGAAAGTCTGT	61.398	ATGGTGCCCTGGGTGTTATACG	62.394	154	149	deletion	TATTT
scaffold73	TTTGTTTGTTTGTTTGTTTG	TTTG(4*5)	2505357	20	CCACCCCACATGTAATTCCACACACTATCCCT[TTTGTTTGTTTGTTTGTTTG]TCTGTTTGTTTGTTTTTAAATAGGCTCCACATCAAGGACCCATACTCTACTGACTGAGCCAGCCAGGCGCCCTGCCTTTTTAACAGCTTTT	CCACCCCACATGTAATTCCACACA	63.115	AAAAGCTGTTAAAAAGGCAGGGCG	63.054	143	139	deletion	TTTG
scaffold73	ATGATGATGATGATG	ATG(3*5)	2409617	15	TCCCAACGTGATGTCTTTCCACTGGGCTGAAATTTTTATCAGAATAATTAACTTTAAAGTTGAGGTTTAAGATAGATGA[ATGATGATGATGATG]ACGATACATTTTTTCTGACAATCCCTGTAGTAAGATTGTCACGCATTCGAGTTCCTGCTCATGTTG	TCCCAACGTGATGTCTTTCCACTG	63.07	CAACATGAGCAGGAACTCGAATGC	62.714	160	157	deletion	ATG
scaffold73	TGTGTGTGTGTGTGTGTGTGTG	TG(2*11)	2061490	22	TGGCTTCTGTGTTCCTTTGACACATCCCTC[TGTGTGTGTGTGTGTGTGTGTG]TATTTCTTTTAAGAACTTCCTTATTTTCTGGTATTACAGGATGCCCCAGATTTATCTCATATAGTTCCTGCCCCAGTCCTACAA	TGGCTTCTGTGTTCCTTTGACACA	62.921	TTGTAGGACTGGGGCAGGAACTAT	62.928	136	134	deletion	TG
scaffold73	AGAGAGAGAGAGAGAGAGAGAG	AG(2*11)	1876787	22	ACTCACAGATCACAAGTCCTCACACTTTTTTTTTTTTAAAGATTTATTTATTTTAGAGAGAC[AGAGAGAGAGAGAGAGAGAGAG]CATGAGTGAGCATGGCCAAAGGGCAGAGGGAGAGAAAGAGTCCCAAAGCAG	ACTCACAGATCACAAGTCCTCACAC	62.467	CTGCTTTGGGACTCTTTCTCTCCC	62.906	135	133	deletion	AG
scaffold73	TCTCTCTCTCTCTCTCTC	TC(2*9)	2054942	18	CTTTGTCAGGGTCTCTACTCAGCGGGGAGTCTGCTTCTCCTTCTGCCACTCCCTTGCTTGTGTTCGT[TCTCTCTCTCTCTCTCTC]ACATAAATCTTTAAAAAAATCTGGGAAAAAAAGGCTTTCTAAATACAGCAAAGCAGAACTGGGTTATGGGA	CTTTGTCAGGGTCTCTACTCAGCG	62.683	TCCCATAACCCAGTTCTGCTTTGC	63.402	156	154	deletion	TC
scaffold73	TATATATATATATATA	TA(2*8)	2088648	16	CTGGTTGGGATATTACAAGAAAAAGACATTTAAGAAAAATTTTGGGTTATTTCATTCATTTTATGTAATTCTTGGCACATATATATGTATTTTAGTACTGTG[TATATATATATATATA]AAATGTAAATGCTTTGAACTCTTTTTGTAGATGGAG	CTGGTTGGGATATTACAAGAAAAAGACA	60.063	CTCCATCTACAAAAAGAGTTCAAAGCA	60.255	154	148	deletion	TATATA
scaffold73	CTCTCTCTCTCTCT	CT(2*7)	1249028	14	CATGTTAGGCTCCCTGCTCAGCAGGGGAGCCTGCTTCTCCCTCTGCCTCCTGCTCCCCCTGCTTGTG[CTCTCTCTCTCTCT]GTGCCAAATAAATAAATAAAATGTTTTTTAAAAATCCTAATAAGCTCAGTAGGCAAGGGGAACA	CATGTTAGGCTCCCTGCTCAGC	63.265	TGTTCCCCTTGCCTACTGAGCTTA	63.394	145	143	deletion	CT
scaffold2294	GTGTGTGTGTGTGTGTGTGTGTGTGTGTGT	GT(2*15)	17523	30	CTAGCAGACCCAGCTGAGTGAATGGAAAAGTATTTGTGTGTTTCGTAATGGCCACGATCCCCTTAATAGGTGTTTGAATATTTTTTAGTGTA[GTGTGTGTGTGTGTGTGTGTGTGTGTGTGT]AGCCTTATGAAACATGCCCTCTTTTCAAGGTTTAGC	CTAGCAGACCCAGCTGAGTGAATG	62.997	GCTAAACCTTGAAAAGAGGGCATGT	62.017	158	156	deletion	GT
scaffold1886	CAACAACAACAACAACAA	CAA(3*6)	322055	18	GGGGATGAAAGCCTGATTTGGAGTAGTTTCAGAACAGTATGGAAAAAGAGTAAGTGGAGGTAGGGAATATGTAGACAATTCTTTCAAGAAATAAGAAGC[CAACAACAACAACAACAA]TAGAGGCAGTTGCCAGAGGGAGGAATGTCTGTCTCT	GGGGATGAAAGCCTGATTTGGAGT	62.95	AGAGACAGACATTCCTCCCTCTGG	62.958	153	147	deletion	CAACAA
scaffold1886	CACACACACACACA	CA(2*7)	209704	14	TTACAACACCCTCCTTTACACGCGCGCGTG[CACACACACACACA]GAGTTTCTCCTCCTGCCCAGTATTTTTTTATCATAAGTTTTAAAGATCTATATTTAGTGTTTACATCATTTTCTTGAGTATCTATGGGTGGGTCACA	TTACAACACCCTCCTTTACACGCG	63.332	TGTGACCCACCCATAGATACTCAAGA	62.749	141	139	deletion	CA
scaffold1475	TTTGTTTGTTTGTTTGTTTG	TTTG(4*5)	132040	20	AGGAGGTGAATGAGTCTTCGAGCTTT[TTTGTTTGTTTGTTTGTTTG]TTTTTGTCTTTTTTTAAAATTTTATTTATTTGACAGAGAGACATCCAGCGAGA	AGGAGGTGAATGAGTCTTCGAGCT	63.178	TCTCGCTGGATGTCTCTCTGTCAA	63.154	99	95	deletion	TTTG
scaffold1475	TGTTGTTGTTGT	TGT(3*4)	282904	12	TTCTGGGTTGTTTTGTTGGTATTTTTC[TGTTGTTGTTGT]TCTTGTCTTTTCTCCCTCACTTATTCTTTTCTGGACATAATTTTTTTAAAAAGTTAAAAACAGAGTTACCCTATAGCCCAGC	TTCTGGGTTGTTTTGTTGGTATTTTTCT	60.743	GCTGGGCTATAGGGTAACTCTGTT	61.726	121	118	deletion	TGT
scaffold1782	GAGAGAGAGAGAGAGAGA	GA(2*9)	398609	18	TGCAGCCCTTCAAGACCATGTTTATTTTATTTTTTATATTCACTTCCCACTTAAAAAACAAAAAGAAAGATGTGTTTATTTATTT[GAGAGAGAGAGAGAGAGA]AAGAGTGTGTGCGAGTGCGGGGAATAGCAGAGGGAGAGAAACTCAAGCAG	TGCAGCCCTTCAAGACCATGTTTA	62.818	CTGCTTGAGTTTCTCTCCCTCTGC	63.174	153	149	deletion	GAGA
scaffold1782	AGAGAGAGAGAGAGAG	AG(2*8)	158672	16	ATTCTAGAGAGGGGAGAGAGGGGCAGAGAGAA[AGAGAGAGAGAGAGAG]TCTTACGCAGACTCCATGCTGAACATGGAGCCTGATACAGGGCTTGATCTCATGACCCTGAGATCACAACCTGAGCCAAAACCAAGAGTCCAA	ATTCTAGAGAGGGGAGAGAGGGGC	64.168	TTGGACTCTTGGTTTTGGCTCAGG	63.286	141	139	deletion	AG
scaffold1782	AGAGAGAGAGAGAGAG	AG(2*8)	135549	16	AGCCATTTCAGTAACCCCACTGTTAGAGAAAGTTGAAGCATTTTCTTTTTTTTTTTTTTTAAGATTTTATTTATTTTGAC[AGAGAGAGAGAGAGAG]AAAGAGCGCACTCTGGCACAGGCAGGGGGAGGGGCAGAGACAGAGGGAAAAGCAGGCTC	AGCCATTTCAGTAACCCCACTGTT	62.534	GAGCCTGCTTTTCCCTCTGTCTC	63.041	155	151	deletion	AGAG
scaffold2198	TCTCTCTCTCTCTC	TC(2*7)	256565	14	CTTCTCCCTTTGCCTGCCACTCCCCCTGCTTGTGCTCAG[TCTCTCTCTCTCTC]TGACAAATAAATAAACAAATAAACAAATCTTAAAAAAAAAAAAAAGAAATCCTGGGGGGGGTGTGGAACTTGTAATGAAATT	CTTCTCCCTTTGCCTGCCACT	62.618	AATTTCATTACAAGTTCCACACCCCC	61.929	135	141	insertion	GTCTCT
scaffold1737	GTTTGTTTGTTTGTTTGTTT	GTTT(4*5)	115580	20	TCTCTCCCTTTCTTTGCAACCACCTGTCAAACTAATTTTTCTAAAATAAG[GTTTGTTTGTTTGTTTGTTT]TTAAGTAACAATACAGTGATGGCATTAGTCAATGTTTAAGAGTAATGGCTGGGTTTCAGTAACTCGT	TCTCTCCCTTTCTTTGCAACCACC	63.046	ACGAGTTACTGAAACCCAGCCATT	62.565	137	133	deletion	GTTT
scaffold4608	TGGTGGTGGTGGTGG	TGG(3*5)	231266	15	ATGATGATGGTGGTGAGTGTTGTTATAAAGATTAAATAAGTTAATATGCAAAACTCTGCTAAAAAGATGAAGTTGATTCTGGAGATGATGATGTTATTAATGATGA[TGGTGGTGGTGGTGG]TTTTGTAGCACCGTGATTACGAGTTACTTTGGAGT	ATGATGATGGTGGTGAGTGTTGTT	60.751	ACTCCAAAGTAACTCGTAATCACGG	60.849	156	153	deletion	TGG
scaffold4608	AGAGAGAGAGAG	AG(2*6)	297462	12	TGCATAGCCATTAAGTGATTTTGCTCAGAAAAACTGGTAATGAGCATATCTAGAATTTAAAGTCCAGGTCTTTTTTTTTTTTTTAAGATTTTATTTATTTATTTGAGAT[AGAGAGAGAGAG]AATGGACAGGGGGGAGAGGCTGAGGGAGAGGGAGAAG	TGCATAGCCATTAAGTGATTTTGCTCAG	62.637	CTTCTCCCTCTCCCTCAGCCTC	63.263	158	154	deletion	AGAG
scaffold1375	GTGTGTGTGTGTGTGTGTGTGTGTGT	GT(2*13)	2437013	26	ACACGAATTCACACTTCCACAGGTGATAGATAGGGCTGCTA[GTGTGTGTGTGTGTGTGTGTGTGTGT]ATACACACATATACACACATATATATTTAAAATCTGCCTGAGACATATTAGGAAGTCACGCAGGTACAGCAATA	ACACGAATTCACACTTCCACAGGT	62.73	TATTGCTGTACCTGCGTGACTTCC	62.934	141	135	deletion	GTGTGT
scaffold1375	ACACACACACACACACACACACAC	AC(2*12)	587463	24	GTCATGGGGAACGATGGAGTTGAAAGCACATTTCATGTTTTTCTTTTAATGTAGGAAAACTGTCACACACTTGT[ACACACACACACACACACACACAC]AACACCATCTTTTTCTTTCTCGGGGTTTGGGAGTG	GTCATGGGGAACGATGGAGTTGAA	62.908	CACTCCCAAACCCCGAGAAAGAAA	63.04	133	131	deletion	AC
scaffold1375	GTGTGTGTGTGT	GT(2*6)	232911	12	ACAAAAACACCCACCTCCAAGGATTAGTTGAGATGGCTGGAGAGGAACATTTATGAGTTAA[GTGTGTGTGTGT]GGAGCTCCTACTCTCTGCACAATAACTGTAAATGAGATACTAAAGATGCTTTGAGACACTAGGCCT	ACAAAAACACCCACCTCCAAGGAT	62.729	AGGCCTAGTGTCTCAAAGCATCTT	61.852	139	137	deletion	GT
scaffold1426	TTGTTGTTGTTGTTGTTG	TTG(3*6)	1155272	18	TGCAAGATTTTTCAATGTGTTCAGGAGACATTTATCAGTTTACACCTATGCACATTCAATGATTACATTATTCTTT[TTGTTGTTGTTGTTGTTG]TAGAACTCTTTGGTGGGCATTACTTTTTACAGAAATAGCACTAGTTTTGGAAGCAGAAGCC	TGCAAGATTTTTCAATGTGTTCAGGAGA	62.194	GGCTTCTGCTTCCAAAACTAGTGC	62.622	155	149	deletion	TTGTTG
scaffold1426	TGTTGTTGTTGT	TGT(3*4)	873540	12	CAGAGATCACCAACTGGCAGTCCACAGATGGGTTTTGTTTGGACTCAATTATTTTTTAACTGAATTAGTTGCCAACATTTGGAAATTGACATTAAAG[TGTTGTTGTTGT]TTTTTTAACGTCCAGCTTCTCCTGAAAAACCT	CAGAGATCACCAACTGGCAGTCC	63.039	AGGTTTTTCAGGAGAAGCTGGACG	63.077	141	135	deletion	TGTTGT
scaffold1426	AGAGAGAGAGAG	AG(2*6)	550067	12	AGCATTCACGTAGAGAGGACAACTCTTGCTCTTCTCTACTGTGATCCTCTCTCATTATACTGTATCTTAGAAGTAGATTAATCAGTT[AGAGAGAGAGAG]AACATTCAGCCCTGAGGTATTTCTGAACA	AGCATTCACGTAGAGAGGACAACT	61.59	TGTTCAGAAATACCTCAGGGCTGA	61.55	128	124	deletion	AGAG
scaffold790	GTGTGTGTGTGTGTGTGTGT	GT(2*10)	1067748	20	GTTTTCCTCTTTCCCTTTCTCTCTCTAAAATGAATGTTCAGAGTTTTATTA[GTGTGTGTGTGTGTGTGTGT]GAACAATGTAAATTTCCCCCAAATTACTATGTTATTCACATTCATTTATTAATTACTTCAACAAATACTGGAGTGTCTACTACGCTTCA	GTTTTCCTCTTTCCCTTTCTCTCTCT	60.465	TGAAGCGTAGTAGACACTCCAGTA	60.564	160	166	insertion	AGTGTG
scaffold905	TTTGTTTGTTTGTTTGTTTGTTTGTTTG	TTTG(4*7)	598319	28	GGTTTGTTGTGGGTTTGGGGTTT[TTTGTTTGTTTGTTTGTTTGTTTGTTTG]TTTTGGGGGGGTTGGTCTTCTTTCTCTTTCATGAAAGAATTACTTTCCTCAGATTTTCTCTGTTCTATTGCTGAGATGATTCCCCCAGAGAAC	GGTTTGTTGTGGGTTTGGGGTTTT	62.869	GTTCTCTGGGGGAATCATCTCAGC	62.79	144	140	deletion	TTTG
scaffold905	CACCACCACCAC	CAC(3*4)	993396	12	TAGGGAAGGGAAGAGAGGGAACACCAAAGCATCCCTCCCCTGTGGGCTCAGCAGTGTTTGCCTAG[CACCACCACCAC]CAAAATTCCTGTACGAGTAGTTCGTCTAACCACCATCAAAGCACC	TAGGGAAGGGAAGAGAGGGAACAC	62.914	GGTGCTTTGATGGTGGTTAGACGA	63.125	122	119	deletion	CAC
scaffold905	TCTCTCTCTCTCTCTCTC	TC(2*9)	1034392	18	ACCTTCTGGACACACAGATGATGTAGGTATCATAAATAGTAGAATACCAGGAGAGGCCTTGAAAGGATGATCAAAGCTTCTTTCCT[TCTCTCTCTCTCTCTCTC]TAAGATCTAGTTGGCTAATAGAAGATTAACTCTCTGAGGGCCATAGGAAAA	ACCTTCTGGACACACAGATGATGT	61.79	TTTTCCTATGGCCCTCAGAGAGTT	61.315	155	153	deletion	TC
scaffold905	TCTCTCTCTCTCTC	TC(2*7)	1169398	14	TGAGGGGAGCCAACTAGAATAGCAAATACTT[TCTCTCTCTCTCTC]TTCACTGTTCAGAAGTAAAAGAAGTAAACCAACTTGCAGCAGCAAGGACACTCCTGGCATCACACTTGGAACCATGAA	TGAGGGGAGCCAACTAGAATAGCA	62.974	TTCATGGTTCCAAGTGTGATGCCA	63.059	123	121	deletion	TC
scaffold3191	TGTGTGTGTGTGTGTGTGTGTGTG	TG(2*12)	1032389	24	GATGGCTTGTGTGTGTCACTGAGAACCGGGGCTCAGGAGAAGCGATGA[TGTGTGTGTGTGTGTGTGTGTGTG]AGTGTGTGTGTGCGAGTGTGCATTAACTG	GATGGCTTGTGTGTGTCACTGAGA	63.06	CAGTTAATGCACACTCGCACACAC	63.092	101	99	deletion	TG
scaffold3191	CACACACACACACACACACACA	CA(2*11)	389558	22	GCGACTCCCTTTCTCTGATAAGACTCTATCTCTGGAGAAAAATATGTTATTGACAC[CACACACACACACACACACACA]CGCACCCCAGTAATATATTTAAATAACACCCCCCTATACTTGAATCTTGGCTATATTTACCTCCAAAACAATGTCGGTTGGT	GCGACTCCCTTTCTCTGATAAGACTC	62.6	ACCAACCGACATTGTTTTGGAGGT	63.234	160	158	deletion	CA
scaffold3191	GTGTGTGTGTGTGTGTGTGT	GT(2*10)	5544	20	GCCCGGTAGAGCTTACATTCTAACAGCAAGGGGATCAAATTAGCATATGTAAAACCCAAATAC[GTGTGTGTGTGTGTGTGTGT]ACATTTTACACACACGTGTGTAGGTACACAGGCATTTTAAGTATATATATAAAACTGTTTGGAAGCCCACCTTTGA	GCCCGGTAGAGCTTACATTCTAACA	62.411	TCAAAGGTGGGCTTCCAAACAGTT	63.195	159	165	insertion	CGTGTG
scaffold3191	TATATATATATA	TA(2*6)	344134	12	GGTGGTTCCTCCCTAAAGATTTCCACACTTTTTTAGTCCCTTAACTGTGTATG[TATATATATATA]TTTGGTCAGGGAAGAATTTTCCTACAAAATGGGTTTATAGAAACTTAAACATGTTTGCAAGAAAAACAGCCCTCCAGCAGAA	GGTGGTTCCTCCCTAAAGATTTCCA	62.287	TTCTGCTGGAGGGCTGTTTTTCTT	63.005	147	145	deletion	TA
scaffold2478	TGTGTGTGTGTGTGTGTGTGTG	TG(2*11)	281836	22	TGCCTTCCAAAATCATCCATGTTGTCATAAATGGCAGGATTTCCTTCTTTTTAAGGCTGAATAATATTCCAGTGT[TGTGTGTGTGTGTGTGTGTGTG]ACATTTTCTTTGTCCATAATGGTGTTTTTTAAAGAGAAATCTTTACTCAAACTAAGAAATCTCTTACTTCTAGCTAAGATAAATATCATTAGCTTTATTTCTATAGTTCTTCATGAATTTCCCAGAAAGGTTTGCC	TGCCTTCCAAAATCATCCATGTTGT	61.745	GGCAAACCTTTCTGGGAAATTCATGA	62.422	233	227	deletion	TGTGTG
scaffold2478	CTCTCTCTCTCTCTCT	CT(2*8)	292931	16	GATCAAGCCCCATCTACTTGTCCCTCTGCCCCTCCCTCTGCTCGTGAGCA[CTCTCTCTCTCTCTCT]CAAAAAATAAATAAAATCTTTAAAAAAATGTGTTGCCTTCCCAAGACATTGGAATGAGCTGGAAGTCAGGAAGTCAGA	GATCAAGCCCCATCTACTTGTCCC	62.798	TCTGACTTCCTGACTTCCAGCTCA	63.068	144	140	deletion	CTCT
scaffold2478	CTCTCTCTCTCT	CT(2*6)	76927	12	CTGCTTGTGTTTCCTCTCTTGCTGG[CTCTCTCTCTCT]TTCAAATAAATAAATAAAATCTTTTATAAAAAAAAAAGAGGAATATTGTTCTCCACCACTTTTTTGACAGACTTCTGCATGGCA	CTGCTTGTGTTTCCTCTCTTGCTG	62.324	TGCCATGCAGAAGTCTGTCAAAAA	61.707	121	117	deletion	CTCT
scaffold1408	TCTCTCTCTCTCTCTC	TC(2*8)	507164	16	TGCAGGTTTGTTTCTTTTGCCAAATTTGGTACATTTGGAGCCATTATTTCTTTCAAATACTCTTTCAACCCCACTCTCATT[TCTCTCTCTCTCTCTC]AATCTGGGACTCCAATTATACAAGTGTTACATCTTTTGTCCCACGG	TGCAGGTTTGTTTCTTTTGCCAAA	61.044	CCGTGGGACAAAAGATGTAACACT	61.28	143	141	deletion	TC
scaffold1408	TCTCTCTCTCTCTCTC	TC(2*8)	544741	16	TCTGCTGTCAAACCAAAGAGCACTTGCTGCTCCTGTCTTGCAGGGCGGTAGTGTGCACTGTGAACTGGTGGTTACCTCTTGATGG[TCTCTCTCTCTCTCTC]CTGTTTCAGGTGTGAGTTTTTATTGAGTGAGGTCTTCCATCCTTCTTCCAGC	TCTGCTGTCAAACCAAAGAGCACT	62.975	GCTGGAAGAAGGATGGAAGACCTC	62.729	153	151	deletion	TC
scaffold1408	AGAGAGAGAGAG	AG(2*6)	119153	12	GCTACCCAGGAGCTCCAGTTCTATCTTTTTTTTTAAAGATTTGTTTATTTAGTTGAA[AGAGAGAGAGAG]TATACAAGTGTGGGGAAGAACAGAGGGAGAGAAT	GCTACCCAGGAGCTCCAGTTCTAT	63.313	ATTCTCTCCCTCTGTTCTTCCCCA	62.629	103	101	deletion	AG
scaffold365	AGGGAGGGAGGGAGGG	AGGG(4*4)	295774	16	TGTGGTCATTGACAGCTGTAAGTCTATGAGGTATAACAAGCATCTTGAAATGCAGGTAGTATGGAAGGAAGGAAGA[AGGGAGGGAGGGAGGG]AGGAAGAGGAAGGAAGAAAAAGAAGAAAGAGAGAAGAAAGAGGAAGGAGGTGT	TGTGGTCATTGACAGCTGTAAGTCT	62.199	ACACCTCCTTCCTCTTTCTTCTCTCT	62.638	145	141	deletion	AGGG
scaffold365	GTTGTTGTTGTT	GTT(3*4)	555518	12	CCATGATTCAACAACACAGGCCACATTCTTACTAGACTGTGAAATTATTTTGTTGTCGTTGTTGTTTGGAAAAAGCTTTCTGTCCGTTATTTTGTTGTC[GTTGTTGTTGTT]TGGAAAAAGCTTTCTGTCCCTCCTTTACTGT	CCATGATTCAACAACACAGGCCAC	62.869	ACAGTAAAGGAGGGACAGAAAGCTT	61.931	142	139	deletion	GTT
scaffold365	ACACACACACAC	AC(2*6)	192828	12	ACCACAAAGCCTTTAAAATAGGGAAATTGTAT[ACACACACACAC]AATTTGATACATATATCAAAAATAGTTCATCTTTTTCTACCCTTCAAGAAATGAACAAAAAAACCTTACATAAACTTCAATAATCTATGACCTTTCTTTCAGGCCA	ACCACAAAGCCTTTAAAATAGGGAAATT	60.431	TGGCCTGAAAGAAAGGTCATAGATT	60.281	150	148	deletion	AC
scaffold1346	TAATAATAATAATAA	TAA(3*5)	1518510	15	CCCTGTCTCAGTTTCCTTCTCCCTGTTTCCATGTCTTATTTGTTTCCTCTCTAGCCTCTGGCAGCAGATTTAATGCATACAAAATATTTCCTGTGATTCCCCT[TAATAATAATAATAA]TGGGTTTCTAACTCTGAACCCGAGCAGATCTCCAATC	CCCTGTCTCAGTTTCCTTCTCCCT	63.392	GATTGGAGATCTGCTCGGGTTCAG	63.053	155	149	deletion	TAATAA
scaffold1346	GAAGAAGAAGAA	GAA(3*4)	400667	12	TGCCCCGCCATCTTTCATGAATAAACAAATAAAATCTTAAAAAAAAAAAAGAAGAAGAAGAG[GAAGAAGAAGAA]GGGTAAGAATCTCCTAAGCAACCACGACATTTTTAGGGGT	TGCCCCGCCATCTTTCATGAATAA	62.998	ACCCCTAAAAATGTCGTGGTTGCT	63.056	114	111	deletion	GAA
scaffold1346	AAGAAGAAGAAG	AAG(3*4)	838161	12	CTTGTGTTCCCTGTCTCGCTTTCTATAAATAAATAAAATCTTTAAAAAA[AAGAAGAAGAAG]AAAAGCAAGTGGGCCATATAAAGAGGATGTTAAGTAGTCAACAAAGCGAAGACTGGGTGTGACAAAAT	CTTGTGTTCCCTGTCTCGCTTTCT	63.062	ATTTTGTCACACCCAGTCTTCGCT	63.031	129	126	deletion	AAG
scaffold1346	TGTGTGTGTGTGTGTGTGTGTGTGTGTG	TG(2*14)	1302763	28	ACTGCTCACCTTTTGGCTTCAGT[TGTGTGTGTGTGTGTGTGTGTGTGTGTG]TATCCTAATATAGCTGACCCTTGAATGACACAGGAGTTACGGGC	ACTGCTCACCTTTTGGCTTCAGTT	63.231	GCCCGTAACTCCTGTGTCATTCAA	63.125	95	93	deletion	TG
scaffold1346	GTGTGTGTGTGTGTGTGTGTGTGT	GT(2*12)	1744464	24	AGAGACTCAGAAACAGGCAGCATGCTCATGGCGCATGC[GTGTGTGTGTGTGTGTGTGTGTGT]TTGAAGGCCCACTGGCAAGGAGGGAAGGGAAGGGAGTTCTCAGTGTAACCTTAGGCTGTTGCTGGCCCTGGGGAACCGCTAGGTCTTGTGCTCTTT	AGAGACTCAGAAACAGGCAGCATG	62.896	AAAGAGCACAAGACCTAGCGGTTC	63.117	158	156	deletion	GT
scaffold1346	CTCTCTCTCTCTCTCT	CT(2*8)	754509	16	GTCTGCTTCTCCCCCTCCCTCTGCCCCTCCCCCTGCTTGTGCTCG[CTCTCTCTCTCTCTCT]TTAACAAATAGTCATCTTTAAAAAATAAATAAAATGAAATATACCAAAATTATTTGTATAAATGCCCTGAAGGGCAAACAATAATCACTTACT	GTCTGCTTCTCCCCCTCCCT	62.831	AGTAAGTGATTATTGTTTGCCCTTCAGG	61.886	154	152	deletion	CT
scaffold1346	GAGAGAGAGAGAGAGA	GA(2*8)	625608	16	TGCTATCATTAGGACCAGTTTGAGGAATAGACATTTTGTTTTCAAGATTTTAGTTATTT[GAGAGAGAGAGAGAGA]AAAAAAGAGCACAAGCGGGGGGAGGGGCAGAGGGAGAGGGAGGAGACTTCCTGGTGAGAGGAGA	TGCTATCATTAGGACCAGTTTGAGGA	61.546	TCTCCTCTCACCAGGAAGTCTCC	62.476	139	133	deletion	GAGAGA
scaffold1346	AGAGAGAGAGAGAG	AG(2*7)	715803	14	TAGGCCGATTCTGTACCCATTTGCTTAGGAAAATATCTGGTAGTCTGCACACCAAAGTCTTTTTTTTTTTTAAAGATTTCATTTATTTTTTTTGTC[AGAGAGAGAGAGAG]CACAATCAGGGAGGAAGGGCAAAGAG	TAGGCCGATTCTGTACCCATTTGC	63.025	CTCTTTGCCCTTCCTCCCTGATTG	63.221	136	134	deletion	AG
scaffold1346	CTCTCTCTCTCTCT	CT(2*7)	816708	14	CCACTTAGGTTTCTCTCTCCCTCTTCCTCTGCCCCCCCCCCATAATGCCACATGTGAGCACGCACA[CTCTCTCTCTCTCT]CACTGAAATAATTTTTTTTTAATTCCTATTTGTACTACAGGACAGTAGGATAAAAGGGTAAAGGAAGAAATGGATGCT	CCACTTAGGTTTCTCTCTCCCTCT	60.816	AGCATCCATTTCTTCCTTTACCCT	60.017	158	156	deletion	CT
scaffold3958	ACACACACACACACACACACACACACAC	AC(2*14)	85686	28	GACGGTAGAGCCATCTTTGTCCTGCTGTAACGCATACACCCAGACAGACAG[ACACACACACACACACACACACACACAC]ATCAGTCCTCCTGTCATGCTGACCCTTGAGTCTGCCTGTCGGTCTCCCTCTCTCTTTCTCACATTGACACACACCAGTGA	GACGGTAGAGCCATCTTTGTCCTG	62.987	TCACTGGTGTGTGTCAATGTGAGA	62.193	159	157	deletion	AC
scaffold3958	ACACACACACACAC	AC(2*7)	399383	14	TGGAGGTTGTAGCAACTATGAAAAGGTAT[ACACACACACACAC]AATTAAAATTTTTAAAAAAGCTAATTAAGAAAACCTAATTAAGGGGTGCCTGGCTGGCTTAGTCCATAGAGCATATGACTCTTAATCTTGGGGTCATGAGTTCAAGCC	TGGAGGTTGTAGCAACTATGAAAAGGT	62.543	GGCTTGAACTCATGACCCCAAGAT	62.935	151	157	insertion	TACACA
scaffold678	ACACACACACACACACACACACACACAC	AC(2*14)	448338	28	CTGCCTACAACATGTGTGTTCTGGGGTTATCATCTACAATAAG[ACACACACACACACACACACACACACAC]ATACACAGAAGCAAGTATCATCTAATCAGGTAAGAGTCTTTTCATTAGTTCCTTCTCCTTAAAGAATACCATGCA	CTGCCTACAACATGTGTGTTCTGG	62.095	TGCATGGTATTCTTTAAGGAGAAGGAAC	61.471	146	144	deletion	AC
scaffold678	GTGTGTGTGTGT	GT(2*6)	808164	12	TAGAATCGTTCCGTAGAGGGCTGTGTGCACATGTGCGTGTGGAGATGTATGCAC[GTGTGTGTGTGT]GCATGCATGTGGATGGGTGTGTAACA	TAGAATCGTTCCGTAGAGGGCTGT	62.981	TGTTACACACCCATCCACATGCAT	62.879	92	88	deletion	GTGT
scaffold1876	TGTGTGTGTGTGTGTGTGTGTGTGTG	TG(2*13)	833324	26	AGAAAATCTGGCAACTCAGTGCCAGATTCCCTAATGCTAGTCTTTCTAAGTCTGTAAAAAATGACAACAAAAAATGTGTGTGTAT[TGTGTGTGTGTGTGTGTGTGTGTGTG]TTGTTTTGAATTTTTTTTCTGGCCATGGAATGTCGTCT	AGAAAATCTGGCAACTCAGTGCCA	63.051	AGACGACATTCCATGGCCAGAAAA	62.866	149	147	deletion	TG
scaffold1876	GTGTGTGTGTGTGTGTGTGTGT	GT(2*11)	270247	22	CGAGCAACGTACAAGAATTCCAGTTACTTTTGAGTTTCCACCAGCACTTGGTATTGTTGATTTTTA[GTGTGTGTGTGTGTGTGTGTGT]GCATGTGTGTGTAGACATGCTAATAGGTATGTAGATTGATTATAATTTCGATTTGCATTTCCGTAGTGACT	CGAGCAACGTACAAGAATTCCAGT	61.614	AGTCACTACGGAAATGCAAATCGA	60.858	159	155	deletion	GTGT
scaffold1876	GAGAGAGAGAGAGAGAGA	GA(2*9)	51559	18	GGATGGACATTAAGGTTGTTCCACCTTTTGGCTATTATGATTAATGCTGCTATGAACATTCATGTTCAATTTTTTTAAAGATTTTATTTATTTATTT[GAGAGAGAGAGAGAGAGA]ATGAGCGAGAGGAGAGGGAGAAGCAGATTCC	GGATGGACATTAAGGTTGTTCCACCT	62.948	GGAATCTGCTTCTCCCTCTCCTCT	63.021	146	148	insertion	GA
scaffold2475	TGTTTGTTTGTTTGTT	TGTT(4*4)	559642	16	GCATACTCTTCAGACTGACCCAGCCAGGCACCACCATGTTTGTC[TGTTTGTTTGTTTGTT]TTTAAAGAAAGAAAGAAAAGCAAATCATCCCATGAAAATTTTGCCAAAACAGTATCCCAACACGA	GCATACTCTTCAGACTGACCCAGC	62.993	TCGTGTTGGGATACTGTTTTGGCA	63.032	125	121	deletion	TGTT
scaffold2475	ACACACACACACACACACAC	AC(2*10)	451280	20	GTGTCAGTTGAAAGGAGATGCGGATGAAAGAGATTTGAAATCAGACTGAAAGGGAGTCTATGGTTGCCTCAAGCAGT[ACACACACACACACACACAC]TCTAAAACAATGTTCCTTAAATTAGCTCAAAATAACACCGAAAGAAAAAGGCATGGG	GTGTCAGTTGAAAGGAGATGCGGA	63.116	CCCATGCCTTTTTCTTTCGGTGTT	62.538	154	160	insertion	TACACA
scaffold2475	ATATATATATATATATAT	AT(2*9)	124656	18	AGTGACCATTGTTCCATGTGAGCATGG[ATATATATATATATATAT]GGGGCACAGCAATTCTTCTTTAAACCTGCAGGCTTTTTAATTTTGTAAATAATTCATCATCCAGTGCATAAGAAAGCTCAAGGAGAGAATCTGCCCATGTGAACGAATGGA	AGTGACCATTGTTCCATGTGAGCA	62.81	TCCATTCGTTCACATGGGCAGATT	62.927	156	152	deletion	ATAT
scaffold2475	AGAGAGAGAGAGAGAGAG	AG(2*9)	519176	18	AGCTATTGCGACAGAAGGGGATTGGGGTTTTTTTATTGAATTCCTTTCTTTTCTTTTACTTTTTTTTTTTTTA[AGAGAGAGAGAGAGAGAG]CAGAGGAGGGGCAGAGGGAGAGGGAGAGAGAATCC	AGCTATTGCGACAGAAGGGGATTG	63.022	GGATTCTCTCTCCCTCTCCCTCTG	62.825	126	122	deletion	AGAG
scaffold2475	GAGAGAGAGAGA	GA(2*6)	402669	12	GACACATGTGGGGCTAAAACAGGAAAAAAAAAATTGAGTCTCAAAAGAGAAAGAAAGAGAGGGG[GAGAGAGAGAGA]GGCAAATCCAAGAAGCCAACTGTTAATGGCAGAGAACTGATGGTTAGCAGAGGGGCGGTGACATAGGTAACAGGGATG	GACACATGTGGGGCTAAAACAGGA	63.101	CATCCCTGTTACCTATGTCACCGC	63.056	154	152	deletion	GA
scaffold511	ACACACACACACACACACACAC	AC(2*11)	1237400	22	CCCCCAAATAAACTTCACATGTGTGCAT[ACACACACACACACACACACAC]AAATGCAAACTCTTGCATACAGTTGCAGGTAATTTATAAAATTCTCTCTGAGGCCAGCCTAGGATAAGAACCCCTGCCTCA	CCCCCAAATAAACTTCACATGTGTGC	63.161	TGAGGCAGGGGTTCTTATCCTAGG	63.038	131	129	deletion	AC
scaffold511	TGTGTGTGTGTGTGTGTG	TG(2*9)	349060	18	ACAAGGGTTGGTGTTTTATGGTTCTCTAGAGAAACAGGATCAATAGGAAGTA[TGTGTGTGTGTGTGTGTG]TAAATACATTATTTATTTATAACATATATAATATTAATATATAATATTATATATTCTTTATTTATAATTTATTTTAAGGAATTGACTCATGTGATTGTGGGGGATAGCAAACCTGAAATTATCAGGACTGGCCAGCAGG	ACAAGGGTTGGTGTTTTATGGTTCTCT	62.935	CCTGCTGGCCAGTCCTGATAATTT	62.996	209	207	deletion	TG
scaffold2034	CACACACACACACACACA	CA(2*9)	36653	18	ATTGCTTGGGTATTTGTTCTGGGTTGGTTTTCTCAGG[CACACACACACACACACA]CGGGATCCTCTCTGCTGTCTTCTGA	ATTGCTTGGGTATTTGTTCTGGGTTG	62.422	TCAGAAGACAGCAGAGAGGATCCC	63.239	80	78	deletion	CA
scaffold158	AGAGAGAGAGAGAGAGAGAGAGAGAG	AG(2*13)	212444	26	GCTTCACTGTTTTCTTTTCGACCCAAGTCAATCATATTAATATATAAAATGTCTACCTTTTTTTTTTTTTAGATTTTATTTCTTTGTC[AGAGAGAGAGAGAGAGAGAGAGAGAG]AACAAGCAAGGGGAGCGGCAGGCAGAGGGTAAAGCTGGCTC	GCTTCACTGTTTTCTTTTCGACCCA	62.387	GAGCCAGCTTTACCCTCTGCC	63.055	155	153	deletion	AG
scaffold158	ATATATATATATATATATAT	AT(2*10)	20766	20	TTCCTCACCTAAGGATGGTCATGATATATTATGATGGTGATGATATTATTGTGATATGTAAATGTCTGTGTGA[ATATATATATATATATATAT]TCCCCCAAAAGTACCCAGTGAAAGTG	TTCCTCACCTAAGGATGGTCATGA	60.821	CACTTTCACTGGGTACTTTTGGGG	61.765	119	117	deletion	AT
scaffold158	TATATATATATA	TA(2*6)	169557	12	TGACTTTCCATTCCTTCATTCCGAGTTGTATTTCAT[TATATATATATA]TGTCTATCCACTTAGCAATTAATGAGGACATATTTTTTTCCAAATTTTGCTCGTTACAAATAGACGTTTGCCCACTAAACTTTGTGT	TGACTTTCCATTCCTTCATTCCGAGT	62.434	ACACAAAGTTTAGTGGGCAAACGT	61.88	135	133	deletion	TA
scaffold1380	GAGAGAGAGAGAGAGAGA	GA(2*9)	361529	18	GGAGACCACAACTGACCCACAGTCACAACTGACCACAAGGTCAATTCCTTTTTTTTTTTTTTTTTATTTTTTTTTTTTTTTTTAAGATTTCATTTATTTATTTACTTGT[GAGAGAGAGAGAGAGAGA]GCAAGCAGGAAGGGGGGCAGGGGGAGAGACATA	GGAGACCACAACTGACCCACA	61.924	TATGTCTCTCCCCCTGCCCC	62.622	160	166	insertion	TGAGAG
scaffold1380	TGTGTGTGTGTGTGTGTG	TG(2*9)	165994	18	CTGTCGCAAGTCTTACCACTCAGGA[TGTGTGTGTGTGTGTGTG]CATGCCTATTTAATCACTCACAATACGTGTATGCCCACATGCACAT	CTGTCGCAAGTCTTACCACTCAGG	63.146	ATGTGCATGTGGGCATACACGTAT	63.029	89	87	deletion	TG
scaffold2082	TGTGTGTGTGTGTGTGTGTG	TG(2*10)	248057	20	GTTGAACTCAAGTGTTTTCATCCCCCCCAAAAT[TGTGTGTGTGTGTGTGTGTG]ATGATGGATGTGGAGGGAATCCTTCCACATGTGTGTGTATGCCAAGTCACCATGATGTTCACT	GTTGAACTCAAGTGTTTTCATCCCCC	62.616	AGTGAACATCATGGTGACTTGGCA	62.81	116	122	insertion	TTGTGT
scaffold2082	TGTGTGTGTGTGTGTGTG	TG(2*9)	211620	18	AATGGAGTTTCCCCAAGCACAGTTCTGTAAGAAGTGTGTGTGAGAGTGTGTGTA[TGTGTGTGTGTGTGTGTG]TATTTTAAGTTATTATTTGTATTGTGCAAATTTTTTTGATCTTGGGGATTCTGGCTGTG	AATGGAGTTTCCCCAAGCACAGTT	63.021	CACAGCCAGAATCCCCAAGATCAA	62.933	131	129	deletion	TG
scaffold2082	CTCTCTCTCTCTCT	CT(2*7)	116754	14	TCTCCCTCTCCCTCTCCCCCGCCTGTGCTGCCCTG[CTCTCTCTCTCTCT]GTCAAATAAATAAATGAAATCTTTTTTAAAAGAAATTCTCAACTATTTTTGTACTAGCAGAATGTTTTTAGATAGTTCTTGAAATAAACAGATGGCTGTTGTGGTAGTGGT	TCTCCCTCTCCCTCTCCCCC	63.55	ACCACTACCACAACAGCCATCTG	62.693	160	158	deletion	CT
scaffold2082	AGAGAGAGAGAG	AG(2*6)	421356	12	AAACACCTGGCTCCAAAATTGTGCTGGGCATGCTGTTTTATTTATTTATTTTTTTTAAAAAAATATTTTACTT[AGAGAGAGAGAG]CCAGAAGCAGGGGGAGTGGTTACTTA	AAACACCTGGCTCCAAAATTGTGC	63.014	TAAGTAACCACTCCCCCTGCTTCT	62.865	111	107	deletion	AGAG
scaffold7199	AGAGAGAGAGAG	AG(2*6)	117447	12	AGCTTATCTCAGTGTGTGGTTTGGTTTTATAAATTTCCCAGTAGTTTTTAAAAAAAAATATTTTATTTAGTTATCTGAGAT[AGAGAGAGAGAG]CATGAGCAGGGGAGAGGGGCAGAGGTAGAGAGAGAAGCAGA	AGCTTATCTCAGTGTGTGGTTTGGT	62.443	TCTGCTTCTCTCTCTACCTCTGCC	62.984	134	132	deletion	AG
scaffold571	ACACACACACACAC	AC(2*7)	826097	14	TCACATATACAAACACACAGACACTCAAGTGT[ACACACACACACAC]AGAATACATAACATATGTGTGTAGAAAGCCTCTGCCGTCCCCATAATGTATCCCCAGCCTGCACATCTAACCTCATCACACACC	TCACATATACAAACACACAGACACTCA	60.686	GGTGTGTGATGAGGTTAGATGTGC	61.684	130	128	deletion	AC
scaffold596	TATTATTATTATTATTATTATTATTAT	TAT(3*9)	640993	27	GGTTTGTGTACCCTATCCCAGCACACCCTTATGGCCACTCCATCCAAATGGGAAAAAAATGTATAATGTTTATCTATGA[TATTATTATTATTATTATTATTATTAT]GTTCAGTTAGCCAACATATGGTACATCATTAGTTTCTGATGTAGTGTTCAACATTCATTATTTGCATATAATACCCAGTAACACCTGTTACAGAAGGGAGGGGGGTGGGGAAGTAGGGTAACTGGGTGATGGGT	GGTTTGTGTACCCTATCCCAGCAC	63.203	ACCCATCACCCAGTTACCCTACTT	62.88	240	237	deletion	TAT
scaffold596	GAGAGAGAGAGAGAGAGAGAGAGAGA	GA(2*13)	1747494	26	TTGTCCATTTGTCCAGCCTCTAGCAAATGGATATCCAACTTGTTTTTTAAAAGATTTTATTTATTAATTTGAGAGGGG[GAGAGAGAGAGAGAGAGAGAGAGAGA]AAGTATGAGAGGGGGGAGGGTGGGAGAAGCAGACTCCCTGCTAAATGGGGAAACC	TTGTCCATTTGTCCAGCCTCTAGC	62.914	GGTTTCCCCATTTAGCAGGGAGTC	63.226	159	155	deletion	GAGA
scaffold596	ATATATATATATATATATAT	AT(2*10)	970777	20	AGACACTGTTCTAGGTGCTAGGGTTATAACAATTAACAAGACAAGGAGAGTTCCTGTCTTCATGGAGTTTACATTCTTGGGGAAGAAGGAAAATGAAC[ATATATATATATATATATAT]ACATCCAACGTTGAAAAGTGCTATGAAGGGTAAGGGGACA	AGACACTGTTCTAGGTGCTAGGGT	62.598	TGTCCCCTTACCCTTCATAGCACT	62.928	158	156	deletion	AT
scaffold596	AGAGAGAGAGAGAGAGAGAG	AG(2*10)	242864	20	GCTCTCTCAGCTCCTGACTCCTAATCACAGCATTACTCTGTTCTTCCAGCTGCCTTTCTTTCTTTTTTTTTAAAGATTTATTTATTTATTCTAGAGAC[AGAGAGAGAGAGAGAGAGAG]CATGAGTGGGGGGAAGGGCAGAAGGAGAGGGAGAGAGAAT	GCTCTCTCAGCTCCTGACTCCTAA	62.984	ATTCTCTCTCCCTCTCCTTCTGCC	63.021	158	156	deletion	AG
scaffold30	ATATATATATATATATATAT	AT(2*10)	516761	20	AAAAATACCCCAGTTTCCTCATCTGGAAAATGGATAAATGGATTGGAGATATATATATAGATATAGATATAGATATTGATATCAGTATCG[ATATATATATATATATATAT]CAAGCAAAACTTCTGGGGCTGAAGAAT	AAAAATACCCCAGTTTCCTCATCTGG	61.259	ATTCTTCAGCCCCAGAAGTTTTGC	62.07	137	135	deletion	AT
scaffold30	CTCTCTCTCTCTCT	CT(2*7)	787540	14	TCCCTATGCCTCTGACCCTAATCCCGCTTGTGCCCTTG[CTCTCTCTCTCTCT]CAAATAAATAAATAAAATCTTAAAAAAAAAAAAAAAGGAAAACTGGAGATAATACGAATGTGAGTAATATGAGAGAACTCTCTCTGTTCCTCTATTCCTGGGCA	TCCCTATGCCTCTGACCCTAATCC	62.856	TGCCCAGGAATAGAGGAACAGAGA	62.672	156	152	deletion	CTCT
scaffold2109	GAGAGAGAGAGAGAGAGAGAGAGAGA	GA(2*13)	977584	26	GATTTATTTATTGGGGTGCTGGGGCAACC[GAGAGAGAGAGAGAGAGAGAGAGAGA]GGGAGGGAGAGCAGGAGTGGGGGAAGGAGAGAGTGAGAGGCAGAGAGAG	GATTTATTTATTGGGGTGCTGGGGC	62.485	CTCTCTCTGCCTCTCACTCTCTCC	63.022	104	98	deletion	GAGAGA
scaffold2109	AGAGAGAGAGAGAGAGAGAGAGAGAG	AG(2*13)	479239	26	TCAAATTGCAAAAGAAAAGGATGGGAC[AGAGAGAGAGAGAGAGAGAGAGAGAG]GGAGAGGGAGAAATCCTATAGATTAAGAGATTTACAAGTACAAAACAAATCCAACCTAAAGATATGGCTTGGTTCA	TCAAATTGCAAAAGAAAAGGATGGGA	60.409	TGAACCAAGCCATATCTTTAGGTTGG	61.308	129	127	deletion	AG
scaffold2109	CACACACACACACACACACACACA	CA(2*12)	596639	24	CTGAGGAAAGAGGGGGAGAAGGATGTGGCTCAGCTTCTGGGTATGTGTGTGAGTGTG[CACACACACACACACACACACACA]CGCACCCCTCTTTGCCAGGTCCAAGCCTGCAAGTTAG	CTGAGGAAAGAGGGGGAGAAGGAT	62.988	CTAACTTGCAGGCTTGGACCTGG	63.543	118	112	deletion	CACACA
scaffold2109	TCTCTCTCTCTCTCTCTCTCTC	TC(2*11)	693694	22	ATGACAGCAGAGACCTCCTGATCAAACCCTCCAGTGTTCAGGACATTGCTTGTCTCTTCTCTT[TCTCTCTCTCTCTCTCTCTCTC]TGGTGTCCTTGGAGATAGGCAAGAGGCTTCAGA	ATGACAGCAGAGACCTCCTGATCA	62.956	TCTGAAGCCTCTTGCCTATCTCCA	62.965	118	114	deletion	TCTC
scaffold1863	CACACACACACACACACACACACACA	CA(2*13)	579947	26	AAGATCTCCTCCCCATTCTCTGCACATTTTAGCTTATAGATTAATTTTAGTTCGGTCCCCTGAAAACTGTAGCTAACTGGAGTTCAGGAACACACATGTGTTTGCG[CACACACACACACACACACACACACA]ATCACCCAGATGCCCATTTTCCATG	AAGATCTCCTCCCCATTCTCTGCA	62.987	CATGGAAAATGGGCATCTGGGTGA	63.487	157	155	deletion	CA
scaffold1863	TGTGTGTGTGTGTGTGTGTGTG	TG(2*11)	751029	22	GCTGGCTGTGTCTATCTCTGTCAAATAAATAAATAAAATCTTTAATAAAAAAAAAAACAAAAACAAAAAACAACTC[TGTGTGTGTGTGTGTGTGTGTG]TTAACCTAGAAAAACATCTGAAAGGATCTATACTGGAGTGTTTATAGTGGCCATGT	GCTGGCTGTGTCTATCTCTGTCAA	62.415	ACATGGCCACTATAAACACTCCAGT	62.046	154	160	insertion	CTGTGT
scaffold886	CACACACACACACACACACACA	CA(2*11)	351796	22	TGTCTCTGGTTTTAGACATACACACTGAGTTATTAAGGGACATTAAGTCTGTAACTTACAAACATTTCACAAACTTATACAC[CACACACACACACACACACACA]AGTGTTACTGGGGGGTTGGAGCAGTTGGGGGGCTCCTAGGTGATTCTAATA	TGTCTCTGGTTTTAGACATACACACTG	60.951	TATTAGAATCACCTAGGAGCCCCC	60.76	155	153	deletion	CA
scaffold886	GTGTGTGTGTGTGTGTGTGT	GT(2*10)	1488712	20	AGATATGGAAATAACCTGTGTCCATCGATAGAGGAAGGGATAAAGAAAATGTG[GTGTGTGTGTGTGTGTGTGT]ATATAGATAGATATAGATACTACTCAGCCACAAAAAAAAAATTTACTCTTGCCATTTGCAACAACATGGATGGA	AGATATGGAAATAACCTGTGTCCATCGA	62.005	TCCATCCATGTTGTTGCAAATGGC	62.896	147	145	deletion	GT
scaffold886	GAGAGAGAGAGA	GA(2*6)	596643	12	AGGCAAACATACAGCTGCAAAAAGTTAAATAAGCTTTATGGAAAAAAAAATTTTTTTGAAGATTTTGTTTATTT[GAGAGAGAGAGA]TTGCAGGAGAGAGAGCACAAACGGAGGGGGGCAGAGGGAAAGGGGCAGAGGGAGAAGGAGAAGTGGACT	AGGCAAACATACAGCTGCAAAAAGT	62.418	AGTCCACTTCTCCTTCTCCCTCTG	62.896	155	151	deletion	GAGA
scaffold2589	GAGAGAGAGAGAGAGAGA	GA(2*9)	177909	18	GGGGGAAATGAGTAAATAGCCAGATAGATTGTAAGGAATTCCTTTTTTTTTTTTTCTCAAGATTTTATTTATTTATTTGAGAGGGT[GAGAGAGAGAGAGAGAGA]GTGCACACACACAAGCTGGGGGAGG	GGGGGAAATGAGTAAATAGCCAGATAGA	62.068	CCTCCCCCAGCTTGTGTGTG	63.038	129	127	deletion	GA
scaffold1719	CTCTCTCTCTCT	CT(2*6)	25481	12	GATTCTTTCCTTCTGTTCCACCCCCCACTCTCATGTGCACACGCACGCATGTGCG[CTCTCTCTCTCT]CAAAATAAATACAATCTTTAAAAAGAAAATGAAAAAGAATGAATTAATGGGAATGAATGAACTGATAAGATGGT	GATTCTTTCCTTCTGTTCCACCCC	61.349	ACCATCTTATCAGTTCATTCATTCCCA	60.586	141	135	deletion	CTCTCT
scaffold628	CAACAACAACAA	CAA(3*4)	2712996	12	GCCAGTGACAAGGACAACAGTGATGTTGATCAAAT[CAACAACAACAA]AGTAAGCTATCATCCTAAAAGAAATGTGGTGCTTAGGAAATTGCTGTGTG	GCCAGTGACAAGGACAACAGTGAT	63.314	CACACAGCAATTTCCTAAGCACCAC	62.999	97	94	deletion	CAA
scaffold628	ACACACACACACACACACACACACAC	AC(2*13)	841463	26	AAAAAGGCAACCAGACAAAGGAACTAAAAAG[ACACACACACACACACACACACACAC]AAAACAACAGATAATATCATAAATATGGACACGTTGTTTGAGAGATTGAATTCATTAAATGACCAGGAACCAGGAGCC	AAAAAGGCAACCAGACAAAGGAACT	61.803	GGCTCCTGGTTCCTGGTCATTTAA	62.64	135	133	deletion	AC
scaffold628	GTGTGTGTGTGTGTGTGTGTGT	GT(2*11)	1292385	22	CCAGGTCCATCCATGTTGTCACAAATGGCAAAATACCATTCTTTTTAATGGCTAACTTTCCA[GTGTGTGTGTGTGTGTGTGTGT]TCCTTATCCATTCAGCTATTGATGAGCACTTAGGTTGCTGTCA	CCAGGTCCATCCATGTTGTCACAA	63.106	TGACAGCAACCTAAGTGCTCATCA	62.316	127	123	deletion	GTGT
scaffold628	CTCTCTCTCTCTCTCTCT	CT(2*9)	1133865	18	AAGGACCATTATGTGCTTGCTTG[CTCTCTCTCTCTCTCTCT]GACAAATAAATAAATAAAATCTTTAAAAAAATAAAAACAAGCACTTAAAAATGAAAATACTTTTCAAGACAACATGTAGACTTATGAACTGTGCCCTCAGACTACTGGGACATTCCA	AAGGACCATTATGTGCTTGCTTGC	62.414	TGGAATGTCCCAGTAGTCTGAGGG	63.203	158	156	deletion	CT
scaffold628	CTCTCTCTCTCTCT	CT(2*7)	396572	14	GCTTCTTGCTCAACGGAGAACCTGCTTCTCCCTCTGCCTGCTTCTCCCTTCGCCTGCCACTCCCCCTGCTTGGGC[CTCTCTCTCTCTCT]GACAAATAATTAAATAAAATCTTTAAAAAAAATTTCTTCTTTCTCCATCTCCCTCTGTCCCT	GCTTCTTGCTCAACGGAGAACCT	63.217	AGGGACAGAGGGAGATGGAGAAAG	62.973	151	149	deletion	CT
scaffold628	TGTGTGTGTGTGTG	TG(2*7)	2332053	14	TGCTGAGACAAGACAAAGTCCTGTACACATGTACGTTATTAGTACTTAGGTAGAAAGGGC[TGTGTGTGTGTGTG]TTACTGGTACACAATTATTATTTTACTTTGGCGTGAATTCAGCTACATGC	TGCTGAGACAAGACAAAGTCCTGT	62.198	GCATGTAGCTGAATTCACGCCAAA	62.675	124	122	deletion	TG
scaffold628	TATATATATATA	TA(2*6)	1193909	12	AAACAGATCCGAAAGTTTAAGAAGCATATCACTAAAGTGATTCTTGCAAAAATACAAATATATTATAAATCTTACATTTAAAAATTGTATATTTTTAGAACTATAT[TATATATATATA]TGTATGTGTGTTTTAGCTGTCAAATTCAGA	AAACAGATCCGAAAGTTTAAGAAGCAT	60.04	TCTGAATTTGACAGCTAAAACACACAT	60.202	148	146	deletion	TA
scaffold1670	ACACACACACACACAC	AC(2*8)	835770	16	CCCTGGGAAAACAAAAGACAATGACACTATGAATCAGCATTTTTTCTCAAGCAGCCTAGAATAAAAGAAGAA[ACACACACACACACAC]AGGATAGCAGACACCGTGAGGCATGAAGGCAAAGATA	CCCTGGGAAAACAAAAGACAATGACA	62.308	TATCTTTGCCTTCATGCCTCACGG	63.252	125	123	deletion	AC
scaffold1670	ACACACACACACAC	AC(2*7)	1066539	14	CCTTTCAGAGCAAGAACTAGGGTGACACAGGCCCTGGCCTCCTACCATTTACAGCCTGTAAAATAAATCAATAAA[ACACACACACACAC]AGAAGTCAACTAAGGGGAAGTCAGAA	CCTTTCAGAGCAAGAACTAGGGTG	61.1	TTCTGACTTCCCCTTAGTTGACTTC	60.222	115	113	deletion	AC
scaffold569	TTCTTCTTCTTC	TTC(3*4)	827588	12	GGACCCTGCTCTCTCAAGTCTTCTTGCTCTCTGGACGATCTGTTTTAAATACAGCTAGCATTAAGCGCGGGCTTTTTTT[TTCTTCTTCTTC]TTTTTTTCCCTTTTCTCTCTTTTTTAAAGAGATTGTGAATGTTTCCCAAAGAACCACTAGAGGGCAGAG	GGACCCTGCTCTCTCAAGTCTTCT	63.42	CTCTGCCCTCTAGTGGTTCTTTGG	62.667	160	154	deletion	TTCTTC
scaffold569	ACACACACACACACACACACAC	AC(2*11)	2012146	22	GAAATGGAAGCAGCACAAGTGTCCACTGACAGATGAGTGAATAAAGATGTGGTGT[ACACACACACACACACACACAC]TGGAATATTATGTGACCATAAAAAAGGATGAGTCCGTGCCACTT	GAAATGGAAGCAGCACAAGTGTCC	62.856	AAGTGGCACGGACTCATCCTTTTT	63.046	121	119	deletion	AC
scaffold569	TGTGTGTGTGTGTGTGTGTG	TG(2*10)	1832764	20	TGGGATGTCACTTAGGCCATTAGCTACTATCTAAGCTTCTTCAAAACCATTCATTGTATAAATGTGCATTTATTAAGCACTTACTATGTACCAGCCTAATAGTAGCAAC[TGTGTGTGTGTGTGTGTGTG]TTGTGAGGGGGTGGTGGTAAGAAAGAA	TGGGATGTCACTTAGGCCATTAGC	62.508	TTCTTTCTTACCACCACCCCCTCA	63.303	156	162	insertion	CTGTGT
scaffold569	GAGAGAGAGAGAGA	GA(2*7)	982297	14	GCCAGAGAGTCAACATTTTGGACCCTAGTTCTATTAACAATTAAACACATAATTAGTTTTTTTTAAAAGATTTTATTTATTTATTT[GAGAGAGAGAGAGA]GCATGAGCAGGGGAGAAGCAGAC	GCCAGAGAGTCAACATTTTGGACC	62.106	GTCTGCTTCTCCCCTGCTCATG	62.949	123	121	deletion	GA
scaffold725	GAGAGAGAGAGAGAGAGAGAGAGA	GA(2*12)	94785	24	TAACTGATTAAGTCACCCAGGCGCCCCTAAAGATTTTATTTATTTAATC[GAGAGAGAGAGAGAGAGAGAGAGA]GCAGGCAAGTGGGGGGAAGGGCAGAGGGAGAGGCAGAGAATCTCAAGCAGACTCC	TAACTGATTAAGTCACCCAGGCGC	62.949	GGAGTCTGCTTGAGATTCTCTGCC	62.999	128	124	deletion	GAGA
scaffold1954	GTGTGTGTGTGTGTGTGTGTGTGTGTGTGT	GT(2*15)	1144888	30	GCCATGACGCTGCTGTGAAAATTTGTGCAGTTGTCCTGG[GTGTGTGTGTGTGTGTGTGTGTGTGTGTGT]ATGTGTTTCTAATTATTCACTTTCTCTTTATTCTGAGAAGGATTATTTGTTCCTGATACATTGACTTTGGGCTTCATGTTGTGACTTGC	GCCATGACGCTGCTGTGAAAATTT	63.377	GCAAGTCACAACATGAAGCCCAAA	62.762	158	156	deletion	GT
scaffold1954	AGAGAGAGAGAGAGAG	AG(2*8)	1722250	16	GAGGACTAAGGCTTGATGACCTTGGGCTTTAAAATTCTATGTTCCTATAATTTTAGTATGAAAT[AGAGAGAGAGAGAGAG]ACATTGTTTGTGCAGTCTTTTATGAGAGA	GAGGACTAAGGCTTGATGACCTTG	60.921	TCTCTCATAAAAGACTGCACAAACAATG	60.732	109	105	deletion	AGAG
scaffold1954	TATATATATATATA	TA(2*7)	343244	14	AGCTCTTTCTCCTTGAGATGCAGGAGTATC[TATATATATATATA]CATAGGGAAAGGATCCAAAGGTAAGAAATCTGGGATTCTAAATTATTTTTTCTTCCCAATTCTTGATATTTTTTCTTTAAAGAAATTGAGGAGGTGTTGGGGC	AGCTCTTTCTCCTTGAGATGCAGG	62.437	GCCCCAACACCTCCTCAATTTCTT	63.366	147	145	deletion	TA
scaffold147	AAATAAATAAATAAAT	AAAT(4*4)	239882	16	CCCATGCTCTCTCTCACTCTCTCTCTC[AAATAAATAAATAAAT]AAAATCTTAAAAAAAAAAAGAATATTAGAATTCAAGTAGAATCTGAAATATCACTTGAACATACATGCCGCCT	CCCATGCTCTCTCTCACTCTCTCT	62.754	AGGCGGCATGTATGTTCAAGTGAT	62.975	116	112	deletion	AAAT
scaffold147	ATATATATATATAT	AT(2*7)	965927	14	TTTCCAGTGAAACAGCCTGTGCTAGGACTTCTCTTGTGTAAAGGTTTAATTACAATTTCAAGTTCTTTCATAGATCTAGACCAGTAATGCCTTTGTCTTTAGTGGTCTCTGGTG[ATATATATATATAT]AATTTCCAGCAATTTGTCCATTTCATTTCAGT	TTTCCAGTGAAACAGCCTGTGCTA	62.743	ACTGAAATGAAATGGACAAATTGCTGGA	62.464	160	158	deletion	AT
scaffold147	TATATATATATATA	TA(2*7)	636375	14	GGCGTTAATGGAGAAGGAAAAGCAGTAGCAGGATAATCTATTTATAGAGGTTTCAGGCTATCTGCC[TATATATATATATA]CCGTGAATTTTTTTCCTTTGTGGTAATAAAAAAAAAAGTCAAAACAGGCAATTTTCTAGACAAGT	GGCGTTAATGGAGAAGGAAAAGCA	61.874	ACTTGTCTAGAAAATTGCCTGTTTTGAC	61.094	145	143	deletion	TA
scaffold859	TATATATATATATA	TA(2*7)	50744	14	TTTTCAGCTGTGCGTAAAAAGCCCCACTGTGTGACTGTT[TATATATATATATA]TGTATGTATCAGCTGATAAGTAAAAACAAACACTTATAAGGAGTTATACAGCACAAGGTAGAAAAATATTGGCTC	TTTTCAGCTGTGCGTAAAAAGCCC	63.033	GAGCCAATATTTTTCTACCTTGTGCTGT	62.34	128	126	deletion	TA
scaffold1238	TGTGTGTGTGTGTGTGTG	TG(2*9)	87130	18	GGATGCTTCAATTCACTAGCTGACCATTTTCTTTTTAAGTACAAAATT[TGTGTGTGTGTGTGTGTG]CATGTGCCTGTGTGTATATATATGTATATATACTCTTAAGAAAGAACATTTACTCATTTATATTTTCAGAATGAATTTTCAATTGTGCAAAGCC	GGATGCTTCAATTCACTAGCTGACC	61.935	GGCTTTGCACAATTGAAAATTCATTCTG	61.437	160	158	deletion	TG
scaffold289	ACTGACTGACTGACTG	ACTG(4*4)	786314	16	ACGTTCATCTTCCCCAGAGCAATCATCACTGCCTGAGACAAGGGT[ACTGACTGACTGACTG]AATTGGATTCAATGTGAGAATTCAATGTGGACTCAATGTAGAATGTGAGCTTGGTGATCCTTTACCC	ACGTTCATCTTCCCCAGAGCAATC	62.961	GGGTAAAGGATCACCAAGCTCACA	62.626	128	124	deletion	ACTG
scaffold289	TATTATTATTATTAT	TAT(3*5)	994493	15	CTGCCGAAATTGCACCATGACAATATTACATTTTAAAACCTACTATGACCATTTACATTCTTAGATATTAC[TATTATTATTATTAT]TGGTACTGCTATTACTCATTTTACAGTGAAGGAAACTAAATAACCAGAGAAGCGATATGTTTGTTTTTAGCCCC	CTGCCGAAATTGCACCATGACAAT	62.928	GGGGCTAAAAACAAACATATCGCTTCT	62.444	160	157	deletion	TAT
scaffold289	TCTCTCTCTCTCTCTCTCTCTC	TC(2*11)	601322	22	GCAAATTCTCCCTGCTCAATGCTGTCCATAACCATAGCTTATAGT[TCTCTCTCTCTCTCTCTCTCTC]TGGGGTGAAGTTCTTTCAAATCTATATAGCTCCGGCCTTGATCTGTTTTC	GCAAATTCTCCCTGCTCAATGCTG	62.981	GAAAACAGATCAAGGCCGGAGCTA	62.955	117	123	insertion	TTCTCT
scaffold289	TCTCTCTCTCTCTCTC	TC(2*8)	843910	16	CTTCAGCTCAGGCCATCATCTCCCAGTCCTGGGATCAAGCCCTGCATTGGGCTCCCTGCTCAGCAGGGAGTCTGCTTCTCTCTCT[TCTCTCTCTCTCTCTC]CCTCTGCCCCTCCCCACCACTTGTTCTCTCTA	CTTCAGCTCAGGCCATCATCTCC	62.924	TAGAGAGAACAAGTGGTGGGGAGG	63.141	133	131	deletion	TC
scaffold289	ACACACACACACACAC	AC(2*8)	1124446	16	AGCATGCACATAGACACACAGACAGACACCCAGGGAGACACCCACACAGCCAT[ACACACACACACACAC]AGCATCTAGCCACACAGTAAGGCCTC	AGCATGCACATAGACACACAGACA	62.604	GAGGCCTTACTGTGTGGCTAGATG	62.77	95	93	deletion	AC
scaffold289	TATATATATATA	TA(2*6)	1181591	12	TCTCGTGATGGGGGTCTGAGATTTTTGTTCTTCCT[TATATATATATA]TCGCTATATTTTCCGAGTTTTTAAAGATATTGAAAATACTTGGAGCCCAAGTTCTTAGGAGAGT	TCTCGTGATGGGGGTCTGAGATTT	63.203	ACTCTCCTAAGAACTTGGGCTCCA	62.856	111	109	deletion	TA
scaffold1842	ACACACACACACACACACACACACACACAC	AC(2*15)	727521	30	TCTCCCCCTCTAAACACGCACAT[ACACACACACACACACACACACACACACAC]TGCTCTCTATACAACAGTGATTCTTTTAAAAACATCAGATCATGTCACTCTGTTTAGAATCCTCCACTGGCTTCCCATTTC	TCTCCCCCTCTAAACACGCACATA	63.19	GAAATGGGAAGCCAGTGGAGGATT	62.95	134	130	deletion	ACAC
scaffold1842	CACACACACACACACACACACACA	CA(2*12)	1922469	24	AATGGGCCCAGTTTGCAATCTGTACTTTATAAGCAGGTTTGACTTCTGAGCGCG[CACACACACACACACACACACACA]CGAATATCTTATGTTCTCACACATAAACCTGTCTCCGTTACTCCCTTTCCCTTCTTCCCTGACCTAATCACTAGCCTCCA	AATGGGCCCAGTTTGCAATCTGTA	63.138	TGGAGGCTAGTGATTAGGTCAGGG	63.022	158	156	deletion	CA
scaffold1842	ACACACACACACACACACACACAC	AC(2*12)	264706	24	TTGTCCAAGGTCACACATGCAGTCAGCTCATGGCATCCAGTGCCCTAACCACCCCCCTACACACGG[ACACACACACACACACACACACAC]AGCCTCTCCCTCCCCCATACCAGTCCCCACTTCCCAACCCAGACCCCTGCCCAAAACTGTTAGTGTCT	TTGTCCAAGGTCACACATGCAGTC	63.543	AGACACTAACAGTTTTGGGCAGGG	63.046	158	156	deletion	AC
scaffold1842	AGAGAGAGAGAGAGAGAG	AG(2*9)	1880850	18	CTAACCAACTGAGCCATCCAGGTGAACCCTCCCTTTTAAGATTTTATTTACTTATTTGAGATAC[AGAGAGAGAGAGAGAGAG]CAAGCAAGCAAGAGAGTGTGAGAGC	CTAACCAACTGAGCCATCCAGGTG	63.198	GCTCTCACACTCTCTTGCTTGCTT	63.349	107	103	deletion	AGAG
scaffold1842	ATATATATATATATATAT	AT(2*9)	1859469	18	TGAGACAGGAAAATGTTTTAACTTGCCATGTTACCAAATTTTGTAAAATTGTAGCTAGAGTAGTAAATCACTCTATATATACACACAGATACATGTATTTTTCATACATTTGCTTC[ATATATATATATATATAT]AATTTCATCCTCCTCAGAACCCTCCA	TGAGACAGGAAAATGTTTTAACTTGCCA	62.147	TGGAGGGTTCTGAGGAGGATGAAA	62.87	160	158	deletion	AT
scaffold1842	TCTCTCTCTCTCTCTCTC	TC(2*9)	1726335	18	AGTCAGACTATGGCTGGATGTGGAAAATCGGGGACTGGAGCAGCTGGCGCA[TCTCTCTCTCTCTCTCTC]CCTTCACATAGTTTTATGGTCTTTCCATGTGGTCTGTTTAGGCTTCTTCACGG	AGTCAGACTATGGCTGGATGTGGA	62.965	CCGTGAAGAAGCCTAAACAGACCA	62.833	122	118	deletion	TCTC
scaffold1842	ATATATATATATATATAT	AT(2*9)	1614547	18	AACCTAACTGACACGCTTTCTGGGGTCGAAGATCCAAGTATGCCTGTTCTAGACAAAAATCAAAATGACCTAGGCACATCCAGACAAAAATGTTAATTTCC[ATATATATATATATATAT]AAATAACACCTCCAGGTTACGCGGAGAGGAATAA	AACCTAACTGACACGCTTTCTGGG	63.071	TTATTCCTCTCCGCGTAACCTGGA	63.229	153	151	deletion	AT
scaffold1842	CTCTCTCTCTCTCTCT	CT(2*8)	164743	16	GTAGTCTGCTTCTCCCTCTCCCTCTGCCCCTCACCCCTGCTCATG[CTCTCTCTCTCTCTCT]CGCTCGCTCTCACTGTCTCTTTCAA	GTAGTCTGCTTCTCCCTCTCCCTC	63.28	TTGAAAGAGACAGTGAGAGCGAGC	62.857	86	82	deletion	CTCT
scaffold1842	GAGAGAGAGAGAGAGA	GA(2*8)	1157043	16	TGCAGACCCTACCATTTTTGCCTTGCTACCTCCTATTCACTGGACCTCAACTGTCTCTACTTTTTTTTTCCTCCTAAAGATTTTAATTATTT[GAGAGAGAGAGAGAGA]ACAAGCACGAGTGGGGGAGGGCAGAGGGAGAGGGAGAAGCAGACTC	TGCAGACCCTACCATTTTTGCCTT	63.076	GAGTCTGCTTCTCCCTCTCCCTC	63.388	154	160	insertion	TGAGAG
scaffold1842	ACACACACACACACAC	AC(2*8)	1776373	16	TCCCTGGTGTTTGGGCTTTAGAAAAAAAAATCTAAATTTTGCTCTAAGTATTTTTTCCAGATGGTTTTGAATTATGTGAATATATGGTCAAAATGTAGTGT[ACACACACACACACAC]GTATATATAATGGAATATTATTCAGCCTTAAGAAGGAAGGAAATTTTCAAACATGGATAAACCCTGAAGACACGCTAAGGGAAACA	TCCCTGGTGTTTGGGCTTTAGAAA	62.478	TGTTTCCCTTAGCGTGTCTTCAGG	62.833	203	201	deletion	AC
scaffold1807	TCTCTCTCTCTCTCTCTCTCTCTCTC	TC(2*13)	736096	26	TGAATTGGACTCCCTCCTCAGCAGGGGAGCCTGCTTCTCCCTCTCCCTTTGCCCCCTCTCCCCCGACTCTTGT[TCTCTCTCTCTCTCTCTCTCTCTCTC]AAATAAAAAAAAAAATTTCCAGATGGTCTTAGTTTCGGTATCTCTTCTTGCCCCA	TGAATTGGACTCCCTCCTCAGCA	63.261	TGGGGCAAGAAGAGATACCGAAAC	62.67	154	152	deletion	TC
scaffold1807	ACACACACACACACACACAC	AC(2*10)	1836696	20	TGCTTTGATTATTCTGGGTCTTTATCCTTTAAACATATTTTAGAATTATTCTAAATTT[ACACACACACACACACACAC]TGCACAATACAGCTGTGATTTTGATTCGGGGAT	TGCTTTGATTATTCTGGGTCTTTATCCT	60.801	ATCCCCGAATCAAAATCACAGCTG	61.702	111	117	insertion	TACACA
scaffold2168	GTGTGTGTGTGTGTGTGTGT	GT(2*10)	164499	20	CACAGGTCTGTATTGAAGGGTCAGTCAAATGAAAAAGTCATTAATGCCTCTGGA[GTGTGTGTGTGTGTGTGTGT]TTCTGTTAAGCAGTGGTGGGGACCCGAGAAGAAAGCTTTACGT	CACAGGTCTGTATTGAAGGGTCAGT	62.259	ACGTAAAGCTTTCTTCTCGGGTCC	62.876	117	123	insertion	AGTGTG
scaffold2168	TGTGTGTGTGTG	TG(2*6)	325810	12	TTCCTTGGTGGTTAGCTTTGGGACAGATCACCACAA[TGTGTGTGTGTG]GGTTCGGGGACTACCGGAAGATGCTGTAAGTCAGTTTTTATGACATGTGACTTGGTCTCTGTCCC	TTCCTTGGTGGTTAGCTTTGGGAC	63.056	GGGACAGAGACCAAGTCACATGTC	62.886	113	111	deletion	TG
scaffold137	AGAGAGAGAGAGAGAGAGAGAG	AG(2*11)	1838787	22	GACAGGTTAGGGGAGCTTTTGGACAATATCAAGAGAACATTTACCTAATAGGTGTCCCAGGA[AGAGAGAGAGAGAGAGAGAGAG]GGATGGAGAGAGAGGCAGAAAGGGGCAGAAAACTTA	GACAGGTTAGGGGAGCTTTTGGAC	63.149	TAAGTTTTCTGCCCCTTTCTGCCT	62.534	120	116	deletion	AGAG
scaffold137	TGTGTGTGTGTGTGTGTGTG	TG(2*10)	1138495	20	ATGGTCTTTTCATCAACAAGCCCATTACCTT[TGTGTGTGTGTGTGTGTGTG]TTTGTGTGTTTGTGTGTGAATAGCAAGTA	ATGGTCTTTTCATCAACAAGCCCA	61.24	TACTTGCTATTCACACACAAACACACA	61.751	80	78	deletion	TG
scaffold137	CTCTCTCTCTCTCTCT	CT(2*8)	1631131	16	TCTCTCATTCTGCCTCTTCCCCTGCTCAGG[CTCTCTCTCTCTCTCT]CAAATAAATTTTAAAAACGCTTTAAATAAATAAATAATATTTTTAAAGAAAACATAATAGCTGCCTTAAAAGTCATAAACTTTTTCAGCAAAATGGAGGTATTATAGGGAGA	TCTCTCATTCTGCCTCTTCCCCT	62.507	TCTCCCTATAATACCTCCATTTTGCTGA	61.549	158	156	deletion	CT
scaffold137	ATATATATATATAT	AT(2*7)	45474	14	ACCCCAGGATTATCAACTATGGCCAAATTATGGAAACAACCCAAATGTTGATTGACCAATGATTGGATAAAGAAGAGATG[ATATATATATATAT]GCAATAGTATATTACTCACCCATAAAAAAGAATGAAATCTTGCCATTTGCAATGACGTAGATGGA	ACCCCAGGATTATCAACTATGGCC	62.049	TCCATCTACGTCATTGCAAATGGC	61.985	159	157	deletion	AT
scaffold947	GAGAGAGAGAGAGAGAGAGAGAGA	GA(2*12)	2087727	24	ACAGCATGGTGACTACAATTAACAGGACTGTATTATATAATTGAAAACTTTTTTCTTTTTTTAAAAGATTTTATGTATTTATGT[GAGAGAGAGAGAGAGAGAGAGAGA]AGAGAGCACGAATGGGGGGTGGGAGAGCAGAGGGAGAGGGAGATGCAGATTC	ACAGCATGGTGACTACAATTAACAGGA	62.587	GAATCTGCATCTCCCTCTCCCTCT	63.083	160	158	deletion	GA
scaffold947	TGTGTGTGTGTGTGTGTGTG	TG(2*10)	2112936	20	AGAAAAACCAGTTTGGCAGGATGTTTGTATATATGCACATAGAGTCAATT[TGTGTGTGTGTGTGTGTGTG]TAAAAGCATACCTGTAATCCTATATTTTTCAGTGATGTGTATGAACCACAGAAAACCCA	AGAAAAACCAGTTTGGCAGGATGT	61.423	TGGGTTTTCTGTGGTTCATACACA	60.629	129	135	insertion	TTGTGT
scaffold947	AGAGAGAGAGAGAGAG	AG(2*8)	1363406	16	AGGCAGGAATGCATTAATACAGGGTTGGTTTGGGACAAAGAATTAATGAGCCATGGGTTTTTGTTTTGTTTTGTTTTCTTAAGATTTCGTTTATTTGAC[AGAGAGAGAGAGAGAG]CACAAGCAGGGGAAGCAGCAGGCAGAGGGAAAGGGAGAAAC	AGGCAGGAATGCATTAATACAGGGT	62.411	GTTTCTCCCTTTCCCTCTGCCTG	63.008	156	154	deletion	AG
scaffold947	ATATATATATATATAT	AT(2*8)	1789267	16	AGATTTTAGGAGGGAGGGTGGGAAAAGGGGGCAAGAGGTTTATGGATACATAAATATATTCCTATGTATAAGTGCATTTATATCTTACACACACGTATACACACATATATGTATGTGTATATGTGTGTGTATGTATATATAC[ATATATATATATATAT]AAAACTTCATAGGTGATAAATACACGAACATTGTAAAATGAGATTTTACCATACTTAAGCTTCTGTTATCTGTTTTAAACCCTTTAAGTTTATTATGAGCGTCTTTCCTTGTCAAAATGT	AGATTTTAGGAGGGAGGGTGGGAA	62.651	ACATTTTGACAAGGAAAGACGCTCA	61.661	278	276	deletion	AT
scaffold947	ATATATATATATATAT	AT(2*8)	442661	16	CCCAAATAATGATGTGTTCAATAGGGGAAAACAATTTTGTTTCGGATTCATTCTTACTGGTATAAACTTCTAAGTTTAAGCTCAGAAGCTTAGAAGTCTTAACTTCC[ATATATATATATATAT]CCACACACTTTCATGAATTCCACATCCAGAACTCCCC	CCCAAATAATGATGTGTTCAATAGGGGA	61.535	GGGGAGTTCTGGATGTGGAATTCA	62.402	160	158	deletion	AT
scaffold947	GTGTGTGTGTGTGT	GT(2*7)	1949980	14	ATGTTGCTACCCCTAAGCACTTCCCTCAAGTCTATATAAAACTTCTGAAATTGCCATGAA[GTGTGTGTGTGTGT]TAAAATAGGCATTGCATAAAATTTACCATTGTAACCATTTCAAAGTGTACAATGCACTGCTGTTGAGT	ATGTTGCTACCCCTAAGCACTTCC	62.689	ACTCAACAGCAGTGCATTGTACAC	62.035	142	140	deletion	GT
scaffold947	ATATATATATATAT	AT(2*7)	301900	14	CAAGTATGGCTGGACTGGCAGTAGGGTCATATTTCATTAATATAAACATAAAA[ATATATATATATAT]AATAAACCCCTATTCTGGATGGGGAACAGAAAAGCCAGTCA	CAAGTATGGCTGGACTGGCAGTAG	63.006	TGACTGGCTTTTCTGTTCCCCATC	63.107	108	106	deletion	AT
scaffold947	AGAGAGAGAGAG	AG(2*6)	541826	12	CCTCATCCTCTACAAGTTAACCAACCTTTTGTTCTAAA[AGAGAGAGAGAG]AAAAAAAAAAAAGATTGTTAAGTTTACTGAGAAATAGGAAGGGAAATTTAAAAACATGCTTTTGTTTTTAATATTCTGGGCCAGAGGTCATAAGCTA	CCTCATCCTCTACAAGTTAACCAACCT	62.16	TAGCTTATGACCTCTGGCCCAGAA	62.974	147	145	deletion	AG
scaffold947	ACACACACACAC	AC(2*6)	560117	12	ACTGAATGACTCTCCTTTTGCCCTTACTCTTTAAGTTCATGACAAAATCACTTAATCTCATG[ACACACACACAC]ATTGATATATACACAAATACACACGTGTATATTCTGATGCTTGTCAAATTTGTATCTGTAGCTCGGACCACTTCC	ACTGAATGACTCTCCTTTTGCCCT	62.043	GGAAGTGGTCCGAGCTACAGATAC	62.28	149	147	deletion	AC
scaffold262	AGAAGAAGAAGA	AGA(3*4)	1453268	12	ACTTAAGAGACAGAGCCAAAATGGGGCTAAGAGGTAAATTTACAGCTATAAATGCTTACATTAAAAAACAAAAAAGATCTCAAGTCAATAATTTAACTTCAAAACATAAGGAACT[AGAAGAAGAAGA]ACAAGCTAAACTCAAAGCTAGCTGAGGGA	ACTTAAGAGACAGAGCCAAAATGGGG	62.939	TCCCTCAGCTAGCTTTGAGTTTAGC	62.591	156	153	deletion	AGA
scaffold262	ACACACACACACACACACACACACAC	AC(2*13)	1578117	26	CACTGTGAGGAAACTGTGCTACAAAACTGAAAAAATGATTCAGGAT[ACACACACACACACACACACACACAC]AAACCCTACTAGAATAAACCAGATCAGCA	CACTGTGAGGAAACTGTGCTACAA	61.216	TGCTGATCTGGTTTATTCTAGTAGGGT	61.299	101	99	deletion	AC
scaffold262	AGAGAGAGAGAGAGAGAGAGAG	AG(2*11)	1642802	22	GACCACACAAATCTCGGTGTACCTTGCTTAAGAATAAGAGACAACAGTTACAAACTGTTCGTCTTACTACTTTCCATGAAAATAA[AGAGAGAGAGAGAGAGAGAGAG]AATCATCATATAACAGTGTTAGGGGCATCAAGATCCC	GACCACACAAATCTCGGTGTACCT	62.596	GGGATCTTGATGCCCCTAACACTG	63.037	144	150	insertion	AAGAGA
scaffold564	AAATAAATAAATAAATAAAT	AAAT(4*5)	2299698	20	CTCTATCCATCTTCCTCTGCCCCTCCCCCTGCTTGTGCATGATCTTTCTCTCTC[AAATAAATAAATAAATAAAT]CTTTAAAAACACTATAGTTTGAAGTCATTTTTCTTTACCATGTTGACTATTTACTTCATTGTCTTCTTGCCTCCAGTGTTGCTA	CTCTATCCATCTTCCTCTGCCCCT	62.853	TAGCAACACTGGAGGCAAGAAGAC	62.839	158	154	deletion	AAAT
scaffold564	AGAGAGAGAGAGAG	AG(2*7)	2816626	14	GCACACTTCTATAGCATTCACGCGTGATAAATAGTCATCCCTTTCTCTTGCTGTATTATCATATGCACTCAAATACGTGGTGTGCCATGC[AGAGAGAGAGAGAG]AAATTGAGGCTTTAGGGCTACTGTTTGCT	GCACACTTCTATAGCATTCACGCG	62.566	AGCAAACAGTAGCCCTAAAGCCTC	62.915	133	131	deletion	AG
scaffold1074	GAGAGAGAGAGAGAGAGAGAGAGAGAGAGA	GA(2*15)	693469	30	CCAGGCGCCCCTTTAATATGTCTTTTGATCAATATTTTATACATATATAATTTACATATGGTGTGTGTGTGC[GAGAGAGAGAGAGAGAGAGAGAGAGAGAGA]AAGAACTGCAGGGCCAGATGTTTTCAT	CCAGGCGCCCCTTTAATATGTCTT	63.046	ATGAAAACATCTGGCCCTGCAGTT	63.371	129	123	deletion	GAGAGA
scaffold1074	TGTGTGTGTGTGTGTGTGTGTGTGTGTGTG	TG(2*15)	819830	30	CGCCTGACCATCCAACATCTGAATTATGCAATTAAACAGCATGTGTGTA[TGTGTGTGTGTGTGTGTGTGTGTGTGTGTG]GTCTGAAGCAAGGAGACAAACCTGCTAAACAAAAACCCAAGCCTCCCTTATTTTTGCTTTTCAGAGCATTGCGTGATGT	CGCCTGACCATCCAACATCTGAAT	63.259	ACATCACGCAATGCTCTGAAAAGC	62.901	158	152	deletion	TGTGTG
scaffold1074	CTCTCTCTCTCTCTCTCTCT	CT(2*10)	888632	20	GCTCAGCAAGGAGTCTGCTTCTCCCTCTGCCTCTCCCCCACCGCTCAGG[CTCTCTCTCTCTCTCTCTCT]AGTAAATAAATAAAATCTTAAAAAAAAAAAAGAGCTACGAAGGGAGAAAACCGATGT	GCTCAGCAAGGAGTCTGCTTCTC	63.316	ACATCGGTTTTCTCCCTTCGTAGC	62.936	126	124	deletion	CT
scaffold1074	AGAGAGAGAGAGAGAGAG	AG(2*9)	2783375	18	AGGGCTTTGCTCTTTCCAGTGATCGAGAGGCATTTCTGGACACTTTTTCAAAAAAATTTTTATTTATTTATTTGTC[AGAGAGAGAGAGAGAGAG]CACGAGAGCACAAGACGGGGAGAAGCAGGTTC	AGGGCTTTGCTCTTTCCAGTGATC	63.16	GAACCTGCTTCTCCCCGTCTTG	63.128	126	124	deletion	AG
scaffold1074	CACACACACACACACACA	CA(2*9)	1609117	18	TGGCCACATGGGAATTATTTCAAGATTTAAAAGATGGTTTAATATCAAGAAGTCAGTTAACTAAATTCACGACATTAATTGGTCTAAGGGAAAG[CACACACACACACACACA]GTCTTCCTTACCCACTGAAAAGGCA	TGGCCACATGGGAATTATTTCAAGA	61.048	TGCCTTTTCAGTGGGTAAGGAAGA	61.983	137	135	deletion	CA
scaffold1074	TCTCTCTCTCTCTCTCTC	TC(2*9)	142080	18	GAGTCTGCTTCTTCCTCTCCCTCTGCCCCTCCCTGCTGCTTGTTCAT[TCTCTCTCTCTCTCTCTC]CACCAAATAAATAAAATTTAAAAAAAAAAATGAACAGAGGACCTGAATAAATAATTTTCCAAAGACATGCAGATGACCAAGA	GAGTCTGCTTCTTCCTCTCCCTCT	62.944	TCTTGGTCATCTGCATGTCTTTGGA	62.5	147	143	deletion	TCTC
scaffold1074	TCTCTCTCTCTCTCTC	TC(2*8)	3066426	16	ACCTTCCCTCCTCCTCTTCTCTTCCTTTGCATTTTCAAGAATGCCCTGATCCTAAAGGG[TCTCTCTCTCTCTCTC]TTTTGCAAGCCTCAGATATTTTAAGGATTCCTTAACTTGATAGTGGTGTTGAAGATTGAAATCCTGTATGCTGCTTGTGATCTGT	ACCTTCCCTCCTCCTCTTCTCTTC	62.667	ACAGATCACAAGCAGCATACAGGA	62.141	160	158	deletion	TC
scaffold1074	AGAGAGAGAGAGAGAG	AG(2*8)	1209076	16	AAGGTATGAAGTTTAGGTCAAGGTTCATTTTTTTTTTTTTCTTTTGTTAATTGTGTAAATCCTTTTTTAAATTTATTTTTTATTTTTTTAAGATTTTACTTATTTATTGTC[AGAGAGAGAGAGAGAG]TACAAGCAGCGGGAGCAGCAGGCAGAGGGAGAAGCAGGCTCCCCACTGAACAGGGAGACCAATGCGGGACTCCCAGGACCCCAGGATCTTGACCTGAGCTGAAGGAAGA	AAGGTATGAAGTTTAGGTCAAGGTTCA	60.421	TCTTCCTTCAGCTCAGGTCAAGAT	61.305	236	230	deletion	AGAGAG
scaffold1074	TATATATATATA	TA(2*6)	2840779	12	CTCTTACACTGAAGGGTTGTGGGGGCAAATTCACCCTCAT[TATATATATATA]TTTAAATATACTCTCTTATGGTGTTTTTGGATTATCTTGTGTTCTTTAGTCTTACTTCTTCGAAATTCTTGGAGAGGCCA	CTCTTACACTGAAGGGTTGTGGGG	62.853	TGGCCTCTCCAAGAATTTCGAAGA	62.086	132	130	deletion	TA
scaffold3423	TCTCTCTCTCTC	TC(2*6)	12659	12	ACAGACCAAAATGTGCACAGAATCCTGTGTACTGCTTTATTCTGCTCACTTGTCTGATTTTAT[TCTCTCTCTCTC]TTTTTTATTTTCCACAGTTTTGGGTCTTGTCTGATTTGTTTAGCATACATTTCCCTGGGGTTGTT	ACAGACCAAAATGTGCACAGAATCC	62.236	AACAACCCCAGGGAAATGTATGCT	62.609	140	138	deletion	TC
scaffold3452	ACACACACACACACACAC	AC(2*9)	135895	18	CCAGCTTGAAAACAACTTCACACTTTGTCTAGTTATGTACCAATTGCCCA[ACACACACACACACACAC]AGAATTTATTTTTCCAAGTGGATATCTAAACCTACAGCCTTCAAGTGATTTACACTTACTTTCCCATACTCAATCTGTTACATGTGCTGTGA	CCAGCTTGAAAACAACTTCACACT	60.381	TCACAGCACATGTAACAGATTGAGT	60.743	160	166	insertion	AACACA
scaffold3452	AGAGAGAGAGAGAG	AG(2*7)	77663	14	AGTCTGAGGAGTCATAAGGGGTGGAAGA[AGAGAGAGAGAGAG]CAAGGATAACACACATTTCTGTTTTGCCCAACTTGACAGGTTACAATGTTGTTTTTTGAAATAGAAACAGTGGAAGAAGACGTGGGT	AGTCTGAGGAGTCATAAGGGGTGG	62.967	ACCCACGTCTTCTTCCACTGTTTC	63.011	129	127	deletion	AG
scaffold915	GTGTGTGTGTGTGTGTGTGTGTGTGTGTGT	GT(2*15)	142037	30	TATGCAGTAAGGGCTCATGTGGAGAGGTAGAGGGGAAGATCAC[GTGTGTGTGTGTGTGTGTGTGTGTGTGTGT]ATGTGTGATTGTGAACTTGTGGGTT	TATGCAGTAAGGGCTCATGTGGAG	62.259	AACCCACAAGTTCACAATCACACA	61.352	98	94	deletion	GTGT
scaffold1962	ACACACACACACACACAC	AC(2*9)	537934	18	GGGGCCAATTTCTCTCCTTCCATTCTGTCTATCCAAGGCATTAAGACTTTGTTCTTCACGCGGGGACTACGGGATCTTTGATGCTGGTTATTACAACCAT[ACACACACACACACACAC]GTGTGCGCGCACACACACGTGCGCACCAAGAATGATAGAA	GGGGCCAATTTCTCTCCTTCCATT	62.965	TTCTATCATTCTTGGTGCGCACGT	63.169	158	156	deletion	AC
scaffold1962	TGTGTGTGTGTG	TG(2*6)	1081837	12	CAGCCTGCACTGAGATTCTGGATTTACTGTGCATATGGGGTA[TGTGTGTGTGTG]TATATGTTAGAGAGTCCCGGGTCTTATCAGATGAGAGGT	CAGCCTGCACTGAGATTCTGGATT	62.972	ACCTCTCATCTGATAAGACCCGGG	63.07	93	91	deletion	TG
scaffold525	AGAGAGAGAGAGAGAGAGAGAGAG	AG(2*12)	534405	24	GGAGAAAGACCTCCCCTAGTAGGTTAGATAATTCCTTTTAAGGACTTTTTTAAAGTCCTATTTTTATATAATTTTACACTATAGTATAAAGGTTTAAAAGACAAAAACTGGAATTATTTTCTTTCTTTTTTTTTTCTTGAC[AGAGAGAGAGAGAGAGAGAGAGAG]CACAAGCAGGGGGAGCAGCAAGCAGAGGGAGAAACAGGCTC	GGAGAAAGACCTCCCCTAGTAGGTT	62.597	GAGCCTGTTTCTCCCTCTGCTTG	63.286	206	204	deletion	AG
scaffold525	GTGTGTGTGTGTGTGTGT	GT(2*9)	110304	18	AGCGTTTGCCACTACTTAGGATGGGCTCATCCTCTGTGACCGGGGCATCTTCAGATCCTCTTGA[GTGTGTGTGTGTGTGTGT]TGTTGTCAGGGCTGTCCCTGTAGTTTCCCAAAA	AGCGTTTGCCACTACTTAGGATGG	62.955	TTTTGGGAAACTACAGGGACAGCC	63.056	115	109	deletion	GTGTGT
scaffold525	AGAGAGAGAGAGAGAG	AG(2*8)	90819	16	CTGCCCCACCTCCCTCAAATAAATAAATCTTTTTTTTCTTAGAGATTTTAATTATTTATTTGTC[AGAGAGAGAGAGAGAG]CACAAGCAGGGGGAGCAGCAGGCAGAGGGAGAAGCAGGCTCCTCGCTGAGTTAAGATCCTAATGTGGGGCTCGATCC	CTGCCCCACCTCCCTCAAATAAAT	62.721	GGATCGAGCCCCACATTAGGATCT	63.671	157	153	deletion	AGAG
scaffold2792	GTGTGTGTGTGTGTGTGTGT	GT(2*10)	187277	20	TTGTAATAACTTCTGATCCATGGTCCTAATAAAGAGAAATTCTACATAAATATATAGGTTCA[GTGTGTGTGTGTGTGTGTGT]ACAGCCAGTCAGGCTTTCAATTAAAATAAGCTGTGTTTGCCTCAGC	TTGTAATAACTTCTGATCCATGGTCCT	60.092	GCTGAGGCAAACACAGCTTATTTT	60.797	128	134	insertion	AGTGTG
scaffold2792	GAGAGAGAGAGAGAGAGAGA	GA(2*10)	233312	20	CCCAAATGCCACCTCTTCTCAGAAGCCTTCCTTGACTACCCTTGTCATTCTCTGTACTCCTGCCCCCCCCTTTAAGATTTTATGTATTTATTTATTT[GAGAGAGAGAGAGAGAGAGA]GCAAATGAGCAGGGAAGGGGCAGATGGAGAGGGAGAAAGAGA	CCCAAATGCCACCTCTTCTCAGAA	62.872	TCTCTTTCTCCCTCTCCATCTGCC	63.256	159	153	deletion	GAGAGA
scaffold2224	AAACAAAACAAAACAAAACA	AAACA(5*4)	160586	20	TTTGGAGAGGCGGAAAGAGCTTTTATGAAACTCCATTCAGTGAGGAGCTAATGTAAACATGATGACTGTGGTTGATAACATTGTGTTGTAGAATT[AAACAAAACAAAACAAAACA]CCTCGCTCAGTTCTGCTGACTATCACCTCCTCGCAGCAAAA	TTTGGAGAGGCGGAAAGAGCTTTT	63.046	TTTTGCTGCGAGGAGGTGATAGTC	62.94	156	151	deletion	AAACA
scaffold2224	ACACACACACACACACACACACACACACAC	AC(2*15)	298165	30	GGGCCAAAAACCTGTTGAAACAATGAGAAAAAGACATTAAAAGGCA[ACACACACACACACACACACACACACACAC]GGACATTAAGAATATACAAAAATATTCAAACTTACTTGTAATTAGAGAAATACATATTAAAACAGCACTGAGATACCATTTCCA	GGGCCAAAAACCTGTTGAAACAAT	61.166	TGGAAATGGTATCTCAGTGCTGTT	60.263	160	158	deletion	AC
scaffold2224	TATATATATATATATATA	TA(2*9)	199651	18	CCCTTATGTCTCACAGGAGGCTGTGAAATTTAACTAGAAGACATTTATGATCTCCAGTGAAAGGTACTCATTAAGTATAATTGTTATCATTACCTGAATCTATTTTACTTTCCTCGT[TATATATATATATATATA]TCCATATGGCTTGATGTGGTCCACA	CCCTTATGTCTCACAGGAGGCTGT	63.733	TGTGGACCACATCAAGCCATATGG	62.988	160	158	deletion	TA
[truncated: 3,477 more rows]
