# Supplementary material for: IDSSR: An Efficient Pipeline for Identifying Polymorphic Microsatellites from a Single Genome Sequence
Source: Int J Mol Sci. 2019 Jul 16;20(14):3497. doi: 10.3390/ijms20143497 (PMC6678329; doi:10.3390/ijms20143497)
Supplement: Supplementary file 1 [file ijms-20-03497-s001.zip › Table S3.xlsx]

## Sheet: Table S3
Chr/Scaffold_ID	SSR	Repeat_motif(repeat_unit*repeat_numbers)	SSR_start	SSR_length	Product_sequence	Forward_primer	Forward_tm	Reverse_primer	Reverse_tm	Product_len	Product_len	INDEL_Type	INDEL_Allele
11	TGATATGATATGATATGATATGATATGATATGATATGATA	TGATA(5*8)	17708185	40	GTCGTGGTTAGAAGAGACAGGCAGGAACTCAGGTGGAAGGGCCATGGTGCTATCCC[TGATATGATATGATATGATATGATATGATATGATATGATA]CAGTATGATAGAAAATGATAGGATAGAATGGGATGGAATGAAGAGAAGAGAAGAG	GTCGTGGTTAGAAGAGACAGGCAG	62.912	CTCTTCTCTTCTCTTCATTCCATCCCA	61.996	151	125	deletion	CTGATATGATATGATATGATATGATA
11	ATTTTATTTTATTTTATTTTATTTTATTTTATTTT	ATTTT(5*7)	17417372	35	ACTGCCTTCCAATATTTCTTTGGAACAAAAAAGGCC[ATTTTATTTTATTTTATTTTATTTTATTTTATTTT]ATTATTTTTTTAACTGATTTTTTTGGCTAAAATTTAGATTTCTGCTAAGATGATTTAGTTACTGGATGCTGTCAGAAAGGAGCAGTTGA	ACTGCCTTCCAATATTTCTTTGGAACA	61.618	TCAACTGCTCCTTTCTGACAGCAT	62.561	160	126	deletion	CATTTTATTTTATTTTATTTTATTTTATTTTATT
11	TTTTGTTTTGTTTTGTTTTGTTTTG	TTTTG(5*5)	18578749	25	TAGAGTACTTCGCGTCTGTCCTGCAA[TTTTGTTTTGTTTTGTTTTGTTTTG]TTTCAGATTTAAAAAGAAAAAAAGAAAAAGAAAAAAAGAGGCTTTATTCTGTTAATATGTACCTTTACGATTCTTTGTATTGTATAAAAATATTGTAGGTAATTTACCTTGGGTGCAATGTGTTATGTCA	TAGAGTACTTCGCGTCTGTCCTGC	63.965	TGACATAACACATTGCACCCAAGGT	63.2	181	157	deletion	ATTTTGTTTTGTTTTGTTTTGTTT
11	AAGGGAAGGGAAGGGAAGGG	AAGGG(5*4)	4031482	20	GCTGTATGTATTTCTGGAGGGGCCCAGCTGTGAGATCAGCCCAGCAGGA[AAGGGAAGGGAAGGGAAGGG]AATCGTCCAGCACAGACCCACAGGGCACCATGTGCCCTTCTAGCAAGGCTGGATGTCTGCAGTTTGGGAACA	GCTGTATGTATTTCTGGAGGGGCC	63.093	TGTTCCCAAACTGCAGACATCCAG	63.329	141	123	deletion	AAAGGGAAGGGAAGGGAA
11	ATTTATTTATTTATTTATTTATTTATTTATTTATTTATTTATTTATTT	ATTT(4*12)	19358040	48	TGTTTGAAAACAAGCCTTGGTGC[ATTTATTTATTTATTTATTTATTTATTTATTTATTTATTTATTTATTT]ATGCGGTTCCTCTGCTCCCATGCACTGTGGCTGCACCTAAAGTCTCAT	TGTTTGAAAACAAGCCTTGGTGCA	62.605	ATGAGACTTTAGGTGCAGCCACAG	62.905	119	84	deletion	CATTTATTTATTTATTTATTTATTTATTTATTTAT
11	TTTATTTATTTATTTATTTATTTATTTA	TTTA(4*7)	5400208	28	AGGATCATTTCTGGAGCTGTGCTGAGATCTGTCAC[TTTATTTATTTATTTATTTATTTATTTA]TAGCAAGTTTCTCGAAAACAGCCTCAGGC	AGGATCATTTCTGGAGCTGTGCTG	62.972	GCCTGAGGCTGTTTTCGAGAAACT	63.589	92	70	deletion	CTTTATTTATTTATTTATTTAT
11	TAAATAAATAAATAAATAAATAAA	TAAA(4*6)	7233372	24	CCACCGAGAAACTGGAATGTGGAATAAGAATTCCCAGTCATCAACTATGTCCTATGAAGAGTT[TAAATAAATAAATAAATAAATAAA]TGGAATAAAGTAGGATAAAGCAGAGAAAGGGTGCTATTCGGTACCTCCTGTGCTGCCTGATGAGAATT	CCACCGAGAAACTGGAATGTGGAA	63.085	AATTCTCATCAGGCAGCACAGGAG	62.972	155	137	deletion	TTAAATAAATAAATAAAT
11	TTATTTATTTATTTATTTAT	TTAT(4*5)	12596744	20	ATAGATTGGTAGAGTGGCTGACCTGGCAAGAAAGACTTTAGATAGTGAAGTATAAAGATTCTTTAAAGGATTCTAAATTCC[TTATTTATTTATTTATTTAT]TTAAATCAAAATAGCTCTGAAATCCATTAACTTCCTTTTT	ATAGATTGGTAGAGTGGCTGACCT	60.635	AAAAAGGAAGTTAATGGATTTCAGAGCT	60.009	141	125	deletion	CTTATTTATTTATTTA
11	GGAAGGAAGGAAGGAAGGAA	GGAA(4*5)	14829667	20	AGGGGAGGAAGGAAGGGAAAGAAAGGAAGT[GGAAGGAAGGAAGGAAGGAA]GAGGAAGGACAAGAGAAAAAAAACTGAGTTGGGCCCCCAGTGTACAGCAGTCCCACGTATGGAAGCTGGCCATGAAAGCAT	AGGGGAGGAAGGAAGGGAAAGAAA	63.086	ATGCTTTCATGGCCAGCTTCCATA	63.01	131	117	deletion	TGGAAGGAAGGAAG
11	ACAGACAGACAGACAGACAG	ACAG(4*5)	12372084	20	ACTTCAGCATTCCACCAGAGAAGTCTGGTTTTCAT[ACAGACAGACAGACAGACAG]CATGATAAACAAAGCAATGTTAAAACAAGCAGAGCAGGCACAGTTAT	ACTTCAGCATTCCACCAGAGAAGTC	62.768	ATAACTGTGCCTGCTCTGCTTGTT	63.098	102	85	deletion	TACAGACAGACAGACAG
11	TAAATAAATAAATAAA	TAAA(4*4)	17128232	16	TGCAGTTCTGAGCCCAGTTTTACTTTTCCAGACAGTAACTTTTTGGGTTACTTGATTGTAACTATAAAAAAAGTCAATATTTAG[TAAATAAATAAATAAA]TGTGGTTGTAACTCATGGTTTTCTCTCCATGTTTTCTTCAGGATCTTTACAGAACCCGGT	TGCAGTTCTGAGCCCAGTTTTACT	62.508	ACCGGGTTCTGTAAAGATCCTGAA	61.548	160	146	deletion	GTAAATAAATAAAT
11	TTTGTTTGTTTGTTTG	TTTG(4*4)	11355648	16	TCTCGTTTGTTTTTACAAGGTGGCTTTTTTTGTTGGTTT[TTTGTTTGTTTGTTTG]TTTTTTTCATCATTCAGCAACAATTCATGACTATGGGGAGGGC	TCTCGTTTGTTTTTACAAGGTGGCT	61.607	GCCCTCCCCATAGTCATGAATTGT	62.526	98	102	insertion	TTTG
11	ATGATGATGATGATGATGATGATG	ATG(3*8)	14098239	24	AGGAAACAGATGGTGTGGTCTTGAGTATAGC[ATGATGATGATGATGATGATGATG]ACATCCTTCCTTGTTGCTTACTCAGAGGAATCAGCTGGG	AGGAAACAGATGGTGTGGTCTTGA	61.977	CCCAGCTGATTCCTCTGAGTAAGC	62.776	94	106	insertion	ATGATGGTGATG
11	TGATGATGATGA	TGA(3*4)	15970389	12	ATGTGTTTTCAGTGTCTGCTGCCTCCCTCTGTGTTAG[TGATGATGATGA]CTTAGAGACACTTCAAGTCTCTCTGTCCTTGGATTCTTTCAGGAAGCGACACTGGGATTGGACACGCGCTGGCCAAATACCTGGATAACT	ATGTGTTTTCAGTGTCTGCTGCCT	63.275	AGTTATCCAGGTATTTGGCCAGCG	63.031	139	129	deletion	GTGATGATGA
11	TTGTTGTTGTTG	TTG(3*4)	5526689	12	AGTAGCCAAGGTGTTGCTGCTTAAAAACTAATGTATGTTGTAGTTTTTTT[TTGTTGTTGTTG]TTTTTTTTAGTGATTTTCAGTGGAGGAAAAAAGAGAAACACGATAGTGACTCTTGATGAGTCATATTTGGGAAAGCAGCA	AGTAGCCAAGGTGTTGCTGCTTAA	62.805	TGCTGCTTTCCCAAATATGACTCATCA	63.126	142	133	deletion	TTTGTTGTT
11	GCTGCTGCTGCT	GCT(3*4)	10380037	12	GGCAGTTTGTGACACTCAGTGCTACTGTAACACAGCAACC[GCTGCTGCTGCT]GCAGCTACTACCAATAAAACAGATTTGTTAATGTTGTGATTGTGATCATCTGCTTAGGAAGGTGCATTAAAGCTCGTGGTAGGCTCT	GGCAGTTTGTGACACTCAGTGCTA	63.291	AGAGCCTACCACGAGCTTTAATGC	63.002	139	127	deletion	CGCTGCTGCTGC
11	AAGAAGAAGAAG	AAG(3*4)	14543637	12	AGAAAGTGCAAAAGTCAAATTGGTTACAATTTGCTCATCATTTAATGAATTTAAGAAAAAA[AAGAAGAAGAAG]AAAAATGGTTTCTTTAAATTCATTGCTTTTGTTTGAGATAATTTTCTCTGTCTGGAAGGAGGAAAGCTCAGGGGACAGGAGATT	AGAAAGTGCAAAAGTCAAATTGGTTACA	60.998	AATCTCCTGTCCCCTGAGCTTTC	61.962	157	145	deletion	AAAGAAGAAGAA
11	GTGGTGGTGGTG	GTG(3*4)	12186823	12	TTTCATGCTGACCAATTCCCAGA[GTGGTGGTGGTG]AATTGAATTGAATTTTCAAAGAATTCAATTCTTTTTTTCACCCAAAATTTTGTATCTAATTTTGTAACTAAATTACCAATGTTTGCTTACAAAGGGCT	TTTCATGCTGACCAATTCCCAGAG	61.351	AGCCCTTTGTAAGCAAACATTGGT	61.724	133	123	deletion	AGTGGTGGTG
11	AATAATAATAAT	AAT(3*4)	9157956	12	ACTCCTGTCCTGAAGAGTCCAAGTTGAAGTGCGTGCCAGGAA[AATAATAATAAT]AAAAAAAGAATATGTCCTTTTATTGAGAAACAACCCAGCCATTGTTACTTGTTGCTG	ACTCCTGTCCTGAAGAGTCCAAGT	62.785	CAGCAACAAGTAACAATGGCTGGG	62.869	111	99	deletion	AAATAATAATAA
11	TCTTCTTCTTCT	TCT(3*4)	16591804	12	GATGTGGTTCAGGCAGATACCAGGGGGAAGTGTTAGCAGAAG[TCTTCTTCTTCT]TCAAGAGAAGTCATCCTCCCAAGCACTG	GATGTGGTTCAGGCAGATACCAGG	63.022	CAGTGCTTGGGAGGATGACTTCTC	62.952	82	70	deletion	GTCTTCTTCTTC
11	TTGTTGTTGTTG	TTG(3*4)	10159590	12	ACTGAAACTTGAACTTGCCTAGTCTCATGTTAACTAGATGTTGTAAAAGCCAAATATACAGAACT[TTGTTGTTGTTG]TTCTTACATACTTTTATTTTGCACAAGGATGAAGAGGATGAATACCAGCCAGAAAATGTGACGTTTGCA	ACTGAAACTTGAACTTGCCTAGTCTCA	62.471	TGCAAACGTCACATTTTCTGGCTG	63.022	146	134	deletion	TTTGTTGTTGTT
11	CTCCTCCTCCTC	CTC(3*4)	1921586	12	TATGGGAAGCGATTGGAAAGGCTTGCCCAGCATGAGAGCTGGCTCTG[CTCCTCCTCCTC]CTACAGCAGGACCAGGAGGAGAGGAGCAGCAGAGGCAGCGCGCAGCTTCCAGCTCCTTCCCCAACCTCAGCTGCCCTCCAGCCACTTTTCCAGTAG	TATGGGAAGCGATTGGAAAGGCTT	62.701	CTACTGGAAAAGTGGCTGGAGGG	62.758	155	143	deletion	GCTCCTCCTCCT
11	ACACACACACACACACACAC	AC(2*10)	6164178	20	CTTTTCCAGTCCAAGTCCGTAGCAAATTACAAATTACTTACATGCTGTGGTGAGGGAG[ACACACACACACACACACAC]AAAGGGTAGAAACAGCTGCTGTTGGCTCTGTAGTTTTGTTTCGAGTGATTCCTAAACTCGGCCAACAAATGCAGTTC	CTTTTCCAGTCCAAGTCCGTAGCA	62.833	GAACTGCATTTGTTGGCCGAGTTT	63.039	155	161	insertion	GACACA
11	ACACACACACACACACAC	AC(2*9)	16040533	18	ACAGTTTTAGGTCCTGTTAGGGGGATATATATAT[ACACACACACACACACAC]GAGAACAGATAGCTTTTGATTTATGTATCACCCTTCTATAATACATACATTTGTAATAACATAATGAAATTTTTGAACAAAAGTTCTTTTACAGCAGAATAATCTTTAACTGGTGTGAAATGCCTCACTGGGACTGTGTCAGGTTTT	ACAGTTTTAGGTCCTGTTAGGGGGA	62.97	AAAACCTGACACAGTCCCAGTGAG	62.736	199	207	insertion	TACACACA
11	ATATATATATATATATAT	AT(2*9)	12692223	18	AAGCCTTTTCCACCTCACCAAAAAAAAAAAA[ATATATATATATATATAT]CTTTTATAACCCCTTTTAAAAAGTGTAATTAGTTACCTTTCAGAGTTGCCCTAAAGAAACAACAGATGCT	AAGCCTTTTCCACCTCACCAAAAA	61.609	AGCATCTGTTGTTTCTTTAGGGCA	60.992	119	117	deletion	AT
11	ATATATATATATATATAT	AT(2*9)	12692223	18	AAGCCTTTTCCACCTCACCAAAAAAAAAAAA[ATATATATATATATATAT]CTTTTATAACCCCTTTTAAAAAGTGTAATTAGTTACCTTTCAGAGTTGCCCTAAAGAAACAACAGATGCT	AAGCCTTTTCCACCTCACCAAAAA	61.609	AGCATCTGTTGTTTCTTTAGGGCA	60.992	119	117	deletion	AT
11	ATATATATATATATAT	AT(2*8)	9743257	16	CCTCCAACCATTTTTCGAAAATTGGCATAACCAATTGATAAAAATCATCATTTCAGCATAGTG[ATATATATATATATAT]ACACGTATGTATGTTTGTATAAATGTTTTAAAACTGAAAACAAATCATTCATTTGCAGTTCATAGACTTTGCAAAGAAGT	CCTCCAACCATTTTTCGAAAATTGGC	62.211	ACTTCTTTGCAAAGTCTATGAACTGCA	61.811	159	155	deletion	ATAT
11	TGTGTGTGTGTG	TG(2*6)	7808009	12	GGCAAACTCCCATAACCAGCTACATCTTGTGAGTAAGGTTTTCCAGTAACCTCAGGCTCAGCTCTCCCAGCTTCACTGTCTCCTCTTCCTCACTTCCTAATTTAT[TGTGTGTGTGTG]TAGCTTATAGCATAAAGCTGAGGTCCTGCTGTCTAGTTA	GGCAAACTCCCATAACCAGCTACA	62.923	TAACTAGACAGCAGGACCTCAGCT	62.646	156	164	insertion	TGTGAGTG
11	ATATATATATAT	AT(2*6)	5768848	12	AGTCAGTGGAATGGAAGATGCAGTCTAAGCAGTTATTTGCAAACCAAGAAATAGTGTAATCTACCTGAAAGCAAATGCTTTTTCTTAATATTCAA[ATATATATATAT]GTATATATATACACATAAAAATATGCAACTTCCTTGTGCACAAAACT	AGTCAGTGGAATGGAAGATGCAGT	62.094	AGTTTTGTGCACAAGGAAGTTGCA	62.36	154	162	insertion	ATATGTAT
21	TTTGTTTTGTTTTGTTTTGTTTTGT	TTTGT(5*5)	4054993	25	TCCTGAATGTGGAAGAAGCGAAAATCTAGATAACGCAGAGTTTACTCCTTTGTTCTTATCCACTCCTAAAACAGTAGATATGGAAAAGCTGAAATAGACATTTGGATA[TTTGTTTTGTTTTGTTTTGTTTTGT]TAGAAGAGGGGAGAGGGAAGAATATCG	TCCTGAATGTGGAAGAAGCGAAAA	60.986	CGATATTCTTCCCTCTCCCCTCTT	60.999	160	138	deletion	ATTTGTTTTGTTTTGTTTTGTT
21	CAAACAAACAAACAAACAAA	CAAA(4*5)	454377	20	CATGCAGTTTATCCCCTCCAGGACACCACAGCAG[CAAACAAACAAACAAACAAA]AAACCACACAACCATGATGGCAGATCTTCAGGCAAAGTCTTGAGAAGTCCTTTAGAGATTTCCACCAATTGCATCCAGCTTCAGAGTCAGG	CATGCAGTTTATCCCCTCCAGGAC	63.037	CCTGACTCTGAAGCTGGATGCAAT	62.972	145	132	deletion	GCAAACAAACAAA
21	GAAGGAAGGAAGGAAG	GAAG(4*4)	1099979	16	GGAAGGGAGAGGAAGGAAGGAAGAAAGGAA[GAAGGAAGGAAGGAAG]GAGGAAGGAAAGAAAAAGAAGTGCAGGCACTGAGCTTTTACTGTATCAAATGCCAGTTATTATTCCACCCACCAAAGCACTGCCTTCCTATA	GGAAGGGAGAGGAAGGAAGGAAGA	62.92	TATAGGAAGGCAGTGCTTTGGTGG	62.687	138	127	deletion	AGAAGGAAGGA
21	GGAGGAGGAGGA	GGA(3*4)	4938920	12	GACCAAAGCCTCTGCAATTTCTGGGCTCTGGGGTTTTTCCCAGTTGAAGCCCCAGGACTCCAGCCAAACTCT[GGAGGAGGAGGA]GAAGGGCCACACTTTCTTTATATTATGATGCATGGTAATTCTTCTGGGGTGG	GACCAAAGCCTCTGCAATTTCTGG	62.639	CCACCCCAGAAGAATTACCATGCA	62.942	136	125	deletion	TGGAGGAGGAG
21	AATAATAATAAT	AAT(3*4)	2061932	12	TGCCCAGCAATTTCCCTCTCTAAAAAAATAATAATAACAATAA[AATAATAATAAT]AGCATTCTGAGGTGTTCCTCCCTGAAGCATTGTTCAGCCCAAAG	TGCCCAGCAATTTCCCTCTCTAAA	62.351	CTTTGGGCTGAACAATGCTTCAGG	62.874	99	88	deletion	AAATAATAATA
21	CTCTCTCTCTCTCT	CT(2*7)	1558587	14	TCACTACACACAAATATTCTGCTGGGAAAAAAAACCTGGCCCAG[CTCTCTCTCTCTCT]CCTGTGAGCACTGATAGATAAAGATTCCAAAGGAAGGAGATTATTTTAAACCTGGTATTTCATATGTTCTCGTGGGTGGGG	TCACTACACACAAATATTCTGCTGGGA	62.37	CCCCACCCACGAGAACATATGAAA	62.682	139	147	insertion	CTCTTTCT
21	ATATATATATATAT	AT(2*7)	3502994	14	GCACAAGCAAATCAGACATGTTAAGAGAGACAGTATCTCCACCTAGAAAAA[ATATATATATATAT]TGCAGCCAATGCTGTCACTAAACCTGATATGTGTTATCCAAAGCATTTTTGGCAGTATCAAGAATAAGGCTATTTGTGGAGGCGCA	GCACAAGCAAATCAGACATGTTAAGAGA	62.523	TGCGCCTCCACAAATAGCCTTATT	62.984	151	144	deletion	AATATAT
7	GAATGGAATGGAATGGAATGGAATGGAATGGAATGGAATGGAATG	GAATG(5*9)	29884738	45	TTTCTGCCTTGTAGAATGGGGTGGGATGGAATA[GAATGGAATGGAATGGAATGGAATGGAATGGAATGGAATGGAATG]GAATAGTTCAGTTGGAAGGGATCTTTGAAGACCATCAGGTCCAGATGCACGACCACTTCAGGACTAAC	TTTCTGCCTTGTAGAATGGGGTGG	62.881	GTTAGTCCTGAAGTGGTCGTGCAT	62.88	146	101	deletion	AGAATGGAATGGAATGGAATGGAATGGAATGGAATGGAATGGAAT
7	TTATTTTATTTTATTTTATTTTATTTTATTTTATTTTATTTTATT	TTATT(5*9)	30954455	45	CCTCATGAAAGGTGGTGAAGGATTGTTAAACACATACTGGGACTTAAGGAAG[TTATTTTATTTTATTTTATTTTATTTTATTTTATTTTATTTTATT]AAGAAAAATATCCAAAATGTGGCAGAAGAGATAATAGCAGAATTCAGGACTCTTGGCT	CCTCATGAAAGGTGGTGAAGGATTG	61.839	AGCCAAGAGTCCTGAATTCTGCTA	61.608	155	119	deletion	GTTATTTTATTTTATTTTATTTTATTTTATTTTATT
7	AAAACAAAACAAAACAAAACAAAACAAAAC	AAAAC(5*6)	9132392	30	ATTATTGCTCTGCGTAGTGGCACTCACAGAAGATTTTAATGCCTTAGTTCCTTCTCGAAAACCCTCAGATTTTCTT[AAAACAAAACAAAACAAAACAAAACAAAAC]AAAAAAAAAAGGAATGAACTTGCACAAGGATAAACAGTAAGACTCCT	ATTATTGCTCTGCGTAGTGGCACT	62.722	AGGAGTCTTACTGTTTATCCTTGTGCA	62.104	153	123	deletion	TAAAACAAAACAAAACAAAACAAAACAAAA
7	AAAACAAAACAAAACAAAACAAAAC	AAAAC(5*5)	6117041	25	GCAAACCCCACCCTACAAAGATTCCACTTCAAAATCTCCTTCCATCTTTCTCCACAAAAGCACAGAGAAAGAAGACTATATT[AAAACAAAACAAAACAAAACAAAAC]AAAGCAGTCACACTTCGAAGTTTGA	GCAAACCCCACCCTACAAAGATTC	62.123	TCAAACTTCGAAGTGTGACTGCTT	61.156	132	108	deletion	TAAAACAAAACAAAACAAAACAAA
7	CTGCTCTGCTCTGCTCTGCTCTGCT	CTGCT(5*5)	36323625	25	TTTAGATAACCTCCGTGCTGGGCCAAATCTCCTCCCCGCTGCCCCGCGAGGCCTGGGGGCAGGAATGGCTGTGCCATGCAGGCCCCTGCAGTGCCTTTGGGCTGCCTTGTC[CTGCTCTGCTCTGCTCTGCTCTGCT]CCTGCAGCAGCCAGGATGGGTC	TTTAGATAACCTCCGTGCTGGGCC	64.543	GACCCATCCTGGCTGCTGCA	64.992	158	141	deletion	CCTGCTCTGCTCTGCTC
7	AACAAAACAAAACAAAACAA	AACAA(5*4)	21833871	20	TGCTTGTAAATCTTTCAGAATTTGCCATGTTTGTTTTTAATTTTTGAAATTTGCATTTCATGAATTTACATTTCATTTGAAGTTACATTTATTTTTAATTTTGAAATT[AACAAAACAAAACAAAACAA]AAAAACCCAACAAAACAGCCTTCC	TGCTTGTAAATCTTTCAGAATTTGCCA	60.686	GGAAGGCTGTTTTGTTGGGTTTT	60.621	152	134	deletion	TAACAAAACAAAACAAAA
7	ATTTATTTATTTATTTATTTATTTATTTATTTATTTATTTATTT	ATTT(4*11)	20399389	44	GGTAAAATTGCTTTCAATGACCATTCC[ATTTATTTATTTATTTATTTATTTATTTATTTATTTATTTATTT]ATTAATTGCACACTGTTGCCTTCCCTGCTGTTGTTAGACCTCTTTATTCCTATATCTCTGACAGCTCTGATCATGGC	GGTAAAATTGCTTTCAATGACCATTCCA	61.411	GCCATGATCAGAGCTGTCAGAGAT	62.307	148	120	deletion	CATTTATTTATTTATTTATTTATTTATT
7	TTCTTTCTTTCTTTCTTTCTTTCTTTCTTTCT	TTCT(4*8)	36541727	32	TCCATATGCCAGCTTTATTCCTCAGTGAGGTGTATTAAGGATGAATGTGATCAAAAAAACAAACACATCTCATCTTTTTTTG[TTCTTTCTTTCTTTCTTTCTTTCTTTCTTTCT]CACAATATTAAATGAGTAGGAGGAAAGGAGAAAGAGTCACCCCA	TCCATATGCCAGCTTTATTCCTCAGT	62.113	TGGGGTGACTCTTTCTCCTTTCCT	63.054	158	133	deletion	GTTCTTTCTTTCTTTCTTTCTTTCT
7	TTTATTTATTTATTTATTTATTTA	TTTA(4*6)	5007786	24	ACTGTACTTTGAAGAACCAGTGGGAACAATAATTTGGAGTTTTGAGCTCTTTCATTCAAATTGTCCTTTCCATTCC[TTTATTTATTTATTTATTTATTTA]TTGAGATTATGTGGGATTTTTTCTCTCCTTTGTAGTGCCATGAGAGAGG	ACTGTACTTTGAAGAACCAGTGGGA	61.868	CCTCTCTCATGGCACTACAAAGGA	61.9	149	126	deletion	CTTTATTTATTTATTTATTTATT
7	AATAAATAAATAAATAAATAAATA	AATA(4*6)	3339937	24	GGTTGTAGGCTCCATCCATCAAGGAGAAATGCCACC[AATAAATAAATAAATAAATAAATA]AAAATGGCATCCCAACAGAAGTTCTGTCTTCTTCCATTCACACAGCTTCCCAACCAAAAGACCCCTCGCCAAAAATGTGTAAGT	GGTTGTAGGCTCCATCCATCAAGG	63.037	ACTTACACATTTTTGGCGAGGGGT	63.056	144	121	deletion	CAATAAATAAATAAATAAATAAA
7	ATTTATTTATTTATTTATTTATTT	ATTT(4*6)	8628108	24	AGCTCACTGTTTCCATGAACCATGAAACTTAGGTTCATGAAAGCC[ATTTATTTATTTATTTATTTATTT]ATTAAGAGACAGAGAAATGGAATTCATGACTAAAACCAATGTATTTGACCCTGCACAACTTTTGAACA	AGCTCACTGTTTCCATGAACCATGA	62.733	TGTTCAAAAGTTGTGCAGGGTCAA	61.83	137	113	deletion	CATTTATTTATTTATTTATTTATT
7	AACAAACAAACAAACAAACA	AACA(4*5)	19655891	20	CTCTTCTGCATCCCTTGTGATGCACCAAG[AACAAACAAACAAACAAACA]AGGAAGTCCACTTCAATCATAATACAGTTGCATTAAAAAACTTGGTTAATCACAAGAAGTAATAATCTTTCTGACACATTGGCTATTGCTTATGATGGC	CTCTTCTGCATCCCTTGTGATGCA	63.203	GCCATCATAAGCAATAGCCAATGTGT	62.404	148	130	deletion	GAACAAACAAACAAACAA
7	TGTTTGTTTGTTTGTTTGTT	TGTT(4*5)	20551472	20	GTACTGTGAGTGCAGAGTTGGACAAAGTGTTCAAGTGAGGGCAAATTACTGTTTATCAAGTTTGTGTTTGTGAAATGACTTGTTTGACTGTC[TGTTTGTTTGTTTGTTTGTT]TTCTAAATTAGAAGGAATTTTCAACAAGCTTATAAAAATATTTCTTAAACTGCATTACACTGATTTATCATAAAGCATTTCATTTGATCATAAACTACTCTTTGTGACCATAGACAGTGTCT	GTACTGTGAGTGCAGAGTTGGACA	62.527	AGACACTGTCTATGGTCACAAAGAGT	61.647	234	216	deletion	CTGTTTGTTTGTTTGTTT
7	TTTATTTATTTATTTATTTA	TTTA(4*5)	19756518	20	TCTGTAAGGTTGTCTTCCTTGTACC[TTTATTTATTTATTTATTTA]TTTTAATTCTTTTTGGTATTTCTGTTAGAGATATTTTAGCTGGAAGGGTAATTTCTAAGGTAATGTTAGCCAAATGGGAGAAGTTCTGAGA	TCTGTAAGGTTGTCTTCCTTGTACCT	61.375	TCTCAGAACTTCTCCCATTTGGCT	61.798	136	116	deletion	CTTTATTTATTTATTTATTT
7	TATTTATTTATTTATTTATT	TATT(4*5)	20396785	20	GCGAAACAGTGATTTTGAGTAGGTTTATATTTTATTACGTTAATTGCCTTG[TATTTATTTATTTATTTATT]TGTATTCTACTATGGGTTGTTGAATAACCCTCACAATTATACCTTCATGTATAATCAGGTTTATGATACCTGTAAGTTGTGGACTCAAA	GCGAAACAGTGATTTTGAGTAGGTT	60.278	TTTGAGTCCACAACTTACAGGTATCA	60.183	160	142	deletion	GTATTTATTTATTTATTT
7	TTGATTGATTGATTGA	TTGA(4*4)	25318498	16	CAGGCAACCTATTCAGTGCTCGATTTCCTACTCACATAAATTT[TTGATTGATTGATTGA]TCTGGCTGAAGGCCCTCCCATGAGCATGATGGCAGACCTTCA	CAGGCAACCTATTCAGTGCTCGAT	63.006	TGAAGGTCTGCCATCATGCTCATG	63.264	101	87	deletion	TTTGATTGATTGAT
7	GAAAGAAAGAAAGAAA	GAAA(4*4)	15597170	16	AGGTCATGGAAAACACCCACATGTTGAAATGACAAGGTGTGAAACTTCTATGTAAAATACTGATGTGAAAAGGGTTATGACTGGAAATATTGTTAGAATGAGAAAGGAAGG[GAAAGAAAGAAAGAAA]CAACTGTGGTGTTGTTTCTTCCTCCC	AGGTCATGGAAAACACCCACATGT	62.777	GGGAGGAAGAAACAACACCACAGT	62.985	153	140	deletion	GGAAAGAAAGAAA
7	TTGTTTGTTTGTTTGT	TTGT(4*4)	9246738	16	GGCTACTCGCAGCAAATTTTGTCAAAAGGAAGTTGTTCCACAGGATATATGGATATATCTTCCAGAATTCTGTCACTTTATTTATTTATTTGA[TTGTTTGTTTGTTTGT]TTATAGAGACTTCTAGACCTATTTTCAAAACCTGACTCATAGTGAAATGCA	GGCTACTCGCAGCAAATTTTGTCA	62.616	TGCATTTCACTATGAGTCAGGTTTTGAA	61.78	160	149	deletion	ATTGTTTGTTT
7	TGGTTGGTTGGTTGGT	TGGT(4*4)	21654526	16	TCTAACACGAGGTGCTTTTGGCTTTGGTAAAGGAAAATAGGCTACTTTTTTAATTCTTCACAGGTTTTTTTTTTTTTTTTTTTTTTTT[TGGTTGGTTGGTTGGT]TCCTTTCCAGAGCTATTCCATAGGCAGAGATAAAAGAGGCCACACA	TCTAACACGAGGTGCTTTTGGCTT	63.025	TGTGTGGCCTCTTTTATCTCTGCC	62.914	150	158	insertion	TGGTTGGT
7	AGAAAGAAAGAAAGAA	AGAA(4*4)	30148765	16	GGAGTGCAGAAGTAACCACGACATAGCTACTACAGAAAGGGGGGTTCTTTGCTTC[AGAAAGAAAGAAAGAA]TCAACAAATGCCTACTTAAACATAAATGCTTGTCAATAAGTGAGAGCTACGTCAATTAACAGCAAAGACAGATGAGAAAAACGGAGGCA	GGAGTGCAGAAGTAACCACGACAT	62.88	TGCCTCCGTTTTTCTCATCTGTCT	62.317	160	147	deletion	CAGAAAGAAAGAA
7	TGCTTGCTTGCTTGCT	TGCT(4*4)	2219879	16	CCAGCTAAGAGACACGCACAAGAAAAGTGAATCATATTGCAGCAGTCCTTTTTC[TGCTTGCTTGCTTGCT]TCTGAAGAGGGAGTTTTCATTATAGTTTGATAGTTAAGACCAAAGCCGTCAGCAT	CCAGCTAAGAGACACGCACAAGAA	63.1	ATGCTGACGGCTTTGGTCTTAACT	62.853	125	111	deletion	CTGCTTGCTTGCTT
7	CTTTCTTTCTTTCTTT	CTTT(4*4)	11317577	16	AGAAGGAGTAGGAGTGTTGACCTTGATCTCTCAAATCCTAAATCTAACACACACCCTAC[CTTTCTTTCTTTCTTT]TTTTTTTTTTTTTTAACCTAAATGCAATAACTGCCCAAACTGCATGAGACTATGT	AGAAGGAGTAGGAGTGTTGACCTTGA	62.853	ACATAGTCTCATGCAGTTTGGGCA	62.63	130	117	deletion	CCTTTCTTTCTTT
7	GTTTGTTTGTTTGTTT	GTTT(4*4)	18527333	16	ACCCTTCCTTGCTCTTGTGTTCAG[GTTTGTTTGTTTGTTT]TTGACATACACTTTGAGAAAGCAAATGAATTTTGTTTTGATTATTATTATCTAGCATTGGCTGCTTTTTAAACCTTTAAGTGCT	ACCCTTCCTTGCTCTTGTGTTCAG	63.037	AGCACTTAAAGGTTTAAAAAGCAGCCA	62.465	124	111	deletion	GGTTTGTTTGTTT
7	TTGTTGTTGTTGTTG	TTG(3*5)	18516313	15	ATCAGCTTTCAAATTCATATCTTTGGGTATATAACTCATAACTCAGTTGATAAATATCCCACAAAATTTAACAGTAAATTAGAACTTTTCT[TTGTTGTTGTTGTTG]TTTTTCCTTTAAAAACAATGTTTTGTTGGTGTTTTTTTTTTTTTAAATGAACCTCCATGGAATGCTTCATATGTCTATAAAAGGAACATCGCTTTATTAAATTCTGCTCTTGAACACACTTCCTACAACAAGCA	ATCAGCTTTCAAATTCATATCTTTGGGT	60.114	TGCTTGTTGTAGGAAGTGTGTTCA	60.865	240	228	deletion	TTTGTTGTTGTT
7	CAGCAGCAGCAGCAG	CAG(3*5)	26228172	15	AGTGTTGGTGGGACTGAGTGAAACACGTAGCAAAGCGCCAGGAGGAGATGGCCTTTCCTCACACTGCAGCTGGGAGCAGAGGCTCATGGCCTTACCTTGGC[CAGCAGCAGCAGCAG]CATCCATCCGGGGGGGAAGATGCTCACAGATGAAG	AGTGTTGGTGGGACTGAGTGAAAC	62.97	CTTCATCTGTGAGCATCTTCCCCC	63.028	151	139	deletion	CCAGCAGCAGCA
7	AATAATAATAATAAT	AAT(3*5)	9581205	15	TGACAGAGGGGCAGTAGGCTTGTGGGCCCCCTGGCTTCCCGGAAAAAAA[AATAATAATAATAAT]GGAGCGGCGGCAACGATCTAAGAAGGAGAA	TGACAGAGGGGCAGTAGGCTT	62.937	TTCTCCTTCTTAGATCGTTGCCGC	62.981	94	84	deletion	AAATAATAAT
7	AACAACAACAACAAC	AAC(3*5)	1017811	15	AGAGCATCGACTCATACGCTTGTTTAAGGAGTATGACAGTCATTTACCATGAAAATACTTTAAGAGGGAAATTTTACTGTCCATCTTAACAAACA[AACAACAACAACAAC]AAAAAACTTGTAGAAGAGTGTGTTAAACTCTTCCTCAGGCACTAGTTCCA	AGAGCATCGACTCATACGCTTGTT	62.46	TGGAACTAGTGCCTGAGGAAGAGT	62.841	160	151	deletion	AAACAACAA
7	AGTAGTAGTAGTAGT	AGT(3*5)	36154836	15	GCCAACCAAAACAATCGAAATCATAGATTGCCATTTCTTCAAGGAAAAAAAAAACAATGAAGATTCCTACTGTAGTAAATGCAGTACTAGTAGTAC[AGTAGTAGTAGTAGT]ACTGGAAAAGAGAGGGAAAATACATAACATTTTGTTTGTCAGAAGTCCA	GCCAACCAAAACAATCGAAATCATAGA	61.052	TGGACTTCTGACAAACAAAATGTTATGT	60.375	160	149	deletion	CAGTAGTAGTA
7	TGTTGTTGTTGT	TGT(3*4)	33412458	12	TAACAACTGCTTCTGAATGGGCACTGCACATCACTCAAAAAACAGCTATTAAAATAAGTAGATTAAATAAATTGTTTGC[TGTTGTTGTTGT]TTTGTTTTTACAAAAAGATCATTACATTTTACTGAAGAAAAAGCATTCTTGTACGTCGTCCT	TAACAACTGCTTCTGAATGGGCAC	61.817	AGGACGACGTACAAGAATGCTTTT	61.036	153	142	deletion	CTGTTGTTGTT
7	TTGTTGTTGTTG	TTG(3*4)	30635717	12	TCTGTTCCTCACTGATTACAGGGTTT[TTGTTGTTGTTG]TAAATTTGAGTATATGCATTCTGTAACTTGTAAAATGAAGTATTAGTGGAGACCTTGCTACAACACT	TCTGTTCCTCACTGATTACAGGGT	61.002	AGTGTTGTAGCAAGGTCTCCACTA	61.239	105	94	deletion	TTTGTTGTTGT
7	TTGTTGTTGTTG	TTG(3*4)	23248492	12	ACATCAGTCTCTTGGCTGTGTGTGAAGCAGGTGGATGGATTTTGGTTTTTGGTTTCAGTGTTGTTTGGTGTTTTTTT[TTGTTGTTGTTG]TTTTTGTTTTGTTTTTATGGGGGTCAGGGAGAGGA	ACATCAGTCTCTTGGCTGTGTGTG	63.067	TCCTCTCCCTGACCCCCATAAAAA	62.894	124	133	insertion	TTTGTTGTT
7	AACAACAACAAC	AAC(3*4)	14652131	12	AGATTCTAGTGCAGGTAGCTTTAAGAAAAAATAAGGTTAAACCCCAAAAATCTAATTCTTAAATCTACATTTATTAAGATTTAAAAAAAATACAGAACCAAAAA[AACAACAACAAC]AAAAATGAGGCTAGTATTTGGAAGTATTCCCTGCCTTCTGC	AGATTCTAGTGCAGGTAGCTTTAAGAA	60.093	GCAGAAGGCAGGGAATACTTCC	61.007	157	145	deletion	AAACAACAACAA
7	GCTGCTGCTGCT	GCT(3*4)	14877526	12	ACAAACAAAAGAAGCGTGTCCTGCTTTCAGCTTCCCTTTCTCACTGTAGGATGCAACAGAAAATGTTCCAGGGCCACCA[GCTGCTGCTGCT]TAGAGTTCAGGTCTCTGCTCTGTGAGAGGTAACGGACCAGAGGAAGGGCTATT	ACAAACAAAAGAAGCGTGTCCTGC	62.965	AATAGCCCTTCCTCTGGTCCGTTA	62.97	144	134	deletion	AGCTGCTGCT
7	AATAATAATAAT	AAT(3*4)	28494680	12	AGAGTTCATCTAACATGAGCCCACTTAAGTATGCTCAAATGAATTCTGGACTACATTTTTAA[AATAATAATAAT]AGTGTTTTAGTTGATGGCAGTAGGCCTGGAAAATACTTCAGGTCA	AGAGTTCATCTAACATGAGCCCACT	61.575	TGACCTGAAGTATTTTCCAGGCCT	61.804	119	108	deletion	AAATAATAATA
7	CCTCCTCCTCCT	CCT(3*4)	24497953	12	GCAGACATAGGAAAGAACTGAAGCCATTTTTTGAGTGAACACTCACTTGCTAAGCTACTGTATATCTAGGGGAAGTATGTGATA[CCTCCTCCTCCT]CTGTGTGTTCTTGGAAAGAAAGCTAGCCTCTTGGGAGTATGTTTCAGGG	GCAGACATAGGAAAGAACTGAAGCCA	63.183	CCCTGAAACATACTCCCAAGAGGC	62.976	145	134	deletion	ACCTCCTCCTC
7	ATCATCATCATC	ATC(3*4)	32197290	12	ATTCCCTGGTGATGCAGTAGTATGGTTATCCTGGATAT[ATCATCATCATC]ATGACATGAAAAGTGTACAGCAATAGAGTCAATAAAAAAATACTGAACTACTTAAACAGCACTCCA	ATTCCCTGGTGATGCAGTAGTATG	60.202	TGGAGTGCTGTTTAAGTAGTTCAGT	60.163	116	104	deletion	TATCATCATCAT
7	TTGTTGTTGTTG	TTG(3*4)	19102510	12	TTTTGTACGGGGCTGTTTGGTTT[TTGTTGTTGTTG]TTTTTGTTTAAGATTTAGCACATTATCCTTCAATATTCCGAACTCACAATAAAGTAACAGGGA	TTTTGTACGGGGCTGTTTGGTTTT	62.134	TCCCTGTTACTTTATTGTGAGTTCGGA	62.097	98	86	deletion	TTTGTTGTTGTT
7	TTCTTCTTCTTC	TTC(3*4)	7963681	12	TGCTGAATTAGGACACACAACGTTAATAATTCTGTT[TTCTTCTTCTTC]TTTTTTTAATTTTTAAATTATGTGTGCAAGGTATGAAATTACATACACAAGTAGCTAGCTGATTTCTGTGTTCAGT	TGCTGAATTAGGACACACAACGTT	61.219	ACTGAACACAGAAATCAGCTAGCT	60.263	124	112	deletion	TTTCTTCTTCTT
7	AACAACAACAAC	AAC(3*4)	24099136	12	AGTTGGCTTAGAGATGAGGTTCAGGATATATTTAAAACAA[AACAACAACAAC]AAAACAACTGCATTAAAAAAAAATTCAAAACAACATTGTTTTTTGAGATTGTGGCTATCAGAGTTAGGCATACACCTATTTTCAAGGGACCCACC	AGTTGGCTTAGAGATGAGGTTCAGG	62.09	GGTGGGTCCCTTGAAAATAGGTGT	62.592	147	138	deletion	AAACAACAA
7	AACAACAACAAC	AAC(3*4)	20955973	12	GAGTGCCAGATCATCCCCATTCAGATGTTACTTATGACATTCAATCTCTTTTTCCTACATGTTAGTCCAAATGGAAGACATTTGAAAAACAAACA[AACAACAACAAC]TACAAATAAAAACAAAAAACCAAACAGACAGACAAGCATGAAGA	GAGTGCCAGATCATCCCCATTCAG	63.088	TCTTCATGCTTGTCTGTCTGTTTGGT	63.032	151	141	deletion	AAACAACAAC
7	TTATTATTATTA	TTA(3*4)	1260827	12	GGAAGAGTGTGACCTGCAAGACTTTT[TTATTATTATTA]CCAGCTGTTTTTAAAATCTGCATAAACCTGAAAGACAATTTTAAACTCTCATACATACAAGTAAGGAATTCCTTATGTGGTAAAGCAAAATATGCTTATCTTATGTTTGGTGCTGCAA	GGAAGAGTGTGACCTGCAAGACTT	62.784	TTGCAGCACCAAACATAAGATAAGCA	61.966	156	146	deletion	TTTATTATTA
7	AGCAGCAGCAGC	AGC(3*4)	26707265	12	CCAAGTTCCCATCTTCAGGCTTGTTTGTAATGTTGGACACTGGGGTGTGTCCAATCCTCCCCTTTTACTTCCTCACAGAGCA[AGCAGCAGCAGC]ACTAAGGAACAAAGGGTCAGCACTCCAGTCATTGCTAACCCTCGTC	CCAAGTTCCCATCTTCAGGCTTGT	63.114	GACGAGGGTTAGCAATGACTGGAG	62.987	140	129	deletion	AAGCAGCAGCA
7	CAGCAGCAGCAG	CAG(3*4)	12866984	12	ATCTCAGAAGGGCTCGATGAGGAAGCAAAACAGCAATAACATGATATTCTCAATATGACAAGTTATGTTTTTCTAAGAACCAAAA[CAGCAGCAGCAG]CATTTAATACAGATGGCTCAGGTTGTACACAA	ATCTCAGAAGGGCTCGATGAGGAA	63.013	TTGTGTACAACCTGAGCCATCTGT	62.266	129	117	deletion	ACAGCAGCAGCA
7	TGCTGCTGCTGC	TGC(3*4)	26384753	12	AGCACAAAGGCTCATCCCATACAGCGAGCAA[TGCTGCTGCTGC]TTTAAGGAAGACCCTGAACGTTGCAGTGCCGTGGTTCCATCCTGCTCGTGGTTCAGTCCTTCGCTATC	AGCACAAAGGCTCATCCCATACAG	62.981	GATAGCGAAGGACTGAACCACGAG	63.012	111	100	deletion	ATGCTGCTGCT
7	TCCTCCTCCTCC	TCC(3*4)	5097410	12	AAGAGTCGGGCCAGTTGTACATTCACCTGTAAAATTCCCCTTAAAATCAGATAGCTGTGCCATGATTTCCTCGCAGCTGTTCAGCACTT[TCCTCCTCCTCC]CCTCGAACAGAAGCCAGCTCTTGGTTCTTGACATGTGTAGGCCTCC	AAGAGTCGGGCCAGTTGTACATTC	62.895	GGAGGCCTACACATGTCAAGAACC	63.193	147	137	deletion	TTCCTCCTCC
7	GATGATGATGAT	GAT(3*4)	20473276	12	TCAGGGAAATCCAAGTGACAGCTTCTTCATCTGCTTTTTTG[GATGATGATGAT]GACTTTTTATCAATTACATTTTCTGCCTTGAGGCTAGGAAGTTACAAGTTGTCCA	TCAGGGAAATCCAAGTGACAGCTT	62.282	TGGACAACTTGTAACTTCCTAGCCT	61.693	108	96	deletion	GGATGATGATGA
7	TATATATATATATATATATATATATATATATATATATA	TA(2*19)	34100445	38	GGTACATTTTGACAGAAAATTCCTAGGC[TATATATATATATATATATATATATATATATATATATA]CACACACATACACATAACATCACATTCTACAATGTATACATCTACCTAATGCCTTAATATTTTTTCAGTAATAAATAACTGGGGCCATACACGT	GGTACATTTTGACAGAAAATTCCTAGGC	61.042	ACGTGTATGGCCCCAGTTATTTAT	60.141	160	158	deletion	TA
7	TATATATATATATATATATATATATATATATATATATA	TA(2*19)	34100445	38	GGTACATTTTGACAGAAAATTCCTAGGC[TATATATATATATATATATATATATATATATATATATA]CACACACATACACATAACATCACATTCTACAATGTATACATCTACCTAATGCCTTAATATTTTTTCAGTAATAAATAACTGGGGCCATACACGT	GGTACATTTTGACAGAAAATTCCTAGGC	61.042	ACGTGTATGGCCCCAGTTATTTAT	60.141	160	158	deletion	TA
7	TATATATATATATATATATATATATATATATATATATA	TA(2*19)	10409027	38	ACATAGCATATTAAAACTCTGGGGAGAG[TATATATATATATATATATATATATATATATATATATA]AAAATTTAATGCAAATCAACAAAAACAGTTGAAATAAGATTTTTACATTCAGAAAGTAAGAGCCACACACCTG	ACATAGCATATTAAAACTCTGGGGAGAG	60.692	CAGGTGTGTGGCTCTTACTTTCTG	61.567	139	137	deletion	TA
7	TATATATATATATATATATATATATATATATATATATA	TA(2*19)	10409027	38	ACATAGCATATTAAAACTCTGGGGAGAG[TATATATATATATATATATATATATATATATATATATA]AAAATTTAATGCAAATCAACAAAAACAGTTGAAATAAGATTTTTACATTCAGAAAGTAAGAGCCACACACCTG	ACATAGCATATTAAAACTCTGGGGAGAG	60.692	CAGGTGTGTGGCTCTTACTTTCTG	61.567	139	137	deletion	TA
7	GTGTGTGTGTGTGTGTGTGTGTGTGTGTGTGTGT	GT(2*17)	36264728	34	CATGGCAGGATGCTGTACCCTTA[GTGTGTGTGTGTGTGTGTGTGTGTGTGTGTGTGT]ATATCATGCTCTCCATTGCCCTCCTGGATGAAAA	CATGGCAGGATGCTGTACCCTTAG	63.082	TTTTCATCCAGGAGGGCAATGGAG	62.948	91	89	deletion	GT
7	GTGTGTGTGTGTGTGTGTGTGTGTGTGTGTGTGT	GT(2*17)	36264728	34	CATGGCAGGATGCTGTACCCTTA[GTGTGTGTGTGTGTGTGTGTGTGTGTGTGTGTGT]ATATCATGCTCTCCATTGCCCTCCTGGATGAAAA	CATGGCAGGATGCTGTACCCTTAG	63.082	TTTTCATCCAGGAGGGCAATGGAG	62.948	91	89	deletion	GT
7	TGTGTGTGTGTGTGTGTGTGTGTGTGTG	TG(2*14)	27702684	28	GGTTTTTGCATAGGAGCTCAGTGCTGTTTTGTCCATCAATGCCGGCTGTGCAGAGCTTGGACATTTCCTTTTTTTTCCTTTT[TGTGTGTGTGTGTGTGTGTGTGTGTGTG]CCGACATCTGTCTCTTGGACATCAAAGTGCAGTCTTTGAAAGCCACAGA	GGTTTTTGCATAGGAGCTCAGTGC	62.682	TCTGTGGCTTTCAAAGACTGCACT	62.975	159	163	insertion	TGTG
7	ACACACACACACACACACACACACAC	AC(2*13)	30824837	26	GGCCACTCGTTAACCTACTCACTGTAATTTGAACAGATCAGTGTAACATCATCT[ACACACACACACACACACACACACAC]CTGGGCAATCCTGTAGGCTACACAGAC	GGCCACTCGTTAACCTACTCACTG	62.921	GTCTGTGTAGCCTACAGGATTGCC	63.002	107	115	insertion	ACACTCAC
7	ATATATATATATATATATATAT	AT(2*11)	15174651	22	TGTTCCTTTTCACTGTTGTCATTTC[ATATATATATATATATATATAT]TTAGCATCATCTTATTGTAACTTAGGTAACTAAACTAACTTGTTTCTTAATAGCTACTAAACACAAAGTCCAGCC	TGTTCCTTTTCACTGTTGTCATTTCA	60.072	GGCTGGACTTTGTGTTTAGTAGCT	61.043	122	120	deletion	AT
7	ATATATATATATATATATATAT	AT(2*11)	15174651	22	TGTTCCTTTTCACTGTTGTCATTTC[ATATATATATATATATATATAT]TTAGCATCATCTTATTGTAACTTAGGTAACTAAACTAACTTGTTTCTTAATAGCTACTAAACACAAAGTCCAGCC	TGTTCCTTTTCACTGTTGTCATTTCA	60.072	GGCTGGACTTTGTGTTTAGTAGCT	61.043	122	120	deletion	AT
7	CACACACACACACACACA	CA(2*9)	24408809	18	TTCATGCTACATGGCCCAGGTAACTGCTACTAAACATTCTGCTGTACTATAGGTTATGTTAGTCTATGTTGCTATAAGAAACCATTCAAAAGATAAGGTGGATATCTT[CACACACACACACACACA]AAAAAAAAAAACCAACCAAACAAACAAAAAAAACTCACCAAATTTGGTGTCACATTGTGGAATTTTGTTTTGGCCCATGTTTGAGTTGGCTTTTTCCTGCACG	TTCATGCTACATGGCCCAGGTAAC	62.984	CGTGCAGGAAAAAGCCAACTCAAA	62.978	229	237	insertion	CACATACA
7	CACACACACACACACACA	CA(2*9)	20617356	18	TGAGAAGGTAGCGGAGTAATTGGTAAGGTACTTTTATTATCATTTTATTATGTAGAGTGGTTTTTTCTTTGTTTTTATTTTTTACATT[CACACACACACACACACA]TATATATAATATGTAAAATATGTATACATACGTAATACGTTGGGTTTTTTTCAGACATTAAATCTTGTATTTAGTGGCATGAATCTGAGTGTCTGGGCAGAG	TGAGAAGGTAGCGGAGTAATTGGT	61.359	CTCTGCCCAGACACTCAGATTCAT	62.196	208	206	deletion	CA
7	TGTGTGTGTGTGTGTGTG	TG(2*9)	10578346	18	GGAGTTCTGGTTAAACTGTGTGCAAATACCACTACTGTTATGTAGACAAGTACTTTTTATAGCTTTTAAAAGCTTTTT[TGTGTGTGTGTGTGTGTG]AGAGAACTCATGCCTTTAGACGTGA	GGAGTTCTGGTTAAACTGTGTGCA	61.458	TCACGTCTAAAGGCATGAGTTCTC	60.618	121	119	deletion	TG
7	TATATATATATATATA	TA(2*8)	5657144	16	CCACTTGTCCTATCACAACAGACCCATATCCATCCATCTATCTATCTC[TATATATATATATATA]CACACACACCCCAGCCTGCAAAACCCCCTTGACAACATAGAGAGGGGCACCACTACGTGGGGTTTATTTCTGTGCGCATC	CCACTTGTCCTATCACAACAGACCC	63.044	GATGCGCACAGAAATAAACCCCAC	62.965	144	138	deletion	CTATAT
7	CTCTCTCTCTCTCT	CT(2*7)	14633089	14	AGGGAGCAGGACATTATTCATAAGCTGATTGATAGTTGCTTTTTTTTTCTCTTTCTCTTTTTTTC[CTCTCTCTCTCTCT]TTTTTTTTTTCTTTCTTTTTTTTTTTTTTTAGTGAAATAAAATTTATATGACTAAATTGGTTGATTCTGAGGGGGTTGTT	AGGGAGCAGGACATTATTCATAAGCT	61.891	AACAACCCCCTCAGAATCAACCAA	62.483	159	157	deletion	CT
7	TATATATATATATA	TA(2*7)	14451172	14	CATTGCCACAAATATCTTCGATGCTATAAATAAATTCTCTTTTAAAATGTAATTAAAAACAGATGTGAAAAGAAGAAAATACCTTTTAAAATTGATGTGCCTTATATATTTTCAATTTAAACAACATTAATCAATTTTCCAGGATCT[TATATATATATATA]AAAAAAAACAGTTTTATGAAGACATCTTTCATACACTACAAAAAATATAGGTGCATCCTTAAATAAGTACTCAGTTACAGATGTGCAATGT	CATTGCCACAAATATCTTCGATGCT	60.507	ACATTGCACATCTGTAACTGAGTACT	60.519	252	250	deletion	TA
7	TATATATATATATA	TA(2*7)	28488962	14	AGCCATTTCCACTGTGTCACACATCTGTTTTTTGCTTGAAGACCCCTCTGTAGAAACTATTTGTGTG[TATATATATATATA]CACACACACAAGCATATATTTGATGCACCCGACTTACCATAGC	AGCCATTTCCACTGTGTCACACAT	63.051	GCTATGGTAAGTCGGGTGCATCAA	63.009	124	122	deletion	TA
7	ACACACACACACAC	AC(2*7)	31710174	14	ACCGTGTCAGATAGCATCAACCTCAACTAAAGTTAAAAA[ACACACACACACAC]AGAAACCTTTTTGCCTTTCTTACAAGAAATAGTATTATTGCAAACGTGAAGTATGGAGAAAAGCCATTACTGCCTCC	ACCGTGTCAGATAGCATCAACCTC	62.472	GGAGGCAGTAATGGCTTTTCTCCA	62.929	130	136	insertion	AACACA
7	CTCTCTCTCTCT	CT(2*6)	19167612	12	GTTGGTTCCACTTTTTCTTCTTTCC[CTCTCTCTCTCT]CCAAGACTTGAATCATAATGATTAGAACAACAACAAAAAACACTTAATTTTTTTCTTTAATTTTTATATGATTCACTTTAAGTTGCCATAATGATATTGGAGAGATTACCTGGATGATTCTTG	GTTGGTTCCACTTTTTCTTCTTTCCC	61.124	CAAGAATCATCCAGGTAATCTCTCCA	60.183	160	168	insertion	CTCTATCT
7	ATATATATATAT	AT(2*6)	28755526	12	GCACTGGCTATGCATCTCTGTTTTCTGGAAGAA[ATATATATATAT]TTATTTTAAACCAACTTTACTTTTCTCATCCATTGTCCAGATAAACTATCTTTGTCACATGCTTGTTTGCACTCTGATGCAG	GCACTGGCTATGCATCTCTGTTTT	61.932	CTGCATCAGAGTGCAAACAAGCAT	62.63	127	122	deletion	AATAT
7	TATATATATATA	TA(2*6)	17966743	12	ATGCTAGGATGCAGAGTTCACCATAAAATGATACTTTGAAAGCTGACTGCTTATGTATGTG[TATATATATATA]ATACATATATACACATATACATTAATCTACTCCCTGCAAGGTCTGAGCTAA	ATGCTAGGATGCAGAGTTCACCAT	61.975	TTAGCTCAGACCTTGCAGGGAGTA	62.897	124	132	insertion	GTATATAT
7	TATATATATATA	TA(2*6)	20674245	12	GCAGTTGGATGCCTTGTGTGTTAAAAATAAATCTGCACTCAGAGTATTTAAAATACCAAATCTTAGCTAATTAATTTGAGAAATCTGGCATGACCTATATACGTG[TATATATATATA]TTTAAACCAACAAATACCCCGTACGTAATTGAGGAAAACA	GCAGTTGGATGCCTTGTGTGTTAA	62.288	TGTTTTCCTCAATTACGTACGGGGT	62.483	157	163	insertion	GTATAT
7	CTCTCTCTCTCT	CT(2*6)	34648603	12	ATGACTTTTTCCCCAAGCGTGACA[CTCTCTCTCTCT]CAAAAAAAAAAAAAAAGTATCTATATTAATAAAATAAATGTCTCAGAATGTGAGAAGACACACAACGACTTGTATCCTGTATGAGCATCACTCATACATGCACAGTTGGGT	ATGACTTTTTCCCCAAGCGTGACA	63.279	ACCCAACTGTGCATGTATGAGTGA	62.327	147	139	deletion	ACTCTCTC
26	TGCAATGCAATGCAATGCAA	TGCAA(5*4)	4299081	20	CAATTCCTCATCAGCTCTCTCGGCTCCCCGAGCAGTTATCTGC[TGCAATGCAATGCAATGCAA]CGCAACTACAGCCAAAGGACTCAGAAATTCAAGTCAAAATGAAACCCTTGAGGACAACCTGTGT	CAATTCCTCATCAGCTCTCTCGGC	63.332	ACACAGGTTGTCCTCAAGGGTTTC	62.985	127	111	deletion	CTGCAATGCAATGCAA
26	GAGCAGAGCAGAGCAGAGCA	GAGCA(5*4)	3348269	20	AGGGGATTTGCAGCGTTTTTAGGAATTAAAAGTCCTGAAGAAAG[GAGCAGAGCAGAGCAGAGCA]GAGCCACACGTTCTGGCTTTGCATGCGGCCGTGTGCGGGGCTGCTGACACGTCCCACCCGGCGGGCTGCCATGCTGATGGTCCCGACTTATCT	AGGGGATTTGCAGCGTTTTTAGGA	63.117	AGATAAGTCGGGACCATCAGCATG	62.31	157	137	deletion	GGAGCAGAGCAGAGCAGAGC
26	TTTGTTTGTTTGTTTGTTTGTTTGTTTG	TTTG(4*7)	1306413	28	GCTAATCTGAATTCGGATGGGGGTCACTTAACCCAGCATCATCCTCATCTCTATTAGGTTCTTTGGTTAGGTTTTTC[TTTGTTTGTTTGTTTGTTTGTTTGTTTG]TTTTAGCCAAACTGCACCTTAATTTGAGT	GCTAATCTGAATTCGGATGGGGGT	62.57	ACTCAAATTAAGGTGCAGTTTGGCT	61.679	134	106	deletion	CTTTGTTTGTTTGTTTGTTTGTTTGTTT
26	AAACAAACAAACAAAC	AAAC(4*4)	1560398	16	TATCACCTAGAAGCAAACACCCCCCCCAACAGCAAAGGTA[AAACAAACAAACAAAC]AAATCCACAACCCCCAGTCCCTGATTGCACTTGTAATTAAGAGACTGAAAACCCTCAGAGGGAAGGAGAGCAGCCTTTTGTCTTCATGCAG	TATCACCTAGAAGCAAACACCCCC	62.155	CTGCATGAAGACAAAAGGCTGCTC	62.907	147	151	insertion	AAAC
26	GCAGGCAGGCAGGCAG	GCAG(4*4)	2702603	16	GTGGAGTTGCGTAGGTCAGGTATGGACAAATGTGCCCTAACTTGCAGTCTGGGCTAATCATTAGTGTGTAATGCCTTCTGCAGCTGCAGCACTGACCGAGGCCTGGT[GCAGGCAGGCAGGCAG]GTGCTGCATTGCTTTGTGGGTTTGATGCTTGTG	GTGGAGTTGCGTAGGTCAGGTATG	62.981	CACAAGCATCAAACCCACAAAGCA	62.997	156	142	deletion	TGCAGGCAGGCAGG
26	AATAAATAAATAAATA	AATA(4*4)	4343926	16	TCCTACGATAGCACATTGGGGGTAAAAAAAAAACCG[AATAAATAAATAAATA]AAAAGGAAGCTTTTTCCTTAATGTGTATAAATGAATATTTGTATGATTAAATTAACACAGAAAAAAAAAAAAAAAAGTTCTGTGGCCGTTGAGAGT	TCCTACGATAGCACATTGGGGGTA	62.781	ACTCTCAACGGCCACAGAACTTTT	62.97	148	133	deletion	GAATAAATAAATAAA
26	AAGAAGAAGAAGAAGAAGAAGAAG	AAG(3*8)	3950547	24	AGGTCTTTTCCAACCTGAGCAATTCTATGATTCTAGAGGCATTTTTTCCATAGAATATATATTAAAAAAAAAAAA[AAGAAGAAGAAGAAGAAGAAGAAG]AAAATTAAGAATGGATTTTTGCTTTACTCCTTTCCAAACAAAAAGCAACGCT	AGGTCTTTTCCAACCTGAGCAATTCT	62.843	AGCGTTGCTTTTTGTTTGGAAAGGA	62.808	151	158	insertion	AAGAAGA
26	TCTTCTTCTTCT	TCT(3*4)	2604355	12	ACCCACCACAGCTCTTCCAAGTA[TCTTCTTCTTCT]GTTCCTGGGTCTCTGCACACAATGTGTGAGTATTTTCAGGACAGAAGCTGCAAGAAAAGC	ACCCACCACAGCTCTTCCAAGTAT	63.646	GCTTTTCTTGCAGCTTCTGTCCTG	62.847	95	85	deletion	ATCTTCTTCT
26	CTTCTTCTTCTT	CTT(3*4)	4165494	12	GAGGAGAGAGTGAGGGAAGGAGACCCAGGGCAGTTGGAAGAAAGTGGACTCTATCGCCCTCTCCCTGGCGGCTGCTCTGATCCCTTCTCCTTCTC[CTTCTTCTTCTT]TTTGCTAAATAATCCCAGCCAATTCCAGTTCTGCAAGAGA	GAGGAGAGAGTGAGGGAAGGAGAC	62.985	TCTCTTGCAGAACTGGAATTGGCT	62.574	147	137	deletion	CCTTCTTCTT
2	GGAAGAGGAAGAGGAAGAGGAAGAGGAAGAGGAAGAGGAAGAGGAAGAGGAAGA	GGAAGA(6*9)	89972990	54	CGTCGAAGGCAAATGACGAAGAACAGCAGGAAGAGAAATG[GGAAGAGGAAGAGGAAGAGGAAGAGGAAGAGGAAGAGGAAGAGGAAGAGGAAGA]GGAAGGTCCTCTGTCTTCATAATTTCCATCCCTTCCGTCTTCAAAAGGT	CGTCGAAGGCAAATGACGAAGAAC	62.903	ACCTTTTGAAGACGGAAGGGATGG	62.868	143	113	deletion	GGGAAGAGGAAGAGGAAGAGGAAGAGGAAG
2	AAAAACAAAAACAAAAACAAAAACAAAAAC	AAAAAC(6*5)	145315990	30	AAACCACAGTGAACTTTCTGCTCCATTCAGAATTTATCCAAGAAATTGAAAGGTAGAAGTTAATACCTTGTTT[AAAAACAAAAACAAAAACAAAAACAAAAAC]ATGCTGGTAGATCCTACCAATGTTTCACTTTTGCTCT	AAACCACAGTGAACTTTCTGCTCC	61.7	AGAGCAAAAGTGAAACATTGGTAGGA	61.14	140	114	deletion	TAAAAACAAAAACAAAAACAAAAACA
2	CCTTTCCCTTTCCCTTTCCCTTTC	CCTTTC(6*4)	38210172	24	CCTTCTCCTTCTCTTGCTCTTTTTCCTTTTCCTTTTCCCTTTTCCTTTTCCTTTTTTCCTTTTCCTTTTTTCCTTTTCCTTTTTTCCTTTTCCTTTCCTTTTCCTTTTTTT[CCTTTCCCTTTCCCTTTCCCTTTC]CCTTTTCCTTTCTCTTTTCCTTTTTCTTTTACCAGTATTTCATTGGTTAAAGCATTTAGGCACGTTCAGGATGAATGCA	CCTTCTCCTTCTCTTGCTCTTTTTCCT	62.801	TGCATTCATCCTGAACGTGCCTAA	62.906	214	190	deletion	TCCTTTCCCTTTCCCTTTCCCTTT
2	CTTTTCTTTTCTTTTCTTTTCTTTTCTTTTCTTTTCTTTTCTTTTCTTTTCTTTTCTTTTCTTTT	CTTTT(5*13)	12757704	65	GGGAGGTGACCTGCTGTATGAAAAGCACACATGATCTGGAAACTGTCTTCATTTTAAAGAGAGACTTTGGTAGAATCTACCATAATTTTGATCTGTACAAATGGAATTTTTAAAAAAATATGCAAAGAATTAAGAAAGCCAC[CTTTTCTTTTCTTTTCTTTTCTTTTCTTTTCTTTTCTTTTCTTTTCTTTTCTTTTCTTTTCTTTT]TTTTCCCCTCTACTTGCACACAAACA	GGGAGGTGACCTGCTGTATGAAAA	62.626	TGTTTGTGTGCAAGTAGAGGGGAA	62.453	233	172	deletion	CCTTTTCTTTTCTTTTCTTTTCTTTTCTTTTCTTTTCTTTTCTTTTCTTTTCTTTTCTTTT
2	ATAAAATAAAATAAAATAAAATAAAATAAAATAAAATAAAATAAAATAAAATAAAATAAAATAAA	ATAAA(5*13)	95914276	65	GGTCCAAACAGAACGATTGTTTGGTTCATAAGCAGTTCTTGTCCTTTG[ATAAAATAAAATAAAATAAAATAAAATAAAATAAAATAAAATAAAATAAAATAAAATAAAATAAA]GAAAAAGAAAAGAACAGTAGAAGAACAAAAGCGCATGG	GGTCCAAACAGAACGATTGTTTGGT	62.398	CCATGCGCTTTTGTTCTTCTACTGT	62.269	151	100	deletion	GATAAAATAAAATAAAATAAAATAAAATAAAATAAAATAAAATAAAATAAA
2	AAATAAAATAAAATAAAATAAAATAAAATAAAATAAAATAAAATAAAATAAAATA	AAATA(5*11)	51298571	55	TCAAGAGGTCAGCACAGTATCAGAAATCAG[AAATAAAATAAAATAAAATAAAATAAAATAAAATAAAATAAAATAAAATAAAATA]AAATCCTTGTTGGATTGTTATGTGTATATGGCAGATTTCAGTGAGAAATACCAAAACAATGTTATGGCTGGTAAA	TCAAGAGGTCAGCACAGTATCAGA	61.054	TTTACCAGCCATAACATTGTTTTGGT	60.183	160	115	deletion	GAAATAAAATAAAATAAAATAAAATAAAATAAAATAAAATAAAAT
2	AAAATAAAATAAAATAAAATAAAATAAAATAAAATAAAATAAAATAAAATAAAAT	AAAAT(5*11)	93607051	55	GCTTTGCAACTGAGAAACACCCATGTACATGTTTAAAGTAGGTATTAGAC[AAAATAAAATAAAATAAAATAAAATAAAATAAAATAAAATAAAATAAAATAAAAT]ATTAAAAAATAAAAGGAAATATTTAAATGGCAACATAGCAACTACATTTCTGAA	GCTTTGCAACTGAGAAACACCCAT	62.531	TTCAGAAATGTAGTTGCTATGTTGCCA	61.655	159	122	deletion	CAAAATAAAATAAAATAAAATAAAATAAAATAAAATA
2	GTTTTGTTTTGTTTTGTTTTGTTTTGTTTTGTTTTGTTTTGTTTTGTTTTGTTTT	GTTTT(5*11)	77558729	55	GCTGAGCACTGCATTATCTAAAGACTTATTTTACAAACTGCAACACAGAAGATTAATGGAGAGATGTAAATATATAGTA[GTTTTGTTTTGTTTTGTTTTGTTTTGTTTTGTTTTGTTTTGTTTTGTTTTGTTTT]CAGCAAATAGATGAGGCTTGGAATGC	GCTGAGCACTGCATTATCTAAAGACT	61.4	GCATTCCAAGCCTCATCTATTTGCT	61.956	160	114	deletion	AGTTTTGTTTTGTTTTGTTTTGTTTTGTTTTGTTTTGTTTTGTTTT
2	TTCCATTCCATTCCATTCCATTCCATTCCATTCCATTCCATTCCATTCCATTCCA	TTCCA(5*11)	102566994	55	TGATGGTCTTTGAAGGTCCTCGAACTACACTACACTACTCTATTCTACTGTGTTCTCTTTTATTCTATTCTGTTCCATTCAG[TTCCATTCCATTCCATTCCATTCCATTCCATTCCATTCCATTCCATTCCATTCCA]TTCTAAAGCCATTGTATGTATTTTAAAAAAGCATGCACTTATGTGAACTGGAAATCTTTTGTGGGAGTAGGACATCCTCAGTGCTGCTTGTGTATGAGT	TGATGGTCTTTGAAGGTCCTCGAAC	62.757	ACTCATACACAAGCAGCACTGAGG	62.89	236	197	deletion	GTTCCATTCCATTCCATTCCATTCCATTCCATTCCATTC
2	TAAAATAAAATAAAATAAAATAAAATAAAATAAAATAAAATAAAATAAAA	TAAAA(5*10)	139078786	50	ATAATGGTTTCAGTAATGCCTGGGGCTTGTCAAAAAAGTGGCCAGTGAGTTATTTTTTGGAAGAACTATATTAATG[TAAAATAAAATAAAATAAAATAAAATAAAATAAAATAAAATAAAATAAAA]ATCCACCCCATATCACTGAAACCTG	ATAATGGTTTCAGTAATGCCTGGGG	61.162	CAGGTTTCAGTGATATGGGGTGGA	62.158	151	120	deletion	GTAAAATAAAATAAAATAAAATAAAATAAAA
2	TAAAATAAAATAAAATAAAATAAAATAAAATAAAATAAAATAAAATAAAA	TAAAA(5*10)	55468622	50	TCCCAGGACTAGCTGTCTACAACCATCAACAACATACTGTAGTCACTTGTACCCTCAC[TAAAATAAAATAAAATAAAATAAAATAAAATAAAATAAAATAAAATAAAA]TAAATAATTACATCTCAGGTTCTTGCACTGTAAGT	TCCCAGGACTAGCTGTCTACAACC	63.181	ACTTACAGTGCAAGAACCTGAGATGT	62.371	143	169	insertion	TAAAATAAAATAAAAATAAAATAAAA
2	CATTCCATTCCATTCCATTCCATTCCATTCCATTCCATTCCATTCCATTC	CATTC(5*10)	20753243	50	TTCCAGTAGGTTCACAGCACAAA[CATTCCATTCCATTCCATTCCATTCCATTCCATTCCATTCCATTCCATTC]CAACATCATCTGAACACTTCTAAGTTGAGCAGATTTGTCACATCTATCTACAACTCAGTCCTCTACTCTCAAGGTGT	TTCCAGTAGGTTCACAGCACAAAC	61.458	ACACCTTGAGAGTAGAGGACTGAGT	62.227	150	102	deletion	ACATTCCATTCCATTCCATTCCATTCCATTCCATTCCATTCCATTCCA
2	AAAACAAAACAAAACAAAACAAAACAAAACAAAACAAAACAAAAC	AAAAC(5*9)	70230084	45	ACAGTTGGGATTATGTTCTGTGTTCTTT[AAAACAAAACAAAACAAAACAAAACAAAACAAAACAAAACAAAAC]AAAGCAAAGTACGTTTGTTGAAATGCAGCCT	ACAGTTGGGATTATGTTCTGTGTTCTT	61.126	AGGCTGCATTTCAACAAACGTACT	61.757	104	60	deletion	TAAAACAAAACAAAACAAAACAAAACAAAACAAAACAAAACAAA
2	TTTATTTTATTTTATTTTATTTTATTTTATTTTATTTTATTTTAT	TTTAT(5*9)	126268755	45	ACTTCATTTGTATCCTGTGAATGCTTGATTTATATG[TTTATTTTATTTTATTTTATTTTATTTTATTTTATTTTATTTTAT]TTTGTGGAGTCACGTTAGAATCCAACT	ACTTCATTTGTATCCTGTGAATGCTTGA	61.628	AGTTGGATTCTAACGTGACTCCACA	61.964	108	79	deletion	GTTTATTTTATTTTATTTTATTTTATTTT
2	CAAAACAAAACAAAACAAAACAAAACAAAACAAAACAAAACAAAA	CAAAA(5*9)	54749623	45	GCATACTGAGGCAAATGACAAGG[CAAAACAAAACAAAACAAAACAAAACAAAACAAAACAAAACAAAA]AAAGAAAACAACCCAACAAGTTATACTGTTTACAGGTAGGGTTTTCAAGTATTCCTACTCTTTTTGCTTCTCTGCTGACTAATGTTAGCT	GCATACTGAGGCAAATGACAAGGC	62.741	AGCTAACATTAGTCAGCAGAGAAGCA	62.251	158	117	deletion	GCAAAACAAAACAAAACAAAACAAAACAAAACAAAACAAAA
2	ACAAAACAAAACAAAACAAAACAAAACAAAACAAAACAAA	ACAAA(5*8)	113522826	40	ACAGTGTCTCTCTAAAAAGCCAAAGGAAGTTGATTCAAAAGTCAGCTTAATGTTAACCAGCT[ACAAAACAAAACAAAACAAAACAAAACAAAACAAAACAAA]AAAGTTATTCCAATTTACGTTACGATAAGGATGGGCAAGG	ACAGTGTCTCTCTAAAAAGCCAAAGGA	62.482	CCTTGCCCATCCTTATCGTAACGT	62.773	142	115	deletion	TACAAAACAAAACAAAACAAAACAAAA
2	TATTTTATTTTATTTTATTTTATTTTATTTTATTTTATTT	TATTT(5*8)	114336756	40	TGCTCTGCTTTTTACATACCTGCTTTCATTATTTTAC[TATTTTATTTTATTTTATTTTATTTTATTTTATTTTATTT]TCCCTATTATGTGCCCATCCTATATGTTCAGTGGAAGGAAGGAGACAGA	TGCTCTGCTTTTTACATACCTGCT	60.807	TCTGTCTCCTTCCTTCCACTGAAC	61.778	126	89	deletion	CTATTTTATTTTATTTTATTTTATTTTATTTTATTTT
2	GTTTTGTTTTGTTTTGTTTTGTTTTGTTTTGTTTTGTTTT	GTTTT(5*8)	11648796	40	ACCTGTCAGTTCTTCTCCAAAGGATTCATCCATTTTATGACACATAATTACAAAGTGAAGATATTCTGTGA[GTTTTGTTTTGTTTTGTTTTGTTTTGTTTTGTTTTGTTTT]GTTAGAGACTTATTAAAGAGGATTGTTTTGGGGCAAGTGACAT	ACCTGTCAGTTCTTCTCCAAAGGA	61.43	ATGTCACTTGCCCCAAAACAATCC	62.316	154	125	deletion	AGTTTTGTTTTGTTTTGTTTTGTTTTGTT
2	ACCCTACCCTACCCTACCCTACCCTACCCTACCCTACCCT	ACCCT(5*8)	1552475	40	GCAGTGGTTTGCACTTGAAGAAGTCAAAGCAATTATTTCCTATGTTGAATTGACCACAATTGAATGACCACAGTTGAATTG[ACCCTACCCTACCCTACCCTACCCTACCCTACCCTACCCT]ACTCCACTCCACCCTACTCTACTCT	GCAGTGGTTTGCACTTGAAGAAGT	62.458	AGAGTAGAGTAGGGTGGAGTGGAG	61.921	146	108	deletion	GACCCTACCCTACCCTACCCTACCCTACCCTACCCTAC
2	CTTTTCTTTTCTTTTCTTTTCTTTTCTTTTCTTTTCTTTT	CTTTT(5*8)	30135100	40	CCTTCGCACTCCTTGGTTTTGAAATACTATGAGCATAAC[CTTTTCTTTTCTTTTCTTTTCTTTTCTTTTCTTTTCTTTT]TTTTTTTTTTTGGACAGCATTTTGGCTTTTCTACT	CCTTCGCACTCCTTGGTTTTGAAA	62.228	AGTAGAAAAGCCAAAATGCTGTCCA	61.447	114	88	deletion	CCTTTTCTTTTCTTTTCTTTTCTTTT
2	AACAAAACAAAACAAAACAAAACAAAACAAAACAAAACAA	AACAA(5*8)	48808327	40	GTTTGGGCTGAATTGTTGGGAAGGCAATTCTCTTTATAAAATTTCAAACTTCCAAACAG[AACAAAACAAAACAAAACAAAACAAAACAAAACAAAACAA]AAAAACAACAACGCCAAACCAACAAAGAAACAACAAAAAATCCCCTATAACCTGGCCGTG	GTTTGGGCTGAATTGTTGGGAAGG	62.837	CACGGCCAGGTTATAGGGGATTTT	62.758	159	126	deletion	GAACAAAACAAAACAAAACAAAACAAAACAAAA
2	ATTTTATTTTATTTTATTTTATTTTATTTTATTTTATTTT	ATTTT(5*8)	140044717	40	AGCACTGAGATATGTGGCAACCTCCACACTTAGGTTCAGGTTAAGTTTGATTACTCTAAAGTCAATATTTGC[ATTTTATTTTATTTTATTTTATTTTATTTTATTTTATTTT]TACAGCACGAAGACCTTCAATTCTTTC	AGCACTGAGATATGTGGCAACCTC	62.728	GAAAGAATTGAAGGTCTTCGTGCTGT	62.161	139	103	deletion	CATTTTATTTTATTTTATTTTATTTTATTTTATTTT
2	CAAAACAAAACAAAACAAAACAAAACAAAACAAAA	CAAAA(5*7)	31909992	35	ACAAACAAAAACCAACCAACCAAG[CAAAACAAAACAAAACAAAACAAAACAAAACAAAA]CCCTTCGTATTTGCAATACACTGTGAAGAGGAGAAAAGAGAGATTTTTAAGAGGAGGCTTCTGTGAGAAGAAGCTTCTGGC	ACAAACAAAAACCAACCAACCAAGC	61.999	GCCAGAAGCTTCTTCTCACAGAAG	61.623	140	118	deletion	GCAAAACAAAACAAAACAAAAC
2	CTGCTCTGCTCTGCTCTGCTCTGCTCTGCTCTGCT	CTGCT(5*7)	98977146	35	ACGTGTCCTTAACCTCCTCCTTC[CTGCTCTGCTCTGCTCTGCTCTGCTCTGCTCTGCT]CTGCAAACCCCGCTGTTCCATAAGCAGTTTACCTGGCAAACCACAGGCAGCTGCTTATCCTCATATCCC	ACGTGTCCTTAACCTCCTCCTTCC	63.658	GGGATATGAGGATAAGCAGCTGCC	62.967	127	92	deletion	CCTGCTCTGCTCTGCTCTGCTCTGCTCTGCTCTGC
2	TGTTTTGTTTTGTTTTGTTTTGTTTTGTTTTGTTT	TGTTT(5*7)	13977276	35	TGTTGGGTTTCATTGTTTTGGGGTTTTTGTTC[TGTTTTGTTTTGTTTTGTTTTGTTTTGTTTTGTTT]GTAAAGGAAACCAGATCTTTAATGTCATATATTCATGCTTAAGGTACTCAGTTGCC	TGTTGGGTTTCATTGTTTTGGGGT	61.857	GGCAACTGAGTACCTTAAGCATGA	60.863	123	92	deletion	CTGTTTTGTTTTGTTTTGTTTTGTTTTGTTT
2	TGTTTTGTTTTGTTTTGTTTTGTTTTGTTT	TGTTT(5*6)	24915735	30	GCACTGAACATTTTGCAGCTGTGAGGAGATGGGACATGCTTGACTAAGGCAATCTCCAAAGTTCAGCTGTGAAAAAAATCATACAAACAAGTTCCATA[TGTTTTGTTTTGTTTTGTTTTGTTTTGTTT]TTCAAATGACTGGCTTGCTCTATCTGGAAG	GCACTGAACATTTTGCAGCTGTGA	63.028	CTTCCAGATAGAGCAAGCCAGTCA	62.192	158	131	deletion	ATGTTTTGTTTTGTTTTGTTTTGTTTT
2	GGATGGGATGGGATGGGATGGGATGGGATG	GGATG(5*6)	7685756	30	AGGATGTGAGCCATGTGACAAGACATAGTTAGGAGCACTATTTATTTTAAGTAAGGTGTCTTATTAGATATAGTTTTTCAGATCCCCGGAAGGAAA[GGATGGGATGGGATGGGATGGGATGGGATG]AGGACAGGACAGGGTAGGTTAGGATGG	AGGATGTGAGCCATGTGACAAGAC	62.905	CCATCCTAACCTACCCTGTCCTGT	62.976	153	127	deletion	AGGATGGGATGGGATGGGATGGGATG
2	GTTTTGTTTTGTTTTGTTTTGTTTTGTTTT	GTTTT(5*6)	76436285	30	TGCAAGCTGGAATCTTAGACAATGCTACA[GTTTTGTTTTGTTTTGTTTTGTTTTGTTTT]TGTGGTTCACCTTATCTATAAGAGTAATCCCATCTAATTCTCAGTGACATTTCCT	TGCAAGCTGGAATCTTAGACAATGC	62.113	AGGAAATGTCACTGAGAATTAGATGGGA	61.914	114	88	deletion	AGTTTTGTTTTGTTTTGTTTTGTTTT
2	GTTTTGTTTTGTTTTGTTTTGTTTTGTTTT	GTTTT(5*6)	123649040	30	GGTGATAGAGATTTTCTTTGCTGTGTTG[GTTTTGTTTTGTTTTGTTTTGTTTTGTTTT]AATATGAGTTCTGTTTTAGTTTTGTTCTGTTTCCAGTTAACTTACTGTGTTAAAATGTGCAGTATTTGTAAGTAAAGAAACCTTATTTGTGAACACTGAGGT	GGTGATAGAGATTTTCTTTGCTGTGTT	60.309	ACCTCAGTGTTCACAAATAAGGTTTCT	61.072	160	134	deletion	GGTTTTGTTTTGTTTTGTTTTGTTTT
2	TTGAGTTGAGTTGAGTTGAGTTGAG	TTGAG(5*5)	26940303	25	GATGCTGCCTTTGCTCTTCTTTGGAGTCAATTCC[TTGAGTTGAGTTGAGTTGAGTTGAG]ATTGAGTAACAATAATGAATGTGATTCACTTGTTCTGCAGCTTGATGGGGTCTCTGTTGCTGCACAGCTTTGTGGGCTCCTTTAGTGTGGGGTGAAAA	GATGCTGCCTTTGCTCTTCTTTGG	62.921	TTTTCACCCCACACTAAAGGAGCC	63.056	157	136	deletion	CTTGAGTTGAGTTGAGTTGAG
2	ATTTTATTTTATTTTATTTTATTTT	ATTTT(5*5)	14516969	25	ATCACGAGAACTTGGTTGCTTCGTTTTATAA[ATTTTATTTTATTTTATTTTATTTT]ACTGAGGGAGTTGCATCAGTTCAAATAATGTGAGACAGTGTGTGCCTGTGCACTGCACTGGGGCTTGTAGGCTTGTGGAGCCAGCAATGTGAACAGGATCT	ATCACGAGAACTTGGTTGCTTCGT	63.056	AGATCCTGTTCACATTGCTGGCTC	63.205	157	135	deletion	AATTTTATTTTATTTTATTTTA
2	TGTTTTGTTTTGTTTTGTTTTGTTT	TGTTT(5*5)	50225080	25	TGCCTTGTCTTTTCAAACTCCTCAGAGATTCTTA[TGTTTTGTTTTGTTTTGTTTTGTTT]TTGTAATGTAATTTTTTCCTGCCATTTAGCAGTTTTAAATAATAATGATGAGAGGTAAATAGTTACATTGTTTCTTTTCTCAAGTACCAGGTGCTGAAAGC	TGCCTTGTCTTTTCAAACTCCTCAGA	62.766	GCTTTCAGCACCTGGTACTTGAGA	62.839	160	138	deletion	ATGTTTTGTTTTGTTTTGTTTT
2	GTTTTGTTTTGTTTTGTTTTGTTTT	GTTTT(5*5)	60647129	25	TATTCTGGAAGGCAGTGATGGAG[GTTTTGTTTTGTTTTGTTTTGTTTT]TTGGAGAAATACTCTGACTATGTGTAAGACCTACACAGAGCTGGCAC	TATTCTGGAAGGCAGTGATGGAGG	61.971	GTGCCAGCTCTGTGTAGGTCTTAC	62.927	95	74	deletion	GGTTTTGTTTTGTTTTGTTTT
2	TTGTTTTGTTTTGTTTTGTTTTGTT	TTGTT(5*5)	72496835	25	AAGTGGCGTGATCTTCAGGTCTTCAAA[TTGTTTTGTTTTGTTTTGTTTTGTT]TTCCTCTCCTTTTCTCCTTTTTGTTTGGCTCACAGACCCCAAATTTATGCAAGTTGAGACCCTGTTATTTGCTGCAGT	AAGTGGCGTGATCTTCAGGTCTTC	62.886	ACTGCAGCAAATAACAGGGTCTCA	62.569	130	107	deletion	ATTGTTTTGTTTTGTTTTGTTTT
2	GTTTTGTTTTGTTTTGTTTTGTTTT	GTTTT(5*5)	80566202	25	AGGCAAAGCATCATTCTCTTCCCATTAATCAGTTTTCCTCCTGATTGAAAATTAAGGG[GTTTTGTTTTGTTTTGTTTTGTTTT]TGTTACAGTTTCTGCTTAGAGAAGCGCTTTTTCCTTTTAGTATACCGACA	AGGCAAAGCATCATTCTCTTCCCA	62.649	TGTCGGTATACTAAAAGGAAAAAGCGC	62.205	133	112	deletion	GGTTTTGTTTTGTTTTGTTTT
2	CAAAACAAAACAAAACAAAACAAAA	CAAAA(5*5)	3048844	25	GGTGCCGGATACAAATCTGAGTGTTTTTTTTTCCTTTTTTTTCTTT[CAAAACAAAACAAAACAAAACAAAA]AATGGGGAAAAGAGGAACTTATACGCATCAACCACACATATACAAGACAGCACCC	GGTGCCGGATACAAATCTGAGTGT	62.955	GGGTGCTGTCTTGTATATGTGTGGT	62.829	126	105	deletion	TCAAAACAAAACAAAACAAAA
2	AACAAAACAAAACAAAACAAAACAA	AACAA(5*5)	102362225	25	TCCCTTTCCAGTTTATGAAGTGCACATAAAATCAGACTTTTTGAAGAGTTCTACAGTAAAACAG[AACAAAACAAAACAAAACAAAACAA]AAAATTGATTCTGGGAAGGAAGGAAAATAATTAATACATTCTTTTATTTTTCACTCTTTTTTCACTTCTTTTTCTTGATATCAGAATTTATATTTCTCGTGATGGCAGATGTTAATTAACAATGAACTGGTGTGAATCCCTTGGTAGTGG	TCCCTTTCCAGTTTATGAAGTGCACA	62.831	CCACTACCAAGGGATTCACACCAG	62.914	239	216	deletion	GAACAAAACAAAACAAAACAAAA
2	TTGTTTTGTTTTGTTTTGTT	TTGTT(5*4)	96490152	20	GCACGTAATCCACATCTTTGTCCACAGCAATTCTGC[TTGTTTTGTTTTGTTTTGTT]TTACTTTTATATTTGATTACTCACAGCTGATTTCTTCTATTATGGAGCAAAGGCAACTGC	GCACGTAATCCACATCTTTGTCCA	61.628	GCAGTTGCCTTTGCTCCATAATAGA	61.664	116	98	deletion	CTTGTTTTGTTTTGTTTT
2	TGTTTTGTTTTGTTTTGTTT	TGTTT(5*4)	127953473	20	TGGCCCATGTTAAGGTTTTCATCAACATATTC[TGTTTTGTTTTGTTTTGTTT]TATATACATTATTTTATTAGAGTGCTTGAAGAATTTTTCAAATTGTAACAGTATCTGAATGATTACTAGACTTACAGCTGACA	TGGCCCATGTTAAGGTTTTCATCA	60.999	TGTCAGCTGTAAGTCTAGTAATCATTCA	60.115	135	118	deletion	CTGTTTTGTTTTGTTTT
2	GGAAGGGAAGGGAAGGGAAG	GGAAG(5*4)	84873931	20	GCCTCCCTGCCTTATTCACAGAAATGGCAAGCAGAGCAAATCTTGGCCCCCAGTAATGTGCCAAAT[GGAAGGGAAGGGAAGGGAAG]TGAGACTGTGTTGGTACAGCTGGCACAGTGCATCCAGACAAGTTA	GCCTCCCTGCCTTATTCACAGAAA	62.929	TAACTTGTCTGGATGCACTGTGCC	63.368	131	115	deletion	TGGAAGGGAAGGGAAG
2	TAAAATAAAATAAAATAAAA	TAAAA(5*4)	124018065	20	TGATGGAAACCACACAAGAAAGCCTATTCTTGCAAAAAATAAAAATAAAAAAAATAGAATAAAG[TAAAATAAAATAAAATAAAA]TAAATAATGAAATATCCTGGTTGTCCACAATGTTTTTCCTTAGCCTGTTATTTCAAGGAAGAGGTGGGAACAGG	TGATGGAAACCACACAAGAAAGCC	62.004	CCTGTTCCCACCTCTTCCTTGAAA	62.521	158	138	deletion	GTAAAATAAAATAAAATAAA
2	GAATAGAATAGAATAGAATA	GAATA(5*4)	22264830	20	TTTGCTCAGAAAGGTGCTCGCATACATGGTGACGGGCACAGTGGAGGAACAGTGGAGGAACCT[GAATAGAATAGAATAGAATA]TGCTATCAGCTCTGTTTGAAAACACTTTCTTCCCAATAAGGTGGCTTTTCTTAGGTGGTTTTGCTTGTGCCT	TTTGCTCAGAAAGGTGCTCGCATA	63.13	AGGCACAAGCAAAACCACCTAAGA	62.999	155	139	deletion	TGAATAGAATAGAATA
2	TCTTTTCTTTTCTTTTCTTT	TCTTT(5*4)	87265471	20	TGTCCCTGATTTATTTCTGTCTTGATGAATAAACAAGGACAATGAAAACATAGCAATTTTTTTTTCAG[TCTTTTCTTTTCTTTTCTTT]TTTCTTTTCTTTTCTTTTTTTTTTTTAATCAGGGAAAACAAGACTTTTTACTCTTTCACACCCT	TGTCCCTGATTTATTTCTGTCTTGATGA	60.745	AGGGTGTGAAAGAGTAAAAAGTCTTGT	61.017	152	140	deletion	GTCTTTTCTTTT
2	TAAATTAAATTAAATTAAAT	TAAAT(5*4)	5617670	20	TGTGAGTGCAGAACCAAAGGCTAAATGAACAGTTGTACAAGATGCGTTGCAAACTG[TAAATTAAATTAAATTAAAT]TTAAAATTAATTTCTTTATGGTAGTGTGTAGTTTGTCATTGTTGTGGCAGATGCT	TGTGAGTGCAGAACCAAAGGCTAA	62.743	AGCATCTGCCACAACAATGACAAA	62.007	131	114	deletion	GTAAATTAAATTAAATT
2	AACAAAACAAAACAAAACAA	AACAA(5*4)	145935126	20	TTGTTCTCCCACAGTGGAAGGAAATACTTTCTAAAAAAGAATTAAAG[AACAAAACAAAACAAAACAA]AACCCCATATACTTAAATATTTTAAGCAATTGTTCACCTTTTTTACTTTCACAGAATCACAGAATGGCCTGG	TTGTTCTCCCACAGTGGAAGGAAA	62.165	CCAGGCCATTCTGTGATTCTGTGA	62.918	139	120	deletion	GAACAAAACAAAACAAAAC
2	AAAAGAAAAGAAAAGAAAAG	AAAAG(5*4)	137007042	20	TCCAGTTTCAGCTTCCCCTAGACAAAAAAAAAAAAAAAAAAAAAAGAAAAAA[AAAAGAAAAGAAAAGAAAAG]CTAGTCTTATTATACATTATGAATACAATTATACAGCTTTAAAAGAGGATAACTTTAGGTAAGAGTTTAATTTTTCTCAATTGCAGTATGCAGTCCTCCTCAAAGA	TCCAGTTTCAGCTTCCCCTAGACA	63.094	TCTTTGAGGAGGACTGCATACTGC	62.427	178	196	insertion	AAAAGAAAAGAGAAGAAA
2	TTTTATTTTATTTTATTTTA	TTTTA(5*4)	2077953	20	TGCTGCTTAGGAGGGTCTGACTAACAAAAATGGCTTTATTTGTTAAGGTAGGTATTTCATTACTGCAATATTTGACTATTAGTC[TTTTATTTTATTTTATTTTA]TGAGTCCATATTTTGCTGCCTGTCTATGGAGGG	TGCTGCTTAGGAGGGTCTGACTAA	62.897	CCCTCCATAGACAGGCAGCAAAAT	62.996	137	120	deletion	CTTTTATTTTATTTTAT
2	AATAAAATAAAATAAAATAA	AATAA(5*4)	5831149	20	GCAACATAGGGGAGTATGCAGCATCACTGCAATTTGCCTTAAAGAAAAAAAAAC[AATAAAATAAAATAAAATAA]TAAAAAAGGCTGTAAATCTATGTTTGACGTGTCTTCCACTCAAGCCTCTACTGAAAGCTGC	GCAACATAGGGGAGTATGCAGCAT	63.098	GCAGCTTTCAGTAGAGGCTTGAGT	62.892	135	119	deletion	CAATAAAATAAAATAA
2	TTTATTTTATTTTATTTTAT	TTTAT(5*4)	127606833	20	TGACCACTGACCACTCTTGCAGTATGTCAGTTCAGAGCCTCCTTTTTAAGTCTTTTTTTCCCTGTGGCTTTACTTG[TTTATTTTATTTTATTTTAT]TGTGGACTCAGGCATGTCGCAGTGGAGGAGGGAAAAA	TGACCACTGACCACTCTTGCAGTA	63.537	TTTTTCCCTCCTCCACTGCGACAT	64.397	133	116	deletion	GTTTATTTTATTTTATT
2	CTACTCTACTCTACTCTACT	CTACT(5*4)	98158063	20	AGAGAGAGTGCCTGAAAGCCAAAGGC[CTACTCTACTCTACTCTACT]CTGAAAGCCAAAGCCTACTCTAATGCTGAGGTGAGATGTGCGGTCAGGACAAGCAGAAGGAAGGAGA	AGAGAGAGTGCCTGAAAGCCAAAG	62.85	TCTCCTTCCTTCTGCTTGTCCTGA	63.084	113	95	deletion	CCTACTCTACTCTACTCT
2	CTTCCTTCCTTCCTTCCTTCCTTCCTTCCTTCCTTCCTTCCTTCCTTCCTTC	CTTC(4*13)	70281476	52	GCATTGTAGCCAGACCTTTCCTTTTTTTTTTTTTTTTTTTTTCTTTCTTCT[CTTCCTTCCTTCCTTCCTTCCTTCCTTCCTTCCTTCCTTCCTTCCTTCCTTC]CTTTTTTTTTTTTTTTATATACTTCCCTGAATTAACAATTTTCAATAATATATCATTTAGAATAGAGGGTTGGTCATATATACGAATGGAAGGTGGTTTGTACTGG	GCATTGTAGCCAGACCTTTCCTTT	61.589	CCAGTACAAACCACCTTCCATTCG	61.865	209	157	deletion	TCTTCCTTCCTTCCTTCCTTCCTTCCTTCCTTCCTTCCTTCCTTCCTTCCTT
2	TATTTATTTATTTATTTATTTATTTATTTATTTATTTATTTATTTATT	TATT(4*12)	147244479	48	AGCAACAAACTGCAAGAAGGGAGATGCATGGCTTCAAACTGCAACC[TATTTATTTATTTATTTATTTATTTATTTATTTATTTATTTATTTATT]TAATTTGCAATAGAAATGCTATCTGGGGACACGTAGTCTCCTGAATT	AGCAACAAACTGCAAGAAGGGAGA	62.99	AATTCAGGAGACTACGTGTCCCCA	63.135	141	98	deletion	CTATTTATTTATTTATTTATTTATTTATTTATTTATTTATTTA
2	GGATGGATGGATGGATGGATGGATGGATGGATGGATGGATGGATGGAT	GGAT(4*12)	146470738	48	CATGGAAGGATGGATGGATGGACGGACAGAC[GGATGGATGGATGGATGGATGGATGGATGGATGGATGGATGGATGGAT]GGCTTCAGCCCAGTGACAACTCAGTTC	CATGGAAGGATGGATGGATGGACG	63.143	GAACTGAGTTGTCACTGGGCTGAA	63.015	106	63	deletion	CGGATGGATGGATGGATGGATGGATGGATGGATGGATGGATGG
2	ATAAATAAATAAATAAATAAATAAATAAATAAATAAATAAATAAATAA	ATAA(4*12)	136580646	48	CGGGGGAAGGGAATCTGCTAATTGAAGCAATGCC[ATAAATAAATAAATAAATAAATAAATAAATAAATAAATAAATAAATAA]ATGGGAAAAACAGTTGAATTCTCTTCCTACTGGAATATTCGATGCATTCTAAGTCTTTTCCCCAACCCAGTTTGTGT	CGGGGGAAGGGAATCTGCTAATTG	63.331	ACACAAACTGGGTTGGGGAAAAGA	62.905	159	112	deletion	CATAAATAAATAAATAAATAAATAAATAAATAAATAAATAAATAAAT
2	ATAGATAGATAGATAGATAGATAGATAGATAGATAGATAGATAGATAG	ATAG(4*12)	46035282	48	GTTCCTCTGGGTTCTCCAAGCATATAAAGGACTGCAATAA[ATAGATAGATAGATAGATAGATAGATAGATAGATAGATAGATAGATAG]ATAAAGTGATTATTCCCAAGATTCTTTATTAGACTACGGAAAACTATATGATCCCTAAAGCTCCTCAGTCCT	GTTCCTCTGGGTTCTCCAAGCATA	62.148	AGGACTGAGGAGCTTTAGGGATCA	62.433	160	120	deletion	AATAGATAGATAGATAGATAGATAGATAGATAGATAGATA
2	ATAGATAGATAGATAGATAGATAGATAGATAGATAGATAGATAGATAG	ATAG(4*12)	132096197	48	ACTCATCAAATGTTTCATTTCAGACAGCAAATTACCTAGAAATATTTGCACAGAACTTCTGATACAGTTTCAAAGAAACGA[ATAGATAGATAGATAGATAGATAGATAGATAGATAGATAGATAGATAG]ATGTTAATTGTCAACCAACCCAACACAGTTC	ACTCATCAAATGTTTCATTTCAGACAGC	61.194	GAACTGTGTTGGGTTGGTTGACAA	62.118	160	125	deletion	AATAGATAGATAGATAGATAGATAGATAGATAGAT
2	TAAATAAATAAATAAATAAATAAATAAATAAATAAATAAATAAA	TAAA(4*11)	99440917	44	GGTGCATCCCTTACGTAAATACCCTAGGCAAAGAAACAAAAATAAAGAATATTGTTAGTCACACT[TAAATAAATAAATAAATAAATAAATAAATAAATAAATAAATAAA]AGCCCGGAAAACAATTCTATTTCTCTTAAGCTCCCCAAGAGAGGA	GGTGCATCCCTTACGTAAATACCCT	62.434	TCCTCTCTTGGGGAGCTTAAGAGA	62.123	154	125	deletion	TTAAATAAATAAATAAATAAATAAATAAA
2	TTTATTTATTTATTTATTTATTTATTTATTTATTTATTTATTTA	TTTA(4*11)	31067265	44	ACTCAGTGCTTTGCTCTTGCTAGCATTTGGAACATGAGTTGAC[TTTATTTATTTATTTATTTATTTATTTATTTATTTATTTATTTA]TCAGGAGTATTCAGTTAGGCTGGGCTGTGGTTGGGCTGTTTTTGTAA	ACTCAGTGCTTTGCTCTTGCTAGC	63.638	TTACAAAAACAGCCCAACCACAGC	62.71	134	100	deletion	CTTTATTTATTTATTTATTTATTTATTTATTTAT
2	GATAGATAGATAGATAGATAGATAGATAGATAGATAGATAGATA	GATA(4*11)	144115067	44	GTATTGGTTGTCACATCCCCCTCCTGCCTAGTAGGACAGGTCTTAAAGCACTACAGTGAATATTTATTATG[GATAGATAGATAGATAGATAGATAGATAGATAGATAGATAGATA]GATGGATGACTCAGAGGGTGCCTCAGGAGGCACAACACTCACAG	GTATTGGTTGTCACATCCCCCTCC	62.985	CTGTGAGTGTTGTGCCTCCTGAG	63.205	159	119	deletion	GGATAGATAGATAGATAGATAGATAGATAGATAGATAGAT
2	TATCTATCTATCTATCTATCTATCTATCTATCTATCTATCTATC	TATC(4*11)	86213911	44	GCCTCAGGCTTTTCCACATTCTAGAGTGAGAAAAACCTTTTCTGTGTATATATCTCGACAATATATGGTTATCAATGTTCTATTTTCTATTTTTACCTATTCCTCTTCTATTAAAT[TATCTATCTATCTATCTATCTATCTATCTATCTATCTATCTATC]TATTTACCATTTTCTCCCTGTGGCTCAGTGGTGAATGAATGCTGCCATCAC	GCCTCAGGCTTTTCCACATTCTAGA	62.834	GTGATGGCAGCATTCATTCACCAC	62.975	211	175	deletion	TTATCTATCTATCTATCTATCTATCTATCTATCTAT
2	CTTTCTTTCTTTCTTTCTTTCTTTCTTTCTTTCTTTCTTTCTTT	CTTT(4*11)	110024403	44	GCCACTGTCTTCAGAACCAGATGGAGCTTTTTTTC[CTTTCTTTCTTTCTTTCTTTCTTTCTTTCTTTCTTTCTTTCTTT]TTTTTTTTTTCTTTTATCTGTTGTGCATAGCCCTAATTGATCATTGAGTGAGATGATCATCTAGGCCACTGT	GCCACTGTCTTCAGAACCAGATGG	63.419	ACAGTGGCCTAGATGATCATCTCACT	63.075	151	122	deletion	CCTTTCTTTCTTTCTTTCTTTCTTTCTTT
2	CTTTCTTTCTTTCTTTCTTTCTTTCTTTCTTTCTTTCTTTCTTT	CTTT(4*11)	110024403	44	GCCACTGTCTTCAGAACCAGATGGAGCTTTTTTTC[CTTTCTTTCTTTCTTTCTTTCTTTCTTTCTTTCTTTCTTTCTTT]TTTTTTTTTTCTTTTATCTGTTGTGCATAGCCCTAATTGATCATTGAGTGAGATGATCATCTAGGCCACTGT	GCCACTGTCTTCAGAACCAGATGG	63.419	ACAGTGGCCTAGATGATCATCTCACT	63.075	151	147	deletion	CTTT
2	TAAATAAATAAATAAATAAATAAATAAATAAATAAATAAA	TAAA(4*10)	9185810	40	AGCACAGTTTCCTTAATACCACAGATAGAAAGGTAGATCC[TAAATAAATAAATAAATAAATAAATAAATAAATAAATAAA]ATACTAACAACCATAAACAAAGTTCAGAAATACTGGCCTGGAATACCA	AGCACAGTTTCCTTAATACCACAGA	60.222	TGGTATTCCAGGCCAGTATTTCTG	60.385	128	103	deletion	CTAAATAAATAAATAAATAAATAAA
2	AATAAATAAATAAATAAATAAATAAATAAATAAATAAATA	AATA(4*10)	124104492	40	AAGGGGAAGGTTTAGTGCTTTCC[AATAAATAAATAAATAAATAAATAAATAAATAAATAAATA]AATGCAACAAAAAAACTAGGACAAGAAGGATGTGTTTGAATTAATTCCATTTGCAGGGGA	AAGGGGAAGGTTTAGTGCTTTCCA	62.239	TCCCCTGCAAATGGAATTAATTCAAACA	62.271	123	91	deletion	CAATAAATAAATAAATAAATAAATAAATAAAT
2	AAATAAATAAATAAATAAATAAATAAATAAATAAATAAAT	AAAT(4*10)	51811176	40	CCAAAAGCAACTATGGCAACGGAGAGCATG[AAATAAATAAATAAATAAATAAATAAATAAATAAATAAAT]GATTCTAATGTAGAAACAACATTTAATTCCCATAGTCTGAGGTCTAAAGGGT	CCAAAAGCAACTATGGCAACGGAG	62.91	ACCCTTTAGACCTCAGACTATGGGA	62.077	122	97	deletion	GAAATAAATAAATAAATAAATAAAT
2	TTATTTATTTATTTATTTATTTATTTATTTATTTAT	TTAT(4*9)	11983613	36	CTGAGCCTGCTTTCTATTGCTCATTGAATCCTGTTTCTTTTGC[TTATTTATTTATTTATTTATTTATTTATTTATTTAT]TTTTCAGTCTTGCAAAGATTATAGGATATGTTTCCAATTAAAATAATAACAATAATAACCTGCTATATGTATTTTTTTTAGATCATTGAATTTTTGTAGTGTAAAAAATCACAAAAGTAAGACTTTGCCAGT	CTGAGCCTGCTTTCTATTGCTCAT	61.223	ACTGGCAAAGTCTTACTTTTGTGATTT	60.364	211	180	deletion	CTTATTTATTTATTTATTTATTTATTTATTT
2	TTTATTTATTTATTTATTTATTTATTTATTTATTTA	TTTA(4*9)	104319089	36	ATCCCCACTGAACTCTTTGGGATTCTTTCATATTTCACTGTGAATATGTCTGTAGATTTCAATAGGTGTTTGC[TTTATTTATTTATTTATTTATTTATTTATTTATTTA]CTGCATTCAAGTGTACAGGAGAAACTT	ATCCCCACTGAACTCTTTGGGATT	61.816	AAGTTTCTCCTGTACACTTGAATGCA	61.135	136	111	deletion	CTTTATTTATTTATTTATTTATTTA
2	TTATTTATTTATTTATTTATTTATTTATTTATTTAT	TTAT(4*9)	57481668	36	AGTTGCAGCTCGAATATTTCAGAAGTTATTAGAAAGATTGTCTGGC[TTATTTATTTATTTATTTATTTATTTATTTATTTAT]TTTCTAATTGAGAAAGAGGAAGAACTAACCTTGAAGACTTCT	AGTTGCAGCTCGAATATTTCAGAAGT	61.294	AGAAGTCTTCAAGGTTAGTTCTTCCTCT	61.54	124	93	deletion	CTTATTTATTTATTTATTTATTTATTTATTT
2	AATAAATAAATAAATAAATAAATAAATAAATAAATA	AATA(4*9)	77562847	36	TGATAGGCACCTTCTTCTTTCCTTCTATTTAAGTAACATTTGCTCCTGTAATCATCAAAATTCCAAAC[AATAAATAAATAAATAAATAAATAAATAAATAAATA]AAAACTAATCTGAGCTTCAAACCAAGGT	TGATAGGCACCTTCTTCTTTCCTTC	60.572	ACCTTGGTTTGAAGCTCAGATTAGT	60.457	132	101	deletion	CAATAAATAAATAAATAAATAAATAAATAAA
2	AATAAATAAATAAATAAATAAATAAATAAATAAATA	AATA(4*9)	43427356	36	AAAAAGAGACAGGCAGCAGCAAAGTCCCTCCCTTC[AATAAATAAATAAATAAATAAATAAATAAATAAATA]GTGAAAATGAATCTGAGCAGGTTTAAATTTGCTAAGGGCTTTGGAGACTTGAGCT	AAAAAGAGACAGGCAGCAGCAAAG	62.523	AGCTCAAGTCTCCAAAGCCCTTAG	62.383	126	97	deletion	CAATAAATAAATAAATAAATAAATAAATA
2	TAAATAAATAAATAAATAAATAAATAAATAAATAAA	TAAA(4*9)	106005456	36	CTCAAGAGCTTCTGGTGTCATGCAATACTTTTTTCTTTCTTGAC[TAAATAAATAAATAAATAAATAAATAAATAAATAAA]CCCACAATCTTAATCTCTAATGACACCAATGAAAAATGCTTCTGTATGAACATGGCAATAACCTGTTCTCACT	CTCAAGAGCTTCTGGTGTCATGCA	63.127	AGTGAGAACAGGTTATTGCCATGTTCA	63.017	153	120	deletion	CTAAATAAATAAATAAATAAATAAATAAATAAA
2	AATAAATAAATAAATAAATAAATAAATAAATAAATA	AATA(4*9)	75573179	36	TCTGACAGTAATGCCAAAACTCCAC[AATAAATAAATAAATAAATAAATAAATAAATAAATA]AATGTCAGGAAAATGTTATTAGTAGAGCATCAGTATGGTCTGCCA	TCTGACAGTAATGCCAAAACTCCACA	62.818	TGGCAGACCATACTGATGCTCTAC	62.009	106	78	deletion	CAATAAATAAATAAATAAATAAATAAAT
2	AATAAATAAATAAATAAATAAATAAATAAATAAATA	AATA(4*9)	1119533	36	GGCCACCGTCTGGAAATACTTTGAAAAATCTGCCTCCAAGTTTATAAAC[AATAAATAAATAAATAAATAAATAAATAAATAAATA]TTATATTATATTATATATAAAGTGTTCCAAGTGGATCAAAAGTTGTAGGGAAGAAACACAGACCTGC	GGCCACCGTCTGGAAATACTTTGA	63.141	GCAGGTCTGTGTTTCTTCCCTACA	62.552	152	123	deletion	CAATAAATAAATAAATAAATAAATAAATA
2	AATAAATAAATAAATAAATAAATAAATAAATAAATA	AATA(4*9)	140302732	36	TCCCTCAAATCTAGGAACCTTTGTGGTTTTTCCTC[AATAAATAAATAAATAAATAAATAAATAAATAAATA]AAGGGGATGCATCTGTGGGGACAACATTGA	TCCCTCAAATCTAGGAACCTTTGTGG	62.446	TCAATGTTGTCCCCACAGATGCAT	62.885	101	70	deletion	CAATAAATAAATAAATAAATAAATAAATAAA
2	TTATTTATTTATTTATTTATTTATTTATTTATTTAT	TTAT(4*9)	134560351	36	AAGTATGGCAGCAATGAAACCTGTATCTTTGCTTCAAGTGTC[TTATTTATTTATTTATTTATTTATTTATTTATTTAT]TTTCGATATTCATACTATTCTTATTGCCTTCAAGAAATCTACTAGTAAGTACTGCACTCAGTTATCTATTTCTCACTAGC	AAGTATGGCAGCAATGAAACCTGT	61.296	GCTAGTGAGAAATAGATAACTGAGTGCA	60.89	158	123	deletion	CTTATTTATTTATTTATTTATTTATTTATTTATTT
2	ATAAATAAATAAATAAATAAATAAATAAATAA	ATAA(4*8)	16525633	32	TCCAGGATCAAGTTTGCTTTGCCTGGCTTTATCACTAAGTATATTACCTTC[ATAAATAAATAAATAAATAAATAAATAAATAA]AAATCCAGTGAAAAGAAAGAGACCAGGAAAAGAGCTGCATCTG	TCCAGGATCAAGTTTGCTTTGCCT	63.067	CAGATGCAGCTCTTTTCCTGGTCT	62.911	126	96	deletion	CATAAATAAATAAATAAATAAATAAATAAA
2	AAATAAATAAATAAATAAATAAATAAATAAAT	AAAT(4*8)	17175102	32	ATAGTCTGTGGCACAGCATTCTC[AAATAAATAAATAAATAAATAAATAAATAAAT]TGCCTTCCTTGTTCATTTTAAAGGCTCTTAGACATGAAACTAGTGATTCCAGCCATGAGCACATCAT	ATAGTCTGTGGCACAGCATTCTCA	62.141	ATGATGTGCTCATGGCTGGAATCA	62.758	122	93	deletion	CAAATAAATAAATAAATAAATAAATAAAT
2	TTATTTATTTATTTATTTATTTATTTATTTAT	TTAT(4*8)	86333220	32	ACAGATTCTTCTTCCCCCTCCCTTTTTTAACGACCCGTAATGCAAAGGTTTCAATTATTTGTAAAGTTTAAACTATTAAAAAGCGCTACC[TTATTTATTTATTTATTTATTTATTTATTTAT]TCACAGTAGAAATAGTGTTGGTCTTGTCTGCCCC	ACAGATTCTTCTTCCCCCTCCCTT	62.892	GGGGCAGACAAGACCAACACTATT	62.868	156	130	deletion	CTTATTTATTTATTTATTTATTTATT
2	AAATAAATAAATAAATAAATAAATAAATAAAT	AAAT(4*8)	93208933	32	GGTTGCTTTTCGACATGGAAGTTGTATAACTTGCACTATTCAACTGCCTATGAAAATG[AAATAAATAAATAAATAAATAAATAAATAAAT]AAAATTAAAGAGATGGAAAATGTCCTGCTGAGCCAAAATCACTT	GGTTGCTTTTCGACATGGAAGTTGT	62.672	AAGTGATTTTGGCTCAGCAGGACA	63.051	134	106	deletion	GAAATAAATAAATAAATAAATAAATAAA
2	ATAAATAAATAAATAAATAAATAAATAAATAA	ATAA(4*8)	55867846	32	AGTGTGGAATATTAGGGGTTGAAGGAAATTCAAAACTCC[ATAAATAAATAAATAAATAAATAAATAAATAA]AATAAAAAAACTCTCTGTCCATAATTACAATTCCAGA	AGTGTGGAATATTAGGGGTTGAAGG	60.34	TCTGGAATTGTAATTATGGACAGAGAGT	60.114	108	82	deletion	CATAAATAAATAAATAAATAAATAAA
2	TATCTATCTATCTATCTATCTATCTATCTATC	TATC(4*8)	95352935	32	TAGGACAGTGGCAGAGATCCTGTTTTTGTCTGTCAATGAACTCAGTAGGATAGGGAGAAAAAGTACAGATTGTCATTAATGCTGTCTGTT[TATCTATCTATCTATCTATCTATCTATCTATC]ATCTACTTATCATCTCTCCATCCACCCCTCC	TAGGACAGTGGCAGAGATCCTGTT	62.903	GGAGGGGTGGATGGAGAGATGATA	62.616	153	169	insertion	TATCTATCCATCTATC
2	AATAAATAAATAAATAAATAAATAAATAAATA	AATA(4*8)	107545142	32	GAGGAGCATCTGTTAGCTGGTTCCCTGCCAGGGCACTCAAAACTTGCCCTTTGGG[AATAAATAAATAAATAAATAAATAAATAAATA]AAAGAAAAAAATAGCAGAAACAAGACAAAAGAATAAAAGTGCACAGGGCTTGGATGT	GAGGAGCATCTGTTAGCTGGTTCC	63.008	ACATCCAAGCCCTGTGCACTTTTA	63.06	144	113	deletion	GAATAAATAAATAAATAAATAAATAAATAAA
2	TAAATAAATAAATAAATAAATAAATAAATAAA	TAAA(4*8)	125386830	32	TGTCCCTGAGGCTGAATGACTAGAGCATGGAATATGGGCTACATAT[TAAATAAATAAATAAATAAATAAATAAATAAA]TGGAATCTTCTTTTTAGTTAATTTGTAAGGAAAGACATTCTAAGAGCTTGTGCACATTTCTTGGT	TGTCCCTGAGGCTGAATGACTAGA	62.659	ACCAAGAAATGTGCACAAGCTCTT	61.711	143	113	deletion	TTAAATAAATAAATAAATAAATAAATAAAT
2	GTTTGTTTGTTTGTTTGTTTGTTTGTTTGTTT	GTTT(4*8)	137509841	32	TGCTGGGAGGTCTGATCCATTACTTAATGCTGAATTTAAGTTTTGGG[GTTTGTTTGTTTGTTTGTTTGTTTGTTTGTTT]TTTCCCCACAAGAAGAGTTTCCACATCTGTATGTCATCTCCTGCTCTAATCAGAGACCAGAGTGCTTCTCCTT	TGCTGGGAGGTCTGATCCATTACT	62.981	AAGGAGAAGCACTCTGGTCTCTGA	62.833	152	123	deletion	GGTTTGTTTGTTTGTTTGTTTGTTTGTTT
2	TTATTTATTTATTTATTTATTTATTTATTTAT	TTAT(4*8)	74310172	32	GCCTTCAAAACTGATACTAGTGTGCCCTATTTGTAGAAACATACTCTATAAAG[TTATTTATTTATTTATTTATTTATTTATTTAT]TGTGAATTTTAATTTAGGTGTAACTTCTGCTTGTTTGCTGT	GCCTTCAAAACTGATACTAGTGTGCC	62.268	ACAGCAAACAAGCAGAAGTTACACC	62.392	126	96	deletion	GTTATTTATTTATTTATTTATTTATTTATT
2	TAGATAGATAGATAGATAGATAGATAGATAGA	TAGA(4*8)	61768350	32	AACTGAAACAATGCCTAAGTTAAACACTATAAGGAACAGTCATTTTATATATAGAGATATATAGATAGAT[TAGATAGATAGATAGATAGATAGATAGATAGA]CAGATAGATATTTTTAGAAATCCCTATAAAGAGGTTCTCGTTTTATTTTCTTCGCCC	AACTGAAACAATGCCTAAGTTAAACACT	60.375	GGGCGAAGAAAATAAAACGAGAACC	61.123	159	130	deletion	TTAGATAGATAGATAGATAGATAGATAGA
2	ATAAATAAATAAATAAATAAATAAATAAATAA	ATAA(4*8)	91737573	32	ATTCTGGACAACTGCTTCATTCCCTAGACTGTTCC[ATAAATAAATAAATAAATAAATAAATAAATAA]ATGAAAGAAAAACAGGAACCAAAGGTGTATGAACA	ATTCTGGACAACTGCTTCATTCCC	61.351	TGTTCATACACCTTTGGTTCCTGT	60.386	102	71	deletion	CATAAATAAATAAATAAATAAATAAATAAAT
2	TTTGTTTGTTTGTTTGTTTGTTTGTTTGTTTG	TTTG(4*8)	46011591	32	TTTACAAGTGCCTGCTTCTTGCTCAAATAGAAATACAAGCACATTTCAGGAAAATTCTGAATAATGTAAGCCTTGGCTTAGGTAAGCAAACACATATAAAAGTCTTGATATTTTAGGTATTCATTAAGTGCTTGCTATTTTA[TTTGTTTGTTTGTTTGTTTGTTTGTTTGTTTG]TTGGAGGGTTTTGGTTTTTTATTTTATTTTTTGCTTCACAGCAAATGAAGGTGCTATTGGAGGA	TTTACAAGTGCCTGCTTCTTGCTC	62.045	TCCTCCAATAGCACCTTCATTTGC	61.409	238	207	deletion	ATTTGTTTGTTTGTTTGTTTGTTTGTTTGTT
2	AATAAATAAATAAATAAATAAATAAATAAATA	AATA(4*8)	58816617	32	CTGGTGTACGTTTTCCCTTTCCAGATGAGAGAATCTGACATAGTTTCAAATAGAG[AATAAATAAATAAATAAATAAATAAATAAATA]AAGGCGATGGTCTGATCAGTGTATA	CTGGTGTACGTTTTCCCTTTCCAG	61.805	TATACACTGATCAGACCATCGCCT	60.993	112	89	deletion	GAATAAATAAATAAATAAATAAA
2	TATTTATTTATTTATTTATTTATTTATTTATT	TATT(4*8)	86996862	32	ACTTCCTTCAGTAGTTCCTCCTGCTAAAAAACAACC[TATTTATTTATTTATTTATTTATTTATTTATT]TATGCCTTATCCACATTTATAAAAGCAATAATTGTGCAACTGATAATTACATCAGAGTTGAAACAGAATGCATAAGCAGGGAACCAGTTGTC	ACTTCCTTCAGTAGTTCCTCCTGC	61.84	GACAACTGGTTCCCTGCTTATGC	61.976	160	132	deletion	CTATTTATTTATTTATTTATTTATTTAT
2	ACAAACAAACAAACAAACAAACAAACAA	ACAA(4*7)	71363832	28	AGCTTGATTAGTGTAGACCCAAGCAGAATATACAGAAAAAT[ACAAACAAACAAACAAACAAACAAACAA]AAAAACCCACACCTTTTAATAAGTATTATTATTTATATATGTTAGTGAATTTATTCTGAAAGTTAAAGACATTTAACCAATCATTTGTGATGTGATAACCTATCATATGATAAGGAATTTTTGGGGTTCCGAGGA	AGCTTGATTAGTGTAGACCCAAGCA	62.036	TCCTCGGAACCCCAAAAATTCCTT	62.542	204	182	deletion	TACAAACAAACAAACAAACAAA
2	AAACAAACAAACAAACAAACAAACAAAC	AAAC(4*7)	134463710	28	TCCACTGGCAAAGTTTTGACCAT[AAACAAACAAACAAACAAACAAACAAAC]AAATAAATAATATTTAACATAAAGGGAATTATTTCTAAAGTTATATAGTGATGAAATTATTCTTTAGGAATTTTTTTCTACTGTTTCCACTGTTGAACATAGA	TCCACTGGCAAAGTTTTGACCATA	60.933	TCTATGTTCAACAGTGGAAACAGTAGA	60.202	154	126	deletion	TAAACAAACAAACAAACAAACAAACAAA
2	GAAAGAAAGAAAGAAAGAAAGAAAGAAA	GAAA(4*7)	77908478	28	TGGAACAGGCTTTAGAGTCATCGTATCTTTGGATTTCATAAGAAG[GAAAGAAAGAAAGAAAGAAAGAAAGAAA]AATCCCTTCTATGATTATCATTTACATAGCATTTGCATTTCATTTACATAGCACTTTATCACCAGCTAAATTTTGCT	TGGAACAGGCTTTAGAGTCATCGT	61.835	AGCAAAATTTAGCTGGTGATAAAGTGCT	62.3	150	166	insertion	GAAAGAAATAAAGAAA
2	TGTTTGTTTGTTTGTTTGTTTGTTTGTT	TGTT(4*7)	99948040	28	TGTGTCATGCAGTGTGAAAACAGATGAATGTGTATTTTTC[TGTTTGTTTGTTTGTTTGTTTGTTTGTT]TTAAATGATTGTTCTGTATTTGCAAGTGTGTTTAGAAGTTAGAAAACTGACCTTCAGACTATCCATGAGCATCTGCTGTCTTGGTGTTAGAC	TGTGTCATGCAGTGTGAAAACAGA	61.399	GTCTAACACCAAGACAGCAGATGC	61.911	160	134	deletion	CTGTTTGTTTGTTTGTTTGTTTGTTT
2	CAAACAAACAAACAAACAAACAAACAAA	CAAA(4*7)	18999120	28	AGCATCTTCCATTAAAGGCAATATCCGAAATTACAAAAGCTTCTAGCACTAGAAGTTCTCTAGTAGTT[CAAACAAACAAACAAACAAACAAACAAA]AAAAACCTAAAAATATTACATAGTTACATAATTACAGTACCTTTACTCCCCTAAGCACAAGTG	AGCATCTTCCATTAAAGGCAATATCCGA	62.942	CACTTGTGCTTAGGGGAGTAAAGGT	62.498	159	138	deletion	TCAAACAAACAAACAAACAAA
2	CAAACAAACAAACAAACAAACAAACAAA	CAAA(4*7)	18999120	28	AGCATCTTCCATTAAAGGCAATATCCGAAATTACAAAAGCTTCTAGCACTAGAAGTTCTCTAGTAGTT[CAAACAAACAAACAAACAAACAAACAAA]AAAAACCTAAAAATATTACATAGTTACATAATTACAGTACCTTTACTCCCCTAAGCACAAGTG	AGCATCTTCCATTAAAGGCAATATCCGA	62.942	CACTTGTGCTTAGGGGAGTAAAGGT	62.498	159	155	deletion	CAAA
2	TATTTATTTATTTATTTATTTATTTATT	TATT(4*7)	8224546	28	TCAAATGAAGAAAGAGAGTTTGGCCCTAAATGATGTTAAGAACACTTTAATGTACCGC[TATTTATTTATTTATTTATTTATTTATT]TTAAAGCATTTGGAAAATTAATAAGAGGGGCAAAGAGAATTGTATTTTTGAGCCTCAAACAAAACGAACTGG	TCAAATGAAGAAAGAGAGTTTGGCCCT	62.981	CCAGTTCGTTTTGTTTGAGGCTCA	62.217	158	140	deletion	CTATTTATTTATTTATTT
2	TGTTTGTTTGTTTGTTTGTTTGTTTGTT	TGTT(4*7)	122682720	28	TGGCAGAGATAGAATTACTGGAAATGTAATTGCAAGCATAATATCAAGAGTCTAAGGTCTTCATTTAAAAATCAAGAATTATTTTAATATTTTGAACATTAATACTGCAGCAATAAGAAGTTGTTTTTTCTGTTCTTGATA[TGTTTGTTTGTTTGTTTGTTTGTTTGTT]TTTTGTTTTTTTTCCCCGGGGGAGTGTGGGGAAAATGCGTTATTCT	TGGCAGAGATAGAATTACTGGAAATGT	60.366	AGAATAACGCATTTTCCCCACACT	61.052	215	189	deletion	ATGTTTGTTTGTTTGTTTGTTTGTTT
2	TGGCTGGCTGGCTGGCTGGCTGGCTGGC	TGGC(4*7)	148344932	28	TGTATGGTTGGATGGCTGAATAGG[TGGCTGGCTGGCTGGCTGGCTGGCTGGC]TGGATGGATGGATGCATGGATATATGAATATATGGACACACAGATGCATGGATGCGTGGAAGGATAGATGGAG	TGTATGGTTGGATGGCTGAATAGGT	61.879	CTCCATCTATCCTTCCACGCATCC	62.654	125	105	deletion	GTGGCTGGCTGGCTGGCTGG
2	AATAAATAAATAAATAAATAAATAAATA	AATA(4*7)	71441836	28	GCTTTGTGCATTGGACTGTTTTAAGTAATAAAAGGAAAAAGGTGAAATGTTTATTCTATTTGTGCTTGATTTAAATGATTGCTTTTCTC[AATAAATAAATAAATAAATAAATAAATA]ATTGCAGTCCTGTACTTTGCACTGGATCC	GCTTTGTGCATTGGACTGTTTTAAGT	61.394	GGATCCAGTGCAAAGTACAGGACT	62.379	146	120	deletion	CAATAAATAAATAAATAAATAAATAA
2	AAATAAATAAATAAATAAATAAATAAAT	AAAT(4*7)	87815710	28	ATCAAATTCATGTGTTGGGGTGGCATTTAAACAAAAAAAAAAATTCAAAAAATGAGTAACATGAAAGTGTAAAGAAAACCTCTCAGACG[AAATAAATAAATAAATAAATAAATAAAT]AATGAATATGTATTGATTTGTGCAATGTAGTATGCTGATCT	ATCAAATTCATGTGTTGGGGTGGC	62.376	AGATCAGCATACTACATTGCACAAATCA	61.519	158	135	deletion	GAAATAAATAAATAAATAAATAA
2	CTTTCTTTCTTTCTTTCTTTCTTTCTTT	CTTT(4*7)	7915650	28	CCTCTAGTGGAAACCCCTCGAGTTTTACTCTCTTTTCGTTGTTTTC[CTTTCTTTCTTTCTTTCTTTCTTTCTTT]TATTCTTCCTAGGGTGCTGTAATGCCACCCTGAGCTCTTC	CCTCTAGTGGAAACCCCTCGAGTT	63.423	GAAGAGCTCAGGGTGGCATTACAG	63.244	114	89	deletion	CCTTTCTTTCTTTCTTTCTTTCTTT
2	TATTTATTTATTTATTTATTTATTTATT	TATT(4*7)	2868675	28	ACAGTATTCCTGCTGTTGTTGCTTTCAAATAC[TATTTATTTATTTATTTATTTATTTATT]GACAAATGCATAAATGAACTTAAAAGTTCATTTTAATTTAAATTTTATTTTATTTGAGAAATGTATAGCTAATATCAGCCCTTAATGTCATCCCTTGA	ACAGTATTCCTGCTGTTGTTGCTT	61.229	TCAAGGGATGACATTAAGGGCTGA	61.62	158	133	deletion	CTATTTATTTATTTATTTATTTATT
2	TTTCTTTCTTTCTTTCTTTCTTTCTTTC	TTTC(4*7)	110146789	28	AGCTGCCAAATGACATCCAAAACACTTTTTCTGCCAATGACTTCTGTGAA[TTTCTTTCTTTCTTTCTTTCTTTCTTTC]TTTTTTTTTTTACCTTGTACATTGCAAGATTCATATTTCCTGTCATTTGGAACCACACAGT	AGCTGCCAAATGACATCCAAAACA	62.017	ACTGTGTGGTTCCAAATGACAGGA	62.458	139	111	deletion	ATTTCTTTCTTTCTTTCTTTCTTTCTTT
2	TGTTTGTTTGTTTGTTTGTTTGTTTGTT	TGTT(4*7)	87658475	28	ACGTCTTTTGCCACACACTTCTTTAGAAGATAATATAAAATACTTTTATTATCAGAAATGAGCTGTACATTCATATGAGTTATACATTTTGTTTAATAAATGCCATAAGTGCTATCACTATTTATTTATTTGTTTGTTTGTC[TGTTTGTTTGTTTGTTTGTTTGTTTGTT]TATTGAGTAGGAACAGAAAATAAAACACCTTCAGTGAAAAAATAAGTAATCAGCTTTGAATAGCCAACCA	ACGTCTTTTGCCACACACTTCTTT	61.874	TGGTTGGCTATTCAAAGCTGATTACT	61.029	240	214	deletion	CTGTTTGTTTGTTTGTTTGTTTGTTT
2	CAAACAAACAAACAAACAAACAAA	CAAA(4*6)	30070116	24	TCTGAGGAGGTGGTCAGGAAATGTCCTCCACCTCCACCCCCC[CAAACAAACAAACAAACAAACAAA]AAATCTGAAATAAATTATATGTCTTGGTAGCTTTAACCATGTGTCTGTCTGTTGATTTCTCTTCTGTGCCCT	TCTGAGGAGGTGGTCAGGAAATGT	63.1	AGGGCACAGAAGAGAAATCAACAGA	62.214	138	117	deletion	CCAAACAAACAAACAAACAAA
2	ATTTATTTATTTATTTATTTATTT	ATTT(4*6)	75840681	24	ACCGAGGGAAACTTAGAGAAGCAG[ATTTATTTATTTATTTATTTATTT]ATGGCTATTTAGAGGGGAAAACATCCCTGGTGCTTAGAGTAGACATTTTTTTTCAAATACTTGCTTGTTTCAGATGCCAGATCAGTTTGATCAGACAGTGGTGCTCAACC	ACCGAGGGAAACTTAGAGAAGCAG	62.128	GGTTGAGCACCACTGTCTGATCAA	63.076	158	139	deletion	GATTTATTTATTTATTTAT
2	CTTTCTTTCTTTCTTTCTTTCTTT	CTTT(4*6)	2729911	24	TCCAAGTAATTTCACAGCAGTCAAGTCTGTTTATTGAAATTACAC[CTTTCTTTCTTTCTTTCTTTCTTT]TTATTTTTTCCTTTTCCCCTACAATTTCTCTCCAGAAGCACTCACAAAAGCCCCAGCCCTGATTTCCCAAACTACTGC	TCCAAGTAATTTCACAGCAGTCAAGTCT	62.876	GCAGTAGTTTGGGAAATCAGGGCT	63.17	147	126	deletion	CCTTTCTTTCTTTCTTTCTTT
2	TTATTTATTTATTTATTTATTTAT	TTAT(4*6)	34626075	24	GAAGCAGATATTGGAGCAGGGCTTGATAAATAGATGTGATGCAACAAACTTG[TTATTTATTTATTTATTTATTTAT]GTATCTTTCATTTATTTATTTATAAACAGAATCTGCAGGAGTTTTTGGCAACGCTCTAATGGC	GAAGCAGATATTGGAGCAGGGCTT	63.043	GCCATTAGAGCGTTGCCAAAAACT	62.864	139	118	deletion	GTTATTTATTTATTTATTTAT
2	AAATAAATAAATAAATAAATAAAT	AAAT(4*6)	14775235	24	TTCCAATGCCTTGACCCAAACAGATGACTTGTTTAGTTCAGTTTAGATTGTAGCTTTACACCTTAC[AAATAAATAAATAAATAAATAAAT]AAAATTCAAGTATTATTTCTGTTCCTCTTCCTTCTACCAGCTGTGC	TTCCAATGCCTTGACCCAAACAGA	63.013	GCACAGCTGGTAGAAGGAAGAGGA	63.946	136	112	deletion	CAAATAAATAAATAAATAAATAAA
2	ACAAACAAACAAACAAACAAACAA	ACAA(4*6)	142605102	24	ACATTTGGCCTTTCAGACTCTGGATT[ACAAACAAACAAACAAACAAACAA]AACAAAGCAACCAAACCTAAACCCACAGAAATTCTGTATTAAGTGAAATTAAGACCAGAACAGTACACTATTTGCTATAATCCCTCAAGTACAAGCAACCGT	ACATTTGGCCTTTCAGACTCTGGA	62.282	ACGGTTGCTTGTACTTGAGGGATT	62.565	152	130	deletion	TACAAACAAACAAACAAACAAA
2	AAACAAACAAACAAACAAACAAAC	AAAC(4*6)	47855916	24	AGTTACAAAAACACCAAAGACAGAAGAAAAAAAAAAGCACACTTCCTGGAATTT[AAACAAACAAACAAACAAACAAAC]AAATAAATAAAAGGAGGGATGATATTTCAGCATGACAGAATAAGGGAGCAGAAGGGAGGCAAAAAGGATCAT	AGTTACAAAAACACCAAAGACAGAAGAA	60.271	ATGATCCTTTTTGCCTCCCTTCTG	61.117	150	126	deletion	TAAACAAACAAACAAACAAACAAA
2	AATTAATTAATTAATTAATTAATT	AATT(4*6)	15509098	24	TCCTGGAGTCTCCCATACAGAAGAATGCAGA[AATTAATTAATTAATTAATTAATT]TGCTGAAGGAGAGAGGAAATATGCTTTTAGTAAAAGATATGGTCTGTTTTGTGAATGATTAAGCCTTGTCATTGTCTTCATGGGA	TCCTGGAGTCTCCCATACAGAAGA	61.876	TCCCATGAAGACAATGACAAGGCT	62.344	140	119	deletion	AAATTAATTAATTAATTAATT
2	TGTTTGTTTGTTTGTTTGTTTGTT	TGTT(4*6)	73311866	24	ACCTCTGATGTTATGGGCTGATGTAATAAAATAGAAGACATTACTTTCAGAGAAGCCTTCATGCATTGATTAATTCTGTGCTAGTGGTC[TGTTTGTTTGTTTGTTTGTTTGTT]TTTGTTTAATTTTCTACATTTTCATTATTATTTCTATATATAAATCTTTTTTTATAAATCATTTCTAAATTTTTTTTTTTTTTTTTTTTTTTTTTTTTTTTTACTGCTTTCTTTCCCATATCCTCCT	ACCTCTGATGTTATGGGCTGATGT	61.678	AGGAGGATATGGGAAAGAAAGCAGT	61.59	240	218	deletion	CTGTTTGTTTGTTTGTTTGTTT
2	AAACAAACAAACAAACAAACAAAC	AAAC(4*6)	105716615	24	CAGGGGGATGCCACAACTGAAATAATCTTTCATACATGCTTGTGACCATTTAAACATCACATGAATGAG[AAACAAACAAACAAACAAACAAAC]AAAAAAAACCACTGGTGAGTTCAGCTCAAGACTCTTGCTGGCTCCAAACACTGAAT	CAGGGGGATGCCACAACTGAAATA	62.942	ATTCAGTGTTTGGAGCCAGCAAGA	63.051	149	125	deletion	GAAACAAACAAACAAACAAACAAA
2	TTATTTATTTATTTATTTATTTAT	TTAT(4*6)	45935486	24	AGGTTCATGTTTCTGAAGGATCGGTATTGTGAAATCTTGTGATCCTATCATAATTCTAGAAAAGCTCTTTTGCTTGTGGGAATTTTAATTTGATC[TTATTTATTTATTTATTTATTTAT]TTAAGCAAAAGCTTGTTTGTGACCTTCCCC	AGGTTCATGTTTCTGAAGGATCGGT	62.27	GGGGAAGGTCACAAACAAGCTTTT	62.194	149	133	deletion	CTTATTTATTTATTTA
2	GGTTGGTTGGTTGGTTGGTTGGTT	GGTT(4*6)	120705653	24	GTTCCACCTCTCCTAGACCCCATTTAGGGGCTGACTGCCACTGAGGAAAGATCTTTTTCTGTAGACAGCTCCTTGTGGA[GGTTGGTTGGTTGGTTGGTTGGTT]TGCTCTGTGAGCATAGGACACAGGTGAGTG	GTTCCACCTCTCCTAGACCCCATT	63.221	CACTCACCTGTGTCCTATGCTCAC	62.931	133	120	deletion	AGGTTGGTTGGTT
2	TTTGTTTGTTTGTTTGTTTGTTTG	TTTG(4*6)	25406188	24	CCAAGCTGGAAGGTACAAGACTTTTC[TTTGTTTGTTTGTTTGTTTGTTTG]TTTTGGTGTTTTTATTTTGTTTTGTTTTGTTTGCTTGCTTAATTTAAATAAAGCAGTATTCTTGAGAGTAGAAATTTGATGAACTAACTGATAACAATTAATTGTGTGAGCACAGTATTTTCTAAATGCAA	CCAAGCTGGAAGGTACAAGACTTT	60.988	TTGCATTTAGAAAATACTGTGCTCACA	60.255	181	157	deletion	CTTTGTTTGTTTGTTTGTTTGTTT
2	TTTATTTATTTATTTATTTATTTA	TTTA(4*6)	137331140	24	TGGGTCAAACTTTAATAGGAAGAGCTAAGACTTCTCAATTTATTAAAAGGTATGCTAATCTTTAGATTTTGATGAAGAAAGGAAAATCTTTATTCAATTTTCTTTCATACCCAGCTATTTCTATTCTTTGTACTTTATATGAGACAACAC[TTTATTTATTTATTTATTTATTTA]TATTCAGTTCCAAAAACAATTATTGGAAAAGAATGCATTTGGAGAACAC	TGGGTCAAACTTTAATAGGAAGAGCT	60.24	GTGTTCTCCAAATGCATTCTTTTCCA	60.96	223	201	deletion	CTTTATTTATTTATTTATTTAT
2	TTTATTTATTTATTTATTTATTTA	TTTA(4*6)	105070121	24	TTACAGCTCTGAACGACTTGCTGGTTTTTAAACCCATTCAATCCTCTGGTTCTGTTTCATCAGCTTCCCAGGGTTTTTTTGG[TTTATTTATTTATTTATTTATTTA]TTTTCTTTTGGCTTCTCTCAGATCCTTGAGGT	TTACAGCTCTGAACGACTTGCTGG	63.1	ACCTCAAGGATCTGAGAGAAGCCA	62.909	138	114	deletion	GTTTATTTATTTATTTATTTATTT
2	AATAAATAAATAAATAAATAAATA	AATA(4*6)	127836011	24	ACAGGGAACATTACAGGCAGAAGAGAGATTAC[AATAAATAAATAAATAAATAAATA]ACAAGATTAAGTTTTATCTTTATTCTTTCTGGTTTTGTCATTATATTCCCTCTTGTAATGTAATGTGTCGCTCAATGTTCTGCTCTGAT	ACAGGGAACATTACAGGCAGAAGA	61.795	ATCAGAGCAGAACATTGAGCGACA	62.652	145	123	deletion	CAATAAATAAATAAATAAATAA
2	CTTTCTTTCTTTCTTTCTTTCTTT	CTTT(4*6)	123428033	24	TCAAGCTCATTTTCTAAACGAAAGGCTATATTCTATTTAAACAACTATTTTC[CTTTCTTTCTTTCTTTCTTTCTTT]TTTTTTCCATTTTTGACAAAGACCTGTTTGTTTCCTCTTCCTCTGA	TCAAGCTCATTTTCTAAACGAAAGGCT	61.863	TCAGAGGAAGAGGAAACAAACAGGT	61.871	122	105	deletion	CCTTTCTTTCTTTCTTT
2	TTTATTTATTTATTTATTTATTTA	TTTA(4*6)	122827116	24	GCATCTGGCTGAACACTATACTTCACTAGTACAGGTTTTATTTTTTATTATCTAGACTATAAAGAGG[TTTATTTATTTATTTATTTATTTA]GACACTTTTACTCAAATATTAACTACACATTGAGGAACATAAATGACTTGTTGGTCTGCGTGTCT	GCATCTGGCTGAACACTATACTTCACT	62.929	AGACACGCAGACCAACAAGTCATT	63.015	156	135	deletion	GTTTATTTATTTATTTATTTA
2	AAATAAATAAATAAATAAATAAAT	AAAT(4*6)	67547474	24	TTGAGAACAACCTCCTGATGCTTTAGAAATCTTACAAATACTTCCACAAATGCAGGAATTTTACCTCAGTTTGAAATTCAGAGGAATAGAACTACCAAC[AAATAAATAAATAAATAAATAAAT]AGCCCATATTTCACTCCCATATTTCAGA	TTGAGAACAACCTCCTGATGCTTT	60.69	TCTGAAATATGGGAGTGAAATATGGGC	61.181	151	133	deletion	CAAATAAATAAATAAATA
2	TTATTTATTTATTTATTTATTTAT	TTAT(4*6)	22998	24	ATTACATCCTGTTTGCTCCTGCCCTGGTCTCAAGGAAGGCATTTAGGATCCTCACTATTTGTAAAGGAATGCCACTATAAGC[TTATTTATTTATTTATTTATTTAT]TTTTCTACAGGAGGCCGTTACACTCAGATTC	ATTACATCCTGTTTGCTCCTGCCC	63.231	GAATCTGAGTGTAACGGCCTCCTG	62.987	137	114	deletion	CTTATTTATTTATTTATTTATTT
2	AAATAAATAAATAAATAAATAAAT	AAAT(4*6)	45386443	24	CAATTGGAACACACCGCTTGGATTTCCCAAAGGCAGTTAATAAGGTCCATCAC[AAATAAATAAATAAATAAATAAAT]GGAATTAAGAAGCTGCAAAATTACAGGGAATGTCTTTCCCTTTATATAAATTGCTGAGAGACAGGAAATGGGTTTGCTGCAAA	CAATTGGAACACACCGCTTGGATT	62.586	TTTGCAGCAAACCCATTTCCTGTC	62.776	160	143	deletion	CAAATAAATAAATAAAT
2	AAACAAACAAACAAACAAACAAAC	AAAC(4*6)	19155972	24	GGCCTGAGATTTCCCTCGAGATTTTATTAACCTCTGTAAAACCTGTGGAAAATAAGACATTTATAGAAGTATGTTGGTAGTGGAG[AAACAAACAAACAAACAAACAAAC]AAATGAACCAACAATAAGTTTGACCTCTCTCCCATTCATTTTGCGA	GGCCTGAGATTTCCCTCGAGATTT	62.502	TCGCAAAATGAATGGGAGAGAGGT	62.39	155	131	deletion	GAAACAAACAAACAAACAAACAAA
2	CAAACAAACAAACAAACAAACAAA	CAAA(4*6)	26168887	24	TGCAGCCTCTCTTGTTCTGTTTGACCTTCCTCACAGTAGAG[CAAACAAACAAACAAACAAACAAA]AAATACACTCACAAAAAGTGCTGCTGCTTATGCTACAATGTGCACTGTTTTAATTTGTCCCTGGTTCCTCTAGCCCTTTCATTCAGCACCAC	TGCAGCCTCTCTTGTTCTGTTTGA	62.734	GTGGTGCTGAATGAAAGGGCTAGA	62.914	157	136	deletion	GCAAACAAACAAACAAACAAA
2	AAACAAACAAACAAACAAACAAAC	AAAC(4*6)	93176586	24	TCCTACAACATAGAAAGACAATGAGGTTATTCTAATATCACTTAA[AAACAAACAAACAAACAAACAAAC]AAAAGCATCACAACACTTTTATAGTCTAGAAACAATATTATATCAAATTATCTTCTACTTAATTGTGTACGTATGCATCTCTGTCTT	TCCTACAACATAGAAAGACAATGAGGT	60.038	AAGACAGAGATGCATACGTACACAA	60.336	156	172	insertion	AAACAAACTAACAAAC
2	CTTTCTTTCTTTCTTTCTTT	CTTT(4*5)	67422580	20	AGACTTACTGTAGACCTACCCAGCATAATCAATTCCATCAAACTAATCAAGACAACCTCCACATTTTTTTC[CTTTCTTTCTTTCTTTCTTT]TTCCTCCCTAAAGATAACACTATAAGCCTGCAACATTCATTTCATGGA	AGACTTACTGTAGACCTACCCAGCA	62.288	TCCATGAAATGAATGTTGCAGGCT	61.599	139	122	deletion	CCTTTCTTTCTTTCTTT
2	CTTTCTTTCTTTCTTTCTTT	CTTT(4*5)	67422580	20	AGACTTACTGTAGACCTACCCAGCATAATCAATTCCATCAAACTAATCAAGACAACCTCCACATTTTTTTC[CTTTCTTTCTTTCTTTCTTT]TTCCTCCCTAAAGATAACACTATAAGCCTGCAACATTCATTTCATGGA	AGACTTACTGTAGACCTACCCAGCA	62.288	TCCATGAAATGAATGTTGCAGGCT	61.599	139	135	deletion	CTTT
2	TTGGTTGGTTGGTTGGTTGG	TTGG(4*5)	129019838	20	GCCAAGAGTATCTCAAGATGTTTGGGATACTTTAGGTTTTTTGTT[TTGGTTGGTTGGTTGGTTGG]TTGTTTTTTACATAGTAGTACCCAACTATTAAAAAAGCCACTCTAAATCTAAAATGTGTATGTAATGTAATTAACTGAGTATTTGACATACTGCATAAATTCTGCCTGACA	GCCAAGAGTATCTCAAGATGTTTGGG	61.845	TGTCAGGCAGAATTTATGCAGTATGT	61.08	176	156	deletion	TTTGGTTGGTTGGTTGGTTG
2	TAAATAAATAAATAAATAAA	TAAA(4*5)	123023520	20	CAAAATCCCTCTGGGGTTCAGACCATACAGTCTGCTCACTTAAGGCAAAATCCACTGATGCTTGTTTTCATAAAAAATAAAAAAAT[TAAATAAATAAATAAATAAA]GTACTTGTATGTAAGCGGTGATAGGACAAGAGAGAATGGCCTCAAGTCACAGC	CAAAATCCCTCTGGGGTTCAGACC	63.17	GCTGTGACTTGAGGCCATTCTCTC	63.464	159	172	insertion	ACTTTAAATAAAT
2	TTATTTATTTATTTATTTAT	TTAT(4*5)	8231868	20	TCTCCTTGAGATCTCTCTTCACACTTTTCTTTTACTTCCAAATTGTCCAATTTGC[TTATTTATTTATTTATTTAT]TGCAATTATATCAATATTTCATTCATTTAGAAGAGCTCACCCTAAACTCCCAGAGGAGTAAACAGTGAGTCT	TCTCCTTGAGATCTCTCTTCACACT	60.516	AGACTCACTGTTTACTCCTCTGGG	61.297	147	129	deletion	CTTATTTATTTATTTATT
2	AGGAAGGAAGGAAGGAAGGA	AGGA(4*5)	113811070	20	CATCATTTTGGGTCCTTGAGGGGTCAGGAGAAG[AGGAAGGAAGGAAGGAAGGA]AGGTTTTAGCAGATACTGAACAGGATTTATGACATCTCTGTCAAATGGTGCTGGGACAGTCAGCTATGCTGTGTCAGATGCCCAAGCTTCTTT	CATCATTTTGGGTCCTTGAGGGGT	62.902	AAAGAAGCTTGGGCATCTGACACA	63.051	146	126	deletion	GAGGAAGGAAGGAAGGAAGG
2	TTTGTTTGTTTGTTTGTTTG	TTTG(4*5)	58416593	20	ATGCTCCTGACTTGTGCAAATGTGCAAATAAAATCTAGTCAGGAAACTGTCTTCTCACTATGATTAGTCATCTTTTTATTTA[TTTGTTTGTTTGTTTGTTTG]TTTCCTTTTAGAATATCAAATATCACAATGCTTATGGTGTTCACAGTTTACCAGT	ATGCTCCTGACTTGTGCAAATGTG	62.346	ACTGGTAAACTGTGAACACCATAAGCA	62.957	157	137	deletion	ATTTGTTTGTTTGTTTGTTT
2	TACATACATACATACATACA	TACA(4*5)	17001849	20	ACATTAGAGGTGCTACTGCTGCAGCAACCAGTTGGAGCCCTACATTTTATTTTCATTTTACTTCCTTCTATCCAAAAAAG[TACATACATACATACATACA]TACGTACAACCTGTCACAGTCCGCTT	ACATTAGAGGTGCTACTGCTGCAG	62.714	AAGCGGACTGTGACAGGTTGTAC	62.902	126	106	deletion	GTACATACATACATACATAC
2	TTTGTTTGTTTGTTTGTTTG	TTTG(4*5)	3793082	20	ACCCAAATCCCTATGAACTGGGGGGAAATCTCATTATTTGTTTTCTGGAGCTTGTTTGGTTTTATTTT[TTTGTTTGTTTGTTTGTTTG]CTTCTACCAATCTTGGGGACAAGGCTGCAGTAAACAAT	ACCCAAATCCCTATGAACTGGGGG	64.049	ATTGTTTACTGCAGCCTTGTCCCC	63.643	126	138	insertion	ATTTGTTTGTTT
2	AATAAATAAATAAATAAATA	AATA(4*5)	100126628	20	AGTCTGCCTGAACAAATTCCTATGCTCTCTTCCTC[AATAAATAAATAAATAAATA]AATTTCAAAATAAAATAAATGCTGAAGACAAACATCTGCTTAATTCACTTCTGTTCAACCCATGATGCT	AGTCTGCCTGAACAAATTCCTATGCT	62.72	AGCATCATGGGTTGAACAGAAGTGA	62.733	124	104	deletion	CAATAAATAAATAAATAAAT
2	AAACAAACAAACAAACAAAC	AAAC(4*5)	6222607	20	AGCTGACCAGGAGTGTCATTGAAACAACAGAAAAAAACCACCTAATTATGAACCATAAAACATATTAGCTTCCTCAATATCATTTCATCCAAATGGCTAGAAATTCTAATGTT[AAACAAACAAACAAACAAAC]AAGCCTAGTTAAGGAAGAAAGGGATGT	AGCTGACCAGGAGTGTCATTGAAA	62.271	ACATCCCTTTCTTCCTTAACTAGGCT	61.499	160	145	deletion	TAAACAAACAAACAA
2	ACAAACAAACAAACAAACAA	ACAA(4*5)	117747520	20	TGGCTGAAATACTGCACATCGAGAATTTCTAACACCAAAAATAAGACCCCAGAGCTTCGTTAACAAAATAGGAAAGGACAAAGAAAGTTAGATGCTCTGTGTAGTTCAAAAG[ACAAACAAACAAACAAACAA]GCAGAGTAAGGCTTTTACCCAGCAGC	TGGCTGAAATACTGCACATCGAGA	62.421	GCTGCTGGGTAAAAGCCTTACTCT	62.915	158	141	deletion	GACAAACAAACAAACAA
2	TTGTTTGTTTGTTTGTTTGT	TTGT(4*5)	91517941	20	ACCCTTCAAAACCCAGTCAACTTTTAGAGATTCTGCAATTTCCTTAAAAAAAAAACAATAATAATCTGTGAAATCAGCTTTTATCCAAATTACACTTTCAAGACAGA[TTGTTTGTTTGTTTGTTTGT]TTACTTTTGCTCCATACTTCTGAAACTCTCA	ACCCTTCAAAACCCAGTCAACTTT	61.061	TGAGAGTTTCAGAAGTATGGAGCAAA	60.464	158	143	deletion	ATTGTTTGTTTGTTT
2	TATTTATTTATTTATTTATT	TATT(4*5)	47260597	20	GTGAGTCAGAGGAGATTGCCAGTGTTAGACC[TATTTATTTATTTATTTATT]TATGGAGACTCACAAGCATTATTGCTGCTGGTTTTGTAACTAGGAACC	GTGAGTCAGAGGAGATTGCCAGTG	62.937	GGTTCCTAGTTACAAAACCAGCAGC	62.277	99	79	deletion	CTATTTATTTATTTATTTAT
2	ACAAACAAACAAACAAACAA	ACAA(4*5)	91986903	20	AAAAGGCTCCAAAATTCACAGTAAAGTATCATGTACAAATAAACTAAAAATTAATGACCAGTGAAACTAGTCAG[ACAAACAAACAAACAAACAA]AAAAAAGCAATCAATTTTAGGAAATTTACCTTTTAATTCTCCCCAAACACCT	AAAAGGCTCCAAAATTCACAGTAAAGT	60.365	AGGTGTTTGGGGAGAATTAAAAGGT	60.639	146	128	deletion	GACAAACAAACAAACAAA
2	GTTTGTTTGTTTGTTTGTTT	GTTT(4*5)	36436908	20	AATTTGCAGAGCCCTGATGCAAAGAGGATAGAATCCATGACTCAGCAATTACACCACAATCATTGCTCAGCTTCATAAATATTAATTCACTTGAGATAAACAAGTTGATCTAAAATAGCTACTGTCAG[GTTTGTTTGTTTGTTTGTTT]TGCTATGATAGTCTATCTTGTCCTCAAGCAAAGAGCTACAAAAAATTTAATACCAAGCACACTATTATTAACTTTTTCCATTTCTTGTGTTTTTTTCTGACGTTGATACAATTTCTTTTAATAGTCCAAATGAGATGTCAGTGTTTTCCA	AATTTGCAGAGCCCTGATGCAAAG	62.656	TGGAAAACACTGACATCTCATTTGGAC	62.076	298	281	deletion	GGTTTGTTTGTTTGTTT
2	GTTTGTTTGTTTGTTTGTTT	GTTT(4*5)	30546895	20	GCACTCACTTTGCTCTCCAATCAGAGTAGTGATTTGGG[GTTTGTTTGTTTGTTTGTTT]TCAAAATTCTGTTATCTGTAAATAACCACCCTGTCAAAAAAGAATTCTTCTTATCCCTTGATTTCTAACACTGGACTGTCTGGAATATTGGAGGGG	GCACTCACTTTGCTCTCCAATCAG	62.149	CCCCTCCAATATTCCAGACAGTCC	62.272	154	141	deletion	GGTTTGTTTGTTT
2	TATCTATCTATCTATCTATC	TATC(4*5)	138169997	20	CAGAATGCAGTCCGAACTCCTCTCAAAAGTACAAGTTTTGTCTATGGAGAAAAGACAAAGAGAACAAAACCCAAAAGTTATCTACCTATT[TATCTATCTATCTATCTATC]CTCAGTGCTTGGGGCAGCCAGCAGTATGCCACGTACACCACTTGACA	CAGAATGCAGTCCGAACTCCTCTC	62.978	TGTCAAGTGGTGTACGTGGCATAC	63.103	157	140	deletion	TTATCTATCTATCTATC
2	AACAAACAAACAAACAAACA	AACA(4*5)	116388100	20	ACCATAAGGCTGGAGATTTGTGATATTTTTTTTCCCTTCTGATTAAAAAGCTTGAAGCAAAT[AACAAACAAACAAACAAACA]AAAACACAACCAAAAAGAAAACGTGTGCT	ACCATAAGGCTGGAGATTTGTGAT	60.08	AGCACACGTTTTCTTTTTGGTTGT	60.798	111	92	deletion	TAACAAACAAACAAACAAA
2	GTTTGTTTGTTTGTTTGTTT	GTTT(4*5)	104449669	20	TCCCCTGAAATGAAACACGGTGAAAATC[GTTTGTTTGTTTGTTTGTTT]CTTTACTATTTAATAGTCAGGACTCTCAAATTTTCAGGCTTTTTACCTGATGTTTTGACTCTGTGGAATGTACTGGCATTCAGTTAAACATCTTTCCATGCAGGTGAAGGT	TCCCCTGAAATGAAACACGGTGAA	62.751	ACCTTCACCTGCATGGAAAGATGT	62.588	159	142	deletion	CGTTTGTTTGTTTGTTT
2	CAAACAAACAAACAAACAAA	CAAA(4*5)	14400656	20	GGGCCAAAATTCTTACTACCTGCCTTTTGTATACATCTTCTTGCTTAATCTGAAATCCTACCTGTTTCCATAG[CAAACAAACAAACAAACAAA]AACCAAACAAAAACCATACCAACAAGCTTTTCGGGA	GGGCCAAAATTCTTACTACCTGCC	61.945	TCCCGAAAAGCTTGTTGGTATGGT	62.814	129	116	deletion	GCAAACAAACAAA
2	TTTGTTTGTTTGTTTGTTTG	TTTG(4*5)	46667542	20	GCTTTGGCAAACTTGATGTCATGGTAGAATAAAGTCTGTAATTTGTTTTAATGTGGTCACTGGAAGCAAATTCTAGTTGTC[TTTGTTTGTTTGTTTGTTTG]TTTTGAAGACTACAATAAATGATGTAGTAACATGGAAGTCTGGGTAGTTGTATGACAGC	GCTTTGGCAAACTTGATGTCATGGT	62.975	GCTGTCATACAACTACCCAGACTTCC	63.001	160	140	deletion	CTTTGTTTGTTTGTTTGTTT
2	TTTATTTATTTATTTATTTA	TTTA(4*5)	10894922	20	TAAAAGTTGCATCTTCCTCGCTGCTTTTTTAT[TTTATTTATTTATTTATTTA]TTGTAATCAAAGAGGGATATTTAGGGAAAAAAAGGGAGACAAAAAAAAAAAAAATAGGACACTTCTTCACAGTAACTGGT	TAAAAGTTGCATCTTCCTCGCTGC	62.151	ACCAGTTACTGTGAAGAAGTGTCCT	61.629	132	142	insertion	TTTATTTATT
2	ATTTATTTATTTATTTATTT	ATTT(4*5)	100418862	20	TTTGGTCCTGTGAGCTCAGACAACATTTCTC[ATTTATTTATTTATTTATTT]ACAGTTTAACCCCAAAATCAAGCTTTTCCAATATACGTGTCCTTGAGAATTTATTTTGATTTTCACAGAGGTGCCCAATGTTTAGTTTTGCCAACA	TTTGGTCCTGTGAGCTCAGACAAC	63.015	TGTTGGCAAAACTAAACATTGGGCA	62.603	147	129	deletion	CATTTATTTATTTATTTA
2	TTTGTTTGTTTGTTTGTTTG	TTTG(4*5)	57532319	20	ACCAAGTATCATCTTTCAGGTGTGCTTTATTTATTTA[TTTGTTTGTTTGTTTGTTTG]TTATTCTCCTCTATTTTACTAAAGTATTAAACAAAAGCAAAGTATTCAAATACCTGTATGTCATCTATCTGGAAGCTGC	ACCAAGTATCATCTTTCAGGTGTGCT	62.439	GCAGCTTCCAGATAGATGACATACAGG	63.078	136	117	deletion	ATTTGTTTGTTTGTTTGTT
2	GTTTGTTTGTTTGTTTGTTT	GTTT(4*5)	50623527	20	TACATCAGCGGACCTTCTCTTCCATGGGCCTGTTTGCCCATTCAAAGGGCAAAATTTTGCCTACTGCAGTTTATTGTGTTTCTTAATCTACTGTGAG[GTTTGTTTGTTTGTTTGTTT]TACTACAATGTTAGGGGAGCTAGTCAAGAGAAGGTG	TACATCAGCGGACCTTCTCTTCCA	63.18	CACCTTCTCTTGACTAGCTCCCCT	63.195	153	140	deletion	GGTTTGTTTGTTT
2	TATTTATTTATTTATTTATT	TATT(4*5)	115547080	20	AAAATGGAAGATAGGCGCCAAGTGCTCTGTCTTCC[TATTTATTTATTTATTTATT]AACTTTTAGAATTTATTTAGATAAGGAGATGCTCTGAGAAAACAGAAGAACTCTACATTAACTTCCATGGGACAAAACTATAGGTGCCA	AAAATGGAAGATAGGCGCCAAGTG	61.938	TGGCACCTATAGTTTTGTCCCATGG	62.855	144	131	deletion	CTATTTATTTATT
2	TTTATTTATTTATTTATTTA	TTTA(4*5)	86566708	20	TTGTTCTTCTTTCTCACATCCCTCATTCTATCCTAAATAAACTCTCTGGAGTTCAAAGCTTTTATTTCTTACATTGTGTTAATTTCTTATTCTCTACAAACGTTTCTTTTTTCAAGCTTTTCTTATGGTC[TTTATTTATTTATTTATTTA]TTTTAATGTTCTCATTGGAACTTTAGTGTATAGTGTAATATATTACAGCTTCATTCATGCTCATTGC	TTGTTCTTCTTTCTCACATCCCTCA	60.163	GCAATGAGCATGAATGAAGCTGTA	60.202	217	197	deletion	CTTTATTTATTTATTTATTT
2	TCCTTCCTTCCTTCCTTCCT	TCCT(4*5)	103212113	20	TCTTTGTCAGCTTCTGTGTGACCCACGCTTCTTCTTTTCTGGTGGTCTGTGTGC[TCCTTCCTTCCTTCCTTCCT]GGATGAACATATCCAGGGTTTTGCTTACATTCACGCTAGCTGGGAGG	TCTTTGTCAGCTTCTGTGTGACCC	63.015	CCTCCCAGCTAGCGTGAATGTAAG	63.047	121	104	deletion	CTCCTTCCTTCCTTCCT
2	ATTTATTTATTTATTTATTT	ATTT(4*5)	83359425	20	GTACTCAGGTTGTCAGCAGTTCCCTAATCTGTG[ATTTATTTATTTATTTATTT]ATTCATTCATAGAATCACAGAATGATTTGGGTTGGAAGGGACCTTTAAGATCACCTAGTTCCACCACCCCTGCTAGAGACGGGGACACTTGCCTCTAGACCAGGTTG	GTACTCAGGTTGTCAGCAGTTCCC	63.117	CAACCTGGTCTAGAGGCAAGTGTC	62.886	160	140	deletion	GATTTATTTATTTATTTATT
2	ATTCATTCATTCATTCATTC	ATTC(4*5)	90974010	20	ACCCTCATGAAGTTTCATTTTCTTTTCCAAAAGAAAATATACTTGGCATAAAAAAAATAAAAAATAAAAAAGCATAAAGAAATTCAAATATAACCTGAATAAAATGGTTCTCTTTTTCTCCAAGTT[ATTCATTCATTCATTCATTC]AAATATCTTTATCATTGGATTGTTCTTTACTTACAGAACTAATTTAAATCCCTTTGAGTCCACAAAAGGTCAGA	ACCCTCATGAAGTTTCATTTTCTTTTCC	60.896	TCTGACCTTTTGTGGACTCAAAGG	60.927	220	202	deletion	TATTCATTCATTCATTCA
2	TTATTTATTTATTTATTTAT	TTAT(4*5)	40869292	20	TCCCTCTGAGAAAATCCCTGAGTTTCTCACTGTTAAATCTCAGTTACATTCAGTAACAGTGCATTATTC[TTATTTATTTATTTATTTAT]TTTTCAATGAAAGTGTTTCCAAGCCTGGGCCTTTTCTTCTAGGAAT	TCCCTCTGAGAAAATCCCTGAGTTTC	62.215	ATTCCTAGAAGAAAAGGCCCAGGC	62.708	135	116	deletion	CTTATTTATTTATTTATTT
2	AAGGAAGGAAGGAAGG	AAGG(4*4)	49995602	16	TTTTTAGTGAAATGCAGGGGCGGAGGTAGAAGTAAAGTGA[AAGGAAGGAAGGAAGG]AGTAGTCTTCAAGTTACCTGTGTAGAAGAGACATTGAATAAAGATCTTTCTCAAGGGACTGCAGTGCAAGGTAACCCTTAGCTTTCATTTCGCTGGGAGAGAG	TTTTTAGTGAAATGCAGGGGCGGA	63.35	CTCTCTCCCAGCGAAATGAAAGCT	62.952	159	145	deletion	AAAGGAAGGAAGGA
2	CATGCATGCATGCATG	CATG(4*4)	103031127	16	GACAAACACTGGAGCTCCTCTTGTTCTTTCTTTTTCCCTTTCACACATGTACA[CATGCATGCATGCATG]CATACATGCATGTATATATAGAGAGAACACACAGGCGTATGTAGAACACACA	GACAAACACTGGAGCTCCTCTTGT	62.784	TGTGTGTTCTACATACGCCTGTGT	62.296	121	105	deletion	ACATGCATGCATGCAT
2	TTGGTTGGTTGGTTGG	TTGG(4*4)	97156806	16	ATGCTTTGTTGCTTTGGGTTTGCTGTGCATTTTTTAGTTTTTTTGT[TTGGTTGGTTGGTTGG]GTCTTTTTGGTGCTTTTTTTTGGAAAGACCATCTTTACATATCTGTGGTGTGGAGGGAGAGATT	ATGCTTTGTTGCTTTGGGTTTGCT	62.973	AATCTCTCCCTCCACACCACAGAT	62.924	126	113	deletion	TTTGGTTGGTTGG
2	TTATTTATTTATTTAT	TTAT(4*4)	119251857	16	CCTCTTTAAGAATCTGAGTCTTCGGCTTTTTAGTGATATATTTTTGTGTAGGTATGTG[TTATTTATTTATTTAT]TAAGTCATTTTTGTAATTCAGGCCTGCA	CCTCTTTAAGAATCTGAGTCTTCGGCT	62.454	TGCAGGCCTGAATTACAAAAATGACT	61.922	102	88	deletion	GTTATTTATTTATT
2	TTGGTTGGTTGGTTGG	TTGG(4*4)	81675598	16	TCTGTCAGTAGTCAAGAAAGCAAGCAT[TTGGTTGGTTGGTTGG]TATGACATTGTCTTCTCTTACTGAAAATTAATTATACTGGAACTGAAGAGTCACTGATAGATCTTTTTCTTCGGTTAATGACTTTGGTTAGCAAGCCATTGCTTGTGTGGACTTGTG	TCTGTCAGTAGTCAAGAAAGCAAGCA	62.576	CACAAGTCCACACAAGCAATGGC	63.18	160	146	deletion	TTTGGTTGGTTGGT
2	TTGTTTGTTTGTTTGT	TTGT(4*4)	49676039	16	TCCAAGGAGGAAGAAAACCACTTAAAAATACTGTAATTATGTGATTTCCAGTGTTTTTTTTTTG[TTGTTTGTTTGTTTGT]TTTTGTTTTTTCCTGTAAATAGTCTAATAGATATTTTTGTAAAATATCTTAATTGTGCAATAACAGAGGTTGCCA	TCCAAGGAGGAAGAAAACCACTTAAA	60.581	TGGCAACCTCTGTTATTGCACAAT	61.535	155	159	insertion	TTGT
2	TCCCTCCCTCCCTCCC	TCCC(4*4)	65550530	16	TCCCCTCATCCTGTCTCTACATGCCCTTATAAAAAG[TCCCTCCCTCCCTCCC]CAGCTTTCCTGTTGGCCCCCTTCAGGTACTGGAATGCCGCTATAAGGTGTCCCTGGAGCCTTCTCCTCTCCAGGCTGAAGAGTCCCCACTTTCTCAG	TCCCCTCATCCTGTCTCTACATGC	63.311	CTGAGAAAGTGGGGACTCTTCAGC	62.892	149	136	deletion	GTCCCTCCCTCCC
2	ACAAACAAACAAACAA	ACAA(4*4)	21445603	16	GCAATCTGGGCAACTACTGGATCACCCTCACAAAACAAACTT[ACAAACAAACAAACAA]AAATCCTGGATTATATTTAAATGGAATCTCCTGTTTTTCAATTTGTGCCCTTTTCCCCTTGTGCTTCTAGTAGGCTCCACTGA	GCAATCTGGGCAACTACTGGATCA	62.975	TCAGTGGAGCCTACTAGAAGCACA	62.882	141	127	deletion	TACAAACAAACAAA
2	TAACTAACTAACTAAC	TAAC(4*4)	76236183	16	CGTATCTGCAAACGGCCTGACTTAA[TAACTAACTAACTAAC]TTAAGAAGCCATTACTGTTGATTGTCAGCATTTTTCTGCTAGCCACGATGCC	CGTATCTGCAAACGGCCTGACTTA	63.208	GGCATCGTGGCTAGCAGAAAAATG	63.015	93	79	deletion	ATAACTAACTAACT
2	GTTTGTTTGTTTGTTT	GTTT(4*4)	109805998	16	TGCAGAAGTAGGAGTCTAAAGTAAGGATCCTGAA[GTTTGTTTGTTTGTTT]TTTATTGTTCTGTTTGGTTTTGTTTTTTTTAAATGTCCTGATTTGAGAGACTCGACAGGAACGGAAACTA	TGCAGAAGTAGGAGTCTAAAGTAAGGA	60.966	TAGTTTCCGTTCCTGTCGAGTCTC	61.863	120	107	deletion	AGTTTGTTTGTTT
2	AAGAAAGAAAGAAAGA	AAGA(4*4)	95573316	16	TTTTAGAAAGCCCTGGAAAGGAGGGGAAAAAAAAAAAAAAAAAGTAAGT[AAGAAAGAAAGAAAGA]AATTTATACATTAGAAGAAATACTAATCTAATATTGTCAAATATTTTTGACAACTCAAGGAAGGCCCTGTGGCTGAAGCATTACTGCTAA	TTTTAGAAAGCCCTGGAAAGGAGG	60.753	TTAGCAGTAATGCTTCAGCCACAG	61.396	155	140	deletion	TAAGAAAGAAAGAAA
2	CAGGCAGGCAGGCAGG	CAGG(4*4)	86685190	16	TTTTTGTGGCCTCCATTACTGGT[CAGGCAGGCAGGCAGG]CAGAGTGAAAGCTTCCTGTGCTGAAGGCAGATTCTGAGAGTAGAAACATATTGGAGTGCCCTTGCATGCCCAAGGAAGTAGTTACA	TTTTTGTGGCCTCCATTACTGGTC	61.533	TGTAACTACTTCCTTGGGCATGCA	62.334	125	109	deletion	TCAGGCAGGCAGGCAG
2	ATCTATCTATCTATCT	ATCT(4*4)	37545356	16	CTTTCAGTCTCTGTGGGCTGAGAAAATAAAATATGTAAAAAATATTGAGAAATGGAAAGCTTCTAGGAAAAAAA[ATCTATCTATCTATCT]GCCTGCAGTATCACTACAAAATGCAGGTTAAACTAATAAGAACTTCCATTACTGGCATGAACTCTCAGCT	CTTTCAGTCTCTGTGGGCTGAGAA	62.31	AGCTGAGAGTTCATGCCAGTAATGG	62.884	160	147	deletion	AATCTATCTATCT
2	AAAGAAAGAAAGAAAG	AAAG(4*4)	145455615	16	TGTCCATCTCTAAGAGATATTTGTCAGGAAATGACTGTTTTATTATTCAGTTGATTGAGATGAATTTGTAACACATCAATTACTGCTAATCTATTAAAAAACAAAACAAAC[AAAGAAAGAAAGAAAG]AAAAAAAAAACCCAGAATATTTCTGTGTCATGAAATAAAGTAGACTGCAAGAAATGGAGTGAAGATAGGTGCAGAATCATGGAATTGTAGAAAGGCCTGG	TGTCCATCTCTAAGAGATATTTGTCAGG	60.219	CCAGGCCTTTCTACAATTCCATGA	60.872	227	211	deletion	CAAAGAAAGAAAGAAA
2	TTATTTATTTATTTAT	TTAT(4*4)	26202285	16	ATGCCAGGTGAAGATTGTGATTG[TTATTTATTTATTTAT]TAGTGGAACTCAATAGTGACTCTGAAAGAATCTGGAAATGA	ATGCCAGGTGAAGATTGTGATTGT	61.055	TCATTTCCAGATTCTTTCAGAGTCACT	60.474	80	66	deletion	GTTATTTATTTATT
2	AAACAAACAAACAAAC	AAAC(4*4)	31697071	16	TGCAGCCTCTATCATGGTGCTTTTTTTTCATATGCAAAAAAAAGTGAAAAGTTTGTAATTTAGGAATTACAGTTTATTAAATAAATTCTTCATAAAGAAAAGCAGTGTTAACTATGCAAAAT[AAACAAACAAACAAAC]AAAACCCCACATATTTTCCAGTTCTGACAGCTGATCTTGTTAAAACAGAAACTGAACTATCAGCTCGAAGAAAACCCTTGCA	TGCAGCCTCTATCATGGTGCTTTT	62.933	TGCAAGGGTTTTCTTCGAGCTGAT	63.092	220	204	deletion	TAAACAAACAAACAAA
2	AGTCAGTCAGTCAGTC	AGTC(4*4)	8431580	16	GGCCTTTCTTCTCTGCTCATCTCTAGCAGTGAGAAATCTTACTACCAGATGTGTCAATACACT[AGTCAGTCAGTCAGTC]AGTAGAAATTTGCTGAGCTCACACCCTGA	GGCCTTTCTTCTCTGCTCATCTCT	62.197	TCAGGGTGTGAGCTCAGCAAATTT	63.051	108	96	deletion	TAGTCAGTCAGT
2	TTTGTTTGTTTGTTTG	TTTG(4*4)	79600221	16	GGGAACACTAGCTTTGCCACTGTTTTGTTATGGTTTTTTT[TTTGTTTGTTTGTTTG]ATCTACAAGTCATGGTCATGATTCAAAACTAAAGCACAGTAACTAACTTAGATAAAACATGACTGGAGCGTCTTATTTGTCATCCAATGCAACGCAAAACA	GGGAACACTAGCTTTGCCACTGTT	63.563	TGTTTTGCGTTGCATTGGATGACA	62.755	157	161	insertion	TTTG
2	TGTTTGTTTGTTTGTT	TGTT(4*4)	92471653	16	AATTCCAGTTGCTGTAGACCTGCAATAGAAATTTTAGGGACTGGAAATTTAGGAAGTTATAAAAAGATTTTTTC[TGTTTGTTTGTTTGTT]TTTCTTTAATTGATAGAAAACATGATTAGATAGGCTAAGAGTCTAGTTGTTCTGCTCATACCCAAATGC	AATTCCAGTTGCTGTAGACCTGCA	62.569	GCATTTGGGTATGAGCAGAACAACT	62.065	159	145	deletion	CTGTTTGTTTGTTT
2	AAACAAACAAACAAAC	AAAC(4*4)	43671310	16	TGGCTATTCCAGACATATCATGAGGTGAAAAAT[AAACAAACAAACAAAC]AAATAAATAAGAGATCTGTATCATGTCAGAGGTTAGAAGTCCTAGAAGAAGTCCCAGTAACAATCTCCTTAACCAAAACTCTCCATGCTATGCAAACTCCTACACACCT	TGGCTATTCCAGACATATCATGAGGT	61.436	AGGTGTGTAGGAGTTTGCATAGCA	62.086	158	142	deletion	TAAACAAACAAACAAA
2	CCTTCCTTCCTTCCTT	CCTT(4*4)	13100940	16	ACACTGCTCCAACTTGGGGTAAAGGGTCCACTGCATTACATGATTTCCTTCCTTCCTGCCTG[CCTTCCTTCCTTCCTT]TTCCTGAAGAGAAGAAATACAGTTTTAATGCTGTCTTGATGCTATCTGAGTTGA	ACACTGCTCCAACTTGGGGTAAAG	63.046	TCAACTCAGATAGCATCAAGACAGCA	62.25	132	119	deletion	GCCTTCCTTCCTT
2	TGTTTGTTTGTTTGTT	TGTT(4*4)	81512816	16	ACTCTCAGGTCCATTCCAAAAGGAAATTAGGTCTACAGAGCAAATGTTAAGTAGGTAATGCTCAATAGAAAGCACACTTCTTTAATTTGATTTATCC[TGTTTGTTTGTTTGTT]TTTTCTCCTTGTTGGCAGTGGAGA	ACTCTCAGGTCCATTCCAAAAGGA	61.499	TCTCCACTGCCAACAAGGAGAAA	62.027	137	123	deletion	CTGTTTGTTTGTTT
2	TTTGTTTGTTTGTTTG	TTTG(4*4)	91921120	16	GGACAGAAACCTCCCAGATTTGCACAATCTAATGGAACAGTTCTTAAAAGGGAACAATTTTTATTTATTCA[TTTGTTTGTTTGTTTG]TTTTTTGCAGTTCCATTACCTTTAATTGGCTCCCCACCATAAATTTCTCA	GGACAGAAACCTCCCAGATTTGCA	63.107	TGAGAAATTTATGGTGGGGAGCCA	62.117	137	121	deletion	ATTTGTTTGTTTGTTT
2	TTAATTAATTAATTAA	TTAA(4*4)	1627452	16	AGTGTTTTCTCTTCCTTTCAAAAGTCAGATTTTGTTTTTTTGTTTTTTTGAAAGAAAAAATGACAGGAGTTTTTAAAT[TTAATTAATTAATTAA]AATAATTAAATTAATTAAAAAGCCATTTAGACTTTTTTCCCCTCAAAAAAAAAAAAAGAAAAGAAAAAGAAACAAAAAACAACAAAAGGAGAGAAAAGAGGAGCTTTTTCAACCGTGGATTT	AGTGTTTTCTCTTCCTTTCAAAAGTCAG	60.581	AAATCCACGGTTGAAAAAGCTCCT	61.475	216	207	deletion	TTTAATTAA
2	CTATCTATCTATCTAT	CTAT(4*4)	39247369	16	GTTGCCATAACGGAATTCTACCACATATAGAGCAACTAAATTCCTTTGTATTTCATCTTAAATTTGAGGATAAG[CTATCTATCTATCTAT]ATTTAGAGAGAAATGTTCTGCTTTTCAAAATTAAGTTTTCAAAATAAAAATAGTTTTGTATAAACCAATTGTTTTGCATTAATAAATAACTTATCTTGCAAATTTGTTATGAATTAATCCTTTTCTGTCTCAAGTTAGCTCTTAGGCA	GTTGCCATAACGGAATTCTACCACA	61.6	TGCCTAAGAGCTAACTTGAGACAGA	61.273	238	225	deletion	GCTATCTATCTAT
2	GTTTGTTTGTTTGTTT	GTTT(4*4)	108402057	16	GCCTCTGCTAAAATTCTTTCTGAGGCCAGTGGA[GTTTGTTTGTTTGTTT]TTGCATTTTGTTCTAATGAAAAGGTAAAAAGGAGCTTCATGATGCCTACATTATAAATCAGTGATTTTTTTCAGCACTTTTATAGCCTCATGGTCTGCCTGCATTACTGT	GCCTCTGCTAAAATTCTTTCTGAGGC	62.547	ACAGTAATGCAGGCAGACCATGAG	62.966	159	146	deletion	AGTTTGTTTGTTT
2	TATGTATGTATGTATG	TATG(4*4)	69760857	16	TGACAGAGAAGGTAGCCTTGATGATAATCCATGCCAGGCTGAACTCACTGGTATCTGAAAACCAAATGAGATCAGGTTT[TATGTATGTATGTATG]TATTTATTTGTCCTTAACTTGTTTCTCTGTTTGT	TGACAGAGAAGGTAGCCTTGATGA	61.059	ACAAACAGAGAAACAAGTTAAGGACAAA	60.271	129	117	deletion	TTATGTATGTAT
2	AGAAAGAAAGAAAGAA	AGAA(4*4)	82809246	16	ACCTGTGTGATAGAGCTTTGTAATTCATGCTCTGAAGAGCGC[AGAAAGAAAGAAAGAA]GTAGATTTTTTATATTATTATTTGCTCTTGATCAGAACTGGACAACACAAATGCA	ACCTGTGTGATAGAGCTTTGTAATTCA	60.744	TGCATTTGTGTTGTCCAGTTCTGA	61.406	113	100	deletion	CAGAAAGAAAGAA
2	GTTTGTTTGTTTGTTT	GTTT(4*4)	2157479	16	GAGTGCACTGAAGTACCACACTGTAAG[GTTTGTTTGTTTGTTT]TTATGAAACATGGAGCCTCCAGAATTCCATCACTAAAACTCTTCTTTCAAGTCTCCCAGTGTGATTTAGATTGCCTGG	GAGTGCACTGAAGTACCACACTGT	62.764	CCAGGCAATCTAAATCACACTGGGA	62.847	121	108	deletion	GGTTTGTTTGTTT
2	TTTGTTTGTTTGTTTG	TTTG(4*4)	120017593	16	CCTGGTAGCGTCTATGATTATGAGGCATATCTGGTAGAGTATACAATATATTATCTATGTCCGTTTTTCCATTAAAAAAAAAAATGGAGGCTTATTGTCTACTTTTAATTCTAGAATATGGAA[TTTGTTTGTTTGTTTG]TTTATAAATAATTAGTGGGTACAGCCTTTCTTAAGACATTGGTTTGCTGATCTTGCTAGAACAACAAAATACAGAAGTGAGGATGTGCCAGG	CCTGGTAGCGTCTATGATTATGAGGC	62.773	CCTGGCACATCCTCACTTCTGTAT	62.203	231	215	deletion	ATTTGTTTGTTTGTTT
2	TTGTTTGTTTGTTTGT	TTGT(4*4)	73243757	16	CTTGTGCGGTGCTGGGATTTTTTTCTCTTTTTCAAGAATTATTGCTTCCGCTGAAGTTAAAAGAATGTATC[TTGTTTGTTTGTTTGT]TTGCTTTTTTTGTTGTTGTTTTTTTTTTGTTTTGTTTTTTGTTTTGAACATGTTGTAGTTTCCGAGGTTGCT	CTTGTGCGGTGCTGGGATTTTT	62.486	AGCAACCTCGGAAACTACAACATGT	62.941	159	143	deletion	CTTGTTTGTTTGTTTG
2	ATAAATAAATAAATAA	ATAA(4*4)	36907215	16	TCCTACTCTTGCTGTAGAAGGCCAAATGTAAAAGCGTCCAGCAACAAAATAGCATACTTAC[ATAAATAAATAAATAA]ACCCTAGACATACTAACACAAGCTCCTTAATATCTGCTGTTCATCTCAAGGTCAGTTTCAGGGCAGATTTCC	TCCTACTCTTGCTGTAGAAGGCCA	62.897	GGAAATCTGCCCTGAAACTGACCT	62.874	149	139	deletion	CATAAATAAA
2	TCATTCATTCATTCAT	TCAT(4*4)	47810134	16	TGCTGTATTCAATGACAGCAGCCACCCATTCATTCACTCAC[TCATTCATTCATTCAT]TTCTTCACAAGTTATGAAGACCTGAAGCAATCTAAGGGAGCTGG	TGCTGTATTCAATGACAGCAGCCA	63.151	CCAGCTCCCTTAGATTGCTTCAGG	63.028	101	87	deletion	CTCATTCATTCATT
2	TGTTTGTTTGTTTGTT	TGTT(4*4)	83543983	16	ACCCCTAAAGAGCTTGCAGAATCCTGAAAAACCAATAGAACATTTAGAAAAGGTTTTGTTTACACTTCTTCCATTACTTTTA[TGTTTGTTTGTTTGTT]TTTTTACAGCTTTTCTGCAAGTAATTCAGAAAAAGTCACAAATAGGCAATTGATGTGCA	ACCCCTAAAGAGCTTGCAGAATCC	62.694	TGCACATCAATTGCCTATTTGTGACT	61.97	157	143	deletion	ATGTTTGTTTGTTT
2	ATAAATAAATAAATAA	ATAA(4*4)	71969102	16	TTCAGGAACCACTTGCAGTCATGTGGACAATACAATTTCTGCAGCTGGCTGAACACACG[ATAAATAAATAAATAA]TCCCTACGTCAAGCAAACACATACTTGTTTACATCAGGGTTAACTTGCAGCAGTCTATCACAAGACCCCCATG	TTCAGGAACCACTTGCAGTCATGT	62.748	CATGGGGGTCTTGTGATAGACTGC	63.022	148	135	deletion	GATAAATAAATAA
2	AAACAAACAAACAAAC	AAAC(4*4)	143272962	16	CTTTACACTGATGCAAATGTCTTGAGTAATAAATTGG[AAACAAACAAACAAAC]AAAAAACAAACAAACAAAAAAACCCAACTCTGATTATAGTCTAAAAAATGTCTACTTCAAATGTTTGAATAATTTAAGTTGATTTTACCTGTTACTCTCAATGTTGG	CTTTACACTGATGCAAATGTCTTGAGT	60.521	CCAACATTGAGAGTAACAGGTAAAATCA	60.063	160	144	deletion	GAAACAAACAAACAAA
2	CAAACAAACAAACAAA	CAAA(4*4)	146021220	16	AACCTCCAAAGCAAATGTTAATGTCTTAATTAGAAGCACAGTAATAATCTACTAGATTTCCCAATGGGAAG[CAAACAAACAAACAAA]AAAAACCCAGAAACATATATATTTTTTAATTTTCTGGGTATAACTGTCTAAAAGCAGACATATCAGCAAGGGA	AACCTCCAAAGCAAATGTTAATGTCTT	60.419	TCCCTTGCTGATATGTCTGCTTTT	60.568	160	147	deletion	GCAAACAAACAAA
2	AAATAAATAAATAAAT	AAAT(4*4)	138704080	16	TTGCTGTCAGGTTTGTGATCGTTTATATTCTGGTTGATTCAATTTAAATGAAACTGTTCTGTACCTTCAAATAATTG[AAATAAATAAATAAAT]AAACAAGAACCCACCCCCCAAAAAAACACAAAAACAAACAAATAAAAAACCCACAGGAGAACAGCAG	TTGCTGTCAGGTTTGTGATCGTTT	61.696	CTGCTGTTCTCCTGTGGGTTTTT	61.5	160	144	deletion	GAAATAAATAAATAAA
2	ATAAATAAATAAATAA	ATAA(4*4)	40096716	16	GCACAGCTTAGAAACACTCCCACTATCTTTACCAGCCAATAATTTCTGTCGTCCTTCTATTAAG[ATAAATAAATAAATAA]ATTTCAAACACTTAAAAGCATTTTCCAAATATTTTAGGCCTTTTGCATCTCTTTGTCTCAAACGCACCCGATTACA	GCACAGCTTAGAAACACTCCCACT	63.077	TGTAATCGGGTGCGTTTGAGACAA	63.057	156	141	deletion	GATAAATAAATAAAT
2	AAACAAACAAACAAAC	AAAC(4*4)	145628707	16	AGAGCGTGTATATGCACATTCACCATTGACATCAAGGTCTATACATTAGCAATCTGACATG[AAACAAACAAACAAAC]AAAACTCAGTAGAGCCAAACTGCCTACATTAAAAATAAATGCAGGCAAAACATAGCCTCGTA	AGAGCGTGTATATGCACATTCACCA	62.643	TACGAGGCTATGTTTTGCCTGCAT	62.969	139	123	deletion	GAAACAAACAAACAAA
2	TAATAATAATAATAATAATAATAATAATAATAATAA	TAA(3*12)	74083585	36	TGGACCCTTATCTGGAACCCAAAGGAAACAAATAAAATAAAAT[TAATAATAATAATAATAATAATAATAATAATAATAA]AAAACAACCTAAGCTTTCTGAATTCTTTTGACACTTGCAGAGAGAAAAAGCA	TGGACCCTTATCTGGAACCCAAAG	62.107	TGCTTTTTCTCTCTGCAAGTGTCA	61.163	131	128	deletion	TAA
2	TAATAATAATAATAATAATAATAATAATAATAATAA	TAA(3*12)	74083585	36	TGGACCCTTATCTGGAACCCAAAGGAAACAAATAAAATAAAAT[TAATAATAATAATAATAATAATAATAATAATAATAA]AAAACAACCTAAGCTTTCTGAATTCTTTTGACACTTGCAGAGAGAAAAAGCA	TGGACCCTTATCTGGAACCCAAAG	62.107	TGCTTTTTCTCTCTGCAAGTGTCA	61.163	131	128	deletion	TAA
2	TAATAATAATAATAATAATAATAATAA	TAA(3*9)	32220079	27	AACGCGGGTAATACTGGAAGAAGAGCAAACAAGTTAGAGATCTTTATAGTCAAGCGATAGTAG[TAATAATAATAATAATAATAATAATAA]TTAAAAAAAAAACCTGGAAAAAAAAGTAGCTGCTAAATAAGGGAATTGATATGGAGCA	AACGCGGGTAATACTGGAAGAAGA	61.89	TGCTCCATATCAATTCCCTTATTTAGCA	60.906	148	145	deletion	TAA
2	AAGAAGAAGAAGAAGAAGAAGAAGAAG	AAG(3*9)	21500019	27	AAATTCACAGGCCCTGTCTCCATTATCTATTCTCGCCATATTAAAAATAATTAAGTGTTTTAGATGTTTCATCTACAGTAAAAAAAAAAAA[AAGAAGAAGAAGAAGAAGAAGAAGAAG]AAAAGAAGGGGAGAAGAAACTTTCTGAGCA	AAATTCACAGGCCCTGTCTCCATT	62.601	TGCTCAGAAAGTTTCTTCTCCCCT	61.737	148	159	insertion	AAGAAGAAGAA
2	AAGAAGAAGAAGAAGAAGAAGAAGAAG	AAG(3*9)	21500019	27	AAATTCACAGGCCCTGTCTCCATTATCTATTCTCGCCATATTAAAAATAATTAAGTGTTTTAGATGTTTCATCTACAGTAAAAAAAAAAAA[AAGAAGAAGAAGAAGAAGAAGAAGAAG]AAAAGAAGGGGAGAAGAAACTTTCTGAGCA	AAATTCACAGGCCCTGTCTCCATT	62.601	TGCTCAGAAAGTTTCTTCTCCCCT	61.737	148	158	insertion	AAGAAGAAGA
2	AACAACAACAACAACAAC	AAC(3*6)	56238877	18	ACCAGCAAACTTTCTGAAATTGAAGTCATTAATCTAAAAGAAAGACAAAGTAGT[AACAACAACAACAACAAC]AAAAGAATTTTGAGCATGGATGACTTATTTTACAGTTTTCAAGTAGTTGATGTTCAATCCGGTAAGACTGATGCCTCT	ACCAGCAAACTTTCTGAAATTGAAGTCA	62.349	AGAGGCATCAGTCTTACCGGATTG	62.249	150	138	deletion	TAACAACAACAA
2	GAAGAAGAAGAAGAA	GAA(3*5)	77532408	15	AGTTGCCATCCATCAACATTAATGGAAAATGATTTACATAAGTGAATCACCGAATAAATTATTTTCTTCTGGAAAAAAAAAAAAAAA[GAAGAAGAAGAAGAA]AAAAAAAATGAGAGGACAAGAAAAGATCATAAACATCATAATATTTCTATCATTTATTACAGATCCTTTTTTTTTTTTTTAGGGGAGGATGTTTACTCTTCCTGCT	AGTTGCCATCCATCAACATTAATGGA	61.315	AGCAGGAAGAGTAAACATCCTCCC	61.91	208	205	deletion	GAA
2	AACAACAACAACAAC	AAC(3*5)	79349948	15	CGCGTGTACAAAATATCAGTGCATTTTTTCCTCTTAAATGATCTATTTTATAGACAGAACATTACTGAA[AACAACAACAACAAC]AAATATATTGCCATTACAAATTAAAATTAAGTTTCATTTCATATTCTTTTGTTTTCCATGGTAATGCTTATCCATG	CGCGTGTACAAAATATCAGTGCAT	60.494	CATGGATAAGCATTACCATGGAAAACA	60.418	160	148	deletion	AAACAACAACAA
2	AAGAAGAAGAAGAAG	AAG(3*5)	37779880	15	GCATAGTTTTGGCAACTGCTGAGTAATGAAAGAAACATGGAATGCAGATAGTTCTGAAAAAGAAAAAA[AAGAAGAAGAAGAAG]AAAAAAGCCAACCCTCTGTTACAAACAGCCCTTTAAACAGCAAACAACGG	GCATAGTTTTGGCAACTGCTGAGT	62.342	CCGTTGTTTGCTGTTTAAAGGGCT	62.758	133	121	deletion	AAAGAAGAAGAA
2	TTATTATTATTATTA	TTA(3*5)	104817315	15	TGCCCTGACAATTTAGAGGAGGAAACCAGATATATAAATATAACCAGGTTATCTTTT[TTATTATTATTATTA]TTTTTTTCTAGTTATCACAGAGATGGAGCAGCA	TGCCCTGACAATTTAGAGGAGGAA	61.558	TGCTGCTCCATCTCTGTGATAACT	61.661	105	114	insertion	TTTATTATT
2	AATAATAATAATAAT	AAT(3*5)	4922562	15	CAGTGGTAGCCTCAAGAAACTGCTTTGTTTTTCTGAAATA[AATAATAATAATAAT]CATCAGTTTATTATATTTTGATGTCCTAAAATACTATTCTTTGTGATAATGAACATCAGCATAAATCTTTCGATCGTTTATCCCTCGGAATCAACAGGTGAGATG	CAGTGGTAGCCTCAAGAAACTGCT	62.844	CATCTCACCTGTTGATTCCGAGGG	63.006	160	157	deletion	AAT
2	TTGTTGTTGTTGTTG	TTG(3*5)	94541262	15	AGAAAAAGAAAGTGCCAAAACAAGCGAATAAATTTGAGAGAGTTTAATAAAAATGCTGCGAGCACTGTT[TTGTTGTTGTTGTTG]TTTGTTTGTTTTAAAATTTAATCAAGGTTATCGGACTGCCTACCA	AGAAAAAGAAAGTGCCAAAACAAGCGA	63.074	TGGTAGGCAGTCCGATAACCTTGA	63.19	129	139	insertion	GCTTTGTTGT
2	TTGTTGTTGTTGTTG	TTG(3*5)	79997642	15	CTTGTGGGCTTTTTGGGTTGGTTTTTT[TTGTTGTTGTTGTTG]TTTTGGTGGGGTTTCTTTGTGGTTTTTTTTTTCCTGTTTTTTGTTTGTTTTAACTCTTCAGAGAGGTTTCCCTGGCCCCTGATTTTACAGGCAGAACCTGTCCCAAATGTACA	CTTGTGGGCTTTTTGGGTTGGTTT	62.921	TGTACATTTGGGACAGGTTCTGCC	63.101	155	143	deletion	TTTGTTGTTGTT
2	TTGTTGTTGTTGTTG	TTG(3*5)	113235061	15	AGCACATCTCACTTGTCTGTTGAAAGAAATTGATT[TTGTTGTTGTTGTTG]TTTTTGTTGACTTGCAATTTTACGAAGCATTTCCAAAAAAATAGGTGGAAAAAACTTTACATGTAACACATTTAAGCCGTCCCTCGGGCATTTTTAGGGTAGCAGA	AGCACATCTCACTTGTCTGTTGAAAGA	62.941	TCTGCTACCCTAAAAATGCCCGAG	62.73	156	144	deletion	TTTGTTGTTGTT
2	TTGTTGTTGTTGTTG	TTG(3*5)	31728930	15	ACAAGAAATTAGCTTGAGAGATCCAGGATAGTATATTATTCAAGGTTAACAGAT[TTGTTGTTGTTGTTG]TTTAACCAGGAGAAACGTTCATGGTAAATGC	ACAAGAAATTAGCTTGAGAGATCCAGGA	62.115	GCATTTACCATGAACGTTTCTCCTGG	62.754	100	88	deletion	TTTGTTGTTGTT
2	AACAACAACAACAAC	AAC(3*5)	99591080	15	CCAAGCGTATCAACTGCTTCAGGAAAGGA[AACAACAACAACAAC]TTCAGTTGTGCCAAAACTGTCTCATAACCAGCCTGCC	CCAAGCGTATCAACTGCTTCAGGA	63.176	GGCAGGCTGGTTATGAGACAGTTT	63.154	81	71	deletion	AAACAACAAC
2	TTCTTCTTCTTCTTC	TTC(3*5)	125358240	15	TGAATTCCCTGAGACTACTGTCCTGTTTAGTAGCTAAAATTTTTTAGAAAAGTAATATTCTTATGAATATATATAACTTTCCAGTTTGTATTTAGAATCAGGAAAAGTTGATGTTACAGAATATTATTAACACAGCAATT[TTCTTCTTCTTCTTC]TCTCTAACTTCTTGGCCCCCAGGATAGCGTAGTACTCAA	TGAATTCCCTGAGACTACTGTCCTGT	62.91	TTGAGTACTACGCTATCCTGGGGG	63.057	194	183	deletion	TTTCTTCTTCT
2	TTGTTGTTGTTGTTG	TTG(3*5)	135567458	15	ACCTCCTGCTTCGTATCATGCTTATGGTTATCTGACTCAAGACTTTCCTT[TTGTTGTTGTTGTTG]TTTGTTTGTTGGGTTTTTTTTTTTTTTGGTTGCTTGTTGTGAGGTTTTGG	ACCTCCTGCTTCGTATCATGCTTA	61.716	CCAAAACCTCACAACAAGCAACCA	62.654	115	103	deletion	TTTGTTGTTGTT
2	ATTATTATTATTATT	ATT(3*5)	57848803	15	GGCCATGAAAAGCAGGAAAAAGCAAAGGCTTTGAGTAAGAAAACTTCTGGCAGAGTCCATACTTGTTCTGATATTTCAATTTTTTATTATC[ATTATTATTATTATT]TTGTGACCCATTCATATTTCATCTGGCTGTAGCTGACTCCA	GGCCATGAAAAGCAGGAAAAAGCA	63.074	TGGAGTCAGCTACAGCCAGATGAA	63.427	147	137	deletion	CATTATTATT
2	CCTCCTCCTCCTCCT	CCT(3*5)	126205250	15	TGGGGTATATGAGGTTTCAGTTCTGAACTGCAGAATTTTACAGATAACAATTG[CCTCCTCCTCCTCCT]CTCTGATTTCTTTAATTGTACCTTTTGCCCCTATGGTTTTTTTTTACTGAATGCTGTATTACTGGTGGGT	TGGGGTATATGAGGTTTCAGTTCTGA	61.268	ACCCACCAGTAATACAGCATTCAGT	62.046	138	127	deletion	GCCTCCTCCTC
2	AAGAAGAAGAAGAAG	AAG(3*5)	77951774	15	TGTTTCACCACGATCCCTAAAGGCCTCTCTCACTGTTTTTTTCATGATACATCCCCCATTCTCTAGGAAAGGAGAGAATTACTTAAAAAAAAAAAAAGAAAAAAAAA[AAGAAGAAGAAGAAG]AATTACTCATCTTTTGGCTGTTACAAAACACA	TGTTTCACCACGATCCCTAAAGGC	63.141	TGTGTTTTGTAACAGCCAAAAGATGAGT	62.345	154	147	deletion	AAAGAAG
2	AACAACAACAACAAC	AAC(3*5)	125026243	15	CCTCACACAGAGCAGTGAATGTTGAATCATCTTAAAATGTTCTTCTTTGGCTTCCTTCACCAAAAACAAAGAAAGAAAGAAAAAAAAAACCCCAAAACAATAAACA[AACAACAACAACAAC]AAAACAGCCAAACAACAGATCTCTTAAGA	CCTCACACAGAGCAGTGAATGTTG	62.089	TCTTAAGAGATCTGTTGTTTGGCTGTT	61.121	150	138	deletion	AAACAACAACAA
2	ACAACAACAACAACA	ACA(3*5)	16390846	15	CTGCACATCAGAACAGAGACAGAGAAAT[ACAACAACAACAACA]ACGAAATCTAAATGTTCAGTAGAAAATGAGGAATTTTACTTCAAATTATAAAAAAAATATTTTCCATTAAGACACTTGCTATTAGGCAGTTATTAAGCAAGGAGGTT	CTGCACATCAGAACAGAGACAGAG	61.147	AACCTCCTTGCTTAATAACTGCCT	60.264	150	138	deletion	TACAACAACAAC
2	CAGCAGCAGCAGCAG	CAG(3*5)	10158512	15	CAAGATTTCTAACAGCATCGCGGC[CAGCAGCAGCAGCAG]CACTGCGTTATGTAAAGCAGGGGCAGCAGCGAGCGCTCTGCTGCAGAGCCTGAGCGTGAGAGCTGCTGTGAGTAAGAA	CAAGATTTCTAACAGCATCGCGGC	63.039	TTCTTACTCACAGCAGCTCTCACG	62.622	117	105	deletion	CCAGCAGCAGCA
2	TTGTTGTTGTTG	TTG(3*4)	116194360	12	GCAGTACAAGACTTAGATGCAGTTTGTATCTAAATTCACCTATTTTATTAATGACTAAGCACTCAGAGTAATAATTGCTTTGTTGTTTT[TTGTTGTTGTTG]TCAGATTATACAAGCTGTGCCAGCCACCACCGCCAGTTGGAGAAGAATGAAGA	GCAGTACAAGACTTAGATGCAGTTTGT	61.901	TCTTCATTCTTCTCCAACTGGCGG	62.899	154	143	deletion	TTTGTTGTTGT
2	TCTTCTTCTTCT	TCT(3*4)	133129411	12	ACAGTATGACAGTATGTCCTTGCTG[TCTTCTTCTTCT]GAGTGCTTTATCTGTGCCTTTGCTGAAAAGACTGTTTAGGTTCAATCTTACAAATGTTCATAAATACCTGAAGGGATGGTGCAGAGATGACAGGGACAGGCTCTTTT	ACAGTATGACAGTATGTCCTTGCTGT	61.981	AAAAGAGCCTGTCCCTGTCATCTC	62.383	144	134	deletion	GTCTTCTTCT
2	ATCATCATCATC	ATC(3*4)	36925401	12	CAGCTGTTTTCATGGACAGGGAAAATTTTATTCCATTCTTCCTCTAGATGACCTTTCACAATTCTAGTTT[ATCATCATCATC]ATATTATGCTGTGCATACTTACATACAAAGAGA	CAGCTGTTTTCATGGACAGGGAAA	61.768	TCTCTTTGTATGTAAGTATGCACAGCA	60.794	115	106	deletion	TATCATCAT
2	AATAATAATAAT	AAT(3*4)	59184207	12	GGCACACACAGATGGCTTTTTAGCTCATGCATTAATACTCAACCTTCAATTAAAAA[AATAATAATAAT]AAAAATTCCTGAAGTCCTGAATGCCAAAGAAAACATATCCTTCACACTAGGATGCAAAGTGGGAGGCAACATTG	GGCACACACAGATGGCTTTTTAGC	63.144	CAATGTTGCCTCCCACTTTGCATC	63.165	142	130	deletion	AAATAATAATAA
2	GTTGTTGTTGTT	GTT(3*4)	78652458	12	TGTCTGCATGTGGAAATTCATCTCATGTGAAGTTGATACAGAATCTCAGTTGTTGATATTTTTTGGACTAAGTTCCTGTTAAAAAAACTGTAGATAGAGGGTTTACAGTAAAAGAATGATGAAAATTCTTGAAATTATA[GTTGTTGTTGTT]TTTCATATATATTTTTAAGATTTGTCATATATTTTTTTCTAGGTTTCTTTTTCACGTTATACAAATGTTGTTGTTTTTGGGGTACCTCA	TGTCTGCATGTGGAAATTCATCTCA	61.036	TGAGGTACCCCAAAAACAACAACA	61.057	240	230	deletion	AGTTGTTGTT
2	CTTCTTCTTCTT	CTT(3*4)	65686401	12	ACCTACAAAACCGTGCTGTCATGTCCCACTCTGGTTGGTTCACACCAGATAACATTGTGCCTTATTTGGCCATTTCCACATTCTTTTCTCATC[CTTCTTCTTCTT]CTCCTGTTTTCTCTGCATCAAGGTCAGCACGATAGCACTGTCTCTC	ACCTACAAAACCGTGCTGTCATGT	63.025	GAGAGACAGTGCTATCGTGCTGAC	63.003	151	139	deletion	CCTTCTTCTTCT
2	GAGGAGGAGGAG	GAG(3*4)	8093641	12	GAGTTGCAGCGTGCTCACCAAGCGTGGTGGGAGATGCACGAGGGAGGGCTCAAGT[GAGGAGGAGGAG]GATTGGAACACTATACAGGAATTGGATGAGCTAGAGAATTAGAATGAAGATGAGAGTCAATTAAATCTTGTGGAGTGGGAAAGCATTCACTC	GAGTTGCAGCGTGCTCACCAA	63.995	GAGTGAATGCTTTCCCACTCCACA	63.092	159	147	deletion	TGAGGAGGAGGA
2	TTATTATTATTA	TTA(3*4)	67605072	12	TGACTTAAGTTGGAATGCAGTGGCAGATCCCTTGGAGCAGGAAGCATGCACTACTCTAAAGCAACATCTAAATGATTTTAACAACAGCCCATAATAACAGCTATGGATTTATT[TTATTATTATTA]TTTATTTTTTTACAGCATGACATTAGCCTTCTTCC	TGACTTAAGTTGGAATGCAGTGGC	61.817	GGAAGAAGGCTAATGTCATGCTGT	61.165	160	148	deletion	TTTATTATTATT
2	AAGAAGAAGAAG	AAG(3*4)	62517140	12	CAGAAAGCTGACCAGAATATGTTGCAAAAAAATAAAA[AAGAAGAAGAAG]AAAAGGCATTCCTTGTGCAAGGAAGGCATTCCTATACTAGAACTGGAAAGTTGAATCACCAAAATGCATTGCTTCCACA	CAGAAAGCTGACCAGAATATGTTGCA	62.008	TGTGGAAGCAATGCATTTTGGTGA	62.253	128	116	deletion	AAAGAAGAAGAA
2	AATAATAATAAT	AAT(3*4)	131495697	12	CTCATGGAGGGAGTCAAACAGTGGATCAAATTACTTGATTTTCAGATTCCCCATTGTA[AATAATAATAAT]AAAAAAAGGAAACAGGGGTGCTTCAAATTCCTTGT	CTCATGGAGGGAGTCAAACAGTGG	62.905	ACAAGGAATTTGAAGCACCCCTGT	63.021	105	96	deletion	AAATAATAA
2	AACAACAACAAC	AAC(3*4)	107491571	12	ACCACCTATGCAGAAGACAGACATTCTTTTTGATTAGCAGTGCTCTTACTATTTGGTAAACAAGACAAAATA[AACAACAACAAC]AAAAAAAGTTTTCAGGGAAGATTACTCTTACATTAATCAGTCTAGGGCTTATGTGTGAGTCGTTCTGAGATGCC	ACCACCTATGCAGAAGACAGACATT	62.04	GGCATCTCAGAACGACTCACACAT	62.931	158	146	deletion	AAACAACAACAA
2	AACAACAACAAC	AAC(3*4)	97707742	12	TGCCTTGTTGTGGTATTCTTGACACAATTATAGCTTTTTTTAAAAATAGAAACATGTTTTCAGTATTTCCTCAAATTAAAAGAA[AACAACAACAAC]AAAAAAACTTCTAAAGCCTCATGATCTTGCAAATGGCT	TGCCTTGTTGTGGTATTCTTGACACA	63.256	AGCCATTTGCAAGATCATGAGGCT	63.243	134	122	deletion	AAACAACAACAA
2	CAACAACAACAA	CAA(3*4)	116884547	12	GCAAATACAGCTCACTAGTAATGGG[CAACAACAACAA]AAAAAAAACATACATTCCCAAACACACCTCCCTTTCCATGGACAAATCTGTACTGCAAGCAGAGTTGTGGTT	GCAAATACAGCTCACTAGTAATGGGC	62.161	AACCACAACTCTGCTTGCAGTACA	62.969	109	106	deletion	CAA
2	AACAACAACAAC	AAC(3*4)	19532296	12	ACGAGGTGCAAAATAGCCGTAAGTTAAATTATTCATTTAAGTTCATGAACAGTATGTAAAATAAAATCAAGTA[AACAACAACAAC]AAAAAACCCTTATAAAACAAAAGCCAAATTTGTTAATGTAAAAAACAGACTAAAATCCTGAGTGCCATGA	ACGAGGTGCAAAATAGCCGTAAGT	62.889	TCATGGCACTCAGGATTTTAGTCTGT	62.214	155	143	deletion	AAACAACAACAA
2	CTGCTGCTGCTG	CTG(3*4)	106819234	12	GTCCAACTTGTGAGTAGCCCAGAGCAGGCAACAGTGGGACTGGTAGCACTGTGCAGTTGTCTTAGAGACAGGAGATGGAAA[CTGCTGCTGCTG]CATGCTATTAATGTCTCCTGCTCCCCAGCTGCACAGGCAAGTTCACTCTTGAGA	GTCCAACTTGTGAGTAGCCCAGAG	62.886	TCTCAAGAGTGAACTTGCCTGTGC	63.297	147	136	deletion	ACTGCTGCTGC
2	ATTATTATTATT	ATT(3*4)	19457379	12	CAGAACTACCTGTATTTCCTGCACCTAGATATGGATTAAGTTTATGGAGTTTTTATTTCTAAATACTCTCAAAATTAGTATTTAGAA[ATTATTATTATT]TTCACGTTGTATTTGAATATCTCCCACTGAAAGGTAAGTCTACT	CAGAACTACCTGTATTTCCTGCACC	61.37	AGTAGACTTACCTTTCAGTGGGAGA	60.459	143	133	deletion	AATTATTATT
2	TGTTGTTGTTGT	TGT(3*4)	146842675	12	CTCCCTCTGACATCTCTTGAGAGTGTTAATTTCCAGTCTTTATGGGAACATAAAGATGCAAAGGTATGTGAGTTCAGGAGAAAGGTTAACATCTATGTTTGACTACAC[TGTTGTTGTTGT]ACAGCCACTTCAGTGTCTACATTATTCACCAAAC	CTCCCTCTGACATCTCTTGAGAGT	60.872	GTTTGGTGAATAATGTAGACACTGAAGT	60.064	154	147	deletion	CTGTTGT
2	AGCAGCAGCAGC	AGC(3*4)	98090600	12	CTGATCCTGTGCAGCTGTTCTCATACTCTGTGTAACAACACTAAGAAAAGA[AGCAGCAGCAGC]AACACATTTTGCTATTTAAAAACATATCCTCTGCTAGCTGTTGACTTAGGC	CTGATCCTGTGCAGCTGTTCTCAT	62.957	GCCTAAGTCAACAGCTAGCAGAGG	62.993	114	103	deletion	AAGCAGCAGCA
2	TTCTTCTTCTTC	TTC(3*4)	86650303	12	GTTACTACTCAGATTGGCCACACCCAGAGATAATATACTCTTTTCTTTATTGTTCTTCTTTTTTTCTTTCT[TTCTTCTTCTTC]TTTTTTTTTTTTTTAACAGTTAATTAGCCAAATACAACAGTGATTTGTGTT	GTTACTACTCAGATTGGCCACACC	61.157	AACACAAATCACTGTTGTATTTGGCT	60.407	134	122	deletion	TTTCTTCTTCTT
2	CTTCTTCTTCTT	CTT(3*4)	140036425	12	CAGAACTGGAATAGCTCATTGTGCTCTTAAATTTAAATCCATCCAAATTGTTCAAAGTCATTATTCTGAAGGGTTTTTTTTTTTTTTTTTTTCCAGATCTTAGCTTTTGATTTTTTTTTTTTTCTTGTTATTACTTCTTGGGAAAGA[CTTCTTCTTCTT]TTTTTTTTTTTTTTTTTTTTTCCTTTGCCTTGTAGAAGTCAAATCTAAAGTGCAAAAGCATCAGCATGTCTTTTTCT	CAGAACTGGAATAGCTCATTGTGCT	61.374	AGAAAAAGACATGCTGATGCTTTTGC	61.72	236	226	deletion	ACTTCTTCTT
2	TTGTTGTTGTTG	TTG(3*4)	92581168	12	TCCTGTTTGACCTTACTGAGATCTGTTTTTT[TTGTTGTTGTTG]TCATCCCCTGAACCCCTTTAAAAAAAAGATGATCTTTGCTGTTCTTGTGTCTTTCACAACACTTGTGGCTTTTTTATTTTAAATTACCAAGTGCTATATTGGCCTGTGT	TCCTGTTTGACCTTACTGAGATCTGT	61.428	ACACAGGCCAATATAGCACTTGGT	62.402	152	141	deletion	TTTGTTGTTGT
2	AACAACAACAAC	AAC(3*4)	1739168	12	GCCTGGTCCAACACACAGATAACAAATCAGGGAAGACCTGCACTTGTA[AACAACAACAAC]AAACCTGACTAAAAATACCACTTCAGATCCCCCAGACTTTCTGC	GCCTGGTCCAACACACAGATAACA	63.085	GCAGAAAGTCTGGGGGATCTGAAG	62.967	104	92	deletion	AAACAACAACAA
2	TTATTATTATTA	TTA(3*4)	34676045	12	TGGAAGGACATGCTACTTTCTGTGTAAGAAGGAAACTGTGTTTCAAACTTCTTTGTGTATGACTTGTAAGAGCATCATGGAAAGCAATTTAT[TTATTATTATTA]AATTTGTGTATTTCATTCAGTTAAAATGTACGCTCTGGTCATTCTACTGC	TGGAAGGACATGCTACTTTCTGTGT	62.21	GCAGTAGAATGACCAGAGCGTACA	62.455	154	144	deletion	TTTATTATTA
2	AACAACAACAAC	AAC(3*4)	40759544	12	AAGCCTCTTCCTTAGGGACATCGTAAA[AACAACAACAAC]AAAAACACACAGGCAAAAATCCTTTACTTCTGAGTAAAGGACATAGTATTTCTACAGCATGAAGGACAGTTATTTCCTAACAACTGTCTGTGTTCATAGCA	AAGCCTCTTCCTTAGGGACATCGT	63.205	TGCTATGAACACAGACAGTTGTTAGGA	62.306	140	128	deletion	AAACAACAACAA
2	TTATTATTATTA	TTA(3*4)	92334373	12	GGTTCTTTACATAAGCACTGAAAAGGTTAATAATTGGTATGGAACAAACTACTGATATAATTATATTGTTGCTGTCTTTGCT[TTATTATTATTA]TTTTAAAGTGAACCCTATGTATTTCATGTTTAAGATTTAATGTGAGGGGTAATACTATTTGCAAGT	GGTTCTTTACATAAGCACTGAAAAGGT	60.255	ACTTGCAAATAGTATTACCCCTCACA	60.297	160	151	deletion	TTTATTATT
2	AACAACAACAAC	AAC(3*4)	122882943	12	ACAAGAAGTTTCCTGAAAGAATATGAGCTTTCATAGTGACCATTTGAAATTAAA[AACAACAACAAC]AAACAAAACCAAACCTATAAATCCATTCATGGATGGATTACATAAACATAAAATTGCAGTTAAAATAAAAACTTAACTTTCACAGCTGCACA	ACAAGAAGTTTCCTGAAAGAATATGAGC	60.323	TGTGCAGCTGTGAAAGTTAAGTTTT	60.336	158	146	deletion	AAACAACAACAA
2	ATTATTATTATT	ATT(3*4)	99314403	12	GCCACTTTTCACTTTGCTTGAACATCTTTTTTAAAAA[ATTATTATTATT]AGAAATTCTGGATCAACATCTTCTCCATTTTTATTTAAAACTGTTTATTCCTTTAACGTACCTCAGTTACGTT	GCCACTTTTCACTTTGCTTGAACA	61.15	AACGTAACTGAGGTACGTTAAAGGAA	60.461	122	111	deletion	AATTATTATTA
2	AGAAGAAGAAGA	AGA(3*4)	147244621	12	ACAGCTACACATTTTTGCAGCTGTTC[AGAAGAAGAAGA]TCTCCCAAGAACTAAGTGACCAAAGATATGGAAATTCATATCCAAACTCCAAACTCAGTATCTTACACACTGAGTTTTCCTTTAGCATCACCTACTTTCTGCCCTG	ACAGCTACACATTTTTGCAGCTGT	61.998	CAGGGCAGAAAGTAGGTGATGCTA	62.198	144	134	deletion	CAGAAGAAGA
2	TGTTGTTGTTGT	TGT(3*4)	118466509	12	CTGCCCTGGAATACTGTTGGTCTGGGTTC[TGTTGTTGTTGT]TTTTTTTTCTTGTGATGGGATATTATGCTAAAGTATATTGTAAATCTTCCCTGAGGGAGATTTCAGTGACTTATAGGTGCTCATCTGGTCACAGTGCTCATC	CTGCCCTGGAATACTGTTGGTCTG	63.198	GATGAGCACTGTGACCAGATGAGC	63.506	143	132	deletion	CTGTTGTTGTT
2	TTGTTGTTGTTG	TTG(3*4)	113376561	12	TCTGCTGAAATTTCCGTCCATGCTTTCCTTTCCTGTTTTTTTTT[TTGTTGTTGTTG]GTTTGGTTTGGTTTTTTGTGTTCCTCTGGTGTGGTAATTCCCCCTCCCCCACTGAACACCTCGCTCCGGGGCTGAGGGATGAAGAGCTGCTGTCTTC	TCTGCTGAAATTTCCGTCCATGCT	63.152	GAAGACAGCAGCTCTTCATCCCTC	62.999	153	143	deletion	TTTGTTGTTG
2	AAGAAGAAGAAG	AAG(3*4)	49322799	12	TGTGTGCTAGTGCTGAATGAATCTCACTATTAGCATCAGATGTCTTTGATT[AAGAAGAAGAAG]AAAAAAAAACTAAAAAGAAGGAGACTTAATTCTGCTGAAATCAGGACAGCAAGAATCCCACACCTAG	TGTGTGCTAGTGCTGAATGAATCTCA	62.688	CTAGGTGTGGGATTCTTGCTGTCC	62.961	130	118	deletion	TAAGAAGAAGAA
2	TTATTATTATTA	TTA(3*4)	7187859	12	GCAGCTCAAACAGTTGTGGTCAAATGTCAATAATGCCCTTTAAACACGATATTAAAGAGG[TTATTATTATTA]TTTTTTTTAATAGTAGCTTATTCTTCAAACTGTTCTTTAATAAGACATTATTGTATCTGCACTTGATGAACCTAACTCTCT	GCAGCTCAAACAGTTGTGGTCAAA	62.688	AGAGAGTTAGGTTCATCAAGTGCAGA	61.703	153	141	deletion	GTTATTATTATT
2	CTTCTTCTTCTT	CTT(3*4)	66314330	12	ACTTCCTGCAGCTTAAGATGGTGG[CTTCTTCTTCTT]TTTCCATCTCTGAAGGCTCTTTCACAGTCCTGCCAAATCCTCCTTCTGTTTCCAATTGTTTTGAAAAAATGCTGAGTTTACACAACTTCTCCTGTGCTGCAG	ACTTCCTGCAGCTTAAGATGGTGG	62.92	CTGCAGCACAGGAGAAGTTGTGTA	63.06	138	148	insertion	CTTCTTTCTT
2	AACAACAACAAC	AAC(3*4)	74468801	12	TCCTGCTATGCAACTCTTTTCCAGAGAAAAGCTTATTACATAACTTATTTCCAGATTAACTCTATGAAATGCATGTATTAAAATAAAAACTTAAAAAAAAAAAAAAAAGG[AACAACAACAAC]AAAAGCCAACAAAACCATGACATCTAGGTGGTTTCAGG	TCCTGCTATGCAACTCTTTTCCAGA	62.268	CCTGAAACCACCTAGATGTCATGGT	62.328	160	148	deletion	GAACAACAACAA
2	TTGTTGTTGTTG	TTG(3*4)	46638384	12	AGTGGGGTTATAGCTGTAGGTTGTTTTT[TTGTTGTTGTTG]TTTAGGTTTTGTTTCTTTTGGGAGAAAACAAAAAATCTAAATCATCTCACTCCAACAGTAAAATCCTGTTACTGTGTACAATTAAAAGAATCCAGAGGGATAAAATGCGTTTGTGT	AGTGGGGTTATAGCTGTAGGTTGT	61.067	ACACAAACGCATTTTATCCCTCTGG	62.061	156	147	deletion	TTTGTTGTT
2	CAACAACAACAA	CAA(3*4)	14891500	12	TGCAGTTTCTTTACTGAACGTTTTACGTTTCTGTTATGAAAAGAAAAAAAAAAACTTAAAAAAACAGCAACAAAAAAAAAGTTACTTAAAAAAACAG[CAACAACAACAA]CAGCTATGGAGGTTTCTAATTTGTATGGGT	TGCAGTTTCTTTACTGAACGTTTTACG	61.141	ACCCATACAAATTAGAAACCTCCATAGC	61.321	139	127	deletion	GCAACAACAACA
2	TTGTTGTTGTTG	TTG(3*4)	132740106	12	TGAGTAATGCTGCATCTGCTGTCTCTATGAATTTGGGATATTCCCTGTTGATAACAACTGTTTTTTT[TTGTTGTTGTTG]TTTTTTTTGTTTGTTTTTGGTCTAATTAGCCATTTAATTGAAAGCTGAAACCACA	TGAGTAATGCTGCATCTGCTGTCT	62.431	TGTGGTTTCAGCTTTCAATTAAATGGCT	62.667	134	122	deletion	TTTGTTGTTGTT
2	AATAATAATAAT	AAT(3*4)	111465971	12	CTGGTTCCATTCATGAGTCCCCAGAAGGTCCCAGAGTCATACCAAATAATAATAACAACAGCAACCGCTACCAC[AATAATAATAAT]AAGGATGATAATACAAGATTTGTTATTCAGGAGACTGCAGAAGGGACT	CTGGTTCCATTCATGAGTCCCCAG	62.981	AGTCCCTTCTGCAGTCTCCTGAAT	63.154	134	125	deletion	CAATAATAA
2	CTTCTTCTTCTT	CTT(3*4)	14589162	12	AAGCTTAATGCACAGGCTTTGATGTAGATGAAAATCAGGTCCTCAGTCACTTCAAATGTACTCACAAAAAGGGTTACAATTCCGTTTAA[CTTCTTCTTCTT]ACCAAAATCTTGAGAAAAAAAAAGAGTCTTTTCATAACCACCAGGGCTCTGTG	AAGCTTAATGCACAGGCTTTGATGT	62.02	CACAGAGCCCTGGTGGTTATGAAA	62.866	154	144	deletion	ACTTCTTCTT
2	TGTTGTTGTTGT	TGT(3*4)	37011620	12	CCTCTCTTCCCCATGTTCATGCTCAAATGCAAAGATGTGGATGCTCACATAGTTTTACAGCGTGAGCAAAAAGATGCCTTACTATTTTC[TGTTGTTGTTGT]TTGCTTGCTTCTTTCTTTGTTTTTTAGATTCTGTGCTCGCAAGATCAGTTTGT	CCTCTCTTCCCCATGTTCATGCTC	63.028	ACAAACTGATCTTGCGAGCACAGA	63.06	154	143	deletion	CTGTTGTTGTT
2	AACAACAACAAC	AAC(3*4)	76624247	12	TGTGCTGCACTCTACCTTCAGAAATG[AACAACAACAAC]AAAAAAAAAATCAACAAAACCATTGAAAAACTTGACATACCGTAAAGATTATCTAAATACCCTGTACTCAAAGTAGAGAAGAGATCAGGAACAATTTAAGGTGATCTTAGGTAGAGTGCCCT	TGTGCTGCACTCTACCTTCAGAAA	62.255	AGGGCACTCTACCTAAGATCACCT	62.187	160	148	deletion	GAACAACAACAA
2	TTGTTGTTGTTG	TTG(3*4)	6239900	12	ATCTCTCCAGGGCCTTCTCTTCTCCAGGCTGAATGAGCCCAACCCCCTCAGCATTTCTTCATGGGAGAGGTGCTCCAGCCCTCTTTGTAATTCACAT[TTGTTGTTGTTG]TTTAGTTTGTTTAACTATGTACTTGATCCCGCAAGTCAATAAGATTGTCA	ATCTCTCCAGGGCCTTCTCTTCTC	63.021	TGACAATCTTATTGACTTGCGGGATCA	62.893	159	147	deletion	TTTGTTGTTGTT
2	TATTATTATTAT	TAT(3*4)	118066493	12	TCTCCATGTTACTCAAGCTGCACTATAGTTTAAGTTTGCATTTCTAAGCTTAAAAAAAAAAAAAGGCATTTCTATTGCAGTCTC[TATTATTATTAT]TGCTCATGAGACATAAATTTGTTGACATACATTACTAAAGCTAAGCCTGACTCTTCTTAAACGT	TCTCCATGTTACTCAAGCTGCACT	62.08	ACGTTTAAGAAGAGTCAGGCTTAGCT	62.191	160	149	deletion	CTATTATTATT
2	AACAACAACAAC	AAC(3*4)	102257908	12	CTAAGCAGCTGCCTCAGTACTCACAGCTTTTAAAGATCTGCAAAGA[AACAACAACAAC]ATCAGTTATGGAGACCTGACAAATGGGAGGA	CTAAGCAGCTGCCTCAGTACTCAC	62.978	TCCTCCCATTTGTCAGGTCTCCAT	63.179	89	78	deletion	AAACAACAACA
2	CAACAACAACAA	CAA(3*4)	19319714	12	AGGATGCCTGCATTACTTAAGCACTCTCAAGTATTAATAT[CAACAACAACAA]TGGCTGTGCTGAGCAGGCTCTTCTAGAGTTGGCAGTGGTCCCACAGCTCACAGGGACCCCACCACAGGCTCAGGTGGCTGCTGAAGGTTTTA	AGGATGCCTGCATTACTTAAGCACT	62.621	TAAAACCTTCAGCAGCCACCTGAG	63.092	144	134	deletion	TCAACAACAA
2	TTGTTGTTGTTG	TTG(3*4)	133639805	12	GCTTTCTTGTAATGCTGCCAGCTCCCAGTATGACATTGTCTTTTCTTCAA[TTGTTGTTGTTG]TTATTGTTTGTGTGTGTGGCTATGAGAAAACACAGGA	GCTTTCTTGTAATGCTGCCAGCTC	62.962	TCCTGTGTTTTCTCATAGCCACACA	62.437	99	87	deletion	ATTGTTGTTGTT
2	AAGAAGAAGAAG	AAG(3*4)	76602318	12	AGAAGTCCTTTCAACCTAATGAGGTGCTTTAATTAAAATAAATAAACAAATAAATAATAAAAAATTTAATAA[AAGAAGAAGAAG]AAAAAAAGTTAGAGCTACCTCCTTAGTTGGTTAACCTCAGGA	AGAAGTCCTTTCAACCTAATGAGGTGC	63.06	TCCTGAGGTTAACCAACTAAGGAGGT	62.875	126	114	deletion	AAAGAAGAAGAA
2	TTCTTCTTCTTC	TTC(3*4)	144659975	12	ACATCACCTGGATCTTGCATAGCA[TTCTTCTTCTTC]CAAACCAGAAGTCTGCACTGCAGAACATCTCCACTAAATACAGCGTACCCCCAGAAACTGCTTATCAGGATGAAAACTCACCGGCTG	ACATCACCTGGATCTTGCATAGCA	62.213	CAGCCGGTGAGTTTTCATCCTGAT	63.198	123	113	deletion	ATTCTTCTTC
2	TTATTATTATTA	TTA(3*4)	32632123	12	TGATAGGAGGATGCTAAACCCCGTTTGACATTTGGACGTGGTTTGAGTTGGGGTGGTCGGTGAGGGATTTTTTTGTGAGTTTTTTT[TTATTATTATTA]ATATTATTATTTAGCTTTTTGTTGATGTTTGTGGGGT	TGATAGGAGGATGCTAAACCCCGT	63.032	ACCCCACAAACATCAACAAAAAGCT	62.323	135	142	insertion	TTATTAT
2	CAGCAGCAGCAG	CAG(3*4)	125758865	12	CTGAGGGACAGTCAGCAATAGGAATTAAAACAAAAAACAAAAACAAAACAAACAAAAAAACAAAAAACAATAAAAATATAGAAC[CAGCAGCAGCAG]CACCTTACTAGGAAGGCTATTTCAAGTGAAATGAAACAAAAAGAAGTGATGCAACTCACTGCCT	CTGAGGGACAGTCAGCAATAGGAA	61.9	AGGCAGTGAGTTGCATCACTTCTT	62.802	160	151	deletion	CCAGCAGCA
2	TTATTATTATTA	TTA(3*4)	19840481	12	CACTGCAGGCCAACCATAACAAACAGACTGGATTTATTTATATTTATTTCACCAGAAAAGTGAAGAACTCCTTGGAGAAGCAATGTCTTTTTT[TTATTATTATTA]TTCCTTATAGAGTACGTGCGTATCTCCAAAGC	CACTGCAGGCCAACCATAACAAAC	63.099	GCTTTGGAGATACGCACGTACTCT	62.733	137	125	deletion	TTTATTATTATT
2	TTGTTGTTGTTG	TTG(3*4)	21479257	12	CCGTTATGAAGGCTGTTGCATGTATTTCGTGCCTATAGAAGTATACCCTGGACAACTTGT[TTGTTGTTGTTG]TTTTTTGTTGTTGTTTCTTTTTTTCTTTTGTCAGTCATATGCGTTGATCTAACAACAGATTACACATCTCCTTAGAAACCTGAAGTCA	CCGTTATGAAGGCTGTTGCATGTA	61.688	TGACTTCAGGTTTCTAAGGAGATGTGT	61.836	160	148	deletion	TTTGTTGTTGTT
2	AGTAGTAGTAGT	AGT(3*4)	30983114	12	CTCATGCTGCAAGGCTCCTCTTAAAAGAGATACTTGCAGTTTTATGTACACTA[AGTAGTAGTAGT]GAATAGTAGAATCTGGGATAGAGGATCTCTCCGTTCCCATATAGTGCATTTGTAGAAAGCCAGACATCTTGGTCAGTAGC	CTCATGCTGCAAGGCTCCTCTTAA	62.966	GCTACTGACCAAGATGTCTGGCTT	62.667	145	135	deletion	AAGTAGTAGT
2	AACAACAACAAC	AAC(3*4)	55482220	12	ACCTATGAGCTAACCTTGAACTGTGAAGAAGAGTT[AACAACAACAAC]AAAAAACTTTGATGTACTACTTGAAATTGAATAGCAAGACAAGCAAAAGCAAACCAAAGAGTCAAAGACTACACCGAAACCTCTTGCACCTAAGAG	ACCTATGAGCTAACCTTGAACTGTGA	61.708	CTCTTAGGTGCAAGAGGTTTCGGT	62.601	143	134	deletion	TAACAACAA
2	CTGCTGCTGCTG	CTG(3*4)	23099632	12	AAGCTTACGTTTTGCTGCTGCTTCTCTT[CTGCTGCTGCTG]CAGCTTTAATTACTGTCATTTTGTACAGTAATTTTTCACACAGAAAGGGCATCTCAGAATATTCAGCTTTCAAAAAAGGCTTCCTCAACTCTTACAGGCTC	AAGCTTACGTTTTGCTGCTGCTTC	63.069	GAGCCTGTAAGAGTTGAGGAAGCC	62.948	141	133	deletion	TCTGCTGC
2	AACAACAACAAC	AAC(3*4)	36507342	12	TCATGCTTTTGTATTACCAGTTTGAGGAAGAAATACTTAAAAAAAAAAGCTAATTACAACTCAGATAACATGAGGACAAAAAAAAAAAACCA[AACAACAACAAC]AAAAAAACACCCCCAAAAACCCATAAATACA	TCATGCTTTTGTATTACCAGTTTGAGGA	61.37	TGTATTTATGGGTTTTTGGGGGTGT	60.936	135	123	deletion	AAACAACAACAA
2	AACAACAACAAC	AAC(3*4)	18453075	12	AGCCCCAGCCCATTTTCTTTACATTATTTATAATGAAAGAGACAATTCCATATTAAGTTGTAAAAACTCTGTGGCCTGTAACATA[AACAACAACAAC]AAATTCCCTTTTCCCTGGAAAAACAAGCAAAGAAACCAACCCAAACATCCA	AGCCCCAGCCCATTTTCTTTACAT	62.917	TGGATGTTTGGGTTGGTTTCTTTGC	62.88	148	136	deletion	AAACAACAACAA
2	AACAACAACAAC	AAC(3*4)	8775638	12	ACAGCAGATTTGGTTTGTTTAGTGCCTTCTTGTCAATGATGACCAGCCTGTAATTGTGAAA[AACAACAACAAC]GAATAAAAAAACACAAAAAGGGAACAAAAAACCCCCAAAGCAATACTACAACAACA	ACAGCAGATTTGGTTTGTTTAGTGCC	62.835	TGTTGTTGTAGTATTGCTTTGGGGGT	63.064	129	119	deletion	AAACAACAAC
2	AACAACAACAAC	AAC(3*4)	79322271	12	TGCACAGTGTGATCGCTTCTGTAACAAGAACACAAATCTCTGGGAAAGCCAGATATTTTAGCCACAGAAAAGCACAAAAAACAAAACAAACAAACAAAAAAAAACCAAA[AACAACAACAAC]AAAAAAAACACGGGTCTAGGCACATCAGGAGCTTCTTGG	TGCACAGTGTGATCGCTTCTGTAA	62.817	CCAAGAAGCTCCTGATGTGCCTAG	63.012	160	148	deletion	AAACAACAACAA
2	ATCATCATCATC	ATC(3*4)	10138645	12	TGCAAACTGCTCATGTGCTACAGAGACATGGGCCAGAAAAGCAGCAGGTTGAGGGGGATGGCTGATGCATTCACAGCAGAGGAAGCCACCTCCTCCCCCAGTAAACAA[ATCATCATCATC]ACGGACCAGTTAAGGAGCCGTCCCAATTT	TGCAAACTGCTCATGTGCTACAGA	63.074	AAATTGGGACGGCTCCTTAACTGG	63.164	149	138	deletion	AATCATCATCA
2	TTCTTCTTCTTC	TTC(3*4)	127401001	12	TCCTCCTCCCACCTGCTTACTATGTAAGTCAGCAGTGGCTGCATTTGGATTTCTACCTCATGGGATCTAAGCACTGTGCACAGTTAAGATGTGACAGA[TTCTTCTTCTTC]GCTTCCTCTGTGCTGTCAGTTGTTCC	TCCTCCTCCCACCTGCTTACTATG	63.022	GGAACAACTGACAGCACAGAGGAA	63.015	136	126	deletion	ATTCTTCTTC
2	GATGATGATGAT	GAT(3*4)	108236603	12	CGTGTGGTTTTGAAGCAACTGGAATCAACTGAAAAAATACCCACATTACTAACACTGTAATACATAACCTGTATAGACTTTTACTGTCA[GATGATGATGAT]GTGTTTAAAAACCATTTGGATGTGGTGCTCAGGGACATGAATTAGCGGAGGGTCGTT	CGTGTGGTTTTGAAGCAACTGGAA	62.683	AACGACCCTCCGCTAATTCATGTC	62.996	158	147	deletion	AGATGATGATG
2	TTGTTGTTGTTG	TTG(3*4)	60028496	12	AGCGAGAGAGGAAATGTTGAGGAAGATCAGAGAGAAAATCTGAGAGATAACAGGACTGAGAATTAGAACTATAGGGTTGGTTT[TTGTTGTTGTTG]TTTTAAGAACATGTTACGGTGCTGCACTACA	AGCGAGAGAGGAAATGTTGAGGAAG	62.584	TGTAGTGCAGCACCGTAACATGTT	63.063	126	114	deletion	TTTGTTGTTGTT
2	TGCTGCTGCTGC	TGC(3*4)	60000068	12	CTGGCAGTAGGAAGCTGCTAAGTGTAGGTCTTCCTTAGAAAGGCCTTTTGCTTATTTCAGCTCTGCCCATAGCTGACCG[TGCTGCTGCTGC]TGTGGAGCTGTAGGCCACCCAGTACTAACAGCAGCAAGACCACTCTGTG	CTGGCAGTAGGAAGCTGCTAAGTG	63.228	CACAGAGTGGTCTTGCTGCTGTTA	63.06	140	128	deletion	GTGCTGCTGCTG
2	AACAACAACAAC	AAC(3*4)	100447552	12	ACAGACCACAACAGAAACTTCACCAAAAGGGAAAAA[AACAACAACAAC]AGCAACAACAAAAGTGTTGTGGGTTTTTTTAGTCTCATTTCACTTTATTTTGGTCATTTTACAGGGTACTGTATTTTGCCTTTATAAAACTCGCACAAAACTACCAAGGA	ACAGACCACAACAGAAACTTCACC	61.401	TCCTTGGTAGTTTTGTGCGAGTTT	61.164	158	147	deletion	AAACAACAACA
2	GTTGTTGTTGTT	GTT(3*4)	100793749	12	ACTTCCTATTGCAATGCCTGGGTTGACTGTCCCCAGTATGTTATGTTTTATCTTTGCTTCCACTATGTCTCCTCTTACAGGTCTGTAAAATTGTCATGAAATCTTTACAA[GTTGTTGTTGTT]GCATGCACCATTTTCCAGGCACAGTA	ACTTCCTATTGCAATGCCTGGGTT	62.902	TACTGTGCCTGGAAAATGGTGCAT	63.122	148	137	deletion	AGTTGTTGTTG
2	ACAACAACAACA	ACA(3*4)	20034701	12	GATGAAGGCCAACTGAATGTGTGCTTTGGGCATGAAAGTCAACCAGTCTTACTG[ACAACAACAACA]AATCTTTTGAGTGTAAACTGTTTGTTGATTGTGTTGCAGTCTAACATGTTCAGTTATTACCCTCTGGATACTACTTCCCCTAGCCTCAACCAA	GATGAAGGCCAACTGAATGTGTGC	62.915	TTGGTTGAGGCTAGGGGAAGTAGT	62.865	159	148	deletion	GACAACAACAA
2	TTCTTCTTCTTC	TTC(3*4)	15662425	12	TGTCATTCAGGAGTCCTTAATGTACCAAATTTTACATTTCATGTTGTTGTCTATGAAAACTTTT[TTCTTCTTCTTC]CTGGAGGATCAATCACTCAGTTAGAGTTGGCTTCAAGC	TGTCATTCAGGAGTCCTTAATGTACCA	61.678	GCTTGAAGCCAACTCTAACTGAGTG	62.037	114	104	deletion	TTTCTTCTTC
2	TTGTTGTTGTTG	TTG(3*4)	98670523	12	CCTGCTCAAATAAGGGCCTCTGTAACATAAATACTGATGTAATCTTCTGTTATCTGGTTTTTT[TTGTTGTTGTTG]CTTCAAACATATTCCAGATGCTTGTCTAATGCTCAGGCA	CCTGCTCAAATAAGGGCCTCTGTA	62.209	TGCCTGAGCATTAGACAAGCATCT	62.443	114	104	deletion	TTTGTTGTTG
2	CTCTCTCTCTCTCTCTCTCTCTCTCTCTCTCTCTCTCTCTCT	CT(2*21)	73123164	42	ACAGACAGAAACTGCATTGTTTGTCCTCAGAATTACTCTTGTATACTAATAACATTTTCTAATAGCAATC[CTCTCTCTCTCTCTCTCTCTCTCTCTCTCTCTCTCTCTCTCT]TTTTTTTTTTTTTTTTTAACCTGTACTTTATTTTAGTTTCTGTTCTAAATATTTCATTGTATTGAGATAAAGGAAACTAGACAAGAGGCAAAACTGATCTATGATCCTGACCATATTGTTGCAGCGT	ACAGACAGAAACTGCATTGTTTGTCC	62.553	ACGCTGCAACAATATGGTCAGGAT	62.975	239	237	deletion	CT
2	TGTGTGTGTGTGTGTGTGTGTGTGTGTGTGTGTGTGTGTG	TG(2*20)	112547024	40	AGGTCATTGTGAAACACTGGAGAAAAAATAAGAGCAAGATTTGGCTAATATTT[TGTGTGTGTGTGTGTGTGTGTGTGTGTGTGTGTGTGTGTG]TCATCACTAGAGAGAGTTCACTAGAGAAGAAATAGCATCAAAACTTATTGCTTGTGAACT	AGGTCATTGTGAAACACTGGAGAA	60.385	AGTTCACAAGCAATAAGTTTTGATGCT	60.685	153	165	insertion	TGTGTGCGTGTG
2	TGTGTGTGTGTGTGTGTGTGTGTGTGTGTGTGTGTGTG	TG(2*19)	5332208	38	TTGACTGAAGGACTCTGCAACAGCTACTGAATTTAAAATATCTTATTTCCTACTGATATATATATAATTT[TGTGTGTGTGTGTGTGTGTGTGTGTGTGTGTGTGTGTG]TAAATACGTGACAGATTGAATGGGGGAAA	TTGACTGAAGGACTCTGCAACAGC	63.297	TTTCCCCCATTCAATCTGTCACGT	62.577	137	132	deletion	TTGTG
2	TGTGTGTGTGTGTGTGTGTGTGTGTGTGTGTGTGTGTG	TG(2*19)	50438326	38	TACTCACGGTGCTGAGGTTGTTT[TGTGTGTGTGTGTGTGTGTGTGTGTGTGTGTGTGTGTG]CGTGTGTAAAGAAGCAAGTTTAAATTACTACTTTTTTTGTTCCGTTTTTTGTTTCATAGTATTTGTGCATTACATCTTGCCCCTACCTCC	TACTCACGGTGCTGAGGTTGTTTT	62.725	GGAGGTAGGGGCAAGATGTAATGC	63.093	151	144	deletion	TGTGTGT
2	CTCTCTCTCTCTCTCTCTCTCTCTCTCTCTCTCT	CT(2*17)	133722625	34	CAGGACATGCGCTTTCATCAAGTAGGGCTTTCAGTTTTGGAAA[CTCTCTCTCTCTCTCTCTCTCTCTCTCTCTCTCT]ATTAGTTCATGTGATTTATTATCCTTACTTTCAATTAGATTGTATTATATCATGTCATCTTGCATTCCGATATCA	CAGGACATGCGCTTTCATCAAGTA	61.683	TGATATCGGAATGCAAGATGACATGA	60.742	152	150	deletion	CT
2	ATATATATATATATATATATATATATATATAT	AT(2*16)	123994472	32	TTCTTTCTAGCTGCTGACACTCC[ATATATATATATATATATATATATATATATAT]TTTTTTTTTTTTCTGTAGAAATTGCTTAGAGTGGTTAGTGACAGCA	TTCTTTCTAGCTGCTGACACTCCA	61.777	TGCTGTCACTAACCACTCTAAGCA	61.774	101	99	deletion	AT
2	ACACACACACACACACACACACACACACACAC	AC(2*16)	136731851	32	ATAGTGGAACTGTTTGTAAGCGCGTAAGTCAA[ACACACACACACACACACACACACACACACAC]AAGAAGAAATTAATCTGAGGTTTTTCAAAGTAATGCTTTCATTAAAAATGAAAAAAAAAAAAAATCAGCATTTGTCTCATTTGTTACCTAGA	ATAGTGGAACTGTTTGTAAGCGCG	61.904	TCTAGGTAACAAATGAGACAAATGCTGA	60.951	156	181	insertion	AACACACTCAAACACACACACACAC
2	TCTCTCTCTCTCTCTCTCTCTCTCTCTCTC	TC(2*15)	8708592	30	AAGGGAAACGCCTGGATGAAAGAACTCACTTTGGTTTTGACATTTTATCAACCAAAGAAATGATGGTTGAATGCCCT[TCTCTCTCTCTCTCTCTCTCTCTCTCTCTC]TGTTTTTTTTCCTTTTAACTAATTGAATGAGGCAAAGTTGTCAGTTTGTAGC	AAGGGAAACGCCTGGATGAAAGAA	62.82	GCTACAAACTGACAACTTTGCCTCA	62.164	159	167	insertion	TCTCGCTC
2	GTGTGTGTGTGTGTGTGTGTGTGTGTGTGT	GT(2*15)	57132314	30	ATGATGAAAGGAGAAGGGGTGTGCGCGC[GTGTGTGTGTGTGTGTGTGTGTGTGTGTGT]CTGTGTGCGAGCGCTGTCCGGGAGGGGGATGGGGGGGGGATGGGGGGGGGAGGGCATCGGAGCAGGGAATGTCATCTGAGCAA	ATGATGAAAGGAGAAGGGGTGTGC	62.935	TTGCTCAGATGACATTCCCTGCTC	62.966	141	149	insertion	GTGTCTGT
2	TGTGTGTGTGTGTGTGTGTGTGTGTGTG	TG(2*14)	9333247	28	AGCAAGGTCCTGTGAAAACCAACAAAAGAGGCAATTTAAGGACAAATCTGCCTTGCTTCTGCAGATCTAAGACTTATTTTAAGCTTCTCTC[TGTGTGTGTGTGTGTGTGTGTGTGTGTG]ATCAAATCAGCATCAACCCAATTACGCCT	AGCAAGGTCCTGTGAAAACCAACA	63.178	AGGCGTAATTGGGTTGATGCTGAT	62.99	148	154	insertion	CTGTGT
2	ATATATATATATATATATATATATATAT	AT(2*14)	99703175	28	ACGCACTATACTTCTCCTGAGGTGAAGTAC[ATATATATATATATATATATATATATAT]GTATGTATGTGCTTAACATATATATGTATTCATATATATGTGTACCTATGTACTTACATATATATACTATATATATTATATATATAATATACATATTCAACCTCGGGAGAAGTATAGTATAGTCTTGGCC	ACGCACTATACTTCTCCTGAGGTGA	62.844	GGCCAAGACTATACTATACTTCTCCCGA	62.988	188	184	deletion	ATAT
2	GTGTGTGTGTGTGTGTGTGTGTGTGTGT	GT(2*14)	92893121	28	AATGTAGGTGAGTGCAGAAAGGAG[GTGTGTGTGTGTGTGTGTGTGTGTGTGT]ATATATATATGTGTATATATATGTATATGACAATTTTTTTGCTTCAAAATTCTCATCTTCAAATAATTCTAATTTTCAAACACCTTTCTTCTGAGAAAATGAAGTCATTTATTGCCTGCTAGTCATAAGAGA	AATGTAGGTGAGTGCAGAAAGGAG	60.564	TCTCTTATGACTAGCAGGCAATAAATGA	60.429	184	182	deletion	GT
2	GTGTGTGTGTGTGTGTGTGTGTGTGTGT	GT(2*14)	92893121	28	AATGTAGGTGAGTGCAGAAAGGAG[GTGTGTGTGTGTGTGTGTGTGTGTGTGT]ATATATATATGTGTATATATATGTATATGACAATTTTTTTGCTTCAAAATTCTCATCTTCAAATAATTCTAATTTTCAAACACCTTTCTTCTGAGAAAATGAAGTCATTTATTGCCTGCTAGTCATAAGAGA	AATGTAGGTGAGTGCAGAAAGGAG	60.564	TCTCTTATGACTAGCAGGCAATAAATGA	60.429	184	182	deletion	GT
2	ACACACACACACACACACACACACACAC	AC(2*14)	21677012	28	ACCAATGTAAAAGTTTATTCAGCATCCTTTGTTAATCACT[ACACACACACACACACACACACACACAC]AAAATGGAAAACATTCATTTCATTTGTTATTTTAGCAGGAGAAAAGACATGTCATGT	ACCAATGTAAAAGTTTATTCAGCATCCT	60.062	ACATGACATGTCTTTTCTCCTGCT	60.506	125	132	insertion	ACACCAC
2	TGTGTGTGTGTGTGTGTGTGTGTGTG	TG(2*13)	103486630	26	TACTGGAAAGCACCGCCATCTTACCTGGGAGAGAAGGTAAATAACACGACTCCACTGTTTTAATAAACTGTTCTTTAGT[TGTGTGTGTGTGTGTGTGTGTGTGTG]CGCGCGCGCATCAACACTGTTGA	TACTGGAAAGCACCGCCATCTTAC	62.949	TCAACAGTGTTGATGCGCGC	62.443	128	126	deletion	TG
2	TGTGTGTGTGTGTGTGTGTGTGTGTG	TG(2*13)	103486630	26	TACTGGAAAGCACCGCCATCTTACCTGGGAGAGAAGGTAAATAACACGACTCCACTGTTTTAATAAACTGTTCTTTAGT[TGTGTGTGTGTGTGTGTGTGTGTGTG]CGCGCGCGCATCAACACTGTTGA	TACTGGAAAGCACCGCCATCTTAC	62.949	TCAACAGTGTTGATGCGCGC	62.443	128	126	deletion	TG
2	TGTGTGTGTGTGTGTGTGTGTGTGTG	TG(2*13)	103486630	26	TACTGGAAAGCACCGCCATCTTACCTGGGAGAGAAGGTAAATAACACGACTCCACTGTTTTAATAAACTGTTCTTTAGT[TGTGTGTGTGTGTGTGTGTGTGTGTG]CGCGCGCGCATCAACACTGTTGA	TACTGGAAAGCACCGCCATCTTAC	62.949	TCAACAGTGTTGATGCGCGC	62.443	128	126	deletion	TG
2	ATATATATATATATATATATATATAT	AT(2*13)	77748111	26	TGGCATTAGTTCAGTTGAAAACTTGGATTATAGCTTTGGTAATAATCTGAAAAGAAGGAATGGTTAAAAGAAAAATA[ATATATATATATATATATATATATAT]AAAGGAAGCATTAGAAGGGTTACAATAAATGGAAGGGGGAGATGCTAGAA	TGGCATTAGTTCAGTTGAAAACTTGGA	61.769	TTCTAGCATCTCCCCCTTCCATTT	61.384	153	166	insertion	AATATGTGTATAT
2	ATATATATATATATATATATATATAT	AT(2*13)	77748111	26	TGGCATTAGTTCAGTTGAAAACTTGGATTATAGCTTTGGTAATAATCTGAAAAGAAGGAATGGTTAAAAGAAAAATA[ATATATATATATATATATATATATAT]AAAGGAAGCATTAGAAGGGTTACAATAAATGGAAGGGGGAGATGCTAGAA	TGGCATTAGTTCAGTTGAAAACTTGGA	61.769	TTCTAGCATCTCCCCCTTCCATTT	61.384	153	163	insertion	ATATGTGTAT
2	TATATATATATATATATATATATATA	TA(2*13)	12072741	26	TCGCTGCCAAATTCATTAAAACATCCTTTCTAACTTAAACAGCTCATTTGCTTGGAATATTGTAAATATGGACAAAGCCTACATTAACATATTTTCATGTTCATATTTTACACAGAATTATCAGAGATGTAAATTCAGAAGATGTG[TATATATATATATATATATATATATA]CACTTGTCTGCAACACAGAGCTTATGAGATCCA	TCGCTGCCAAATTCATTAAAACATCCT	62.403	TGGATCTCATAAGCTCTGTGTTGCA	62.316	205	203	deletion	TA
2	CACACACACACACACACACACACA	CA(2*12)	95810737	24	TGCTGTATTCTAAGCCAAGATGTCCTGTTATTCTATACTATGTCTGATTTTATACCTGAGCTAATATTCAGTCAAAATGCAAAATTCTTAAAAG[CACACACACACACACACACACACA]AAAAAAAAAAAAACAAACACCACACATGAATAGTAACA	TGCTGTATTCTAAGCCAAGATGTCC	60.916	TGTTACTATTCATGTGTGGTGTTTGTTT	60.375	156	154	deletion	CA
2	GAGAGAGAGAGAGAGAGAGAGAGA	GA(2*12)	118355213	24	GAGCCAAGGACCACAAAAGCAAAGGGCAAGCAGATAGGGCAAGAATGCAAGTGGTTTGGGGAGCTCACAATATCCTGAAATCAAACACAGTTAGAAAAAAAG[GAGAGAGAGAGAGAGAGAGAGAGA]AGAATAAAGTACTAGGGCTCAGGAGTTCCC	GAGCCAAGGACCACAAAAGCAAAG	63.045	GGGAACTCCTGAGCCCTAGTACTT	62.962	156	164	insertion	GAGACAGA
2	TGTGTGTGTGTGTGTGTGTGTGTG	TG(2*12)	29304242	24	GCTCAGGTGGAAAGGGATATGCTTAATTAGACAACATACGACATATTTTTTATGTATTTATAA[TGTGTGTGTGTGTGTGTGTGTGTG]AGAGACACCCTTATGAAACTGGGAGGTGAAGAAGTGAGAGA	GCTCAGGTGGAAAGGGATATGCTT	62.755	TCTCTCACTTCTTCACCTCCCAGT	62.54	128	126	deletion	TG
2	TGTGTGTGTGTGTGTGTGTGTGTG	TG(2*12)	29304242	24	GCTCAGGTGGAAAGGGATATGCTTAATTAGACAACATACGACATATTTTTTATGTATTTATAA[TGTGTGTGTGTGTGTGTGTGTGTG]AGAGACACCCTTATGAAACTGGGAGGTGAAGAAGTGAGAGA	GCTCAGGTGGAAAGGGATATGCTT	62.755	TCTCTCACTTCTTCACCTCCCAGT	62.54	128	126	deletion	TG
2	ATATATATATATATATATATATAT	AT(2*12)	131520157	24	GCGATTGCTACCTCAAAGCCAAGTAGAGAACAA[ATATATATATATATATATATATAT]TTATAAATCTGCTTTACTAGACGTTTGCCTGTGTGTAATGTTGC	GCGATTGCTACCTCAAAGCCAAGT	63.937	GCAACATTACACACAGGCAAACGT	63.018	101	96	deletion	ATATA
2	ACACACACACACACACACACACAC	AC(2*12)	111400099	24	GGGAGGCAAACAACTATGAGGCTTTCCTGAAATATGGAAATAAAAATCTCTATTTTGTGTCGCACAGAATGAAAAGTTTGGGAAAAGGAGGAA[ACACACACACACACACACACACAC]AGAATGGCCAGGGTTGGACGGGACCTCAAGGATCATGAAAC	GGGAGGCAAACAACTATGAGGCTT	63.17	GTTTCATGATCCTTGAGGTCCCGT	62.675	158	166	insertion	ACACCCAC
2	TCTCTCTCTCTCTCTCTCTCTC	TC(2*11)	21469936	22	CAGCACATCTCTTCCTCATTCCCCACCTCAGAAACAGCATCACAGCACT[TCTCTCTCTCTCTCTCTCTCTC]CCTCTGTCTCTTGCAAGGGGTTTGT	CAGCACATCTCTTCCTCATTCCCC	63.028	ACAAACCCCTTGCAAGAGACAGAG	63.037	96	91	deletion	TCTCT
2	TCTCTCTCTCTCTCTCTCTCTC	TC(2*11)	21469936	22	CAGCACATCTCTTCCTCATTCCCCACCTCAGAAACAGCATCACAGCACT[TCTCTCTCTCTCTCTCTCTCTC]CCTCTGTCTCTTGCAAGGGGTTTGT	CAGCACATCTCTTCCTCATTCCCC	63.028	ACAAACCCCTTGCAAGAGACAGAG	63.037	96	91	deletion	TCTCT
2	TATATATATATATATATATATA	TA(2*11)	20996298	22	AGCACTTCCTACAATTCCGAGGAAATTTGCACATTTCCAGAAAATAGAGACAGAAGGTATCAAAAAGACTTTCTCAGTCAGCTT[TATATATATATATATATATATA]TCTGTATAATTCTAAAATTGCCTCCCTGACACCTGG	AGCACTTCCTACAATTCCGAGGAAA	62.265	CCAGGTGTCAGGGAGGCAATTTTA	62.881	142	154	insertion	TATATACATATA
2	TATATATATATATATATATATA	TA(2*11)	20996298	22	AGCACTTCCTACAATTCCGAGGAAATTTGCACATTTCCAGAAAATAGAGACAGAAGGTATCAAAAAGACTTTCTCAGTCAGCTT[TATATATATATATATATATATA]TCTGTATAATTCTAAAATTGCCTCCCTGACACCTGG	AGCACTTCCTACAATTCCGAGGAAA	62.265	CCAGGTGTCAGGGAGGCAATTTTA	62.881	142	150	insertion	TATACATA
2	CACACACACACACACACACACA	CA(2*11)	3676314	22	CCAATCACTCGATGGATCATTGGGTCCTATATATAAACACAGG[CACACACACACACACACACACA]TATATATGTGTAATTATATAGAGATATTTGTTTTGTTCTGACACTTTTCCCTAGATTTCAGTTCCTAGGGAACAACAGGACATACA	CCAATCACTCGATGGATCATTGGG	61.577	TGTATGTCCTGTTGTTCCCTAGGA	60.758	151	149	deletion	CA
2	ATATATATATATATATATAT	AT(2*10)	73962207	20	ACTGGTAATTATGCCTACCGTTACCTGATTTTTTTTGTACAAGCACAAAGCTTC[ATATATATATATATATATAT]TTTTTTTTTCAAACACAATTTTATCACTGTCTGAAATATTTCTTTTTCCTTACTATGCTCTCCGCATTCAGCAAGCAACAGATA	ACTGGTAATTATGCCTACCGTTACCTG	62.517	TATCTGTTGCTTGCTGAATGCGGA	63.19	158	156	deletion	AT
2	ATATATATATATATATATAT	AT(2*10)	141072652	20	AGGATGGAGTTTCCTATTCTTATGGGAAAATCACTGTGTAACTTTGAGAACATCTACTTTTGAAAACCTAATGATAAAAATAATTAAGATTTTTCATAATGCATGTAACAAAAGAAAATAGTCTTTTTCAAAAAAAAAAAA[ATATATATATATATATATAT]TTTTTTTTTCCTATTGCTTCCTCTTTGTACATATTCCTTATTGAATATTACCTGCAATTTTAGCTGTCCTTTTT	AGGATGGAGTTTCCTATTCTTATGGGA	61.091	AAAAAGGACAGCTAAAATTGCAGGT	60.163	235	233	deletion	AT
2	ATATATATATATATATATAT	AT(2*10)	141072652	20	AGGATGGAGTTTCCTATTCTTATGGGAAAATCACTGTGTAACTTTGAGAACATCTACTTTTGAAAACCTAATGATAAAAATAATTAAGATTTTTCATAATGCATGTAACAAAAGAAAATAGTCTTTTTCAAAAAAAAAAAA[ATATATATATATATATATAT]TTTTTTTTTCCTATTGCTTCCTCTTTGTACATATTCCTTATTGAATATTACCTGCAATTTTAGCTGTCCTTTTT	AGGATGGAGTTTCCTATTCTTATGGGA	61.091	AAAAAGGACAGCTAAAATTGCAGGT	60.163	235	233	deletion	AT
2	CACACACACACACACACACA	CA(2*10)	124380146	20	GAATCATTTCCTGGGCTGCTGAAAATTCAGAGAGGGAAGGGAATATTCATAAAACACATGCACACG[CACACACACACACACACACA]AAATAAACAAAAAAACACTCAAACTCTTACAATGAAACACAGGTTTTGCTTTGT	GAATCATTTCCTGGGCTGCTGAAA	61.89	ACAAAGCAAAACCTGTGTTTCATTGT	61.24	140	138	deletion	CA
2	ATATATATATATATATATAT	AT(2*10)	19095203	20	TCAGTTGCATTTCCAAAATTCTGGTATTTTTCATTTTATTTAAGTCATGATTAAATATAGAAAAAAAAGGATACTTAGCATATTATTTTTATTAATGTAATATTTCACGTCTGAA[ATATATATATATATATATAT]TTTACATTATTTATGTTTGTAACCAAACGTTTCTATACAAATTGTGGTTTGAACTAATCTACATAGAAGGCCAATTGTTCTGTGCTT	TCAGTTGCATTTCCAAAATTCTGGT	60.163	AAGCACAGAACAATTGGCCTTCTA	60.992	222	220	deletion	AT
2	ATATATATATATATATATAT	AT(2*10)	19095203	20	TCAGTTGCATTTCCAAAATTCTGGTATTTTTCATTTTATTTAAGTCATGATTAAATATAGAAAAAAAAGGATACTTAGCATATTATTTTTATTAATGTAATATTTCACGTCTGAA[ATATATATATATATATATAT]TTTACATTATTTATGTTTGTAACCAAACGTTTCTATACAAATTGTGGTTTGAACTAATCTACATAGAAGGCCAATTGTTCTGTGCTT	TCAGTTGCATTTCCAAAATTCTGGT	60.163	AAGCACAGAACAATTGGCCTTCTA	60.992	222	220	deletion	AT
2	TATATATATATATATATATA	TA(2*10)	101372997	20	TGTGGAAGAGCCTGTTCACAGAAATATGTAACAACAAAGTAACTATAGG[TATATATATATATATATATA]CATACATATACACATGCATATATATGCACATACACATGTATATGCTTTATATGAGACAGAAATAATCGCTGTTTGCTGCAGCCTGGGGAAA	TGTGGAAGAGCCTGTTCACAGAAA	62.446	TTTCCCCAGGCTGCAGCAAA	62.943	160	154	deletion	TATATA
2	TATATATATATATATATATA	TA(2*10)	145709425	20	ACCAAACACAAAGTGATAGGTCTGTTCAATTACATC[TATATATATATATATATATA]CACACACATACATATTTCATATACACATACACAGATAAGATACGGAATTACACTGAAATTATAAAAATCTTTCCATCTAATGGCTAAGAATCTACCATGCTGCT	ACCAAACACAAAGTGATAGGTCTGTT	61.084	AGCAGCATGGTAGATTCTTAGCCA	61.971	160	158	deletion	TA
2	TATATATATATATATATATA	TA(2*10)	145709425	20	ACCAAACACAAAGTGATAGGTCTGTTCAATTACATC[TATATATATATATATATATA]CACACACATACATATTTCATATACACATACACAGATAAGATACGGAATTACACTGAAATTATAAAAATCTTTCCATCTAATGGCTAAGAATCTACCATGCTGCT	ACCAAACACAAAGTGATAGGTCTGTT	61.084	AGCAGCATGGTAGATTCTTAGCCA	61.971	160	158	deletion	TA
2	TATATATATATATATATATA	TA(2*10)	145709425	20	ACCAAACACAAAGTGATAGGTCTGTTCAATTACATC[TATATATATATATATATATA]CACACACATACATATTTCATATACACATACACAGATAAGATACGGAATTACACTGAAATTATAAAAATCTTTCCATCTAATGGCTAAGAATCTACCATGCTGCT	ACCAAACACAAAGTGATAGGTCTGTT	61.084	AGCAGCATGGTAGATTCTTAGCCA	61.971	160	158	deletion	TA
2	TATATATATATATATATATA	TA(2*10)	130247520	20	AAACTCTGCAAGTGCTTGGGAGAAGTTGTATATGTATATAT[TATATATATATATATATATA]AGACCATTAAGTTGTATGCTGAAACTCAGGTTCTTCTCCC	AAACTCTGCAAGTGCTTGGGAGAA	62.99	GGGAGAAGAACCTGAGTTTCAGCA	62.557	101	114	insertion	ATTATAATTTATA
2	ATATATATATATATATATAT	AT(2*10)	96653053	20	TTCAGGATGAGGTTGTTCGGGTTGTTTTG[ATATATATATATATATATAT]TTTTTTTTTTTTTTTAAGAAAATGCAATGGAAGATGATATCAGAATAATGAAGCCCTGAAGGAAGAGAAAATTACGT	TTCAGGATGAGGTTGTTCGGGTTG	63.085	ACGTAATTTTCTCTTCCTTCAGGGCT	62.435	126	124	deletion	AT
2	ATATATATATATATATATAT	AT(2*10)	96653053	20	TTCAGGATGAGGTTGTTCGGGTTGTTTTG[ATATATATATATATATATAT]TTTTTTTTTTTTTTTAAGAAAATGCAATGGAAGATGATATCAGAATAATGAAGCCCTGAAGGAAGAGAAAATTACGT	TTCAGGATGAGGTTGTTCGGGTTG	63.085	ACGTAATTTTCTCTTCCTTCAGGGCT	62.435	126	124	deletion	AT
2	TGTGTGTGTGTGTGTGTGTG	TG(2*10)	68676954	20	AGTCGCCTAGTGAATAGCAAGAGATTAGTTCCTTTGAAGTTCTCTGAAATGCTGTATATCTTGCATTTGGAAAGTTTCTGATGTATATTTCCACTCTTTTT[TGTGTGTGTGTGTGTGTGTG]ATGATGGGGTTCTCTGAATTTTCTAATTGCC	AGTCGCCTAGTGAATAGCAAGAGA	61.169	GGCAATTAGAAAATTCAGAGAACCCCA	61.934	152	156	insertion	TGTG
2	AGAGAGAGAGAGAGAGAGAG	AG(2*10)	131893939	20	TCAGAGACAAAGCTAGCTATCTTTACCAAAAAAAAAAAAAAAA[AGAGAGAGAGAGAGAGAGAG]ATGTAACAGAACTTGAACCTAATTGGATTTCATTGAAACTGTCTACCTATTTATTATACAAATGTCCCAATACATAAGCCTGAGGTTCGAAACGCT	TCAGAGACAAAGCTAGCTATCTTTACCA	61.686	AGCGTTTCGAACCTCAGGCTTAT	62.49	159	165	insertion	AGAGAG
2	GAGAGAGAGAGAGAGAGA	GA(2*9)	95975048	18	TCCGTCTTTCCATGGTTCTGTTCAAAGGTATACAAAAAAAAAAAAAAAAAAAAAAAAG[GAGAGAGAGAGAGAGAGA]AATTATAGAGCTATTTCAGTGATAATATTTTGAGACACTTTGCAGTTCTACTTTGA	TCCGTCTTTCCATGGTTCTGTTCA	62.262	TCAAAGTAGAACTGCAAAGTGTCTCAA	61.275	132	147	insertion	GGAGAGACAGAGAGA
2	GAGAGAGAGAGAGAGAGA	GA(2*9)	95975048	18	TCCGTCTTTCCATGGTTCTGTTCAAAGGTATACAAAAAAAAAAAAAAAAAAAAAAAAG[GAGAGAGAGAGAGAGAGA]AATTATAGAGCTATTTCAGTGATAATATTTTGAGACACTTTGCAGTTCTACTTTGA	TCCGTCTTTCCATGGTTCTGTTCA	62.262	TCAAAGTAGAACTGCAAAGTGTCTCAA	61.275	132	140	insertion	GAGACAGA
2	ACACACACACACACACAC	AC(2*9)	29725536	18	GTTTCATTTGAAAGCTGCAAGTGCAT[ACACACACACACACACAC]AACTATTAAAAAAAATGTTAACATATAGAATTTTTCATCTCTGTGTATATTTTCATTAATTTATCTTATGGATGCAAAATTCAACTGTGTGTGT	GTTTCATTTGAAAGCTGCAAGTGCA	61.921	ACACACACAGTTGAATTTTGCATCCA	62.518	138	150	insertion	ACACACCCACAC
2	ATATATATATATATATAT	AT(2*9)	46367879	18	TGGAAAGTTGTGCATTTATGAGACTCAGAAGATGTTTTATAAGAACGATTATTCACCATATTTTCATGTCTCTTCTTTTTTTACCTTAATTTGCATACGTAGTAA[ATATATATATATATATAT]TTTTTTTTTTTTGCATGGGCAGCTGTACCAT	TGGAAAGTTGTGCATTTATGAGACTCAG	62.075	ATGGTACAGCTGCCCATGCAA	62.695	154	152	deletion	AT
2	ACACACACACACACACAC	AC(2*9)	36426774	18	CTGTGGAACTAGCAGAAGCCGAAACTCGTA[ACACACACACACACACAC]TATAAAATAAAAGACAGTACGTGAAAAGATATAACTGTAAATTTTCTATCTGGATAAAGGTTTCTATAGGCTCATAGAAGACAGCACTGGA	CTGTGGAACTAGCAGAAGCCGAAA	63.116	TCCAGTGCTGTCTTCTATGAGCCT	63.193	139	151	insertion	ACACACTCACAC
2	CTCTCTCTCTCTCTCTCT	CT(2*9)	96338157	18	GTAGGGCTTTCAGTTTTGGAAACC[CTCTCTCTCTCTCTCTCT]TATTTCATTTGATTTATTACCCTTACTTTCAATTAGATTGTATTATATCGTGTCATCTTGCATTCTGATATCATAGTTAGTAAAATAAGTTCTCCTTCTTAGATAGTTGCCGCTGCT	GTAGGGCTTTCAGTTTTGGAAACCC	62.469	AGCAGCGGCAACTATCTAAGAAGG	62.77	159	167	insertion	ACTCTCTC
2	ATATATATATATATATAT	AT(2*9)	90677744	18	ACCATGTGATCTCATAAATTGGGCTGAAATTAAGCATATAAATATATATACATAAATACATAC[ATATATATATATATATAT]TTTTTTTTTTTCCCAAAATATGGGGTCAAGCAAATGGTAACTAAAGAGATCTCCATGAAACCCAAGAGG	ACCATGTGATCTCATAAATTGGGCTGA	62.713	CCTCTTGGGTTTCATGGAGATCTCT	61.869	150	148	deletion	AT
2	ACACACACACACACACAC	AC(2*9)	93919416	18	GGGGACAGACTACTTTCAGTGCTGTACATATTTTGTTATATACTTTGTATATTCATTTACATACACTAATATTAATAT[ACACACACACACACACAC]AAGTATACATATATAAAGGGGGCTTAACCTTTCAGCTGACTT	GGGGACAGACTACTTTCAGTGCTG	62.886	AAGTCAGCTGAAAGGTTAAGCCCC	63.109	138	144	insertion	TACACA
2	TATATATATATATATATA	TA(2*9)	93170335	18	TGTGGAATCATCAAGAAGTCCTACAAGAGATTTAGATTATATGATATAATAACAGTGAT[TATATATATATATATATA]ATAAGTTGCTCTTTTTCAGTAAATCTTGTCCTTAATAAAGCTATGGTCTCTCCCCAAAGATTGCAG	TGTGGAATCATCAAGAAGTCCTACAAGA	62.058	CTGCAATCTTTGGGGAGAGACCAT	62.698	143	139	deletion	TATA
2	TATATATATATATATATA	TA(2*9)	112498929	18	TGTCTCGGGGAGATAGTTTACAGACTATAAATTGATAATAAAAGTCCTTTCCTGCTGTG[TATATATATATATATATA]CATACATATGTACAACTTCAGAATAAACAGATATCTGAACAAAGCAGGATAAGCAACAATAATTTCAGCAGCCTTTCCTGTGT	TGTCTCGGGGAGATAGTTTACAGAC	61.381	ACACAGGAAAGGCTGCTGAAATTA	60.992	160	154	deletion	GTATAT
2	ATATATATATATATATAT	AT(2*9)	148001953	18	TCTTCCATTCCCATATATTTGGTGGC[ATATATATATATATATAT]TTTTTTTTTTTGACCTGTTTTTGTAGCATGTGTAGCAAAGGAAGCCTGCTT	TCTTCCATTCCCATATATTTGGTGGCA	62.514	AAGCAGGCTTCCTTTGCTACACAT	63.114	95	93	deletion	AT
2	GTGTGTGTGTGTGTGT	GT(2*8)	77670278	16	GGTAGTGTTACTTGTGCTGCTGGTCTTAAGAATGATGAGATTTGATATCCTTTTGTCTTTCTAGGGAAGAAAAAAAGGA[GTGTGTGTGTGTGTGT]ATGTGAACTGGGGGGGAGCAAAATATGAATCTGTCCT	GGTAGTGTTACTTGTGCTGCTGGT	63.071	AGGACAGATTCATATTTTGCTCCCCC	62.843	132	127	deletion	GTGTG
2	TCTCTCTCTCTCTCTC	TC(2*8)	70913065	16	TCAAAGCCAGTTGAAAGGACAGCAACTAAATAAACATTACAACCTTTTTTTT[TCTCTCTCTCTCTCTC]TTTTTTTTTTTTTTTTTTCTTTTTTTTAACAATATGAAAACAGCATTACTTTATATGCTGTAACGCACTTAGGAATGATCTGATGTCC	TCAAAGCCAGTTGAAAGGACAGCA	63.223	GGACATCAGATCATTCCTAAGTGCGT	62.842	156	164	insertion	TTCTCTCT
2	TCTCTCTCTCTCTCTC	TC(2*8)	70913065	16	TCAAAGCCAGTTGAAAGGACAGCAACTAAATAAACATTACAACCTTTTTTTT[TCTCTCTCTCTCTCTC]TTTTTTTTTTTTTTTTTTCTTTTTTTTAACAATATGAAAACAGCATTACTTTATATGCTGTAACGCACTTAGGAATGATCTGATGTCC	TCAAAGCCAGTTGAAAGGACAGCA	63.223	GGACATCAGATCATTCCTAAGTGCGT	62.842	156	163	insertion	TCTCTCC
2	TCTCTCTCTCTCTCTC	TC(2*8)	70913065	16	TCAAAGCCAGTTGAAAGGACAGCAACTAAATAAACATTACAACCTTTTTTTT[TCTCTCTCTCTCTCTC]TTTTTTTTTTTTTTTTTTCTTTTTTTTAACAATATGAAAACAGCATTACTTTATATGCTGTAACGCACTTAGGAATGATCTGATGTCC	TCAAAGCCAGTTGAAAGGACAGCA	63.223	GGACATCAGATCATTCCTAAGTGCGT	62.842	156	168	insertion	TCTCTCGCTCTC
2	ATATATATATATATAT	AT(2*8)	127776296	16	TGGTTTTCCAGACATGCCAGAATGAAAAAC[ATATATATATATATAT]GTATGTATGTATATCTTTTGCTTCCGGGAATTTTTTTCCTTATGATTCTGCTTGGAAGACTTAGGCTTCC	TGGTTTTCCAGACATGCCAGAATGA	62.973	GGAAGCCTAAGTCTTCCAAGCAGA	62.379	116	110	deletion	ATATAT
2	TATATATATATATATA	TA(2*8)	143425071	16	GGGCAGGTTCTCAGTTTCACTGTAGTAGATATAAACAATAACTTTTTCAAACTCTATTGTGTTGCCTCAGATATTGTTGAGTAATT[TATATATATATATATA]CACACGTTTCACAAAAACACTGGTAACTTAAGAGACTGGGT	GGGCAGGTTCTCAGTTTCACTGTA	62.552	ACCCAGTCTCTTAAGTTACCAGTGTT	61.602	143	141	deletion	TA
2	ATATATATATATATAT	AT(2*8)	122417495	16	ACCAGTAGTCCTTGGTGCCAAAAGAGAAACTATGTGAAATCTGTCCTTCTCAGTTAAACACCACGCTCCTGGAACTGTAAA[ATATATATATATATAT]TTTTAATGTGTGCTGTTTTCATTTCAGGATCTCTGGAATGGTGGGA	ACCAGTAGTCCTTGGTGCCAAAAG	63.046	TCCCACCATTCCAGAGATCCTGAA	62.932	143	149	insertion	AATATA
2	ATATATATATATATAT	AT(2*8)	115081937	16	CCCTCAGAAAGCAAATGCCAAGATGGAAAAACACTAAGACAGAAA[ATATATATATATATAT]TTTTCTATTTAACAACAAGTAATAATGATACTAAGACAAAGTAGCATGCTTGTTTCCTCTCTTTCA	CCCTCAGAAAGCAAATGCCAAGAT	61.894	TGAAAGAGAGGAAACAAGCATGCT	60.99	127	125	deletion	AT
2	ACACACACACACACAC	AC(2*8)	70989689	16	GCAAATTCACACAGCTAGCACACACAT[ACACACACACACACAC]AAAAATCAGATCGGCACAAGACCAGAGTTTGCTGCAGCATGTACAGATCTAAATAACACACAGATAGACAGTGGGCTCAAGCTG	GCAAATTCACACAGCTAGCACACA	62.56	CAGCTTGAGCCCACTGTCTATCTG	62.997	127	135	insertion	ACACTCAC
2	ATATATATATATATAT	AT(2*8)	74882634	16	TCAGAAGCCTATTTTTCATTTTCTCCCATTTGATA[ATATATATATATATAT]TTTTTTTTTCCTTCAGGATACCATATTCTTGCTAGATCTTTTCATAGTATTCTTCTTTCATTGTATCTCTGCAATTCAGTCATCTGCATCTCT	TCAGAAGCCTATTTTTCATTTTCTCCCA	61.378	AGAGATGCAGATGACTGAATTGCA	60.626	144	142	deletion	AT
2	TATATATATATATATA	TA(2*8)	145576989	16	GAAAGTACTAGAACTCAATGACAAGCCTT[TATATATATATATATA]CACACACACATACACACACATGTTCTTTGCCAGTTTTACAATATTTAAAAGAAAAACGAGCCCCAAATATCAACAGC	GAAAGTACTAGAACTCAATGACAAGCCT	61.203	GCTGTTGATATTTGGGGCTCGTTT	62.172	122	130	insertion	TATACATA
2	ACACACACACACACAC	AC(2*8)	145757691	16	AGAAATTGAGAAAGCACTCGGGTCAGGACAA[ACACACACACACACAC]AAAGAGAGGTTACTGAAGGAGAATAGTATTAAAACAAATAGGAAAAGTTAACTTATTACACTGGTATCAAGTGTAACTAACAGAA	AGAAATTGAGAAAGCACTCGGGTC	61.337	TTCTGTTAGTTACACTTGATACCAGTGT	60.428	132	140	insertion	ACACGCAC
2	TGTGTGTGTGTGTG	TG(2*7)	5063170	14	CCAGTTTGTGTGGTTTTGGTTGGTTT[TGTGTGTGTGTGTG]TTTTTTCTTTTCTCTGCCCAGCCAGCTAAAGCAAAGCAGAGAT	CCAGTTTGTGTGGTTTTGGTTGGT	62.606	ATCTCTGCTTTGCTTTAGCTGGCT	62.926	83	91	insertion	TGTGAGTG
2	AGAGAGAGAGAGAG	AG(2*7)	41210745	14	TGGACAGCAGGAAAATGGGGATTTTTGAGTTAGATGGGAAGAAACTAAAAAAAAAAAAAAAA[AGAGAGAGAGAGAG]AAGACTCCTTAGGACACCTCAAGAAGGAAAAAGAAGAAAACAAAGACACTGCTGCTCTGTTATTGCATGAGGT	TGGACAGCAGGAAAATGGGGATTT	62.853	ACCTCATGCAATAACAGAGCAGCA	62.918	149	154	insertion	AGAGA
2	TGTGTGTGTGTGTG	TG(2*7)	112787658	14	AGCCATGCTTTCTGTTGTGATACAGGAATTTGAAAGTAGGTTTCAAGATTGACGAAAAAATCATCAATTT[TGTGTGTGTGTGTG]TATTTGCAACTCCATTTTCAGTCAACA	AGCCATGCTTTCTGTTGTGATACA	61.049	TGTTGACTGAAAATGGAGTTGCAAA	60.337	111	119	insertion	TGTGGGTG
2	AGAGAGAGAGAGAG	AG(2*7)	100146537	14	TGGGTGAGAAAAAGCTCTTGCAGAGTTTGAAAAGACTAAGAAGGCTTTCAGAGTATTTTAAAAGCAAATTTTCTTAATGCAAGAGTTATAGAACATTCAAAATTAAAAAAAAAA[AGAGAGAGAGAGAG]AAAATATTTTATCAGCTAGAGTGGGTGCAGC	TGGGTGAGAAAAAGCTCTTGCAGA	62.748	GCTGCACCCACTCTAGCTGATAAA	62.722	159	171	insertion	AGAGAGGGAGAG
2	ACACACACACACAC	AC(2*7)	148122741	14	TGGCTCAAAACATACACACCCACACTG[ACACACACACACAC]ATACCCAGGACAGTTGGCTCTGGAAGAGAGAGGAACCAACTGGA	TGGCTCAAAACATACACACCCACA	62.991	TCCAGTTGGTTCCTCTCTCTTCCA	62.793	85	93	insertion	ACACGCAC
2	AGAGAGAGAGAGAG	AG(2*7)	99833222	14	AGCATGGTTTTGTCATTTGTACTTCAAAATATCATGTCAAATTTCTGTGACTGTAATTTGCAAAAAAAAAAAAAAAAAAAAAAAAGAAGAAAGAAAAAAAAA[AGAGAGAGAGAGAG]AAAATCTGATCAGTTTAGGAAGCCTGAGC	AGCATGGTTTTGTCATTTGTACTTCAA	60.632	GCTCAGGCTTCCTAAACTGATCAG	61.215	145	151	insertion	AGAGAG
2	ACACACACACACAC	AC(2*7)	43699664	14	ACAAGCACAATCTTCCATCAAAAGAA[ACACACACACACAC]AAAAGGCTATAATTAGATAAAAATTTATTGTCTAGATTGAATATTATTGCTCTTAAGTAAATTTGTACCTTTCCTCTTAGGTATTTTTCCCCA	ACAAGCACAATCTTCCATCAAAAGAA	60.183	TGGGGAAAAATACCTAAGAGGAAAGG	60.525	133	141	insertion	ACACGCAC
2	TATATATATATATA	TA(2*7)	21563781	14	CGAAACGCACCAGAAAGCAGTATTGTTTTTATCAGATCCTCAATGACACAAAATAATGGTTCTACCTCTTTTTAATCCAATACTTATAT[TATATATATATATA]CACACTAATTCCTGCTTTTAGCATCCTGAGATAGAGTCTCCCCTAAAACTTCAGCCT	CGAAACGCACCAGAAAGCAGTATT	62.371	AGGCTGAAGTTTTAGGGGAGACTC	61.849	160	158	deletion	TA
2	TATATATATATATA	TA(2*7)	111667090	14	GCACATCTTACTCAATTCCAAATGGCAAAATTAATACTGAAAACATGTTAGAAGGATGTTTCTCTC[TATATATATATATA]CACAAGTACAGCATTACCCAAAAGTGTGCCA	GCACATCTTACTCAATTCCAAATGGCA	62.66	TGGCACACTTTTGGGTAATGCTGT	63.535	111	109	deletion	TA
2	ATATATATATAT	AT(2*6)	50159906	12	GCTTGGTGCAGAGGTCTTTACATTTTATTATTGCATCTCAAATGGAACTATAACATAATTTCTTACATTTGGTCTTTGTTAAAAAAAA[ATATATATATAT]GAGAATATTATCTATAATAAAATACTTTGTTGTCAGTTGTCTTTTGTTAACATACAGAGG	GCTTGGTGCAGAGGTCTTTACA	60.81	CCTCTGTATGTTAACAAAAGACAACTGA	60.012	160	164	insertion	ATAT
2	ATATATATATAT	AT(2*6)	117378870	12	AGAGCAAATAATCCTGACAAAAGCCTACAAATACTTGGATTTTAATTACTTTAATAAGATGCAACACTTAAAA[ATATATATATAT]CTTATTCATAAGAAGTATTAGATTCAAAAAAAAAAAAAGGTTTGGAGAATGAATAAATTGACATTTCCAGACTCAATAAAGAGAATTATAACTCTCTAAAGCTACAGCTCTCATGAGATGGAAT	AGAGCAAATAATCCTGACAAAAGCCT	61.256	ATTCCATCTCATGAGAGCTGTAGC	60.263	209	202	deletion	AATATAT
2	ACACACACACAC	AC(2*6)	8675355	12	GCTACTGGTAAGCTGTGACAGTGTGATGTTTAGAGCTTTGCATTTTACGTATGTAT[ACACACACACAC]AGGTATAACCTTCTACTTTTCTTCAAGTTAGTGCACGTTAAGGTAAAATAGAACAGTTCAGTTTGAAGGGACTTTCAGGAATGATCGA	GCTACTGGTAAGCTGTGACAGTGT	62.588	TCGATCATTCCTGAAAGTCCCTTCA	61.803	156	163	insertion	TGTACAC
2	TATATATATATA	TA(2*6)	49200253	12	ACCTGTATGAGATTCCACTTAGACTAGTTGTAATTCTTAATTTATTAGTACTTGATGTTCTGGCT[TATATATATATA]CACACATATCGCATGTATGTGTATGTATGCACACCAATTATCCAATCTTGGCTCCTGTAGTAAACCAGCGCTACTT	ACCTGTATGAGATTCCACTTAGACTAGT	60.802	AAGTAGCGCTGGTTTACTACAGGA	61.592	153	151	deletion	TA
2	TATATATATATA	TA(2*6)	128245215	12	AAAAGGCACACCAACAAAAGGCAAGTCACATTCCTCTCCTGATGGTTTAAGTAATCCTGTTCTATACTTCTACTTACAGATATG[TATATATATATA]CACACACACATGTGCATATAGACACACAAACACACCAGAAATGTGAGG	AAAAGGCACACCAACAAAAGGCAA	62.859	CCTCACATTTCTGGTGTGTTTGTGT	62.119	144	142	deletion	TA
2	TCTCTCTCTCTC	TC(2*6)	99468538	12	ACAAGCTCACCACTTCTCACAGACATCTGCATAGCATTTAAT[TCTCTCTCTCTC]TTTTTTTTTTTTCCTGTATACATTCTGTTCAAATACAGAGGAGGGTGAAAGTAATCATGCAGAGCCTTGTTTTGTTTGCAG	ACAAGCTCACCACTTCTCACAGAC	62.77	CTGCAAACAAAACAAGGCTCTGCA	63.218	135	143	insertion	TCTCCCTC
2	AGAGAGAGAGAG	AG(2*6)	57645631	12	ACAAAAGGCTTGTGCACCAGAAAAAAAAAAAAAAAAAAAA[AGAGAGAGAGAG]AACATGGGAAAAAGAAAGAGGACCAATGTACAGATGAGCGAAGAGAGGAGAAATCCCA	ACAAAAGGCTTGTGCACCAGAAAA	62.372	TGGGATTTCTCCTCTCTTCGCTCA	63.186	110	114	insertion	AGAG
2	TATATATATATA	TA(2*6)	65997003	12	AGTCTTCCTTGGAGCAGTGTGTATTTTCTGTCATTCAAAACCAAGCACCTTTGCATCAGTCTGAGTAAGGAATATCTCCCTACTCCAAATCTATGTG[TATATATATATA]TGTTCTTCCTGTTCGTACAGTGTAACTTAAGAGTTGGGTCTGTCTGTTGGC	AGTCTTCCTTGGAGCAGTGTGTATT	61.981	GCCAACAGACAGACCCAACTCTTA	62.552	160	168	insertion	TATACATA
2	CTCTCTCTCTCT	CT(2*6)	117618434	12	TCCCACTAGTTCTGTGTTTTTGTTG[CTCTCTCTCTCT]TTTTTTTTTTTTAATTTTAATAAAAAATATTAAAGATTAAGGTAAGTTTTCTTACTTACATACATGAACTATATTTTATAGTACATATTCTATAAGGGCTGCTCCAAAAATAACGC	TCCCACTAGTTCTGTGTTTTTGTTGC	62.284	GCGTTATTTTTGGAGCAGCCCTTA	62.168	153	151	deletion	CT
2	ATATATATATAT	AT(2*6)	11309203	12	GAAGTGTGACTATAAAGAGGTTAGGACATTATTTTCAGTATGCATTTGAAAAAAATCCAACTTTATTTAAAAGAAGAAAAAGAACAAATGTATTTAAATTATCCTCTATTTTGGATAAAGATAAAAAAAAAAAAAGTAAATTGAAAAAAA[ATATATATATAT]AAAAGAATTAGAATAAAAATAGAATGCTTTAACAAGGACAAAATTAATTACAAATCAGTAGTGTGCTATTTCTAAATTATCTGTATCTTTTCCGTGTAGTAAATATCTACTCCTTTTACAAATGCACATCTACAGA	GAAGTGTGACTATAAAGAGGTTAGGACA	60.323	TCTGTAGATGTGCATTTGTAAAAGGAGT	61.159	298	302	insertion	ATAT
2	CTCTCTCTCTCT	CT(2*6)	7919939	12	GCCCTTCTCCTTGTGTTCAACCTAAATG[CTCTCTCTCTCT]TGTCTCCCAGGATGAATGTTCCTCTTTTGCAACTTTTCTACATGTGAGCCCTGAACACTCTCAA	GCCCTTCTCCTTGTGTTCAACCTA	62.565	TTGAGAGTGTTCAGGGCTCACATG	62.843	104	97	deletion	GCTCTCT
2	CACACACACACA	CA(2*6)	132249373	12	GACGGGAGGGATTCTTAATGAGCCAACACG[CACACACACACA]AAAAAAAGACCAGATAAAATTAAGAGACAAACACAAGAGACTATTTTATCCTTTTTTTTTTTCCCCAAAACGCTTCGCCTGGCTCTCCAGCCCCACCATTGCCACTAACTAAA	GACGGGAGGGATTCTTAATGAGCC	62.84	TTTAGTTAGTGGCAATGGTGGGGC	63.413	155	148	deletion	GCACACA
17	AACAAAACAAAACAAAACAA	AACAA(5*4)	4469718	20	TTTCACCTCCATCCATTCCTTCCCCATCTACATTTATGTGTTTCTTAAGAATGGGTCATTATAAAG[AACAAAACAAAACAAAACAA]AAGCAACAGATGCCTATTTCTGATCTAAAATGAACGCGCAAGCTGC	TTTCACCTCCATCCATTCCTTCCC	62.414	GCAGCTTGCGCGTTCATTTTAGAT	63.226	132	114	deletion	GAACAAAACAAAACAAAA
17	CAGCACAGCACAGCACAGCA	CAGCA(5*4)	10180590	20	GCACAGCACAGCACACACACC[CAGCACAGCACAGCACAGCA]CAGCCGCACCGCTATGGCAGTGCCCGCAGTTCGGAAGTGGCCCTTCCAGGTCAGCCCTCCCCGAGGTGTGCTTCTCCCTCCTCCCAGCCCGCACTGCAGCCTTAGCAGACAACAATGT	GCACAGCACAGCACACACAC	62.925	ACATTGTTGTCTGCTAAGGCTGCA	63.329	159	144	deletion	CCAGCACAGCACAGC
17	TTTTGTTTTGTTTTGTTTTG	TTTTG(5*4)	9446527	20	TTGATTGGTGGTTGGTAGTGGTGGTTTGCTGTTTTGTTA[TTTTGTTTTGTTTTGTTTTG]TTTAAAGGAATTCCATCCCTTATAAGGCATTTCTCTTTCAAGGCAGCAG	TTGATTGGTGGTTGGTAGTGGTGG	63.054	CTGCTGCCTTGAAAGAGAAATGCC	62.921	108	89	deletion	ATTTTGTTTTGTTTTGTTT
17	GAAAGAAAGAAAGAAAGAAAGAAA	GAAA(4*6)	2704408	24	CCAAGCCCACTCTAGGTTTGTCAGAAAGAAGCAAAAAGAGAAGC[GAAAGAAAGAAAGAAAGAAAGAAA]ACTGAAAAAAAAAAAAAGAGAAAGAAAAAGAAGCAAAAGCCCAAACCTTGC	CCAAGCCCACTCTAGGTTTGTCAG	63.138	GCAAGGTTTGGGCTTTTGCTTCTT	63.252	119	98	deletion	CGAAAGAAAGAAAGAAAGAAA
17	TCTTTCTTTCTTTCTTTCTTTCTT	TCTT(4*6)	9712307	24	ACACATGGGAGCACTTAAACGGTTTCCGATATTTTTTCCGTTGTTTTTTTTTTTTTTTTTTTTTTCCTCTTGGTAGGAGTTGACAGAATATGTATGTATTTGTTTTCCTG[TCTTTCTTTCTTTCTTTCTTTCTT]TTTTCCAGGGGGTTTCGATTGGATTG	ACACATGGGAGCACTTAAACGGTT	63.04	CAATCCAATCGAAACCCCCTGGAA	63.178	160	138	deletion	GTCTTTCTTTCTTTCTTTCTTT
17	CATCCATCCATCCATCCATC	CATC(4*5)	4606251	20	AGACTGTTGTGTTGGTCCCTGTTCCTGCTCCTCAACTTGACCGAGCAAGTCTGCCTCCAAGCACTCGCCCCCAGCCTGCAG[CATCCATCCATCCATCCATC]CCAGCCTGGGAACCCACTCTGAGCCTGTTTAACTGG	AGACTGTTGTGTTGGTCCCTGTTC	62.97	CCAGTTAAACAGGCTCAGAGTGGG	63.138	137	119	deletion	GCATCCATCCATCCATCC
17	AAACAAACAAACAAACAAAC	AAAC(4*5)	1545709	20	ATAAAAACCCGTCCCTGTGCCAATTTCCTCCCAGGTAGCAGATTTCTCCTACATT[AAACAAACAAACAAACAAAC]AATTCCCAGAATCTGCTTTTAGTGTCTTTGTTGGTTGTTCACTCTCACCTCACTACTCCTAATGACTCTGCAAGGAACGACCAG	ATAAAAACCCGTCCCTGTGCCAAT	63.133	CTGGTCGTTCCTTGCAGAGTCATT	63.122	159	140	deletion	TAAACAAACAAACAAACAA
17	GCCTGCCTGCCTGCCTGCCT	GCCT(4*5)	600844	20	ACTCAGCTGTTCCTGGGCATAATGCTCCACACAACGACCCTGCAGAGCCCAAAG[GCCTGCCTGCCTGCCTGCCT]GCTGTCACTCACCTGGAGGTTGCAGGGTGCTGTGCCTCCTGGCTGGACCTGCTGCTGCTAGCTGTCACTTGCAAGACACTGAGA	ACTCAGCTGTTCCTGGGCATAATG	62.981	TCTCAGTGTCTTGCAAGTGACAGC	63.281	158	139	deletion	GGCCTGCCTGCCTGCCTGC
17	ACAAACAAACAAACAAACAA	ACAA(4*5)	1702047	20	TGCCGATACAACATTAAATAACAACCAACGCAT[ACAAACAAACAAACAAACAA]CTATTTCCTGTGCTTTGTTAATAGAATTTTGACAGCTTCATTAAGTTGGTGAAATTTCAAGATGCTTAATGAAATAATGCTTCATCCCTTGGTTTCTGA	TGCCGATACAACATTAAATAACAACCA	60.094	TCAGAAACCAAGGGATGAAGCATT	60.754	152	135	deletion	TACAAACAAACAAACAA
17	AAATAAATAAATAAATAAAT	AAAT(4*5)	6879823	20	GTGCCAACCACCACATTCAGAGTATTGTTCTTCCATGTTTCTGCTCATAGCCAACTGATGATAGAAGAATATAATTGCAGTAGG[AAATAAATAAATAAATAAAT]CAAGCTCATTTCTATAGAACCAGCACTTTACAACAGACGTGAAGGCAGCT	GTGCCAACCACCACATTCAGAGTA	63.085	AGCTGCCTTCACGTCTGTTGTAAA	63.009	154	137	deletion	GAAATAAATAAATAAAT
17	GGATGGATGGATGGATGGAT	GGAT(4*5)	3989577	20	GTGTGTGGATGAAGAACTGGAGGGGCAGGTGGATGGATGGAGAACTGAAG[GGATGGATGGATGGATGGAT]AGGGAACGAAAGGAATAGATGGAAAAGTGGATGGATGAAGAACTGGAGCGATGGATGGATGGGGAACCAGAGGGATAGATGGAA	GTGTGTGGATGAAGAACTGGAGGG	63.138	TTCCATCTATCCCTCTGGTTCCCC	63.054	154	137	deletion	GGGATGGATGGATGGAT
17	CACCCACCCACCCACC	CACC(4*4)	638591	16	ATGGCTCAACGACGGTGAGTTTGGGGGCAGCAGAGCTGGCGGGGGGTTGCTGG[CACCCACCCACCCACC]CACACTGGGTGTGGGAAAGAAAGCTGGCATTGCCCCACTGGGCATTTTCTGCCTTTTCCAGAAGTGACATCCAAGACAGGCATCC	ATGGCTCAACGACGGTGAGTTTG	63.735	GGATGCCTGTCTTGGATGTCACTT	62.92	154	138	deletion	GCACCCACCCACCCAC
17	CACCCACCCACCCACC	CACC(4*4)	574033	16	CATGGCTCAATGACGGTGAGTTTGGGGGCAGCAGAGCTGGCGGGGGGTTGCTGG[CACCCACCCACCCACC]CACACTGGGTGTGGGAAAGAAAGCTGGCATTGCCCCACCGGGCATTTTCTGCCTTTTCCAGAAGTGACATCCAAGACAGGCATCC	CATGGCTCAATGACGGTGAGTTTG	62.667	GGATGCCTGTCTTGGATGTCACTT	62.92	155	139	deletion	GCACCCACCCACCCAC
17	CAAACAAACAAACAAA	CAAA(4*4)	8079612	16	AAACCACACAGGGAGAATTGTGCTCCTGGAGCAGGGACTTATTAAGCAGTCGGTGCTTCTGCAGGTCAGGAAGAAAAAAAT[CAAACAAACAAACAAA]AAATTGCCACTGATTTTCCTAAAAGCATAGCGGGTCCC	AAACCACACAGGGAGAATTGTGCT	63.005	GGGACCCGCTATGCTTTTAGGAAA	62.979	135	122	deletion	TCAAACAAACAAA
17	TTATTATTATTATTA	TTA(3*5)	1294728	15	GAGAGCACCTGAGATCAACAGCTCCATATTCTTCTTTCTCCTAGAATTT[TTATTATTATTATTA]TCATTTTACAGTCTCAGGATTTTGCATGTGAACAATGGTGGCA	GAGAGCACCTGAGATCAACAGCTC	62.984	TGCCACCATTGTTCACATGCAAAA	62.726	107	96	deletion	TTTATTATTAT
17	GGTGGTGGTGGT	GGT(3*4)	6180139	12	CCTGTGTCATGCTGCCAGTGATAAAAACG[GGTGGTGGTGGT]AGTGATGGAAAGAACACATTCTTAATGTTGTAACTTTAAAAAGGGAGAGATTTCTTTATAGCTTTCCTGGTGGCAGTGAAG	CCTGTGTCATGCTGCCAGTGATAA	63.197	CTTCACTGCCACCAGGAAAGCTAT	62.92	122	115	deletion	GGGTGGT
17	TTATTATTATTA	TTA(3*4)	2395977	12	GCAGGACAGAGAGACACCAATTCC[TTATTATTATTA]TTTTTAATGGAAAGGAACATTGGAAGTTGTAGCTATGTTGGCATTCAGAAAAGTTACTCTTTAGGTGGAATTACATCAGCTCAGGTGGC	GCAGGACAGAGAGACACCAATTCC	63.184	GCCACCTGAGCTGATGTAATTCCA	62.975	125	113	deletion	CTTATTATTATT
17	ACAACAACAACA	ACA(3*4)	8249142	12	ACCAACTTTTCCCGATCATTCCAG[ACAACAACAACA]GAAATGTTAAAGCTACCCAGTTACAGAACAAAACCTTACCACTGATTCAAAGATTTCTATGTTAAAAATAATCAGTGTGTTGAGAAACAAACCCTATAAAGGCCAGTTCTGATCTCATTGGC	ACCAACTTTTCCCGATCATTCCAGA	62.509	GCCAATGAGATCAGAACTGGCCTT	63.221	158	148	deletion	GACAACAACA
17	AATAATAATAAT	AAT(3*4)	6563463	12	ACTGAAGAAGGCTGAACACAGGAAAACAGTAGTCAG[AATAATAATAAT]AACTTTTTTTTTTTGCAGAACTGGGAATCATGGATTTTGGAGGACTCCAGCAGAGCAGAACTTCCTGTGACAGATAAAAGTGATGATACTTTGCCTGTTGGTGTTGCTGTAG	ACTGAAGAAGGCTGAACACAGGAA	62.209	CTACAGCAACACCAACAGGCAAAG	62.795	160	148	deletion	GAATAATAATAA
17	CTCTCTCTCTCTCTCTCTCTCTCTCTCTCTCTCTCTCT	CT(2*19)	9650067	38	GGCCATGATTTAAGGGTCCTGTCCACA[CTCTCTCTCTCTCTCTCTCTCTCTCTCTCTCTCTCTCT]AGACTTGAACCAAAGAACCCAGCTTTGCTGTAGTAGAGAAGTTGCTTCCAGAATGCTTCAGTGAAACAGTAGCTGCA	GGCCATGATTTAAGGGTCCTGTCC	63.287	TGCAGCTACTGTTTCACTGAAGCA	63.014	142	150	insertion	CTCTATCT
17	TCTCTCTCTCTC	TC(2*6)	4565255	12	TAATAACACAGACCGCCTTGGAGCCTTTAGCTTCTAAACACATATGGGCTTTTAAAAGATATATTTCTCCTCCTCCTTGGAAGTCTACCTGTTTGGGCTTTTTTTTTTTTTTTTTTTT[TCTCTCTCTCTC]TTTTAGAGCCCATTTTTGTTCCTCCATGC	TAATAACACAGACCGCCTTGGAGC	62.949	GCATGGAGGAACAAAAATGGGCTC	62.945	159	167	insertion	TCTCGCTC
22	AAATAAAATAAAATAAAATAAAATAAAATAAAATA	AAATA(5*7)	2972745	35	GGAGCTGATTCATACTGGGCACAATCACTCTG[AAATAAAATAAAATAAAATAAAATAAAATAAAATA]AAGCAAAGGTTAATCCTACACAGAGGCACAGAGTTCTGAGCACTGCAACAA	GGAGCTGATTCATACTGGGCACAA	62.975	TTGTTGCAGTGCTCAGAACTCTGT	62.96	118	90	deletion	GAAATAAAATAAAATAAAATAAAATAAA
22	CATCCATCCATCCATCCATC	CATC(4*5)	2457289	20	AAGGTGTGGATGGATTCTCATGGGCAG[CATCCATCCATCCATCCATC]CTGCATACCTTCCTGCAGGCATTGCAGGTGAGTTTTTTGCACAATGAAGGGAAAAGGAAGGCATTGTACCC	AAGGTGTGGATGGATTCTCATGGG	62.468	GGGTACAATGCCTTCCTTTTCCCT	62.897	118	100	deletion	GCATCCATCCATCCATCC
22	TTCCTTCCTTCCTTCC	TTCC(4*4)	1101804	16	ACACAATGCAGTAGAAACCCAAAGGGTAGCAAGAAGCCTTACACCATAAATTTGGAATATGGTGATGTTAAACTAAGACTTCAGTTTTCTTT[TTCCTTCCTTCCTTCC]TTTTTTTTTTTTTTTTAATTCTGTCTCATCTGGGACTAATGAGCAAGGT	ACACAATGCAGTAGAAACCCAAAGG	61.958	ACCTTGCTCATTAGTCCCAGATGA	61.371	157	142	deletion	TTTCCTTCCTTCCTT
22	TTATTATTATTATTA	TTA(3*5)	2130761	15	GCCAAGTTTTATCATGTGGGTGCCCATCCCAGGGCTCCTGCCATGAGCTGGCTATGCAAGCCGCGTGCTTTTCT[TTATTATTATTATTA]TTTTCCCTTTCTTCTCCTCTATATTTCCAGGCCTCTTTTCTGCTTAAGTTGGC	GCCAAGTTTTATCATGTGGGTGCC	62.939	GCCAACTTAAGCAGAAAAGAGGCC	62.635	142	130	deletion	TTTATTATTATT
22	GGAGGAGGAGGA	GGA(3*4)	3666039	12	TCACATTCTGCTATGCCTGCATGTAGCAGGATATGCCCAAAGAGGTG[GGAGGAGGAGGA]GAAGCCACCTCACTGGGCAACCTGTTCCAAAGCATCACCACT	TCACATTCTGCTATGCCTGCATGT	62.979	AGTGGTGATGCTTTGGAACAGGTT	63.005	101	90	deletion	GGGAGGAGGAG
22	ATTATTATTATT	ATT(3*4)	4249301	12	GCCAATCCATCTCTAACAGCTGGAGGCTTGAGAGCTCGTGAGC[ATTATTATTATT]ACAGGACCCTAATCAGAAAATTTAATTTTCAGAAACTCTCATTTTCAGGGGAAGCATAAATTTCTACGGAATTGGATTTTTCTGCTACCACGCA	GCCAATCCATCTCTAACAGCTGGA	62.5	TGCGTGGTAGCAGAAAAATCCAAT	61.586	149	138	deletion	CATTATTATTA
22	TTGTTGTTGTTG	TTG(3*4)	4233872	12	TTGACACACACCCCTGATAACCACCAAGGACCAGGGGTAGCTCTTCTGATGGAGGAATCCAGGTGGGCAGCCACAGAGCCCACAGCCCACTCACAGCTTGTTGTCAACAAGGCAACATTTT[TTGTTGTTGTTG]TTTGATTCCCAGCTGCAAAGATTCCA	TTGACACACACCCCTGATAACCAC	62.8	TGGAATCTTTGCAGCTGGGAATCA	62.885	159	147	deletion	TTTGTTGTTGTT
22	ATATATATATATAT	AT(2*7)	4130203	14	ACCAATTGCACCCTGAATGGAATGACCTGGGGAAACTTACCTATGAAAATTATCTTTAAAGGATTGCCATTAAACTAGTAATACCCCCAGAGTAGTAATGCATATCCTTGTGCA[ATATATATATATAT]TTTTTTTTTCCACATGGGAAAGCTTTCAAGTT	ACCAATTGCACCCTGAATGGAATG	62.14	AACTTGAAAGCTTTCCCATGTGGA	61.179	160	158	deletion	AT
1	CCTCTGCCTCTGCCTCTGCCTCTGCCTCTGCCTCTGCCTCTGCCTCTGCCTCTGCCTCTG	CCTCTG(6*10)	78455681	60	AACGGCTTCTCCCCTCCTCCTCGCGGCTCCT[CCTCTGCCTCTGCCTCTGCCTCTGCCTCTGCCTCTGCCTCTGCCTCTGCCTCTGCCTCTG]ATTGTTTATTCTATGGAAACAAACAATAAATAAACAAACTTCTTGTTTCTTCTATGGAAAAGTTCTTTTCACATGTCTAATTTATTCCTCATCTTTGGGGTGCTGATTCA	AACGGCTTCTCCCCTCCTCC	63.453	TGAATCAGCACCCCAAAGATGAGG	62.933	201	146	deletion	TCCTCTGCCTCTGCCTCTGCCTCTGCCTCTGCCTCTGCCTCTGCCTCTGCCTCTG
1	CTAATACTAATACTAATACTAATACTAATACTAATACTAATACTAATA	CTAATA(6*8)	191943369	48	TCAAGTCCAACCACAACCTAACCGTACTAC[CTAATACTAATACTAATACTAATACTAATACTAATACTAATACTAATA]CTTCCCTAACTCTAACTACCCTCTGCTAAAGCAATGACCCCATGTTTTACTTTTCACAACCTTTGCCTCAGTTTCCCCATC	TCAAGTCCAACCACAACCTAACCG	63.019	GATGGGGAAACTGAGGCAAAGGTT	63.366	159	126	deletion	CCTAATACTAATACTAATACTAATACTAATACT
1	AACCCTAACCCTAACCCTAACCCTAACCCTAACCCTAACCCT	AACCCT(6*7)	9374403	42	CCTCACCCTCACCCTAACCCTAATCCG[AACCCTAACCCTAACCCTAACCCTAACCCTAACCCTAACCCT]AACCCAACACTAACCCAACACTGACCCAAACC	CCTCACCCTCACCCTAACCCTAAT	62.992	GGTTTGGGTCAGTGTTGGGTTAGT	62.994	101	65	deletion	GAACCCTAACCCTAACCCTAACCCTAACCCTAACCC
1	CTTTTCCTTTTCCTTTTCCTTTTCCTTTTCCTTTTCCTTTTC	CTTTTC(6*7)	140726107	42	CGTGGAAGCAGAGAGTTTGAAAAA[CTTTTCCTTTTCCTTTTCCTTTTCCTTTTCCTTTTCCTTTTC]CTTTTTTCTTTTTCTCTTTTCTTTTCTATTTTGTTAAAGGCTAACATATTTATTATGTTTCTTTATCAAATCACAGATTTTAGCTGACTTGAA	CGTGGAAGCAGAGAGTTTGAAAAA	60.202	TTCAAGTCAGCTAAAATCTGTGATTTGA	60.011	159	123	deletion	ACTTTTCCTTTTCCTTTTCCTTTTCCTTTTCCTTTT
1	GGAAAGGGAAAGGGAAAGGGAAAGGGAAAGGGAAAG	GGAAAG(6*6)	159983071	36	TCACTCACTACATACTGCTATTTTCCCTCTTTACTTCTCATATTCCTGAATCTTGTAATATGTTAGACAAGACACATGCTT[GGAAAGGGAAAGGGAAAGGGAAAGGGAAAGGGAAAG]GGAAAAGAAGGAAAGGGGAAGGGAAAGGAG	TCACTCACTACATACTGCTATTTTCCCT	61.693	CTCCTTTCCCTTCCCCTTTCCTTC	62.646	147	111	deletion	TGGAAAGGGAAAGGGAAAGGGAAAGGGAAAGGGAAA
1	TGATTATGATTATGATTATGATTATGATTATGATTA	TGATTA(6*6)	171644529	36	TGACATCATGCATCCATTCTTTCAGTATATTTTATCACTTTTATAATTGCATAAGT[TGATTATGATTATGATTATGATTATGATTATGATTA]TTATTTTTCCCATTGGTTTGAAGGCTCCCCAGTGCTTATAGGGATTT	TGACATCATGCATCCATTCTTTCAGT	61.306	AAATCCCTATAAGCACTGGGGAGC	62.283	139	107	deletion	TTGATTATGATTATGATTATGATTATGATTAT
1	TTGTTTTTGTTTTTGTTTTTGTTTTTGTTTTTGTTT	TTGTTT(6*6)	172169210	36	TTTGACCAGAGCTCGTGTAAGTGAGCATTAGAA[TTGTTTTTGTTTTTGTTTTTGTTTTTGTTTTTGTTT]TGTTTGTTTGTTTTGTTGAGTTTTTTGGGGGGAGGTTTTTTGCAGGTCTAATGGATCTAATGTATCTGG	TTTGACCAGAGCTCGTGTAAGTGA	62.001	CCAGATACATTAGATCCATTAGACCTGC	61.05	138	112	deletion	ATTGTTTTTGTTTTTGTTTTTGTTTT
1	CTAACCCTAACCCTAACCCTAACCCTAACC	CTAACC(6*5)	9375226	30	ACCCTAACCCTAACCCTAACCCTGAACATAAAG[CTAACCCTAACCCTAACCCTAACCCTAACC]TTACTTTAACCCTAATCTTAACACTAACCCTAAACCTAACCCTAAGCCTAACCCTAACCCTAACACTAACCCTACCCTAACC	ACCCTAACCCTAACCCTAACCCTG	62.938	GGTTAGGGTAGGGTTAGTGTTAGGGT	62.982	145	120	deletion	GCTAACCCTAACCCTAACCCTAACC
1	CCTTCCCCTTCCCCTTCCCCTTCCCCTTCC	CCTTCC(6*5)	170858344	30	AGCAAACTTATTTTGATCCCCGCT[CCTTCCCCTTCCCCTTCCCCTTCCCCTTCC]CCTTTTCCTTTCTTCTAGCACTTTCTCTACCATTGGATGTCATGACCCTCAGCT	AGCAAACTTATTTTGATCCCCGCTC	62.12	AGCTGAGGGTCATGACATCCAATG	62.746	108	79	deletion	TCCTTCCCCTTCCCCTTCCCCTTCCCCTT
1	TTATGATTATGATTATGATTATGATTATGA	TTATGA(6*5)	96074868	30	CTTGGCTCTCAAACCATATGCAAACTTTTGTTTTCTATTGATTTTTTTCCTTCCCTTTTTGATTTTTAATTTTAGTTTTAACGCTACAATTCATGTTTCATTTATCATTCTTATTACTTTAGTTTTAAAATTCTGCC[TTATGATTATGATTATGATTATGATTATGA]CCTTCCTTACCATTCCCTTCTCCGTGT	CTTGGCTCTCAAACCATATGCAAACT	62.239	ACACGGAGAAGGGAATGGTAAGGA	63.151	194	169	deletion	CTTATGATTATGATTATGATTATGA
1	GATTAAGATTAAGATTAAGATTAA	GATTAA(6*4)	43540908	24	AGAGACCTACAGCAGTGAGTCCAATGCACACAGGACATCAAAATGCATCATGTTTGAAAACAGTTACTGATGTAT[GATTAAGATTAAGATTAAGATTAA]GATAATCAGGACTACAGTCTGTAACATTATATAAGGCAGTGCTATACAAAAACATGACA	AGAGACCTACAGCAGTGAGTCCAA	62.827	TGTCATGTTTTTGTATAGCACTGCCTT	61.87	158	142	deletion	TGATTAAGATTAAGAT
1	TGTTTTTGTTTTTGTTTTTGTTTT	TGTTTT(6*4)	142121721	24	GCTGACATTCTAACTTGAACCTTGTTTTTGTTTA[TGTTTTTGTTTTTGTTTTTGTTTT]CCTGAGTCTCATATCAAATTTATTTATATCTTTGAATAATGCAATTATTAAAAAAATATTCTAAATTTCTCATTTTTAATCCTAAGGGAAACTGGTGAACTT	GCTGACATTCTAACTTGAACCTTGTT	60.239	AAGTTCACCAGTTTCCCTTAGGATT	60.163	160	141	deletion	ATGTTTTTGTTTTTGTTTT
1	TTTCTTTTTCTTTTTCTTTTTCTT	TTTCTT(6*4)	140914854	24	ACCCATAACATTTCCATTTACAAGCTTTTTGTGTTTTTGTGTTTTTG[TTTCTTTTTCTTTTTCTTTTTCTT]TTTTTTTTTTTTTAGCAATGGATGACTGAGCAAACC	ACCCATAACATTTCCATTTACAAGCTTT	60.483	GGTTTGCTCAGTCATCCATTGCTA	61.403	107	85	deletion	GTTTCTTTTTCTTTTTCTTTTT
1	ATTTTTATTTTTATTTTTATTTTT	ATTTTT(6*4)	6802205	24	ACCTTTCAGAATTTACACGGGGGAACTATTTTCTAGAAAGCCCAATTTTTAAGTG[ATTTTTATTTTTATTTTTATTTTT]ATTAGCTTTCCAAGTGGGGAGCTTTTCTGTACCCAAT	ACCTTTCAGAATTTACACGGGGGA	62.041	ATTGGGTACAGAAAAGCTCCCCAC	62.882	116	94	deletion	GATTTTTATTTTTATTTTTATT
1	TTGTTTTTGTTTTTGTTTTTGTTT	TTGTTT(6*4)	99489041	24	CTGAGCGAGCAATATTATGGGCCTTTACAGTGATTTTTTTTCAGACACAAAAAGTTTAAAAAACC[TTGTTTTTGTTTTTGTTTTTGTTT]TTTGTTTTTGCCTTATGAACTTACTGCCAGAATAGCAGGTGTGCAGCAAAAGCCAGAATGTTGGAA	CTGAGCGAGCAATATTATGGGCCT	62.905	TTCCAACATTCTGGCTTTTGCTGC	63.059	155	134	deletion	CTTGTTTTTGTTTTTGTTTTT
1	TAATGGTAATGGTAATGGTAATGG	TAATGG(6*4)	19477188	24	GCCACATTACATCTGTCCAATTTTGACAATCACTGAATTTGCACAGTAATCTTTTCTTTTTAACCTTCTCAATAAATTTTCAGGACCTGACCC[TAATGGTAATGGTAATGGTAATGG]ATAGAGAGAGCTTCCTTCCCTGGATTCTGGTTT	GCCACATTACATCTGTCCAATTTTGACA	62.745	AAACCAGAATCCAGGGAAGGAAGC	62.888	150	131	deletion	CTAATGGTAATGGTAATGG
1	GTTTTTGTTTTTGTTTTTGTTTTT	GTTTTT(6*4)	66398167	24	ATTGTGGTTTGGTAGGGTTGTTG[GTTTTTGTTTTTGTTTTTGTTTTT]GTTTTGGCATCTAACAAAGCATTCTTAAACAATTCCTAATTATCATGCGCATTCTTGTGTTTAAATTTTTCCTCCCACTCAATTTTGCTGATTGTTTTCCGCTTTGGG	ATTGTGGTTTGGTAGGGTTGTTGG	61.721	CCCAAAGCGGAAAACAATCAGCA	62.658	155	131	deletion	GGTTTTTGTTTTTGTTTTTGTTTT
1	ATTCTAATTCTAATTCTAATTCTA	ATTCTA(6*4)	58190152	24	AGCGACCAGTATCTAGCAGACAGTAGATACCTAGCAGAATTGC[ATTCTAATTCTAATTCTAATTCTA]ATCCAAATCCAATTCTATATGAAATTTGTACAAGTTTTGGGTAACAAATAGAACATAACAGTGCTTCCCAGTGTCAAGTG	AGCGACCAGTATCTAGCAGACAGT	62.978	CACTTGACACTGGGAAGCACTGTT	63.49	147	126	deletion	CATTCTAATTCTAATTCTAAT
1	GGATAAGGATAAGGATAAGGATAA	GGATAA(6*4)	26552577	24	CAGCACTGATACAAGGCGAGGTAGAGGGGTGAAGTGGACGT[GGATAAGGATAAGGATAAGGATAA]GGAAGAGGAGAATCAAGGAGGATGAGCAATAGGGGT	CAGCACTGATACAAGGCGAGGTAG	63.031	ACCCCTATTGCTCATCCTCCTTGA	62.996	101	79	deletion	TGGATAAGGATAAGGATAAGGA
1	CATTCCCATTCCCATTCCCATTCC	CATTCC(6*4)	167298807	24	CATCTTTGCCCCTTCCCTTCCTTTTTTTCCTTCGCCTTTTTCTTTACTATTTCCTCTTCTTCCCCTTTCCATTCT[CATTCCCATTCCCATTCCCATTCC]AGCAAGGATGCCACACTTCCTCTCATCAC	CATCTTTGCCCCTTCCCTTCCTTT	63.146	GTGATGAGAGGAAGTGTGGCATCC	63.244	128	115	deletion	TCATTCCCATTCC
1	AAAAACAAAAACAAAAACAAAAAC	AAAAAC(6*4)	186949927	24	GTGGAAGGTAAAAGCAAACAAACCAGG[AAAAACAAAAACAAAAACAAAAAC]AAAAAAACGAAACCAAGAATGGAAACAAACT	GTGGAAGGTAAAAGCAAACAAACCA	60.855	AGTTTGTTTCCATTCTTGGTTTCGT	60.106	82	58	deletion	GAAAAACAAAAACAAAAACAAAAA
1	TTTTTGTTTTTGTTTTTGTTTTTG	TTTTTG(6*4)	11483990	24	AGGTAGAATGACACGAAACTGGTTTGTA[TTTTTGTTTTTGTTTTTGTTTTTG]TTTTTTTGTTTGTTTTTTTGCTTCTAATTTTGAAGACCATTCTTTTGGGTTATTGTCATGAAAGGCTAGT	AGGTAGAATGACACGAAACTGGTT	60.202	ACTAGCCTTTCATGACAATAACCCA	60.281	122	104	deletion	ATTTTTGTTTTTGTTTTT
1	TTGTTTTTGTTTTTGTTTTTGTTT	TTGTTT(6*4)	147727613	24	GTGTGGAGAGTCCTTCTTTGCTCTCAAAATAGGCAACCTCATAGATTTTGGTGGTTTTGTTCTTGCTGTCATTTTACTACTGTTGGTTTTC[TTGTTTTTGTTTTTGTTTTTGTTT]CTCCTCTGTGAATTGTAAACTCAAGACAG	GTGTGGAGAGTCCTTCTTTGCTCT	62.311	CTGTCTTGAGTTTACAATTCACAGAGGA	61.357	144	125	deletion	CTTGTTTTTGTTTTTGTTT
1	TCCTATCCTATCCTATCCTATCCTATCCTATCCTATCCTATCCTATCCTATCCTATCCTATCCTATCCTATCCTATCCTA	TCCTA(5*16)	150895070	80	CATGTTCTCTGAAGGTCCCTTGCAATTTAACTG[TCCTATCCTATCCTATCCTATCCTATCCTATCCTATCCTATCCTATCCTATCCTATCCTATCCTATCCTATCCTATCCTA]CTCTGTTCTACTCTACTCTCCTCTACTCTACTCTCCT	CATGTTCTCTGAAGGTCCCTTGCA	62.857	AGGAGAGTAGAGTAGAGGAGAGTAGAGT	62.191	150	74	deletion	GTCCTATCCTATCCTATCCTATCCTATCCTATCCTATCCTATCCTATCCTATCCTATCCTATCCTATCCTATCCTA
1	TTTATTTTATTTTATTTTATTTTATTTTATTTTATTTTATTTTATTTTATTTTATTTTATTTTAT	TTTAT(5*13)	93058499	65	TTTACATATAGCCATCAGGTGTCTCCTGGATGTCTAC[TTTATTTTATTTTATTTTATTTTATTTTATTTTATTTTATTTTATTTTATTTTATTTTATTTTAT]TTTTATTTTTCTTCTTTCCTTTCTATCTTTCTTTGTGTCCCTCCACCCCTATAAAT	TTTACATATAGCCATCAGGTGTCTCC	60.24	ATTTATAGGGGTGGAGGGACACAA	61.076	158	104	deletion	CTTTATTTTATTTTATTTTATTTTATTTTATTTTATTTTATTTTATTTTATTTT
1	GGATGGGATGGGATGGGATGGGATGGGATGGGATGGGATGGGATGGGATGGGATGGGATGGGATG	GGATG(5*13)	68976879	65	AGGACTTCAGAGACTTGTATTCAGTTGTAGAAATGTCAT[GGATGGGATGGGATGGGATGGGATGGGATGGGATGGGATGGGATGGGATGGGATGGGATGGGATG]TTCTCTCTTCTCAACTAGCTGGACTCCAGGAATTGTGCTTTCA	AGGACTTCAGAGACTTGTATTCAGTTGT	62.001	TGAAAGCACAATTCCTGGAGTCCA	62.52	147	111	deletion	TGGATGGGATGGGATGGGATGGGATGGGATGGGATG
1	ACCAAACCAAACCAAACCAAACCAAACCAAACCAAACCAAACCAAACCAAACCAAACCAA	ACCAA(5*12)	2253627	60	AACTGTCTTCCACACAACCAGACCAG[ACCAAACCAAACCAAACCAAACCAAACCAAACCAAACCAAACCAAACCAAACCAAACCAA]ACCACACACAATCCCCCAATGATTCTCTCTTACCCAGATGTTTCAGTGCCACATT	AACTGTCTTCCACACAACCAGACC	62.97	AATGTGGCACTGAAACATCTGGGT	63.067	141	101	deletion	GACCAAACCAAACCAAACCAAACCAAACCAAACCAAACCA
1	TTTTGTTTTGTTTTGTTTTGTTTTGTTTTGTTTTGTTTTGTTTTGTTTTGTTTTG	TTTTG(5*11)	177800455	55	CCACTGGTAGTTTGTGCCACCTAACGTAGTTGCTCTCTTGTTTGTCATACAAGCAGACC[TTTTGTTTTGTTTTGTTTTGTTTTGTTTTGTTTTGTTTTGTTTTGTTTTGTTTTG]TTTTTGACTACTCCTTTCTTCCCCAAGTGT	CCACTGGTAGTTTGTGCCACCTAA	62.8	ACACTTGGGGAAGAAAGGAGTAGTC	61.978	144	109	deletion	CTTTTGTTTTGTTTTGTTTTGTTTTGTTTTGTTTT
1	AAAATAAAATAAAATAAAATAAAATAAAATAAAATAAAATAAAATAAAATAAAAT	AAAAT(5*11)	134282937	55	GTGCTTCATTCACACTTTGCCCTGTATTTCAAAGATGGTCTCCATAGACAC[AAAATAAAATAAAATAAAATAAAATAAAATAAAATAAAATAAAATAAAATAAAAT]AATTGTATTGGTAGCTGCTGTGTACCAGG	GTGCTTCATTCACACTTTGCCCTG	63.089	CCTGGTACACAGCAGCTACCAATA	62.194	135	107	deletion	CAAAATAAAATAAAATAAAATAAAATAA
1	AAACAAAACAAAACAAAACAAAACAAAACAAAACAAAACAAAACAAAACA	AAACA(5*10)	193206877	50	CCAGGTAAGAGGGACTTGGAGACTGTTTAAAG[AAACAAAACAAAACAAAACAAAACAAAACAAAACAAAACAAAACAAAACA]ACTAATTTCTAGAAGTATTTTTTGGTAATCAATAGAAAATTCCAAGTGGTGAATGTTTTTCACAGGGGTTTTCCTG	CCAGGTAAGAGGGACTTGGAGACT	62.905	CAGGAAAACCCCTGTGAAAAACATTCA	62.679	158	111	deletion	GAAACAAAACAAAACAAAACAAAACAAAACAAAACAAAACAAAACAA
1	TATTTTATTTTATTTTATTTTATTTTATTTTATTTTATTTTATTTTATTT	TATTT(5*10)	159426264	50	ACCAGACCTTACAAAGCAAATCCATGAAGTTTATATCTGCTTTTCAAATTTCTAC[TATTTTATTTTATTTTATTTTATTTTATTTTATTTTATTTTATTTTATTT]TATTATTTTGAGTAATAGGTCCTACTGAGTCCCTCCTCTAGCTCATTTGTCA	ACCAGACCTTACAAAGCAAATCCA	60.691	TGACAAATGAGCTAGAGGAGGGAC	61.659	157	107	deletion	CTATTTTATTTTATTTTATTTTATTTTATTTTATTTTATTTTATTTTATT
1	TTTTATTTTATTTTATTTTATTTTATTTTATTTTATTTTATTTTATTTTA	TTTTA(5*10)	29797822	50	CCACAGCAAATCCCATAGTTTGTTTTG[TTTTATTTTATTTTATTTTATTTTATTTTATTTTATTTTATTTTATTTTA]TTTTTTGTGTAAAAATGTGAAATAGAGAGTAACCAAGAAGTAGATAAATAGGAATAGGTAACAAAGAAAGAGAACATTCGTTT	CCACAGCAAATCCCATAGTTTGTT	60.021	AAACGAATGTTCTCTTTCTTTGTTACCT	60.167	160	120	deletion	GTTTTATTTTATTTTATTTTATTTTATTTTATTTTATTTT
1	AAACAAAACAAAACAAAACAAAACAAAACAAAACAAAACAAAACAAAACA	AAACA(5*10)	76147259	50	AGCAAGTCCTGGTAATGGAAAGCCAGGGACATTTGCAGTTAG[AAACAAAACAAAACAAAACAAAACAAAACAAAACAAAACAAAACAAAACA]AAAGCCTTTATCCTGGTAAGCTCAGTCTTTCTGATAGTGAGATGTCCAAAGTTTTGCCTGACCACT	AGCAAGTCCTGGTAATGGAAAGCC	63.17	AGTGGTCAGGCAAAACTTTGGACA	63.178	158	109	deletion	GAAACAAAACAAAACAAAACAAAACAAAACAAAACAAAACAAAACAAAA
1	ATTTTATTTTATTTTATTTTATTTTATTTTATTTTATTTTATTTT	ATTTT(5*9)	122423338	45	AGCACATTAAGACTTCCTTGCCCTTTTATTTCTGGTTTTCTCTCTC[ATTTTATTTTATTTTATTTTATTTTATTTTATTTTATTTTATTTT]ATTTATTTATTTTGAGGAAGATGTGGTTAGTTAGGGATTTAATGGCTGCT	AGCACATTAAGACTTCCTTGCCCT	62.345	AGCAGCCATTAAATCCCTAACTAACCA	62.448	141	106	deletion	CATTTTATTTTATTTTATTTTATTTTATTTTATTT
1	AAAACAAAACAAAACAAAACAAAACAAAACAAAACAAAACAAAAC	AAAAC(5*9)	103174400	45	TCCTGGCTCTTGGAGTTCTTTTGTCATTTTCATCACACAAATACAGG[AAAACAAAACAAAACAAAACAAAACAAAACAAAACAAAACAAAAC]AAAAAAACTCCTCTATTAGTTAATTTCCTCTCTACTTTTGGACCAATTGGAAGCACAGAAAC	TCCTGGCTCTTGGAGTTCTTTTGT	62.221	GTTTCTGTGCTTCCAATTGGTCCA	62.004	154	119	deletion	GAAAACAAAACAAAACAAAACAAAACAAAACAAAA
1	TTATTTTATTTTATTTTATTTTATTTTATTTTATTTTATTTTATT	TTATT(5*9)	5166742	45	AGTGCTTGCTAATGGGAATTAGTCCTATTTTTATTTATTTTTATTTTTATTAC[TTATTTTATTTTATTTTATTTTATTTTATTTTATTTTATTTTATT]GCAGATATTGCCAGGTATGAAGTTTGTTGCTGGGAGAGGAC	AGTGCTTGCTAATGGGAATTAGTCCT	62.282	GTCCTCTCCCAGCAACAAACTTCA	63.031	139	108	deletion	CTTATTTTATTTTATTTTATTTTATTTTATT
1	TGTTTTGTTTTGTTTTGTTTTGTTTTGTTTTGTTTTGTTT	TGTTT(5*8)	10462809	40	AGTGCACTACTAGCTGATACAGATGAAGATATTGAAACCAGAATGC[TGTTTTGTTTTGTTTTGTTTTGTTTTGTTTTGTTTTGTTT]TAAAAAAAGCAAGGCAATTAATTTCTCACTTAGGATAAGTCTTCTCTGTTGCTTATATGCTCTTTCTTCCCCC	AGTGCACTACTAGCTGATACAGATGA	61.138	GGGGGAAGAAAGAGCATATAAGCA	60.446	159	127	deletion	CTGTTTTGTTTTGTTTTGTTTTGTTTTGTTTT
1	GGGAAGGGAAGGGAAGGGAAGGGAAGGGAAGGGAAGGGAA	GGGAA(5*8)	18305117	40	AACACGCACTAAAGAAGGGAAGGGACGGGAAGGGAC[GGGAAGGGAAGGGAAGGGAAGGGAAGGGAAGGGAAGGGAA]GATGGAAGAAGGTAGAGATTGGGGATTTGT	AACACGCACTAAAGAAGGGAAGGG	63.087	ACAAATCCCCAATCTCTACCTTCTTCC	62.443	106	84	deletion	CGGGAAGGGAAGGGAAGGGAAG
1	AATAAAATAAAATAAAATAAAATAAAATAAAATAAAATAA	AATAA(5*8)	149365392	40	TCAGATGTGGTCCGAACTTGAATCCCTGTAGTATGCTGTC[AATAAAATAAAATAAAATAAAATAAAATAAAATAAAATAA]TCTTATAGCTCAGAAAGATTGGATTAAATTCAGC	TCAGATGTGGTCCGAACTTGAATC	60.859	GCTGAATTTAATCCAATCTTTCTGAGCT	60.633	114	83	deletion	CAATAAAATAAAATAAAATAAAATAAAATAA
1	TTTATTTTATTTTATTTTATTTTATTTTATTTTATTTTAT	TTTAT(5*8)	172445211	40	TCAGGTGCTCAGAGACCCAAACTATGTTGCAAAATATTCCAGAAATCCTCCGAAGAAGATTTTACTTTTCTTACTATTTCACATAATTTTATTGAATTTAATTTTACC[TTTATTTTATTTTATTTTATTTTATTTTATTTTATTTTAT]TTTAAGTAGCTTTGCAAATTACTGCAGAAAATACTAAGATATAATAGTTGACTACTAAGATTAAATGGTGGCCAACCACATTCAAAAACACG	TCAGGTGCTCAGAGACCCAAACTA	63.078	CGTGTTTTTGAATGTGGTTGGCCA	63.221	240	210	deletion	CTTTATTTTATTTTATTTTATTTTATTTTA
1	AAATAAAATAAAATAAAATAAAATAAAATAAAATAAAATA	AAATA(5*8)	136266706	40	GAAGCGTCAAAAATACCGCAAGCATTATCAGCATGTATGCATGATTACAGC[AAATAAAATAAAATAAAATAAAATAAAATAAAATAAAATA]AAATGCACACTTCAAAAATTTGGTGGATATCACTCCCCTCAAACTCCAGGCTAGAAA	GAAGCGTCAAAAATACCGCAAGCA	63.116	TTTCTAGCCTGGAGTTTGAGGGGA	63.11	148	113	deletion	CAAATAAAATAAAATAAAATAAAATAAAATAAAAT
1	AACAAAACAAAACAAAACAAAACAAAACAAAACAAAACAA	AACAA(5*8)	32518202	40	TGTTGATGGGACTAAAAGTCTGCAAATCTTTCTGTGTCAGAAAGATGGAATAACAGTATAGTATAAGAAAACAAG[AACAAAACAAAACAAAACAAAACAAAACAAAACAAAACAA]GAAACCAACAACAAAGTTATACACTAGCCTTTCTGACAGTAATCC	TGTTGATGGGACTAAAAGTCTGCA	60.446	GGATTACTGTCAGAAAGGCTAGTGT	60.338	160	124	deletion	GAACAAAACAAAACAAAACAAAACAAAACAAAACAA
1	AAATAAAATAAAATAAAATAAAATAAAATAAAATAAAATA	AAATA(5*8)	175420438	40	AGGGATCTCTCTCACGGCAAAAACAAATAAAC[AAATAAAATAAAATAAAATAAAATAAAATAAAATAAAATA]AAAATCCTTTAACTTTTACTCGTAAAACCTGCTGGTGAATTCCCCCGCACTGTGCCTGGGTGTGCAGGGCCATGAGAGCTTCTTCAG	AGGGATCTCTCTCACGGCAAAAAC	62.901	CTGAAGAAGCTCTCATGGCCCTG	63.108	159	120	deletion	CAAATAAAATAAAATAAAATAAAATAAAATAAAATAAAA
1	ATTCCATTCCATTCCATTCCATTCCATTCCATTCCATTCC	ATTCC(5*8)	191323392	40	TCCTGCATGTTCATCCTCCTTTCATAGCTTTTTTCAGTGTTGGATTCAAATACTAATTTCT[ATTCCATTCCATTCCATTCCATTCCATTCCATTCCATTCC]ATTCTTTTATTTATTTTATGATTTTATTTTTTGTGTTGCTTGAACAAATTTTAACCCCA	TCCTGCATGTTCATCCTCCTTTCA	62.1	TGGGGTTAAAATTTGTTCAAGCAACACA	62.977	160	120	deletion	TATTCCATTCCATTCCATTCCATTCCATTCCATTCCATTC
1	GCCTCGCCTCGCCTCGCCTCGCCTCGCCTCGCCTCGCCTC	GCCTC(5*8)	101067072	40	CCTGGGACTCGTCTGTTCGACTCGTCCGGTCACCGGGCTCGCAGCGAGCCTCTCTCCCGGCCGGCAGGAGGGCGGAGAGGCA[GCCTCGCCTCGCCTCGCCTCGCCTCGCCTCGCCTCGCCTC]CCACCCGGCCGGCGTCCGAGCCGTCGGGTCCGACCGCCGGCGCTCGGGGAGGGGACCCTCGCTCCCCCGGCGGGGCGCTACTAGAGGGAGAAGTGGAA	CCTGGGACTCGTCTGTTCGACTC	64.341	TTCCACTTCTCCCTCTAGTAGCGC	63.504	220	184	deletion	AGCCTCGCCTCGCCTCGCCTCGCCTCGCCTCGCCTC
1	TAAAATAAAATAAAATAAAATAAAATAAAATAAAA	TAAAA(5*7)	147058648	35	TGTTGTAAGTGCCTTTAGGGAACAAATCTACCTAGGATGCTTTACTCAAAACAAAG[TAAAATAAAATAAAATAAAATAAAATAAAATAAAA]TAAATTAAGATGCTTTTCAGTTTTATCATGCATTGATGACAGAAAAAATAAAAAATATATTTTTATTCTCAGCATACTTTTAAAGATAATAATGTTTAATTCACACAGAAAAAAAATGAATTTCATGGCCTGCATATTTTGTTTGA	TGTTGTAAGTGCCTTTAGGGAACA	60.385	TCAAACAAAATATGCAGGCCATGAA	60.28	237	202	deletion	GTAAAATAAAATAAAATAAAATAAAATAAAATAAA
1	TTTTATTTTATTTTATTTTATTTTATTTTATTTTA	TTTTA(5*7)	78698457	35	GATTCAGCCATGGACATAGCCATCTAATTTCAGCCAGTTAC[TTTTATTTTATTTTATTTTATTTTATTTTATTTTA]TTATTTTATTTTACTTTATTTTATTTTATTTTACTTTATTTTATTTTATTTTACTTTATTATTTTATTTTGTTTTGTTTTATTTTATTTTATTTATTTCTGTGGGGGTTTTTTTTGTTCATTTGTTTTCTTGCTTGCT	GATTCAGCCATGGACATAGCCATC	61.637	AGCAAGCAAGAAAACAAATGAACAAAAA	60.734	214	191	deletion	CTTTTATTTTATTTTATTTTATT
1	TTGTTTTGTTTTGTTTTGTTTTGTTTTGTTTTGTT	TTGTT(5*7)	19789193	35	TCTTGTGAACCTTGAACATTGTTTGGTTTC[TTGTTTTGTTTTGTTTTGTTTTGTTTTGTTTTGTT]TTAAAAACAGGTTGTTAGAGATGTGAAAAACAGGTTTCACAATCCAGAAATTCTCGACCCAAGAAAACTCTTTGCACA	TCTTGTGAACCTTGAACATTGTTTGGT	62.145	TGTGCAAAGAGTTTTCTTGGGTCG	62.217	143	110	deletion	CTTGTTTTGTTTTGTTTTGTTTTGTTTTGTTTT
1	TAAAATAAAATAAAATAAAATAAAATAAAATAAAA	TAAAA(5*7)	30678647	35	CGGGTACTGCTGACTGGAAAGTTTTCAACAGTACGTATTCTTTTCAGAAAATAAAG[TAAAATAAAATAAAATAAAATAAAATAAAATAAAA]TAGAATGCCAGTTCATCAAAAAAGGAACTTTAAACAGAAGTCTGTTGAGAGCAAAATGAGAGAGA	CGGGTACTGCTGACTGGAAAGTTT	63.071	TCTCTCTCATTTTGCTCTCAACAGACT	62.093	156	123	deletion	GTAAAATAAAATAAAATAAAATAAAATAAAATA
1	TTTTATTTTATTTTATTTTATTTTATTTTATTTTA	TTTTA(5*7)	55819458	35	ACTGACAGTGCCCAGTCAGGATATGTTTAATATGCAAATGCCCTTGCTAGACCTATTTCTATTTTG[TTTTATTTTATTTTATTTTATTTTATTTTATTTTA]CTTCATTTTGTTTTATTTTAGTAAGTTTGGTGGAGAAGAGCGG	ACTGACAGTGCCCAGTCAGGATAT	63.21	CCGCTCTTCTCCACCAAACTTACT	62.601	144	113	deletion	GTTTTATTTTATTTTATTTTATTTTATTTTA
1	TTGTTTTGTTTTGTTTTGTTTTGTTTTGTTTTGTT	TTGTT(5*7)	28672520	35	TGGCTTTTAGGTAGTCTCAACATCCTTCTTATTTTTATATAGTTGCCATTAATC[TTGTTTTGTTTTGTTTTGTTTTGTTTTGTTTTGTT]TTGTGGAGATTTTTGTGTTGCAGATAGTTTATTCCTTCAGCACCCCTGACCAATAACATCT	TGGCTTTTAGGTAGTCTCAACATCCT	61.716	AGATGTTATTGGTCAGGGGTGCTG	62.693	150	130	deletion	CTTGTTTTGTTTTGTTTTGT
1	TTATTTTATTTTATTTTATTTTATTTTATTTTATT	TTATT(5*7)	52553954	35	AGGTGGAAATGGAGAATAATCAGTCCATTCCTTTGTTTTTCATTAAAAAAACTTG[TTATTTTATTTTATTTTATTTTATTTTATTTTATT]TTTACAAGTCTTCTAATGTCTGCTGGCTTTGTAACACAAA	AGGTGGAAATGGAGAATAATCAGTCCA	61.963	TTTGTGTTACAAAGCCAGCAGACA	61.643	130	102	deletion	GTTATTTTATTTTATTTTATTTTATTTT
1	TTGCCTTGCCTTGCCTTGCCTTGCCTTGCC	TTGCC(5*6)	193854401	30	CTTTGAGCATGTGTCCTTGCCTTCCCTTGCCTTCCTTTGCCTTCCT[TTGCCTTGCCTTGCCTTGCCTTGCCTTGCC]CTTCCTTTTTTCCTTTTTCCTTTTTCCCTTTTCCTTTTCCTTTTTCCTCCCCTTCCCTCCTTCT	CTTTGAGCATGTGTCCTTGCCTTC	62.626	AGAAGGAGGGAAGGGGAGGAAAAA	63.086	140	119	deletion	TTTGCCTTGCCTTGCCTTGCC
1	TGTTTTGTTTTGTTTTGTTTTGTTTTGTTT	TGTTT(5*6)	101504238	30	TGTGGTGCATTTTTGTCCTGAGGAGTTCTGATTCTATACAACAGCTA[TGTTTTGTTTTGTTTTGTTTTGTTTTGTTT]TTCTTGCCATAGAATCATAGAATCATAAATCGCTAAGGTTGGAAAAGACCCAC	TGTGGTGCATTTTTGTCCTGAGGA	62.998	GTGGGTCTTTTCCAACCTTAGCGA	63.081	130	151	insertion	CCATGTTTTGTTTTGTTTTGT
1	ATGGAATGGAATGGAATGGAATGGAATGGA	ATGGA(5*6)	107604760	30	GAGAGCTGCACAAAGCCAGATTTG[ATGGAATGGAATGGAATGGAATGGAATGGA]ATTAAGGCCAACGGATGTAAATTAATAGTTAGCCAAAATAATATCACATAAGAATCAGCTCATACAGAGTATATGGCAAAGCATTGTCAGGCTCATGTCCACTCAC	GAGAGCTGCACAAAGCCAGATTTG	62.907	GTGAGTGGACATGAGCCTGACAAT	62.905	160	142	deletion	GATGGAATGGAATGGAAT
1	TACTCTACTCTACTCTACTCTACTCTACTC	TACTC(5*6)	52894008	30	TCTGTCTATTCTGCTCTACTCTACAGTACTCTACTACTCTACTT[TACTCTACTCTACTCTACTCTACTCTACTC]TAATCTACTCTACACTACTCTACTGTATTCTGAAATTGACACATTACTAGAGGATGGGAGT	TCTGTCTATTCTGCTCTACTCTACAGT	60.365	ACTCCCATCCTCTAGTAATGTGTCA	60.578	135	107	deletion	TTACTCTACTCTACTCTACTCTACTCTA
1	AGTAAAGTAAAGTAAAGTAAAGTAAAGTAA	AGTAA(5*6)	128019090	30	CCTCCAGAGGTTACTTCCATTGTGAAGAACATGGAAAAAGAAATGAAAAATGCAAGCATGTTAAAGTAAACAGTAAAGTAAAC[AGTAAAGTAAAGTAAAGTAAAGTAAAGTAA]AACCTTATGGTTTTATCCACTTGAATTTGTTTATTTATGTTTATTTATGTTTATTTATGTTTATTCAGAACATAGCATGAATAAAATAACTAAGTTTGTCTACAGTAGAATTTCATTAGCCCA	CCTCCAGAGGTTACTTCCATTGTG	60.865	TGGGCTAATGAAATTCTACTGTAGACA	60.093	236	209	deletion	CAGTAAAGTAAAGTAAAGTAAAGTAAA
1	CCTCTCCTCTCCTCTCCTCTCCTCTCCTCT	CCTCT(5*6)	45208746	30	CTCGGAAGCTCTGACGATGACAAACATTCAGATATCTATTCAAAACTTCCAATCAGATCCCCTCCC[CCTCTCCTCTCCTCTCCTCTCCTCTCCTCT]CCTCATACAGACCTTGTTTTTTAATGCACTTTCAGGATCTAACAGCCA	CTCGGAAGCTCTGACGATGACAAA	62.911	TGGCTGTTAGATCCTGAAAGTGCA	62.327	144	114	deletion	CCCTCTCCTCTCCTCTCCTCTCCTCTCCTC
1	AAAATAAAATAAAATAAAATAAAATAAAAT	AAAAT(5*6)	18765801	30	GCCCGATGTGGCACCTATATGATGTGTAGCAGCAAATTTCAAGATCTAAAACAGG[AAAATAAAATAAAATAAAATAAAATAAAAT]CACCTTTGTTGATTTAGGTAATGAATACAGTTTGGTAGCTCATAGAGGAGTCAGACTG	GCCCGATGTGGCACCTATATGATG	63.472	CAGTCTGACTCCTCTATGAGCTACCA	62.818	143	122	deletion	GAAAATAAAATAAAATAAAAT
1	CAAAACAAAACAAAACAAAACAAAACAAAA	CAAAA(5*6)	133464590	30	AGCTGCACAAATACAGGTTGGGAACCAACTCTACCAGAAGACATTCTAAAAAACAAAG[CAAAACAAAACAAAACAAAACAAAACAAAA]CAACACCCTCAGAATTACAAGGGATTGTAAATCAAACATGAGTTAGCAGCCCCA	AGCTGCACAAATACAGGTTGGGAA	63.06	TGGGGCTGCTAACTCATGTTTGAT	62.644	142	118	deletion	GCAAAACAAAACAAAACAAAACAA
1	AAATAAAATAAAATAAAATAAAATAAAATA	AAATA(5*6)	171048386	30	ACTGCTTCTCATTTGTGCTCTCCTTCATAGATATAATTCATTAC[AAATAAAATAAAATAAAATAAAATAAAATA]ATAAATCTGTGATACAGATGAAAAATCAGGTGATTCTAATCTCTTCCCTGTT	ACTGCTTCTCATTTGTGCTCTCCT	62.326	AACAGGGAAGAGATTAGAATCACCTGA	61.465	126	99	deletion	CAAATAAAATAAAATAAAATAAAATAA
1	AAACAAAACAAAACAAAACAAAACAAAACA	AAACA(5*6)	126879957	30	AGGTAGAACAAAATTTCACATGTCCAGAATGTATTTCAAAGAAATACTCTGTATAG[AAACAAAACAAAACAAAACAAAACAAAACA]AAATAACCATTACATTAATTTAATGATTAACTTATTAATGTCTGAGGGATATTTTGAAGACTAAGGACAC	AGGTAGAACAAAATTTCACATGTCCAGA	61.32	GTGTCCTTAGTCTTCAAAATATCCCTCA	60.795	156	127	deletion	GAAACAAAACAAAACAAAACAAAACAAAA
1	TATGTTATGTTATGTTATGTTATGTTATGT	TATGT(5*6)	127642805	30	AGACGGGACAGCTAATAACATGGCCTCACAAGATTGTAAATTTTTAATATTATTATG[TATGTTATGTTATGTTATGTTATGTTATGT]GTTGTGGTGTGATGTTATGTTATGTTATTATATTTTTCAGGGGTTGAAAGTGCATAGTTCA	AGACGGGACAGCTAATAACATGGC	62.778	TGAACTATGCACTTTCAACCCCTGA	62.449	148	122	deletion	GTATGTTATGTTATGTTATGTTATGT
1	TATTTTATTTTATTTTATTTTATTTTATTT	TATTT(5*6)	128946391	30	AGCAAAAATGACAAAACGCTGCCATTCCTTTTG[TATTTTATTTTATTTTATTTTATTTTATTT]GAAAATAGGCTGAGGATTATGGGGTCTCTG	AGCAAAAATGACAAAACGCTGCCA	63.228	CAGAGACCCCATAATCCTCAGCCT	63.335	93	67	deletion	GTATTTTATTTTATTTTATTTTATTT
1	AGCAAAGCAAAGCAAAGCAAAGCAAAGCAA	AGCAA(5*6)	114032613	30	AGATGGGCTGATTAATGAGGCAGCC[AGCAAAGCAAAGCAAAGCAAAGCAAAGCAA]AACTGTTTCATTTTATTTGTGTGTTCACATAGTCTTCAGTAGCACTCCAAACCATATTGCAAGCC	AGATGGGCTGATTAATGAGGCAGC	63.104	GGCTTGCAATATGGTTTGGAGTGC	63.219	120	93	deletion	CAGCAAAGCAAAGCAAAGCAAAGCAAA
1	GTTTTGTTTTGTTTTGTTTTGTTTT	GTTTT(5*5)	182365033	25	CCCAGTGCATTCATTTGTACATTTTCAAAATCTGTATGTCTTTTTTATGGTAATAGGAGAAAAACAGATGTTAAATTTTTTTAGGTGGTGTGGGA[GTTTTGTTTTGTTTTGTTTTGTTTT]AGAAGAAACTAACTAAAAAAAAGCCACTTTGCACAGTGAA	CCCAGTGCATTCATTTGTACATTTTCA	61.217	TTCACTGTGCAAAGTGGCTTTTT	60.307	160	139	deletion	AGTTTTGTTTTGTTTTGTTTT
1	TTATTTTATTTTATTTTATTTTATT	TTATT(5*5)	109570332	25	ATCTTTGCAGGCTAACTCAGGAGCC[TTATTTTATTTTATTTTATTTTATT]TCAAAACTGAGATTAAATTCATTATTTCCAATGTGATAATCTTATAACACCTCTGAATCTATATCTAGGACAAAGGTCTTTTCTCATCCCAGCTGT	ATCTTTGCAGGCTAACTCAGGAGC	62.967	ACAGCTGGGATGAGAAAAGACCTT	62.043	146	124	deletion	CTTATTTTATTTTATTTTATTT
1	AAACAAAACAAAACAAAACAAAACA	AAACA(5*5)	142092656	25	ACCAGAGGACCAGAAGAATCCAATCTGAAATAG[AAACAAAACAAAACAAAACAAAACA]AAAAAACCTTTCATTAGATGATGCATTAAAAACAGAGTTGTTTTTTGTTGTTTTTCCTTGTTTGTTTTTGTTTTCTGAAACTTGCT	ACCAGAGGACCAGAAGAATCCAAT	61.318	AGCAAGTTTCAGAAAACAAAAACAAACA	60.425	144	125	deletion	GAAACAAAACAAAACAAAA
1	CAAAACAAAACAAAACAAAACAAAA	CAAAA(5*5)	106363889	25	AAAACTACTCTGTCTGTGCAGGCAGGAAGGAGCTTTTTCCTGGCTAATGTAGAACATGTCAAAGAGAAAAAAAAAATTGATTTGAATAAAAAACAAAT[CAAAACAAAACAAAACAAAACAAAA]CTGCAGTATGCTGTTAATTGGCGCCATCCAAAT	AAAACTACTCTGTCTGTGCAGGCA	62.495	ATTTGGATGGCGCCAATTAACAGC	62.999	156	139	deletion	TCAAAACAAAACAAAAC
1	TGATCTGATCTGATCTGATCTGATC	TGATC(5*5)	104832660	25	TGCTCACACAACACGCTAACATCTGAGTATGTGCAACACTGTCATCTCAGAGAGAAAGGCTGATCTGGTCTT[TGATCTGATCTGATCTGATCTGATC]TGGCTAAATTTGAAATAAGTCAAGAGAATTTCTCCAGATTCCCCTGGATGGCCTTG	TGCTCACACAACACGCTAACATCT	63.054	CAAGGCCATCCAGGGGAATCTG	62.996	153	130	deletion	TTGATCTGATCTGATCTGATCTG
1	ATGGAATGGAATGGAATGGAATGGA	ATGGA(5*5)	98176458	25	GCCTCTGTTTGCCAGTGCTTTAAG[ATGGAATGGAATGGAATGGAATGGA]ACAGAATGGAATGAGCATCTACTTAGGAAACAGATGGGGAATCTCAGTTTTCCTGAAGCACCTGTAGAAGCC	GCCTCTGTTTGCCAGTGCTTTAAG	62.856	GGCTTCTACAGGTGCTTCAGGAAA	62.853	121	104	deletion	GATGGAATGGAATGGAA
1	TTGGTTTGGTTTGGTTTGGTTTGGT	TTGGT(5*5)	124302427	25	TTTGCAAACATGGATCACACGCAGAGAATC[TTGGTTTGGTTTGGTTTGGTTTGGT]TCTTTCTTTTTGGCAGGAAATGGTAAAGGGAATCAAGCAGGTGTATTTCTGAGAAACCTCAGAAATCAAGACTGAAGTTGCATTCCAAAGAGACCGGT	TTTGCAAACATGGATCACACGCAG	63.082	ACCGGTCTCTTTGGAATGCAACTT	63.046	153	131	deletion	CTTGGTTTGGTTTGGTTTGGTT
1	AATAAAATAAAATAAAATAAAATAA	AATAA(5*5)	58549585	25	TACAGTACTTCCAATTGCAGCCTG[AATAAAATAAAATAAAATAAAATAA]ATCTCATATCATCTTTCTGTATGAAGTTTTTTACTTGTCTACTCACCATAATTCTACACG	TACAGTACTTCCAATTGCAGCCTG	61.103	CGTGTAGAATTATGGTGAGTAGACAAGT	60.837	109	87	deletion	GAATAAAATAAAATAAAATAAA
1	CAGAGCAGAGCAGAGCAGAGCAGAG	CAGAG(5*5)	152456534	25	CAGGATGTTCCCTGTGAGACTGTGATGAAGTGTGATGAAGAAGGTTTGAGCCCCTGCAGCCCATGGTGTATCATATCATAT[CAGAGCAGAGCAGAGCAGAGCAGAG]ATCTACACTACAGTCTGTGGAGGACT	CAGGATGTTCCCTGTGAGACTGTG	62.89	AGTCCTCCACAGACTGTAGTGTAGA	61.988	132	111	deletion	TCAGAGCAGAGCAGAGCAGAG
1	TTTTATTTTATTTTATTTTATTTTA	TTTTA(5*5)	151174154	25	AGATCTTGTGCTTTAGTGAGGACTTT[TTTTATTTTATTTTATTTTATTTTA]ACCTCATTAAAATAATACATTTATCTGAATCTCCAAGATTTAAAGTCCAGATCAACCATTTTTAGGCA	AGATCTTGTGCTTTAGTGAGGACTTT	60.465	TGCCTAAAAATGGTTGATCTGGACT	60.752	119	137	insertion	TTTTATTTTATTTTATTT
1	TGTTTTGTTTTGTTTTGTTTTGTTT	TGTTT(5*5)	177296768	25	GCCTCAAGTGAGTTCGTACCTATGTAAAAGTTGTTGGTTC[TGTTTTGTTTTGTTTTGTTTTGTTT]TTACAAGTGAGAGTTGGTTATTTATTATTTAGACCAGTAGAACTGAAACTGTGTAAGGTTTTCATCAATTTACAAAGATGGCAGAACCTGGGG	GCCTCAAGTGAGTTCGTACCTATGT	62.346	CCCCAGGTTCTGCCATCTTTGTAA	62.881	158	136	deletion	CTGTTTTGTTTTGTTTTGTTTT
1	AAAACAAAACAAAACAAAACAAAAC	AAAAC(5*5)	16450103	25	ACCAAGAAGCTGATATTTGGTATGCAAGAAGTCAAATTGGATAATTATAACAATCCATCTAATCTGATAGTGTAGAAATCTTTTTTTTTTTT[AAAACAAAACAAAACAAAACAAAAC]ACCCTTATTATAACTGAAGACTCTTTCTCTAACACATTGCA	ACCAAGAAGCTGATATTTGGTATGCA	61.085	TGCAATGTGTTAGAGAAAGAGTCTTCA	60.902	158	136	deletion	TAAAACAAAACAAAACAAAACA
1	ATTTTATTTTATTTTATTTT	ATTTT(5*4)	111795383	20	ATAAAGTTCAGCTTGGTGAGGGGGGTGGGGATATCCAGCTTAATATTTCTGAAGTGTC[ATTTTATTTTATTTTATTTT]TTACCCACAGAATTAGCTTTAGTTATACAATGTACTTCCTGAAATCATTGGTTAGTTCCAGTCACTGCTTGA	ATAAAGTTCAGCTTGGTGAGGGGG	62.645	TCAAGCAGTGACTGGAACTAACCA	61.963	150	134	deletion	CATTTTATTTTATTTT
1	TGCATTGCATTGCATTGCAT	TGCAT(5*4)	34596653	20	CTGCTGACCTATCTCACCCACCTGCACCAGGGCTGGAGGGGACCAACTGCTCCTTTGCAC[TGCATTGCATTGCATTGCAT]GACATAGCATTGCATTGCACTGCACTGCACTGTGGGCTGTTTGGATTGCAGGAACAGCTCCATTGCTTA	CTGCTGACCTATCTCACCCACCT	63.357	TAAGCAATGGAGCTGTTCCTGCAA	63.106	149	133	deletion	CTGCATTGCATTGCAT
1	AACAAAACAAAACAAAACAA	AACAA(5*4)	96712963	20	TGCCACTAGATGCATGCAGAAATTGATGGGAATGAAAT[AACAAAACAAAACAAAACAA]AACCAACCCTGGGCATTTATTCTGG	TGCCACTAGATGCATGCAGAAATTG	62.398	CCAGAATAAATGCCCAGGGTTGGT	63.201	83	64	deletion	TAACAAAACAAAACAAAAC
1	TATGATATGATATGATATGA	TATGA(5*4)	32974814	20	GCAGAGGGGTTGAAACTCGATGATCATTGTGGTCCTTTTCAACGCAGGCCATTCTATGATTC[TATGATATGATATGATATGA]CTATGGGTCCACGCAAGCTTTCATCTCTCAG	GCAGAGGGGTTGAAACTCGATGAT	62.961	CTGAGAGATGAAAGCTTGCGTGGA	63.166	113	97	deletion	CTATGATATGATATGA
1	AAAACAAAACAAAACAAAAC	AAAAC(5*4)	69553067	20	GCCTTCATTTGAAACATTTTGGGGCATAATAAAGGTAAAGAAAAGTCTAGCAG[AAAACAAAACAAAACAAAAC]AAAAGGGATCTAAGATGGTTTAGGAATTCCTACAAGTAATACAATAAAAGTAGGCTTTTCAGTAGTTTGCAAACCTGGTCTGC	GCCTTCATTTGAAACATTTTGGGGC	62.279	GCAGACCAGGTTTGCAAACTACTG	62.561	156	136	deletion	GAAAACAAAACAAAACAAAA
1	AAACAAAACAAAACAAAACA	AAACA(5*4)	9521724	20	ACTAGGATCAGAAATGGAAGTGTGACAATATTCTAAAGGAAGATAGGGAATTCCAAAAAAAT[AAACAAAACAAAACAAAACA]AAAAAACCCTCAGATACAATTTCTTTTGTACATGCAGGCCAGTAAGTCTG	ACTAGGATCAGAAATGGAAGTGTGACA	61.891	CAGACTTACTGGCCTGCATGTACA	62.66	132	113	deletion	TAAACAAAACAAAACAAAA
1	TTTCTTTTCTTTTCTTTTCT	TTTCT(5*4)	187099153	20	TATCTCCCTTCTGTGGAACATGGCGCACTCATGAGGAAGCTGA[TTTCTTTTCTTTTCTTTTCT]TTTTTTCTGGGGATGTTCCCTGTAAAAAGTTTTGGATTCCTTCTAGAGTCTAGAGGGA	TATCTCCCTTCTGTGGAACATGGC	62.209	TCCCTCTAGACTCTAGAAGGAATCCA	61.335	121	102	deletion	ATTTCTTTTCTTTTCTTTT
1	GGGCCGGGCCGGGCCGGGCC	GGGCC(5*4)	101069219	20	GGGGTGGTGGTCGTAAAGCCGGCCGCCAGGTCTACCCACTGCCTCGGCACCGCAGCCACTTCCCGACGGGGGGGGGGGCGTGCTGGGCT[GGGCCGGGCCGGGCCGGGCC]GGCCTACTCACGCGCGCACGCACACGGAAAGAAATGCACGAACGAA	GGGGTGGTGGTCGTAAAGCC	63.091	TTCGTTCGTGCATTTCTTTCCGTG	62.811	155	150	deletion	GGGCC
1	ATTTTATTTTATTTTATTTT	ATTTT(5*4)	87342791	20	GAATTTGTCAGCCACCTTCTGCTGTTTCTTAATGAAACACTTAAGGTATGATGTACTGCTTTATCCTAATCTGTTGCA[ATTTTATTTTATTTTATTTT]ATTTACCTTTCAAGGCTCTATATTTTCTGGAAGTTTTTTGATGTATGCGATGTGTAAAATAAAACATGAATTTTAATAAGAACTATCTATTGTATTTACCAATCAAGATAATTTCCAGTGACCTG	GAATTTGTCAGCCACCTTCTGCTG	62.626	CAGGTCACTGGAAATTATCTTGATTGGT	61.681	223	203	deletion	AATTTTATTTTATTTTATTT
1	TTTTCTTTTCTTTTCTTTTC	TTTTC(5*4)	64160013	20	C[TTTTCTTTTCTTTTCTTTTC]TTTCCTTTTTTTTTTTTTTTTTTTTTTTTTTTTTAAGCTGGCCTTTGACTATTTTACCC	AGAAGCTGTTAAATAGGGAATGGATGA	60.367	GGGTAAAATAGTCAAAGGCCAGCT	61.113	228	209	deletion	GTTTTCTTTTCTTTTCTTT
1	TGTTTTGTTTTGTTTTGTTT	TGTTT(5*4)	185265873	20	TAAGCCTGAAGGGAGGACTAGACGATCCATATTTGAGAATCTAATGAAATATGCTTTCCCAGTTTCAAATAATCTTGTAAGTA[TGTTTTGTTTTGTTTTGTTT]TGTTGTCTTCCCATGTTGTTACCAAAAGGTGCAGAGTGGCAGTGAA	TAAGCCTGAAGGGAGGACTAGACG	62.987	TTCACTGCCACTCTGCACCTTTT	63.079	149	129	deletion	ATGTTTTGTTTTGTTTTGTT
1	TGTTTTGTTTTGTTTTGTTT	TGTTT(5*4)	67540863	20	TCCCATGCAGACTTCTTCATATGGAAACCTCAGCAACAATAATTTGTTC[TGTTTTGTTTTGTTTTGTTT]TGTTGTTTTTTTTTACCCCCTCTCCATTTTGATGTGTG	TCCCATGCAGACTTCTTCATATGGAA	62.055	CACACATCAAAATGGAGAGGGGGT	62.887	107	87	deletion	CTGTTTTGTTTTGTTTTGTT
1	CCTTCCCTTCCCTTCCCTTC	CCTTC(5*4)	174057242	20	GAAGAGGGAGAAACATGCTTGGGTAGAAACAGCAACTCCAATTGCTTTGTCAATAACAAAGAGACTTTT[CCTTCCCTTCCCTTCCCTTC]CCTCCTCTCCCGTTTCCTTCCTTCTCTCT	GAAGAGGGAGAAACATGCTTGGGT	62.874	AGAGAGAAGGAAGGAAACGGGAGA	62.598	118	99	deletion	TCCTTCCCTTCCCTTCCCT
1	TCCACTCCACTCCACTCCAC	TCCAC(5*4)	195503939	20	CCATTCCATTCCGCTCCAATCCATTCTACTCTACTCAACTTCATACCATTACTCCACTCTTCCCTACTCTACTCTGCTCTTCTTTACTCTAT[TCCACTCCACTCCACTCCAC]TCTTCTCCACTCCACTCTACTCTACTCCGCCCAAATCTTCTCCATTC	CCATTCCATTCCGCTCCAATCCAT	63.353	GAATGGAGAAGATTTGGGCGGAGT	62.976	159	141	deletion	TTCCACTCCACTCCACTC
1	AGTGAAGTGAAGTGAAGTGA	AGTGA(5*4)	159820243	20	CACAAATAGCTCTTCCTGCAGGGAAACAGTACTGTTAACTACAGAATAACATAGGTCATCCTACATGGGTTTAACACTCATTTCTGATGTTTGATGTT[AGTGAAGTGAAGTGAAGTGA]AGTGTTGCACCTTCCTCCAGAGCTTCTTGCCTCCAGAAGGAA	CACAAATAGCTCTTCCTGCAGGGA	62.679	TTCCTTCTGGAGGCAAGAAGCTCT	63.634	160	140	deletion	TAGTGAAGTGAAGTGAAGTG
1	TGGTCTGGTCTGGTCTGGTC	TGGTC(5*4)	124623062	20	CTGTGACACTGAAGTAGGATGGCCTAGAGAATGTAATGTTTGTTCAAAGTTTTTTTTTTATACTTGTTGGCATGACGTACTCGCAGGGA[TGGTCTGGTCTGGTCTGGTC]ACTACAGTTTTTTAACATGCAAATGTGAAAGCCCACAAAATGCACC	CTGTGACACTGAAGTAGGATGGCC	62.946	GGTGCATTTTGTGGGCTTTCACAT	63.074	155	139	deletion	ATGGTCTGGTCTGGTC
1	TAGGCTAGGCTAGGCTAGGC	TAGGC(5*4)	189354503	20	AGGAAGCAAATGCAGATGTGGGAAGAATT[TAGGCTAGGCTAGGCTAGGC]TATGCTTTTTGTTGATTGACCTTTCTGAATGTATGAATTTCCATTGGGAAGGAGTCTTAGAAATAGACTGCTCTGCCTGCTACTGCCTGTTGTGGGAAGTTGA	AGGAAGCAAATGCAGATGTGGGAA	63.128	TCAACTTCCCACAACAGGCAGTAG	62.791	152	134	deletion	TTAGGCTAGGCTAGGCTA
1	TTATTTTATTTTATTTTATT	TTATT(5*4)	126209473	20	TGATGTCATATCTAGGTCCTTTTGCTGTTTAC[TTATTTTATTTTATTTTATT]TCATTTCATTTCTTTATAAAACTTCATATGAGTATTGTGTGCAAATAAAATAATGGTATAGAACTAAGGCAGAAGGGCAATGG	TGATGTCATATCTAGGTCCTTTTGCTGT	62.165	CCATTGCCCTTCTGCCTTAGTTCT	62.935	135	118	deletion	CTTATTTTATTTTATTT
1	TTGTTTTGTTTTGTTTTGTT	TTGTT(5*4)	65287576	20	TCTCACGCTATTTTAAGATCCCTTCAA[TTGTTTTGTTTTGTTTTGTT]TTTAAAAAGGAGTCTTCTTCACTATATTCTTTAATTTACGTTTAATATAATTTTCATATTCTATTCATTTCTGATTCTATCCGATGAATTTGTCCAACTCAACT	TCTCACGCTATTTTAAGATCCCTTCA	60.127	AGTTGAGTTGGACAAATTCATCGGA	60.977	151	133	deletion	ATTGTTTTGTTTTGTTTT
1	GGTTTGGTTTGGTTTGGTTT	GGTTT(5*4)	136921530	20	ACACAGTATGAACAGCGTGAAACCAAAAGAATTTCTGAATAACTTCAACAGAGGA[GGTTTGGTTTGGTTTGGTTT]GGTTAAGGTACCTTGATCCTTATTTCTTTTTCAGATATTTTCTTGTGTTTCTCTGCCTCTTTCCT	ACACAGTATGAACAGCGTGAAACCA	63.148	AGGAAAGAGGCAGAGAAACACAAGA	62.155	140	120	deletion	AGGTTTGGTTTGGTTTGGTT
1	GAAAGAAAGAAAGAAAGAAAGAAAGAAAGAAAGAAAGAAAGAAAGAAAGAAAGAAAGAAAGAAAGAAAGAAA	GAAA(4*18)	159430688	72	GAAAGAAGGAAAGAAGGAAAGACG[GAAAGAAAGAAAGAAAGAAAGAAAGAAAGAAAGAAAGAAAGAAAGAAAGAAAGAAAGAAAGAAAGAAAGAAA]AAGAGAAAACACAACAGAACAAAAACAAACA	GAAAGAAGGAAAGAAGGAAAGACGG	60.049	TGTTTGTTTTTGTTCTGTTGTGTTTTCT	60.167	127	58	deletion	GGAAAGAAAGAAAGAAAGAAAGAAAGAAAGAAAGAAAGAAAGAAAGAAAGAAAGAAAGAAAGAAAGAAA
1	GGATGGATGGATGGATGGATGGATGGATGGATGGATGGATGGATGGATGGATGGATGGAT	GGAT(4*15)	26717054	60	TGGGTCCACAATTTTCCCATATGAAATGTCTGTCTGAATTTTAAACTA[GGATGGATGGATGGATGGATGGATGGATGGATGGATGGATGGATGGATGGATGGATGGAT]GGGTAGACATTCCTACAAATCCTTTTCCCAAAAATGTCAACATAGCATCACG	TGGGTCCACAATTTTCCCATATGAA	60.756	CGTGATGCTATGTTGACATTTTTGGG	61.599	160	117	deletion	AGGATGGATGGATGGATGGATGGATGGATGGATGGATGGATGG
1	ATCTATCTATCTATCTATCTATCTATCTATCTATCTATCTATCTATCTATCTATCT	ATCT(4*14)	78056414	56	GCCTGACAGCTATGACTCAGGAACAGAAACATGCAGTTGTGTGACTG[ATCTATCTATCTATCTATCTATCTATCTATCTATCTATCTATCTATCTATCTATCT]ATCGCTTGTGCATGCTGTTACTAAAGCC	GCCTGACAGCTATGACTCAGGAAC	62.993	GGCTTTAGTAACAGCATGCACAAGC	63.319	131	75	deletion	GATCTATCTATCTATCTATCTATCTATCTATCTATCTATCTATCTATCTATCTATC
1	TATCTATCTATCTATCTATCTATCTATCTATCTATCTATCTATCTATCTATCTATC	TATC(4*14)	163004310	56	CTTCAACAGAAAGACCTGCAGTAGCATTCATATAAGTAATTTTTCAGAATTTAATCTTT[TATCTATCTATCTATCTATCTATCTATCTATCTATCTATCTATCTATCTATCTATC]ACTAATCAACAAAACCTTCATGGATCTTTCTCCTGGAGCCCTTTC	CTTCAACAGAAAGACCTGCAGTAGC	62.037	GAAAGGGCTCCAGGAGAAAGATCC	62.743	160	115	deletion	TTATCTATCTATCTATCTATCTATCTATCTATCTATCTATCTATC
1	TCCATCCATCCATCCATCCATCCATCCATCCATCCATCCATCCATCCATCCATCCA	TCCA(4*14)	112578775	56	ATCTGGTGACGTGGCAAAAGGTTACACCAGCGAGTCTGAGGAGCTGCAAGC[TCCATCCATCCATCCATCCATCCATCCATCCATCCATCCATCCATCCATCCATCCA]TCATTGATGGGCACAGGAGCATTGCAAGTAACGGTGGGTGGCTTCTAAATGG	ATCTGGTGACGTGGCAAAAGGTTA	62.8	CCATTTAGAAGCCACCCACCGTTA	62.917	159	104	deletion	CTCCATCCATCCATCCATCCATCCATCCATCCATCCATCCATCCATCCATCCATC
1	AAATAAATAAATAAATAAATAAATAAATAAATAAATAAATAAATAAATAAAT	AAAT(4*13)	164045607	52	CCCTAAGTAATGTGACCTGCAGCCTTTGCTGTTAGCAAACATTTGGGGAATCTGGTATGCTGACTTTAAGGG[AAATAAATAAATAAATAAATAAATAAATAAATAAATAAATAAATAAATAAAT]AAACACACAGGATGGAGGAGAGTGG	CCCTAAGTAATGTGACCTGCAGCC	63.254	CCACTCTCCTCCATCCTGTGTGTT	63.911	149	105	deletion	GAAATAAATAAATAAATAAATAAATAAATAAATAAATAAATAAA
1	TTATTTATTTATTTATTTATTTATTTATTTATTTATTTATTTATTTAT	TTAT(4*12)	95361385	48	TGACAACTAATGACAACTTCTTTCTGCC[TTATTTATTTATTTATTTATTTATTTATTTATTTATTTATTTATTTAT]TTAGAGAAGCTCTGGAGTAGCATGTCCA	TGACAACTAATGACAACTTCTTTCTGCC	62.225	TGGACATGCTACTCCAGAGCTTCT	63.193	104	56	deletion	CTTATTTATTTATTTATTTATTTATTTATTTATTTATTTATTTATTTA
1	TAAATAAATAAATAAATAAATAAATAAATAAATAAATAAATAAATAAA	TAAA(4*12)	10127639	48	TGTCTTTCAGTCTTCTACTCAGCTACTGATGATGATTAAGTTTTAAGCATTTGGGAATCTGTTAGATTTAGCACAT[TAAATAAATAAATAAATAAATAAATAAATAAATAAATAAATAAATAAA]TAAGGGTCGGGGGAAACCGAGAAATACAAAGC	TGTCTTTCAGTCTTCTACTCAGCTACT	61.177	GCTTTGTATTTCTCGGTTTCCCCC	62.169	156	112	deletion	TTAAATAAATAAATAAATAAATAAATAAATAAATAAATAAATAA
1	ATTTATTTATTTATTTATTTATTTATTTATTTATTTATTTATTTATTT	ATTT(4*12)	159843451	48	ACAGATGTCTCCTCCTTGTTGCTTTGTACAAAGTATTCTCTGCATTTACAACTTC[ATTTATTTATTTATTTATTTATTTATTTATTTATTTATTTATTTATTT]ATTAAGTCCTATTGCTTTCTCTTTTCTTATATCTGATAGATTTTTTTTTCTGCAGATTAAATCTCTATCTCAAAACCAAAAATATGTAGCTGCTTAAAATCCACCAGAAAAGCTCTGCAAACAAACTCTGCATGT	ACAGATGTCTCCTCCTTGTTGCTT	62.033	ACATGCAGAGTTTGTTTGCAGAGC	62.801	238	202	deletion	CATTTATTTATTTATTTATTTATTTATTTATTTATT
1	AGGAAGGAAGGAAGGAAGGAAGGAAGGAAGGAAGGAAGGAAGGAAGGA	AGGA(4*12)	66930339	48	CGGTCTTTGTTTCCAGGCTCAATTTTTTGAGTGAAAGATTTCAAACGTACCTCC[AGGAAGGAAGGAAGGAAGGAAGGAAGGAAGGAAGGAAGGAAGGAAGGA]TAACAGGAATATTAATGTTTCCTACAGTTCTTATCTCTTCTGCTCTCTAACACTGCCA	CGGTCTTTGTTTCCAGGCTCAATT	62.055	TGGCAGTGTTAGAGAGCAGAAGAG	62.121	160	127	deletion	CAGGAAGGAAGGAAGGAAGGAAGGAAGGAAGGA
1	TAAATAAATAAATAAATAAATAAATAAATAAATAAATAAATAAATAAA	TAAA(4*12)	173669639	48	CCTCCATTTTCTGACTGTGACTGCATT[TAAATAAATAAATAAATAAATAAATAAATAAATAAATAAATAAATAAA]AGCTTCCAAATCTTCAATACCTGAATGGAAAACCGAGTCCTTTGCTGT	CCTCCATTTTCTGACTGTGACTGCA	63.219	ACAGCAAAGGACTCGGTTTTCCAT	63.046	123	94	deletion	TTAAATAAATAAATAAATAAATAAATAAA
1	CTTCCTTCCTTCCTTCCTTCCTTCCTTCCTTCCTTCCTTCCTTCCTTC	CTTC(4*12)	159613486	48	ACTGCACTGAAGACAATTTAGCCTCAGCCCTCATAGAGATAATTGAGCTGTTTTTT[CTTCCTTCCTTCCTTCCTTCCTTCCTTCCTTCCTTCCTTCCTTCCTTC]CTCTCTTCTTCTCTTTCTCTCTTTCTTTTTCTTCCTTCCTTTCTAGC	ACTGCACTGAAGACAATTTAGCCT	60.748	GCTAGAAAGGAAGGAAGAAAAAGAAAGA	60.011	151	112	deletion	TCTTCCTTCCTTCCTTCCTTCCTTCCTTCCTTCCTTCCT
1	ATAGATAGATAGATAGATAGATAGATAGATAGATAGATAGATAGATAG	ATAG(4*12)	161870402	48	GCACTCCAAATCCTCATAAATTCTTTCACTCCTTAAAATTTTTTTACATCCTGAAATCTTCCATTTGATTTGAAAAATAA[ATAGATAGATAGATAGATAGATAGATAGATAGATAGATAGATAGATAG]ATAAAATCAATGCTTTAGTTCCTAGGGGTTGG	GCACTCCAAATCCTCATAAATTCTTTCA	60.582	CCAACCCCTAGGAACTAAAGCATT	60.57	160	112	deletion	AATAGATAGATAGATAGATAGATAGATAGATAGATAGATAGATAGATA
1	TTTATTTATTTATTTATTTATTTATTTATTTATTTATTTATTTA	TTTA(4*11)	171596884	44	TTTTGAGGTGACTTGTCCAAAGCTAAATTGATAAGCTCTTTTTACTGATTTATC[TTTATTTATTTATTTATTTATTTATTTATTTATTTATTTATTTA]TTTTTAAATTTTTGGTAGAGACAATACAACGTAACTGCAGTTTATACACAGCTGTAGGC	TTTTGAGGTGACTTGTCCAAAGCT	61.113	GCCTACAGCTGTGTATAAACTGCA	61.156	157	121	deletion	CTTTATTTATTTATTTATTTATTTATTTATTTATTT
1	TATTTATTTATTTATTTATTTATTTATTTATTTATTTATTTATT	TATT(4*11)	150183289	44	TGGACTTCAGTTTTGATTTGCTATTGTTGTTGTTTTTTAAAAAATAATATATATATTTTTTAAAGTATTATTTTTATC[TATTTATTTATTTATTTATTTATTTATTTATTTATTTATTTATT]TTAAGAATATTTTTCAGCAGGGTAGGAAAAACTCC	TGGACTTCAGTTTTGATTTGCTATTGT	60.202	GGAGTTTTTCCTACCCTGCTGAAA	60.991	157	119	deletion	CTATTTATTTATTTATTTATTTATTTATTTATTTATTT
1	TATCTATCTATCTATCTATCTATCTATCTATCTATCTATCTATC	TATC(4*11)	96075190	44	ACCTGTCCCTTAAAAGAATGGTGAATT[TATCTATCTATCTATCTATCTATCTATCTATCTATCTATCTATC]TATTACTGGAAAAGATTGACTATTACCATGTGCATATGTTCCTGTTTGA	ACCTGTCCCTTAAAAGAATGGTGAA	60.4	TCAAACAGGAACATATGCACATGGT	61.272	120	76	deletion	TTATCTATCTATCTATCTATCTATCTATCTATCTATCTATCTAT
1	TATCTATCTATCTATCTATCTATCTATCTATCTATCTATCTATC	TATC(4*11)	42365432	44	GATGGCTGGAGAAATCGAACCTGTTTCTTTGCTCTTTTATTCATTTATTTATT[TATCTATCTATCTATCTATCTATCTATCTATCTATCTATCTATC]TTTCACAGCCTGATCCCACCCTCAAAATT	GATGGCTGGAGAAATCGAACCTGT	62.961	AATTTTGAGGGTGGGATCAGGCTG	63.191	126	98	deletion	TTATCTATCTATCTATCTATCTATCTAT
1	GATAGATAGATAGATAGATAGATAGATAGATAGATAGATAGATA	GATA(4*11)	67361877	44	TGTCAGAAAATGGCCTCAACTGCTTCCCGGGAGCCAAACAAATTCTCATTCCATTTTAAAGGAAAAATACCTT[GATAGATAGATAGATAGATAGATAGATAGATAGATAGATAGATA]AATAAAGAGATTTAGGACTTCAGCCATACACCAGAAGACAGC	TGTCAGAAAATGGCCTCAACTGCT	63.051	GCTGTCTTCTGGTGTATGGCTGAA	62.899	159	155	deletion	GATA
1	TCCATCCATCCATCCATCCATCCATCCATCCATCCATCCATCCA	TCCA(4*11)	195431445	44	AATCTCCATCCACCTGTCTCTGGTGATCTCCATGCATCCC[TCCATCCATCCATCCATCCATCCATCCATCCATCCATCCATCCA]TCTCCATCCATCCATCTCCATAAATCTCCATCCACTGGTCTCTATTGATCTCCATGCATGC	AATCTCCATCCACCTGTCTCTGGT	62.924	GCATGCATGGAGATCAATAGAGACCA	62.916	145	102	deletion	CTCCATCCATCCATCCATCCATCCATCCATCCATCCATCCATC
1	TAGATAGATAGATAGATAGATAGATAGATAGATAGATAGATAGA	TAGA(4*11)	24271213	44	AGTGGTGACATGTATTTTATCTTCCCATTGAAAATATCAAAGATATATAGACAGATAGG[TAGATAGATAGATAGATAGATAGATAGATAGATAGATAGATAGA]TATAAAGATCATAGAATTGTAGAATAACTTGGGTTGTAAGGGACTT	AGTGGTGACATGTATTTTATCTTCCCA	60.53	AAGTCCCTTACAACCCAAGTTATTCT	60.183	149	106	deletion	GTAGATAGATAGATAGATAGATAGATAGATAGATAGATAGATA
1	ATAAATAAATAAATAAATAAATAAATAAATAAATAAATAAATAA	ATAA(4*11)	121960808	44	AACCAAATAGTGTACGTGCCCTC[ATAAATAAATAAATAAATAAATAAATAAATAAATAAATAAATAA]GTGTGTTATGTTCGTATTGAAACGTGAAATAAATTTCCTTAATACTAAATGATTAGTAAGTCAGCTATTGCCTCCATGATACCAAATACTGCG	AACCAAATAGTGTACGTGCCCTCA	62.319	CGCAGTATTTGGTATCATGGAGGC	61.86	160	123	deletion	CATAAATAAATAAATAAATAAATAAATAAATAAATAA
1	GATAGATAGATAGATAGATAGATAGATAGATAGATAGATAGATA	GATA(4*11)	167173858	44	CTCTGGACTGAACAATCCCAGCTCCCTCAGTTGCTCCTCATAAGACTTGTACTCCAGACCTCTC[GATAGATAGATAGATAGATAGATAGATAGATAGATAGATAGATA]AATTTGGTATTTAATGACTCTTTAGGACACCTATTACACATGCA	CTCTGGACTGAACAATCCCAGCTC	62.952	TGCATGTGTAATAGGTGTCCTAAAGAGT	62.108	152	111	deletion	CGATAGATAGATAGATAGATAGATAGATAGATAGATAGATA
1	ATAGATAGATAGATAGATAGATAGATAGATAGATAGATAGATAG	ATAG(4*11)	67500318	44	GGAGACTATTTGAAGGGACAAGCTGTTAAATAAA[ATAGATAGATAGATAGATAGATAGATAGATAGATAGATAGATAG]ATAAAAGCCAAGAAAGAGATTCACTGAGGCTCCGTAGCCATGCATCTGCTGCAACAAGCCAGTTAACCAAT	GGAGACTATTTGAAGGGACAAGCTGT	62.704	ATTGGTTAACTGGCTTGTTGCAGC	62.823	149	105	deletion	AATAGATAGATAGATAGATAGATAGATAGATAGATAGATAGATA
1	TAAATAAATAAATAAATAAATAAATAAATAAATAAATAAATAAA	TAAA(4*11)	191257931	44	AGCTGAGTTTCTGTGTAAAAGCAGTTAAGATCACATAAACTAAGACAATTTTTACATGTATG[TAAATAAATAAATAAATAAATAAATAAATAAATAAATAAATAAA]ATAAAATTAATGCAGTGCAGGAAATGTAAATTTCTGA	AGCTGAGTTTCTGTGTAAAAGCAGT	61.148	TCAGAAATTTACATTTCCTGCACTGCA	62.084	143	114	deletion	GTAAATAAATAAATAAATAAATAAATAAA
1	CTATCTATCTATCTATCTATCTATCTATCTATCTATCTATCTAT	CTAT(4*11)	161469622	44	TGTTTTTCCCCTTTCTTTTTGGTGGAAATA[CTATCTATCTATCTATCTATCTATCTATCTATCTATCTATCTAT]TTATTTATTCTCTGTTTCACAGTAATTCAGATTAAATTTGCTTGATGTTTAGGGCTTTTTTGTTTCTCAGTGCATGATTTCTTGCA	TGTTTTTCCCCTTTCTTTTTGGTGGA	61.942	TGCAAGAAATCATGCACTGAGAAACA	62.126	160	119	deletion	ACTATCTATCTATCTATCTATCTATCTATCTATCTATCTAT
1	TATCTATCTATCTATCTATCTATCTATCTATCTATCTATC	TATC(4*10)	127694467	40	GCCTTCAGCTGACAAGTGGATAAGATCAGAAATAAAACTACCTAAAATGTCACTTGCAATTT[TATCTATCTATCTATCTATCTATCTATCTATCTATCTATC]TATTTATCTATTTATTTTCCAGTTACACTGTCAAAGTACCAGCACAAA	GCCTTCAGCTGACAAGTGGATAAG	61.687	TTTGTGCTGGTACTTTGACAGTGT	61.106	150	114	deletion	TTATCTATCTATCTATCTATCTATCTATCTATCTAT
1	TTTATTTATTTATTTATTTATTTATTTATTTATTTATTTA	TTTA(4*10)	81039243	40	AAGGCAGTAGAACCAACAGTCTC[TTTATTTATTTATTTATTTATTTATTTATTTATTTATTTA]AGAAGTGATTAGATAAAGATCTGTAAATATAACCAAGATAGGGCTGTCTCTTACTTCTCAAGGAAGAGTAGGAGGGACTTTCCA	AAGGCAGTAGAACCAACAGTCTCT	61.485	TGGAAAGTCCCTCCTACTCTTCCT	62.071	147	110	deletion	CTTTATTTATTTATTTATTTATTTATTTATTTATTTA
1	AAGGAAGGAAGGAAGGAAGGAAGGAAGGAAGGAAGGAAGG	AAGG(4*10)	10482383	40	TCACTTTTTCCAGTGATCAACATTCTTTCTAATTATTTTTTATAAAGTTATAATATAACAATTAGTCATTTTTGGTTAGAAAGTCTTTATCATCTCCAAAAATTCTTAAAGCATGAAATTCTAAGGAAGAGA[AAGGAAGGAAGGAAGGAAGGAAGGAAGGAAGGAAGGAAGG]AAAAGAACCTCATGCAGACTCTTAGGT	TCACTTTTTCCAGTGATCAACATTCTTT	60.376	ACCTAAGAGTCTGCATGAGGTTCT	61.061	199	160	deletion	AAAGGAAGGAAGGAAGGAAGGAAGGAAGGAAGGAAGGAA
1	GTTTGTTTGTTTGTTTGTTTGTTTGTTTGTTTGTTTGTTT	GTTT(4*10)	20189729	40	TGCACAGGAAGAAAGGGTCAAACTTTAGATTAATGAAACAGGAAAGTGGTG[GTTTGTTTGTTTGTTTGTTTGTTTGTTTGTTTGTTTGTTT]CAAATCAGAGAACAAAATACAAATTGGGAAAAGCCATTGTATAAATGTGTGGT	TGCACAGGAAGAAAGGGTCAAACT	62.701	ACCACACATTTATACAATGGCTTTTCCC	62.562	144	111	deletion	GGTTTGTTTGTTTGTTTGTTTGTTTGTTTGTTT
1	ATTTATTTATTTATTTATTTATTTATTTATTTATTTATTT	ATTT(4*10)	144153181	40	CACTCCTCACTCAAAGCACTGGAATTCAAACTTCAGCTCTCAGAACAGATACCTACAGTCTCATTTATTA[ATTTATTTATTTATTTATTTATTTATTTATTTATTTATTT]TCAATGAACTGAGTATGGTTCATTGTCTTCCTGCT	CACTCCTCACTCAAAGCACTGGAA	62.783	AGCAGGAAGACAATGAACCATACTCA	62.214	145	112	deletion	AATTTATTTATTTATTTATTTATTTATTTATTT
1	TTTATTTATTTATTTATTTATTTATTTATTTATTTATTTA	TTTA(4*10)	99219967	40	AGCATTTCTCCAGTGCTGTTTACTCTATTAATTCTGTACCAACC[TTTATTTATTTATTTATTTATTTATTTATTTATTTATTTA]TTTCAGGAAATGCTTACAAATGAAGTCACA	AGCATTTCTCCAGTGCTGTTTACT	60.748	TGTGACTTCATTTGTAAGCATTTCCTG	60.735	114	86	deletion	CTTTATTTATTTATTTATTTATTTATTT
1	GATAGATAGATAGATAGATAGATAGATAGATAGATAGATA	GATA(4*10)	8501587	40	AGATGGCACCCAGAACAATGCATATAAGGAAAAATAAATAAATAGATAGATAGATG[GATAGATAGATAGATAGATAGATAGATAGATAGATAGATA]ACCTATCTGAGTATTTGGACTGTGAACATGCAAGTAACACT	AGATGGCACCCAGAACAATGCATA	62.705	AGTGTTACTTGCATGTTCACAGTCCA	63.027	137	108	deletion	GGATAGATAGATAGATAGATAGATAGATA
1	AAATAAATAAATAAATAAATAAATAAATAAATAAATAAAT	AAAT(4*10)	24459085	40	CACTGTCTCTAATCCCAGCAATGGGTACCTATTTATAGGTATTCATTATAATATCCTCCCCCCTCCCTC[AAATAAATAAATAAATAAATAAATAAATAAATAAATAAAT]CTTATTTTCCATGTTCAGACTAGTCAGTCTAGGACTGAACTGTGTACCTT	CACTGTCTCTAATCCCAGCAATGG	61.22	AAGGTACACAGTTCAGTCCTAGACT	60.693	159	138	deletion	CAAATAAATAAATAAATAAAT
1	TTTATTTATTTATTTATTTATTTATTTATTTATTTATTTA	TTTA(4*10)	102147355	40	CCTTTCCTGAATGCTTAAATGGGACTTTGTTGCTTTTTTCTACTCTATGCAGATGTTTGCTGAATTTCCTAAATCACAGTTGAGGAACC[TTTATTTATTTATTTATTTATTTATTTATTTATTTATTTA]TTTGACAGCTAGTTAGATTTTTCAACCACA	CCTTTCCTGAATGCTTAAATGGGACT	61.535	TGTGGTTGAAAAATCTAACTAGCTGTCA	61.313	159	119	deletion	CTTTATTTATTTATTTATTTATTTATTTATTTATTTATTT
1	AATAAATAAATAAATAAATAAATAAATAAATAAATAAATA	AATA(4*10)	148922450	40	ACATGACTTCTTTATTGGGTGCC[AATAAATAAATAAATAAATAAATAAATAAATAAATAAATA]AAGCCTACCAAGAAAAAAAATAAAAAATGAATGGTTTCTCTGGGCATGAAA	ACATGACTTCTTTATTGGGTGCCA	60.753	TTTCATGCCCAGAGAAACCATTCA	60.996	114	75	deletion	CAATAAATAAATAAATAAATAAATAAATAAATAAATAAA
1	TTTATTTATTTATTTATTTATTTATTTATTTATTTATTTA	TTTA(4*10)	41206821	40	GAAAGAATGACTGGCAGCCTGAGAAATGTAATAGTATTCTGTAGACAAGTAATGCAATTTTCTTGAAGCTTTTTTAC[TTTATTTATTTATTTATTTATTTATTTATTTATTTATTTA]CTTATTTACTTATTTTGGCAGACAATGTTACAATTGCTCTG	GAAAGAATGACTGGCAGCCTGAGA	62.905	CAGAGCAATTGTAACATTGTCTGCCA	62.444	158	129	deletion	CTTTATTTATTTATTTATTTATTTATTTA
1	AATAAATAAATAAATAAATAAATAAATAAATAAATAAATA	AATA(4*10)	129652486	40	ACACAAGTGGCTTTAAAAGTGTCTCCTAGAAAGACAAGTACAAACCAAATGCC[AATAAATAAATAAATAAATAAATAAATAAATAAATAAATA]AACATTCCTGACCTTTTTATTCTGAGATAGTTTATAACTGTGACTGGTCATGAGAATAACACATGCA	ACACAAGTGGCTTTAAAAGTGTCTCC	62.068	TGCATGTGTTATTCTCATGACCAGTCA	62.843	160	129	deletion	CAATAAATAAATAAATAAATAAATAAATAAA
1	AGAAAGAAAGAAAGAAAGAAAGAAAGAAAGAAAGAA	AGAA(4*9)	151934212	36	TTGCTGAAGTGCACTCTATCCCACTGTTAATGTCCCAAATGTATCAGAAAGAC[AGAAAGAAAGAAAGAAAGAAAGAAAGAAAGAAAGAA]AAAAAAAAAAAAAAAAAAAGGTGCACTAATCTTGCAAGTTCTCCTAGGA	TTGCTGAAGTGCACTCTATCCCAC	62.899	TCCTAGGAGAACTTGCAAGATTAGTGC	62.674	138	108	deletion	CAGAAAGAAAGAAAGAAAGAAAGAAAGAAA
1	ATTTATTTATTTATTTATTTATTTATTTATTTATTT	ATTT(4*9)	165046524	36	TATCACACTGGTTGATGCTACTGGCTGAACCCAC[ATTTATTTATTTATTTATTTATTTATTTATTTATTT]AGTATACCTACAGTTATTACAATAACTAACAATCAGAATTTCTAATCTGTGGCAGTAGAAGTGT	TATCACACTGGTTGATGCTACTGG	60.383	ACACTTCTACTGCCACAGATTAGAAA	60.24	134	100	deletion	CATTTATTTATTTATTTATTTATTTATTTATTTA
1	TTTATTTATTTATTTATTTATTTATTTATTTATTTA	TTTA(4*9)	152353360	36	AGCTTCATGTCAACAAGATAGCCCTTATTCATACTTTTCCTAATTCACACC[TTTATTTATTTATTTATTTATTTATTTATTTATTTA]TTTTTCAGTAAGAAATACTGTTTTCTGCCAACATGGT	AGCTTCATGTCAACAAGATAGCCCT	62.333	ACCATGTTGGCAGAAAACAGTATTTCT	61.827	124	88	deletion	CTTTATTTATTTATTTATTTATTTATTTATTTATTT
1	TTTATTTATTTATTTATTTATTTATTTATTTATTTA	TTTA(4*9)	163753982	36	TTTCTCCTCAGATTGTTGCCGCTGTTTG[TTTATTTATTTATTTATTTATTTATTTATTTATTTA]TTGGGGGGGTGGGGTGTCCCCTGTTTCCCCTCTCCGGATGCGCGGATTTTGCAAAAAAAAAAAAAAAAAAAAAAAAATCCCTCCGCCCCACTAGTC	TTTCTCCTCAGATTGTTGCCGCTG	63.647	GACTAGTGGGGCGGAGGGATTTTT	64.515	160	132	deletion	GTTTATTTATTTATTTATTTATTTATTT
1	AACCAACCAACCAACCAACCAACCAACCAACCAACC	AACC(4*9)	45962371	36	GCTGGAGAAGAGGTAAGACAGAGCTAAAATCCATTCATATCATTCTCTCATCCTTAAA[AACCAACCAACCAACCAACCAACCAACCAACCAACC]AACACTAACACAACAAACAAACAAAAACTACAACAAAAAAGAGCCTCCCCTCCCCC	GCTGGAGAAGAGGTAAGACAGAGC	62.466	GGGGGAGGGGAGGCTCTTTT	63.45	150	122	deletion	AAACCAACCAACCAACCAACCAACCAAC
1	AAACAAACAAACAAACAAACAAACAAACAAACAAAC	AAAC(4*9)	159534506	36	AAGAGGGAAGGTGAAAGACAGGGAGTAAAT[AAACAAACAAACAAACAAACAAACAAACAAACAAAC]CTTGGAGTGTTGGCAGATTCACAAATATGTGACTATTCTTCCATACTTACCCCAAGACAAGGTAGCAGCCACTGAA	AAGAGGGAAGGTGAAAGACAGGGA	63.054	TTCAGTGGCTGCTACCTTGTCTTG	63.076	142	113	deletion	TAAACAAACAAACAAACAAACAAACAAAC
1	TTATTTATTTATTTATTTATTTATTTATTTATTTAT	TTAT(4*9)	118750836	36	ATTGATTTCAGGAACATGGATTTGC[TTATTTATTTATTTATTTATTTATTTATTTATTTAT]ACCTTAAAAGATGTGCGTTCTCCAGTCTTCTTATCTATTTTGTTGATTTGTCCTACACCCATGGAAACACATT	ATTGATTTCAGGAACATGGATTTGCT	60.07	AATGTGTTTCCATGGGTGTAGGAC	61.052	134	109	deletion	CTTATTTATTTATTTATTTATTTAT
1	ATTTATTTATTTATTTATTTATTTATTTATTTATTT	ATTT(4*9)	127002664	36	AGAAGTGTTTTATTTCCTCAGTCTAGCTGATTTCATCCTATTTATAATATGTTTATTTGTTCTTTCTGGTAACCTAGAAATCATATTCAGTTTATTTTTAAATTGTC[ATTTATTTATTTATTTATTTATTTATTTATTTATTT]TTAATGTATAAGCATTAGACTTTTCTTCAATAATACCTTAAGACTTTAGGACTGAAGGTTATGTTTGACATGGTTTCAAGGCCTGAT	AGAAGTGTTTTATTTCCTCAGTCTAGCT	60.482	ATCAGGCCTTGAAACCATGTCAAA	61.24	230	209	deletion	CATTTATTTATTTATTTATTT
1	TATTTATTTATTTATTTATTTATTTATTTATTTATT	TATT(4*9)	127986486	36	TTTTCACCACAATGTCACGCAAACAGATCACACTAATTGGTCAGCTACAAAGATGTTCCAAG[TATTTATTTATTTATTTATTTATTTATTTATTTATT]TGTCCTGGAGTACTCATTTTTCCACT	TTTTCACCACAATGTCACGCAAAC	61.434	AGTGGAAAAATGAGTACTCCAGGAC	60.513	124	90	deletion	GTATTTATTTATTTATTTATTTATTTATTTATTT
1	GATAGATAGATAGATAGATAGATAGATAGATA	GATA(4*8)	161075816	32	GGGTTTTCATGTTCCTCTAGTACAACCATACAAACATAAAAAACTGGGATTAAAACATACATTGATATTTGTATAATGAATCATTAAATCATAAATTAAGT[GATAGATAGATAGATAGATAGATAGATAGATA]GGCAGGCCACCATTTCACTTGCTGCAT	GGGTTTTCATGTTCCTCTAGTACAACCA	62.932	ATGCAGCAAGTGAAATGGTGGC	62.557	160	130	deletion	TGATAGATAGATAGATAGATAGATAGATAG
1	TATTTATTTATTTATTTATTTATTTATTTATT	TATT(4*8)	134536796	32	GGTCTGGACAGCACTCCTACAAATTAAGCTAAAAATTTGGAAACCTTTCTTTAATAAACTCATAACAGTCAGAAGATAGAGATTTAACTTTTATAATGTATGCAAC[TATTTATTTATTTATTTATTTATTTATTTATT]TAATATATTCTCCCAGAAAATTTTAGTCTCTCATTTCTGTCTTGACAACAATTTTACCAAGAAATTTTGAGCTTCCTTAGAAACCTTCAGCA	GGTCTGGACAGCACTCCTACAAAT	62.379	TGCTGAAGGTTTCTAAGGAAGCTCA	62.21	230	203	deletion	CTATTTATTTATTTATTTATTTATTTA
1	TTATTTATTTATTTATTTATTTATTTATTTAT	TTAT(4*8)	118635731	32	GCTTGGTCAAGGAATTTTGTTGCCATTAAAAGTTCCCATTAAAAGTAGCCCACTTCATAGTATGCACCTAGAACCATAAGAAAAAGC[TTATTTATTTATTTATTTATTTATTTATTTAT]GTATTTATTTTACCATTAGGGTGGTTAAACACTGGCACAG	GCTTGGTCAAGGAATTTTGTTGCCA	63.153	CTGTGCCAGTGTTTAACCACCCTA	62.8	159	149	deletion	TTATTTATTT
1	CTTTCTTTCTTTCTTTCTTTCTTTCTTTCTTT	CTTT(4*8)	259128	32	TGTTTGTTTGTGGGTTTGTTTTG[CTTTCTTTCTTTCTTTCTTTCTTTCTTTCTTT]TTTTTTTTTTCCCTCCATTTAACTTTAAAGGATGAGTGATTCATTCTGTTTTGTTTTGAGCTTTTATTCCTCGCTGAAATACAGCTTTGTCTTTTTGCCTGG	TGTTTGTTTGTGGGTTTGTTTTGC	60.261	CCAGGCAAAAAGACAAAGCTGTAT	60.262	157	153	deletion	CTTT
1	GTTTGTTTGTTTGTTTGTTTGTTTGTTTGTTT	GTTT(4*8)	14495374	32	AGTAGTTGTTTGGAGGTTGTGGG[GTTTGTTTGTTTGTTTGTTTGTTTGTTTGTTT]TTAATGCGTAGGGATATCTTTATTGCTGGATTTCCCATAGGTAAATTCTGTAAAAGTAGTTTCTGCGTCTTTTTAATCCATCCTTATTTGCAGGATGCCAATGTC	AGTAGTTGTTTGGAGGTTGTGGGG	62.758	GACATTGGCATCCTGCAAATAAGGA	61.902	160	131	deletion	GGTTTGTTTGTTTGTTTGTTTGTTTGTTT
1	TTATTTATTTATTTATTTATTTATTTATTTAT	TTAT(4*8)	14523572	32	GTCACGCTGACAAAACTGTGATCTTGATTCAGCCTGAATGAGAATAAGAAATATTTTCATAGCC[TTATTTATTTATTTATTTATTTATTTATTTAT]TGTAACATGCTTTATTACTAAGGGATCCTATGCTTTGGAAAGAGT	GTCACGCTGACAAAACTGTGATCT	61.792	ACTCTTTCCAAAGCATAGGATCCCT	61.59	141	119	deletion	CTTATTTATTTATTTATTTATT
1	TGTATGTATGTATGTATGTATGTATGTATGTA	TGTA(4*8)	124645105	32	AGCCAGGAATGAAACTGTCACTCTAAGGAAGAAAACAAAAGCGAAAGATCTTTACTTTTAGATC[TGTATGTATGTATGTATGTATGTATGTATGTA]TTTATTTATTTCAACAACATCCTCTAAGCATGGTAAGAACCCCGATTCAC	AGCCAGGAATGAAACTGTCACTCT	62.033	GTGAATCGGGGTTCTTACCATGCT	62.97	146	124	deletion	CTGTATGTATGTATGTATGTAT
1	ATTTATTTATTTATTTATTTATTTATTTATTT	ATTT(4*8)	11255187	32	TGAAGCAGTAAGATGAATGCATGCA[ATTTATTTATTTATTTATTTATTTATTTATTT]TGCTAGAATGTCCCTTGCATTTTCAATCAGAAATGTGTAACAAAGAGAAAGAAGGCTATTTCTCCATTTTTGCATCCATTATGAGCTTCTGTTCCTGGC	TGAAGCAGTAAGATGAATGCATGCA	61.607	GCCAGGAACAGAAGCTCATAATGG	61.755	156	139	deletion	AATTTATTTATTTATTT
1	AAGGAAGGAAGGAAGGAAGGAAGGAAGGAAGG	AAGG(4*8)	32125364	32	CCGAGAGAGAGGGAGAGAAAGC[AAGGAAGGAAGGAAGGAAGGAAGGAAGGAAGG]AAATACAGAATTGAATACAAAATTTTAGCTTTCTTTCTCTTTTGTGTGGACAGCTGGG	CCGAGAGAGAGGGAGAGAAAGCA	63.073	CCCAGCTGTCCACACAAAAGAGAA	63.269	112	81	deletion	CAAGGAAGGAAGGAAGGAAGGAAGGAAGGAA
1	ATTTATTTATTTATTTATTTATTTATTTATTT	ATTT(4*8)	42186709	32	ACACATGTAAAAACACACCCATACCAATAGTTATACCAATTTTGATACATGGAGAGGA[ATTTATTTATTTATTTATTTATTTATTTATTT]ACTGTAAAAAATATTTTCACTACTCCAAAGCTAATTCTGTTTTCTTACTGCA	ACACATGTAAAAACACACCCATACCA	61.365	TGCAGTAAGAAAACAGAATTAGCTTTGG	60.94	142	112	deletion	AATTTATTTATTTATTTATTTATTTATTTA
1	ACAAACAAACAAACAAACAAACAAACAAACAA	ACAA(4*8)	184621959	32	ACTGGGCAAAATTCTCCAGGTTCTTCAATTACTTTGACTATAAATATTTCCAT[ACAAACAAACAAACAAACAAACAAACAAACAA]AAAATGAACTCCTCCTAATAGCAAGGGAGTAGTTGCATGTACA	ACTGGGCAAAATTCTCCAGGTTCT	62.539	TGTACATGCAACTACTCCCTTGCT	62.086	128	106	deletion	TACAAACAAACAAACAAACAAA
1	TTATTTATTTATTTATTTATTTATTTATTTAT	TTAT(4*8)	189273667	32	TGCATTACCTGAGATATTCCTGAGCATTTTATGATAGAAATGATCTTCATGTTATTCTGG[TTATTTATTTATTTATTTATTTATTTATTTAT]TTTTCATTTTTAGCTTTTTAGAAATGAGTGTCTGTTGGATGTGGATGG	TGCATTACCTGAGATATTCCTGAGCA	61.878	CCATCCACATCCAACAGACACTCA	62.617	140	109	deletion	GTTATTTATTTATTTATTTATTTATTTATTT
1	ATTTATTTATTTATTTATTTATTTATTTATTT	ATTT(4*8)	7600647	32	CTGAGTGGCTTCTTGGAAGAGCATCAATTTTCCATTTAGAAAATTATCC[ATTTATTTATTTATTTATTTATTTATTTATTT]TTACCTTAACCCTGTATGGAGTGTTCAGAGAGA	CTGAGTGGCTTCTTGGAAGAGCAT	62.911	TCTCTCTGAACACTCCATACAGGGT	62.527	114	85	deletion	CATTTATTTATTTATTTATTTATTTATTT
1	TATTTATTTATTTATTTATTTATTTATTTATT	TATT(4*8)	107405069	32	AGGGAACTTGCTTTCTCTTATTTTGTGTGGAAGTTGGTTTTTTTTTTATTTGTTGTTGTTTAG[TATTTATTTATTTATTTATTTATTTATTTATT]GTAGGCAGACACTGACTGATGTGGGAGTT	AGGGAACTTGCTTTCTCTTATTTTGTGT	61.738	AACTCCCACATCAGTCAGTGTCTG	62.31	124	99	deletion	GTATTTATTTATTTATTTATTTATT
1	AATAAATAAATAAATAAATAAATAAATAAATA	AATA(4*8)	168473881	32	GAGGATCCTGGGCTGAAACAAACATTCATGCTGTCAGCAGCTTAGTAAAGGCAGATTGATTCTCATCTACG[AATAAATAAATAAATAAATAAATAAATAAATA]AAACAAGCAACAAGTTTTAGCTGAAAGCAGAGGGTGGTC	GAGGATCCTGGGCTGAAACAAACA	63.107	GACCACCCTCTGCTTTCAGCTAAA	62.853	142	111	deletion	GAATAAATAAATAAATAAATAAATAAATAAA
1	AAACAAACAAACAAACAAACAAACAAACAAAC	AAAC(4*8)	152076817	32	AGTGGCCACTGACTCCTGTTACTATCCAGAATGATGCTGAACATCCTGTTTCAGACTGCTAATTGCCCATGCAAAGTTTCCAATCAATTATT[AAACAAACAAACAAACAAACAAACAAACAAAC]AAAAACCTCTCCACCCCTGAGTATTTGT	AGTGGCCACTGACTCCTGTTACTA	62.836	ACAAATACTCAGGGGTGGAGAGGT	62.871	152	120	deletion	TAAACAAACAAACAAACAAACAAACAAACAAA
1	GATAGATAGATAGATAGATAGATAGATAGATA	GATA(4*8)	76446060	32	CTCCGTGGTTTTAGTGTGGGGAAAATGATT[GATAGATAGATAGATAGATAGATAGATAGATA]GAGCGAGCAAAGATGTAATTGACAAGTAGAAATTGGCTAGAAGCCTGAGTGCAGAAGTCACTAGCTTTGAGGC	CTCCGTGGTTTTAGTGTGGGGAAA	63.034	GCCTCAAAGCTAGTGACTTCTGCA	63.122	135	112	deletion	TGATAGATAGATAGATAGATAGA
1	CAAACAAACAAACAAACAAACAAACAAACAAA	CAAA(4*8)	194607912	32	CAGTGGTGGTGATGATGGCTCTCCCCACTTGGTGGTGTTACCAAAGTCTAACCAGACCTCACTTAGCATTGAAACCTCATTGG[CAAACAAACAAACAAACAAACAAACAAACAAA]AAACGACAGGTCATCGTCACTGGTGACTCTCTGCTGAAGG	CAGTGGTGGTGATGATGGCTCTC	63.102	CCTTCAGCAGAGAGTCACCAGTGA	63.871	155	126	deletion	GCAAACAAACAAACAAACAAACAAACAAA
1	ATCCATCCATCCATCCATCCATCCATCCATCC	ATCC(4*8)	18149221	32	GCAGTATCTTTCCAAAGCCTGCCTATCTATCTACTT[ATCCATCCATCCATCCATCCATCCATCCATCC]TAGTTGTGATTTGTCATTTATGAAGGAAGCCTTTCATTTTCTTGCTC	GCAGTATCTTTCCAAAGCCTGCCT	63.454	GAGCAAGAAAATGAAAGGCTTCCTTCA	62.556	115	131	insertion	ATCCATCCCTCCATCC
1	TTTGTTTGTTTGTTTGTTTGTTTGTTTGTTTG	TTTG(4*8)	165526244	32	CCCAACTTCACTCCCACAGACAAATATCTTCTTTCACACTATGAAACATGTCTTCCCACTTCCTTTATCTTATCACAAGCTTTA[TTTGTTTGTTTGTTTGTTTGTTTGTTTGTTTG]TATCATTCTTTCTGAAATCAACTTTGTTGGAAAACTTACCCCTG	CCCAACTTCACTCCCACAGACAAA	62.984	CAGGGGTAAGTTTTCCAACAAAGTTGA	62.196	160	130	deletion	ATTTGTTTGTTTGTTTGTTTGTTTGTTTGT
1	CAAACAAACAAACAAACAAACAAACAAACAAA	CAAA(4*8)	21325865	32	TGTACCCTTGAAAGCTTGGCATGTCTAGTTCATGGTATAACAAAGGAAG[CAAACAAACAAACAAACAAACAAACAAACAAA]AAAAACATATATGCAGCATATCTATAACATCCCACATAGGCTGCAAAACAAAGG	TGTACCCTTGAAAGCTTGGCATGT	63.06	CCTTTGTTTTGCAGCCTATGTGGG	62.883	135	131	deletion	CAAA
1	CAAACAAACAAACAAACAAACAAACAAACAAA	CAAA(4*8)	21325865	32	TGTACCCTTGAAAGCTTGGCATGTCTAGTTCATGGTATAACAAAGGAAG[CAAACAAACAAACAAACAAACAAACAAACAAA]AAAAACATATATGCAGCATATCTATAACATCCCACATAGGCTGCAAAACAAAGG	TGTACCCTTGAAAGCTTGGCATGT	63.06	CCTTTGTTTTGCAGCCTATGTGGG	62.883	135	131	deletion	CAAA
1	CAAACAAACAAACAAACAAACAAACAAACAAA	CAAA(4*8)	21325865	32	TGTACCCTTGAAAGCTTGGCATGTCTAGTTCATGGTATAACAAAGGAAG[CAAACAAACAAACAAACAAACAAACAAACAAA]AAAAACATATATGCAGCATATCTATAACATCCCACATAGGCTGCAAAACAAAGG	TGTACCCTTGAAAGCTTGGCATGT	63.06	CCTTTGTTTTGCAGCCTATGTGGG	62.883	135	131	deletion	CAAA
1	AATAAATAAATAAATAAATAAATAAATAAATA	AATA(4*8)	107682283	32	CAGTAACACTGTTTGATAGAGCAAGCTCTCAGCTAC[AATAAATAAATAAATAAATAAATAAATAAATA]AAATTCCAATGCACCAATGCAGTCACCACCATTAGCTCTACATTTTTGCAAGCAGTGAACAAGAGCC	CAGTAACACTGTTTGATAGAGCAAGCTC	62.352	GGCTCTTGTTCACTGCTTGCAAAA	62.984	135	112	deletion	CAATAAATAAATAAATAAATAAA
1	TTTATTTATTTATTTATTTATTTATTTA	TTTA(4*7)	35823023	28	ACTGCACGCGATTACATTTTGCTCTGAGAGATTTGTGGATTTCC[TTTATTTATTTATTTATTTATTTATTTA]TTGTCTCAGAGGAAGAAATCTCAGCAGAGCGGCAGTAGCCTTTCTTCAGCTGCGTTGAT	ACTGCACGCGATTACATTTTGCTC	62.935	ATCAACGCAGCTGAAGAAAGGCTA	62.899	131	104	deletion	CTTTATTTATTTATTTATTTATTTATT
1	TTTGTTTGTTTGTTTGTTTGTTTGTTTG	TTTG(4*7)	58731505	28	TGCTGAAGTGAGCTGATTTAAAAACTGGAAGAGAACTGAATATTATTTTGTAGATTTAACTTTTTTTAACATTCAAACCTCAGTCAGACTA[TTTGTTTGTTTGTTTGTTTGTTTGTTTG]TTTATTAAGAAGAGCATAGAAAAGACTGAATGGTTGGACC	TGCTGAAGTGAGCTGATTTAAAAACTGG	62.686	GGTCCAACCATTCAGTCTTTTCTATGC	62.438	159	131	deletion	ATTTGTTTGTTTGTTTGTTTGTTTGTTT
1	GGCAGGCAGGCAGGCAGGCAGGCAGGCA	GGCA(4*7)	167758004	28	GCTGCTCCAATTGCATCAACTCCTTCAGTGATATACGGAAAAACCCCACTAGATGGCGGGGCAGGAGCTGGTGGAT[GGCAGGCAGGCAGGCAGGCAGGCAGGCA]GGCGTGCAGCGCTACTCGCGCTGCTAGGAGGACACGGCTTTTGCTAATG	GCTGCTCCAATTGCATCAACTCCT	63.972	CATTAGCAAAAGCCGTGTCCTCCT	63.43	153	133	deletion	TGGCAGGCAGGCAGGCAGGC
1	AGAAAGAAAGAAAGAAAGAAAGAAAGAA	AGAA(4*7)	136634768	28	CAACCCAAAGCAATTCTTTCGTGCTCAAAAATAAAAT[AGAAAGAAAGAAAGAAAGAAAGAAAGAA]AAAAACACGCCTCTTGTTCCAGTGTTTCCTCT	CAACCCAAAGCAATTCTTTCGTGC	62.071	AGAGGAAACACTGGAACAAGAGGC	62.798	97	75	deletion	TAGAAAGAAAGAAAGAAAGAAA
1	AAATAAATAAATAAATAAATAAATAAAT	AAAT(4*7)	21594569	28	ACCCCCAAAATGATAACACTGCAATATGATTATATGAGAAGATTATCTCAAACATAGTAC[AAATAAATAAATAAATAAATAAATAAAT]AAAATTAGTGGGACTGAAAAGCAGTAGAACAAAACACAAAATATTGCC	ACCCCCAAAATGATAACACTGCAA	61.244	GGCAATATTTTGTGTTTTGTTCTACTGC	60.777	136	108	deletion	CAAATAAATAAATAAATAAATAAATAAA
1	TGTTTGTTTGTTTGTTTGTTTGTTTGTT	TGTT(4*7)	34919530	28	GGGTGACAGGAATGGGGTGAAAAATAATCAGTATTTAACATGTTTAA[TGTTTGTTTGTTTGTTTGTTTGTTTGTT]TTTGTGTTGACCTTGCAAAAGGCAGGGAGCTTACTGCTTTCTCACTGCGTTTTCCCCTTG	GGGTGACAGGAATGGGGTGAAAAA	63.313	CAAGGGGAAAACGCAGTGAGAAAG	62.561	135	109	deletion	ATGTTTGTTTGTTTGTTTGTTTGTTT
1	ATACATACATACATACATACATACATAC	ATAC(4*7)	191403418	28	GTCACTGTGACTGTCCTTTTTATTTTCTTAGTGATGAATGCGTATTTCTAAATAGATGCATACATAATTATAAATAA[ATACATACATACATACATACATACATAC]ATAAGAGAAGCAGAAAAAAGAAACCCATCACAGATCAGTGTGCAGATCAACT	GTCACTGTGACTGTCCTTTTTATTTTCT	60.425	AGTTGATCTGCACACTGATCTGTG	61.097	157	133	deletion	AATACATACATACATACATACATA
1	TATTTATTTATTTATTTATTTATTTATT	TATT(4*7)	159762815	28	TGTTAAGCAACACATCTTCCTATTTCCTTTTATTTGTTTTCTGTCTATAAAAGATGAAGGGTAGTTAATTTCTTCATCC[TATTTATTTATTTATTTATTTATTTATT]TTTAATTGTTGTTATTACTTTCCATCTGGTATATGAAATCTGAAGAAGC	TGTTAAGCAACACATCTTCCTATTTCC	60.094	GCTTCTTCAGATTTCATATACCAGATGG	60.116	156	130	deletion	CTATTTATTTATTTATTTATTTATTT
1	TTGGTTGGTTGGTTGGTTGGTTGGTTGG	TTGG(4*7)	91172904	28	TACAGTTTTGGTTTTGGACTGGGGTTTTTTTTTGTTTGT[TTGGTTGGTTGGTTGGTTGGTTGGTTGG]TTTTTTTTGATCAGTAAAGATACTCTTGAAGGTCAAAGTAAGTTTCATCTAATTTGATGAAGCTTTTGGGTGATCTT	TACAGTTTTGGTTTTGGACTGGGG	61.417	AAGATCACCCAAAAGCTTCATCAAATT	60.474	144	117	deletion	TTTGGTTGGTTGGTTGGTTGGTTGGTT
1	ATTTATTTATTTATTTATTTATTTATTT	ATTT(4*7)	10715274	28	ACAGCAATGTGATGTATGCAGCTAGTTTTA[ATTTATTTATTTATTTATTTATTTATTT]ATTCATAGAGTAAAAGCAATATAGGAAAAACCTGTAAAACTGCAGAACCTAAGAAATCTCAGGG	ACAGCAATGTGATGTATGCAGCTAGT	63.024	CCCTGAGATTTCTTAGGTTCTGCAGT	62.485	122	98	deletion	AATTTATTTATTTATTTATTTATT
1	TTAATTAATTAATTAATTAATTAATTAA	TTAA(4*7)	133246203	28	TTCAGTTCACCTGGCTACAGTCTGGTGAGACAAAATAATTTTAAAACC[TTAATTAATTAATTAATTAATTAATTAA]TTACAGAGTTGTAGAAAGGTCTGGGTTGACCTTAAAGATCATCCAGTTTCAACTCCCCTGC	TTCAGTTCACCTGGCTACAGTCTG	62.305	GCAGGGGAGTTGAAACTGGATGAT	62.935	137	109	deletion	CTTAATTAATTAATTAATTAATTAATTA
1	AATAAATAAATAAATAAATAAATAAATA	AATA(4*7)	21542219	28	GCCGTGCCTCAGTCAATATCATTTCTCTAAGTCCAATCAGCTTAATCTATGTAGAATTTTCTTTATTTCATCTAAAGTATCAGAAGAAAGTAAGAC[AATAAATAAATAAATAAATAAATAAATA]ACTCATTCTGCATTCCTTGATCTGGA	GCCGTGCCTCAGTCAATATCATTT	61.752	TCCAGATCAAGGAATGCAGAATGAG	60.919	150	124	deletion	CAATAAATAAATAAATAAATAAATAA
1	GATTGATTGATTGATTGATTGATTGATT	GATT(4*7)	97548601	28	AGCTTGATACTATTACATGGAAACCTCATTTTATTCTTTTATTTTTTAGGGAACTGACTTATATGTTACAAATATGACTGAGAAAAAGA[GATTGATTGATTGATTGATTGATTGATT]TTTGTGAGAAGGGCAGTGTAATCAC	AGCTTGATACTATTACATGGAAACCTCA	60.378	GTGATTACACTGCCCTTCTCACAA	61.042	142	117	deletion	AGATTGATTGATTGATTGATTGATT
1	ATTTATTTATTTATTTATTTATTTATTT	ATTT(4*7)	179006402	28	ACGCAGGTGCTTAAACAAAAAGTCAAAAAGTGTATGCAAGTGAAAAGAGTGAAGTGTAATTTGATTATGCTAATAAAAATACGTCGAGATTTTTAAAGAAAATAAAGACATCATCTTTTCTGATAGTGA[ATTTATTTATTTATTTATTTATTTATTT]GCATCTAGATTGTTGTATCTGAACTATAAATATTAAACATTTCTGAACGTACCGAAAGTAAGTGTATTTGTGTTTGT	ACGCAGGTGCTTAAACAAAAAGTC	60.968	ACAAACACAAATACACTTACTTTCGGT	60.148	234	209	deletion	AATTTATTTATTTATTTATTTATTT
1	TATTTATTTATTTATTTATTTATTTATT	TATT(4*7)	108231506	28	GGAGCTGTCCATCCTGTGTGTTTATTTTGTTCTTTCCATC[TATTTATTTATTTATTTATTTATTTATT]CATTAAGAGAGTTCCATTACTTCCCTTGCTAATATTCTTGGCTCCATTCATTTTAACCCTGAGTACCTGGGTTAGCATT	GGAGCTGTCCATCCTGTGTGTTTA	62.613	AATGCTAACCCAGGTACTCAGGGT	63.174	147	143	deletion	TATT
1	AACAAACAAACAAACAAACAAACAAACA	AACA(4*7)	161983346	28	GCGAGTGGCTTTTATGTGCTCTCACTAGTGCTTTAGATGAAAGCCAAATATACACACAAACACACTCCCAAGAGTCTTGTGG[AACAAACAAACAAACAAACAAACAAACA]CAAAATTATAGGAATGTTGGAGGTGGAATGAGC	GCGAGTGGCTTTTATGTGCTCTCA	63.683	GCTCATTCCACCTCCAACATTCCT	62.935	143	118	deletion	GAACAAACAAACAAACAAACAAACA
1	ATTTATTTATTTATTTATTTATTTATTT	ATTT(4*7)	152025814	28	GCTGTCAGAACTGCTTTTCACTCTAGGCTAATTTGGATTCACATATGAGGAGAACTGAATTTCAGACTTTTCTAAAAAACTGGAATGTATATGAAAAGTAGTCATATCAGACTAAGAAGTCTCTCTGTAATACTGTACACAG[ATTTATTTATTTATTTATTTATTTATTT]TTAATGCATTATATTCCTGTAGTTAAAGGCACTGGCT	GCTGTCAGAACTGCTTTTCACTCT	61.51	AGCCAGTGCCTTTAACTACAGGAA	62.035	207	182	deletion	GATTTATTTATTTATTTATTTATTT
1	TTTATTTATTTATTTATTTATTTATTTA	TTTA(4*7)	63218102	28	CCGCTGGAGAACACACTGTAATCTGTTTAAGGAGAACATGAATCGGACTGATAAAAATAATTGGTTGGATTTTTCC[TTTATTTATTTATTTATTTATTTATTTA]TAATATTTTAAATAAAGCTGTCAAAGGTTCCTGTGGT	CCGCTGGAGAACACACTGTAATCT	62.648	ACCACAGGAACCTTTGACAGCTTT	62.944	141	115	deletion	CTTTATTTATTTATTTATTTATTTAT
1	AATAAATAAATAAATAAATAAATAAATA	AATA(4*7)	19309079	28	AGCCAGCAACACCAGATTTTTGTTTGATTGTTTGTTTCATAATTCATCCTAGAC[AATAAATAAATAAATAAATAAATAAATA]AAACAATTATTTAGACAATTATTCATTATCATATCAATTTAGAAATCAAGAGGTCAATATATTTGCAGGGGGT	AGCCAGCAACACCAGATTTTTGTT	62.197	ACCCCCTGCAAATATATTGACCTCT	61.655	155	128	deletion	CAATAAATAAATAAATAAATAAATAAA
1	ATTTATTTATTTATTTATTTATTTATTT	ATTT(4*7)	152093712	28	AACATGAGGTCCAAGTCACAAGCTATTTTGATATCTTTTATCCTGAAGACCCAAATTTTA[ATTTATTTATTTATTTATTTATTTATTT]TGAGGGGTTGGAGAGGAACAAGAAG	AACATGAGGTCCAAGTCACAAGCT	62.513	CTTCTTGTTCCTCTCCAACCCCTC	62.62	113	88	deletion	AATTTATTTATTTATTTATTTATTT
1	TATTTATTTATTTATTTATTTATTTATT	TATT(4*7)	155503348	28	TCCTCATCATCATGTTTGGGACTTTTTATATTAAAGGCATATTTTGTTTTCCCTTTTGTAATAGTCAAGG[TATTTATTTATTTATTTATTTATTTATT]GGTGAACTATGCTATTAATACAGCTTATTAATAACAGTACAAAGCAAAAATCTCCCTGTAGC	TCCTCATCATCATGTTTGGGACTT	60.018	GCTACAGGGAGATTTTTGCTTTGT	60.022	160	135	deletion	GTATTTATTTATTTATTTATTTATT
1	ATTTATTTATTTATTTATTTATTTATTT	ATTT(4*7)	150981839	28	CCCCAACTTGTCACTGTTCATTGTTTTTAGAAAGCC[ATTTATTTATTTATTTATTTATTTATTT]AGAGTAATCTTATAGGTACAAATGCTTAGAATGTTTGTAGCAGTAGCAATATCAATATTAGAAGAAAGAGCTCTAAAAGGAGGTAAGCATGT	CCCCAACTTGTCACTGTTCATTGT	61.707	ACATGCTTACCTCCTTTTAGAGCTCT	61.769	156	130	deletion	CATTTATTTATTTATTTATTTATTTA
1	TAAATAAATAAATAAATAAATAAATAAA	TAAA(4*7)	191949368	28	TGTCAGTCCTTTATTGCTATCCTGCTT[TAAATAAATAAATAAATAAATAAATAAA]TACCCATCAGTGTTGAATCTACTTTTAACAAAGTAAAATAAGGAAATGCAAATCTAATCAAATGTCTTAGTGCGG	TGTCAGTCCTTTATTGCTATCCTGCT	62.047	CCGCACTAAGACATTTGATTAGATTTGC	61.586	130	103	deletion	TTAAATAAATAAATAAATAAATAAATA
1	ATTTATTTATTTATTTATTTATTTATTT	ATTT(4*7)	158022121	28	TCACAGTCTCTAGAAAATAAGCTGCTTTTATAATATGATATTTTGATAGAAAATTCATCAGAATGTTTTAATAATCCTTAGAAAAAAGTACCAGATCTTTATTTGTCTCATTCTTTTTCTTTTTTTCCTTCTGAGATTTTC[ATTTATTTATTTATTTATTTATTTATTT]ACCATTCTCCTGCTATATTGCTGAGGACT	TCACAGTCTCTAGAAAATAAGCTGCT	60.071	AGTCCTCAGCAATATAGCAGGAGA	60.694	198	172	deletion	CATTTATTTATTTATTTATTTATTTA
1	GTTTGTTTGTTTGTTTGTTTGTTTGTTT	GTTT(4*7)	157967560	28	TGCAGTATCAGTCTTTTTCCTGAGACTAAA[GTTTGTTTGTTTGTTTGTTTGTTTGTTT]ATTTTACACAAGAGCTTTATTACTGACATTCTCATTCAGTAAGTTGTTACTCAGTATCTTGGTATCCTTTGTTCCTAGGCCTGGT	TGCAGTATCAGTCTTTTTCCTGAGAC	61.016	ACCAGGCCTAGGAACAAAGGATAC	61.916	143	122	deletion	AGTTTGTTTGTTTGTTTGTTT
1	AATAAATAAATAAATAAATAAATAAATA	AATA(4*7)	113703909	28	GCTGTGTGCCACAAAGTTTGCTAAAATACCAGCTCTTGTTATTGAAGATCTAGGCTGTGAC[AATAAATAAATAAATAAATAAATAAATA]ATCTTTTGTCTCTTTTAAAATATTTAACAGAACTAAAAATAATGAGCTAGTCTTCCACCTCCAAAAGA	GCTGTGTGCCACAAAGTTTGCTAA	62.978	TCTTTTGGAGGTGGAAGACTAGCTC	62.027	157	135	deletion	CAATAAATAAATAAATAAATAA
1	ATAAATAAATAAATAAATAAATAAATAA	ATAA(4*7)	152658862	28	CTCCGGGGCTTTACTGCAAGAAATAAAAAC[ATAAATAAATAAATAAATAAATAAATAA]AACAGACCCCCCTCTTCAGAGAGCTACCAGTACATGTCCCTTTCTTTACCATCTTCTCACTGAAATACATCCAGTTGCCCTTTCTTCACA	CTCCGGGGCTTTACTGCAAGAAAT	63.447	TGTGAAGAAAGGGCAACTGGATGT	62.762	148	126	deletion	CATAAATAAATAAATAAATAAA
1	TGATTGATTGATTGATTGATTGATTGAT	TGAT(4*7)	133577495	28	TCGTCTTGTTAAGCAACTTCATCATCTTTGTTAAATCAACTTTGTTAAATAAGAAAATCTTCTCTCTACTTTCCTGCCTAATATTC[TGATTGATTGATTGATTGATTGATTGAT]TTTGGCTGTTTGTTTCTGGGTTTGT	TCGTCTTGTTAAGCAACTTCATCATCT	61.218	ACAAACCCAGAAACAAACAGCCAA	62.081	139	117	deletion	CTGATTGATTGATTGATTGATT
1	GTTTGTTTGTTTGTTTGTTTGTTTGTTT	GTTT(4*7)	139958040	28	AATTCAGGTATCACGTCCCGTTGGTGCAGAACCTGGATTCATTCACCTACAGAAAACATTTTAGCGACTTCTACATGGAAAATTTATTC[GTTTGTTTGTTTGTTTGTTTGTTTGTTT]GCAGCTGCACTGTACTTGTGTCAAATGG	AATTCAGGTATCACGTCCCGTTGG	62.949	CCATTTGACACAAGTACAGTGCAGC	62.985	145	123	deletion	CGTTTGTTTGTTTGTTTGTTTG
1	AAACAAACAAACAAACAAACAAACAAAC	AAAC(4*7)	118561041	28	TGCTACTTTTATTAAGCAGTTTTTCCCTGTTTTTTGTCTTTCTAAGGAGAAGATTGATACTTCCTTTG[AAACAAACAAACAAACAAACAAACAAAC]AAAAACATTATGAACTTGGTCCAGTTTTTTTGCACTGAATTATGTATGGAGTCAC	TGCTACTTTTATTAAGCAGTTTTTCCCT	60.01	GTGACTCCATACATAATTCAGTGCAAA	60.148	151	123	deletion	GAAACAAACAAACAAACAAACAAACAAA
1	TGTTTGTTTGTTTGTTTGTTTGTTTGTT	TGTT(4*7)	96445521	28	ATACCAGCCACTCAAGTGCTGTGGTTGTGCCTCCCTGCAGTA[TGTTTGTTTGTTTGTTTGTTTGTTTGTT]TTCTAATCGGGTGATATTCCATTCTTCTTTCAAAGGTATTTGCCTCTGTATCTGTTAATTATTTTGTCACACTGAGGTTTTGGTTGGCAT	ATACCAGCCACTCAAGTGCTGTG	62.99	ATGCCAACCAAAACCTCAGTGTGA	63.239	160	134	deletion	ATGTTTGTTTGTTTGTTTGTTTGTTT
1	TGCCTGCCTGCCTGCCTGCCTGCCTGCC	TGCC(4*7)	6852397	28	TGCAGTTTTCTTTGCCATATGTGTGTA[TGCCTGCCTGCCTGCCTGCCTGCCTGCC]GGGTTATTGTATGTGTATGTGAGGGGATATGCATTCTCTTTAGTAAGACAGAGATTCACATTCTTGCTTACTGTCCCTGGGCACAAACTGGGACTTTGTTTT	TGCAGTTTTCTTTGCCATATGTGTGT	62.353	AAAACAAAGTCCCAGTTTGTGCCC	62.668	157	132	deletion	ATGCCTGCCTGCCTGCCTGCCTGCC
1	GTTTGTTTGTTTGTTTGTTTGTTTGTTT	GTTT(4*7)	136195410	28	GGGCTGATTTAAATTGGCCCTCTTTTCAAAATCATTAACAGAGAAGGAGGCTTTTGG[GTTTGTTTGTTTGTTTGTTTGTTTGTTT]AAGGGAGTATAGCACGGTTACATGAAGTTTTAATTTAATGGCTGGAACTGCCATACTCAGCAATGGA	GGGCTGATTTAAATTGGCCCTCTTT	62.095	TCCATTGCTGAGTATGGCAGTTCC	62.975	152	127	deletion	GGTTTGTTTGTTTGTTTGTTTGTTT
1	ATAAATAAATAAATAAATAAATAAATAA	ATAA(4*7)	164230089	28	ACTTTTTGCAACAGTCACCATGTTTTTTACGTATACTTTTAATTTCTAAAATTAAAAAAAAAAAAAAGGCGAAAAAGCAGC[ATAAATAAATAAATAAATAAATAAATAA]GGAAAAAAAACAACCAAACAAAAAGAAGCAAAGGA	ACTTTTTGCAACAGTCACCATGTT	60.323	TCCTTTGCTTCTTTTTGTTTGGTTGT	60.966	144	123	deletion	CATAAATAAATAAATAAATAA
1	TAAATAAATAAATAAATAAATAAATAAA	TAAA(4*7)	102208110	28	TTACAGCAGCAACTTTACCGCAAGATATCTTTCCTAGTCTGATAGTTTAGTTTGCTGATTTCTAT[TAAATAAATAAATAAATAAATAAATAAA]ATTAAAAAGAAAAAAAAAAAAAATAAGGTGTTGTAATATACCAGAAGTTAGTTTGCATGTGATTCA	TTACAGCAGCAACTTTACCGCAAG	62.322	TGAATCACATGCAAACTAACTTCTGGT	61.604	159	134	deletion	TTAAATAAATAAATAAATAAATAAA
1	TATTTATTTATTTATTTATTTATTTATT	TATT(4*7)	17646048	28	AGCCTTGTTTTTCAAAAATAACTGGGTTTGTTTTATGTTAAAAATGTGTAATTTATATTTAATTCCAGATATTTTTTGTTTCACTTTCCTGTTC[TATTTATTTATTTATTTATTTATTTATT]TAATCTTAAGTCTGCATATGGTTTCCTGCAG	AGCCTTGTTTTTCAAAAATAACTGGGT	60.8	CTGCAGGAAACCATATGCAGACTT	61.405	153	126	deletion	CTATTTATTTATTTATTTATTTATTTA
1	TTATTTATTTATTTATTTATTTATTTAT	TTAT(4*7)	13123536	28	AGAGAGGTCTGTTTCCAAAGTCTTTCTTTTCAGAAAATCTGATCACTGTCACATC[TTATTTATTTATTTATTTATTTATTTAT]TTGGTAATAAATATGAATACAGTCCATTTTACCACTTTCTTATCATTTTCTAAAATTGTTCTTTTCTTGTTACTCTATTTTTCTTCAATATTCCATTTACCTTTCGATATATTGCCAGAAAGCACCCCAAATTTT	AGAGAGGTCTGTTTCCAAAGTCTTTCT	62.002	AAAATTTGGGGTGCTTTCTGGCAA	62.457	218	191	deletion	CTTATTTATTTATTTATTTATTTATTT
1	TTTCTTTCTTTCTTTCTTTCTTTCTTTC	TTTC(4*7)	168796767	28	ACATGAAGAACACAACTGACTGCAAATACCAGTAGCAAAG[TTTCTTTCTTTCTTTCTTTCTTTCTTTC]TTCCAGTCATTCCTAATATTAAACAGGCTCTTCAAGACATTAGGGATGTGTATCTGATTTCTGAACATTGGGTTTCTCAGTGACTCCT	ACATGAAGAACACAACTGACTGCA	61.163	AGGAGTCACTGAGAAACCCAATGT	61.737	156	129	deletion	GTTTCTTTCTTTCTTTCTTTCTTTCTT
1	AAACAAACAAACAAACAAACAAAC	AAAC(4*6)	107100074	24	AAAGCTGAGGGAACAGGTATCAGCACCGTGCCCTCATTTCCTCCAGGAGGCTGTCCGGGAGCG[AAACAAACAAACAAACAAACAAAC]AATCACAGGTTAGAACTAAAACGTAAGATAAAGGCCATCCTCTACTTTCTGATCTTTGT	AAAGCTGAGGGAACAGGTATCAGC	62.681	ACAAAGATCAGAAAGTAGAGGATGGCC	62.691	146	123	deletion	GAAACAAACAAACAAACAAACAA
1	TAAATAAATAAATAAATAAATAAA	TAAA(4*6)	71792464	24	AGAATGCCTAACCCTCCTTTTGCAAAATAC[TAAATAAATAAATAAATAAATAAA]CTCAAGGCAGTATCAGGGCGGAAGTGCTCAATCCGTTATA	AGAATGCCTAACCCTCCTTTTGCA	62.596	TATAACGGATTGAGCACTTCCGCC	63.05	94	73	deletion	CTAAATAAATAAATAAATAAA
1	GGATGGATGGATGGATGGATGGAT	GGAT(4*6)	195454184	24	TCCTGTGGGTCTTTTCCAACCTTGGTGATTCTATGATTCTATCATTCTACGATTCTAAGTCCA[GGATGGATGGATGGATGGATGGAT]GCTCTCGGAGGCCTTTTCCAATCATG	TCCTGTGGGTCTTTTCCAACCTTG	62.999	CATGATTGGAAAAGGCCTCCGAGA	62.975	113	99	deletion	AGGATGGATGGATG
1	AAATAAATAAATAAATAAATAAAT	AAAT(4*6)	121057124	24	CAACCAATGCAGTGTTAGCCATGGTAATCACAGGGACATGACAAAGGTCTCAGCTTCTTCGCCTGCTGAATCTTCTTAATCTTTACTCTG[AAATAAATAAATAAATAAATAAAT]AATAAGCCCCCCTGTATTCCTGGCCTGCACAGTTGTA	CAACCAATGCAGTGTTAGCCATGG	62.928	TACAACTGTGCAGGCCAGGAATAC	62.908	151	128	deletion	GAAATAAATAAATAAATAAATAA
1	TATTTATTTATTTATTTATTTATT	TATT(4*6)	163848212	24	TGTTTGAGGTTTTGAAGTCAAACATCTTTAACAAGGAAATCTAACAGTGTTATTAAC[TATTTATTTATTTATTTATTTATT]TTAATATATAAGCACTGTAAACATTAATAATTTTGCAATCCTTGGACTCAGTGGCATAT	TGTTTGAGGTTTTGAAGTCAAACATCT	60.31	ATATGCCACTGAGTCCAAGGATTG	60.688	140	118	deletion	CTATTTATTTATTTATTTATTT
1	CAAACAAACAAACAAACAAACAAA	CAAA(4*6)	123394893	24	TCGACACCTGTGTAACAGCTTCAGCATTGATGGGAAACATCAGATGTTCTG[CAAACAAACAAACAAACAAACAAA]CCTCAGTAGCTGTTTGGCTCACAAGC	TCGACACCTGTGTAACAGCTTCAG	62.805	GCTTGTGAGCCAAACAGCTACTGA	63.587	101	79	deletion	GCAAACAAACAAACAAACAAAC
1	TTATTTATTTATTTATTTATTTAT	TTAT(4*6)	66353612	24	TTAATTTTGCTCTTTGGCCTGGGCAGCTTGGCTTTCAGTCCTATGTC[TTATTTATTTATTTATTTATTTAT]TTTGCTCTCTGTACAATTTACATTTCTCTCTGGATACTTTTATCACCTCTATGAATGGGGTTTTATTTTCACAGCAGCC	TTAATTTTGCTCTTTGGCCTGGGC	62.612	GGCTGCTGTGAAAATAAAACCCCA	62.311	150	127	deletion	CTTATTTATTTATTTATTTATTT
1	AACAAACAAACAAACAAACAAACA	AACA(4*6)	64954326	24	CACTCCATCTATCTGCAGGGAATCATATTAATAATTTGAAAAGTAACTGGAAATGAAAACAAATCTTGTTAATATAATCCATGACCTGACTTGATTT[AACAAACAAACAAACAAACAAACA]CAATTGCCCTTAAAAACCTATTGAGATGCTGTTTCTGCG	CACTCCATCTATCTGCAGGGAATCA	61.974	CGCAGAAACAGCATCTCAATAGGT	61.45	160	139	deletion	TAACAAACAAACAAACAAACA
1	AATAAATAAATAAATAAATAAATA	AATA(4*6)	68189193	24	AGGATTTTTCTGATTTTCAGGCCCAGATATATCATAAACAGC[AATAAATAAATAAATAAATAAATA]ACCTGCATTCGTTGAATTACAAGTATTTCCACTGTTGCATTAAAACTACTAAATAACACATAAATGACATACATCAGCTCTGTTTCTAGTGA	AGGATTTTTCTGATTTTCAGGCCCA	61.227	TCACTAGAAACAGAGCTGATGTATGTCA	61.886	158	140	deletion	CAATAAATAAATAAATAA
1	AACAAACAAACAAACAAACAAACA	AACA(4*6)	99426737	24	TGGCATGCCCAAGAGTATAAACTGTCAAGTAAGGAAAAAATACAACATCTCAACTTTCTAAAATTCATTTTTTTATAAATCTAAATTTCAGG[AACAAACAAACAAACAAACAAACA]AAAAACAATGTTTGAACTCCTCATGTTGGT	TGGCATGCCCAAGAGTATAAACTGT	62.568	ACCAACATGAGGAGTTCAAACATTGT	61.589	146	123	deletion	GAACAAACAAACAAACAAACAAA
1	ATGAATGAATGAATGAATGAATGA	ATGA(4*6)	93245012	24	TGGAGCTAGTGGTACAAGTAGGGAAGATAATAAAACGCAGTTTGGTATTTGGTACAACAT[ATGAATGAATGAATGAATGAATGA]ATGTACTGTCTTTATCATTCAAGACCTCTGGGCTTGTTCGGGACTGTTTTTGGAA	TGGAGCTAGTGGTACAAGTAGGGA	62.115	TTCCAAAAACAGTCCCGAACAAGC	62.461	139	115	deletion	TATGAATGAATGAATGAATGAATG
1	ATTTATTTATTTATTTATTTATTT	ATTT(4*6)	179312626	24	ACGGGACATCTTTAAAACCTGTTGTCTTGATGATGCTTATGTTTTGATGCATTCTGAGTATACTTACCCCACAGTAC[ATTTATTTATTTATTTATTTATTT]TTCCTTAAAAAGCTGAAGGAATTGCAACAACAGAAACAGGAACAGC	ACGGGACATCTTTAAAACCTGTTGTCT	62.958	GCTGTTCCTGTTTCTGTTGTTGCA	62.688	147	126	deletion	CATTTATTTATTTATTTATTT
1	ATTTATTTATTTATTTATTTATTT	ATTT(4*6)	9416815	24	CCTTGGGAATTTTGTTTAAAAGAACTCCAATAG[ATTTATTTATTTATTTATTTATTT]ATTCTTAAAACAGTAGGTTATATCATGCAAGTCTTACTAGACATCCTTAAATGCAATGATACTAATTAGCATCTAGATGGGAAATGATATGACAGGCTAGGG	CCTTGGGAATTTTGTTTAAAAGAACTCC	60.012	CCCTAGCCTGTCATATCATTTCCC	60.566	159	135	deletion	GATTTATTTATTTATTTATTTATT
1	GAATGAATGAATGAATGAATGAAT	GAAT(4*6)	49840034	24	ACTGTGAAGTACCTAAAAACATGCAG[GAATGAATGAATGAATGAATGAAT]GGAGGAGAAATATCAAGTGCAAGAATTAGTGTTACTTGTTTTCACCTGTTACCTGGCAAAGC	ACTGTGAAGTACCTAAAAACATGCAGG	61.863	GCTTTGCCAGGTAACAGGTGAAAA	62.239	112	98	deletion	GGAATGAATGAATG
1	TTTATTTATTTATTTATTTATTTA	TTTA(4*6)	140266599	24	TGGTTTTGAAGAAGGCAGGAGAGAAGGAATCAGATATTAATCTCATTTAGAAATAAAATTGCACTATAATGGTGAGATTTGCAGGATAG[TTTATTTATTTATTTATTTATTTA]TTTTTTGAAATGCAGCTGAAATACTTGTTGCATGA	TGGTTTTGAAGAAGGCAGGAGAGA	61.977	TCATGCAACAAGTATTTCAGCTGCA	62.005	148	124	deletion	GTTTATTTATTTATTTATTTATTT
1	TAAATAAATAAATAAATAAATAAA	TAAA(4*6)	46607928	24	GGAATTTGCTGAAATTTTCACCTCCACT[TAAATAAATAAATAAATAAATAAA]TAACATGCTGGTTTGCATGTTTGGATGACCAGAAGGCAATTTTCACCAGATCACAGAATGGCTAAGGTTGGAAGGAACCTCTGGAGGTCACTGGGTCCAATCTCTGAA	GGAATTTGCTGAAATTTTCACCTCCACT	62.916	TTCAGAGATTGGACCCAGTGACCT	63.1	160	136	deletion	TTAAATAAATAAATAAATAAATAA
1	AAACAAACAAACAAACAAACAAAC	AAAC(4*6)	26435586	24	ACAAATGCAGAAGTGAGCAGATGAGAGTATAGCTCTAACTCCTTGTATAACGCTCTGTGGAGTAAAATGTTGAGCACTGTAAATT[AAACAAACAAACAAACAAACAAAC]AAAAAACACAAGTAGAATCTAACTACATATCAATAAGCTGATAGCCTACAATATACAGATATCTCTTTTCACACATAAATTCTGATTCACAGTTCTAAGAAAGATTACACATACTGTACAGAGCACA	ACAAATGCAGAAGTGAGCAGATGA	61.046	TGTGCTCTGTACAGTATGTGTAATCTT	60.31	236	216	deletion	TAAACAAACAAACAAACAAA
1	ACAAACAAACAAACAAACAAACAA	ACAA(4*6)	27280689	24	ACTGAGGGAAAGAATCAACCTTGGTTTACTTGGTAAAATT[ACAAACAAACAAACAAACAAACAA]AAAACTTTGTAATCATTTGTGTACAAACATAGATAATAAGATAAGTACTTCGTTTTTTTTTTTGTAGTCACTCCTCCTCCACCACTTC	ACTGAGGGAAAGAATCAACCTTGGT	62.176	GAAGTGGTGGAGGAGGAGTGACTA	62.884	152	134	deletion	TACAAACAAACAAACAAA
1	CAAACAAACAAACAAACAAACAAA	CAAA(4*6)	54997648	24	ACAGCAGGAGCCATAAGACATTGAGTTACTTTTGTAATAATCAAAGTAAAAGTCACTGAAACTACATTTTAATAATTAAATTTCTGATTATTACATCAGATG[CAAACAAACAAACAAACAAACAAA]AACCCCCAAAGTAATTCTATGGCTCA	ACAGCAGGAGCCATAAGACATTGA	62.152	TGAGCCATAGAATTACTTTGGGGGT	61.829	152	131	deletion	GCAAACAAACAAACAAACAAA
1	CAAACAAACAAACAAACAAACAAA	CAAA(4*6)	145594606	24	TTCTCATCTCCTTATGGCCGTTGCTATCATAACCACCCTTGAAATATACTACATTTTTTTTTTCCTGCCTCATACTGTTTCCTACTCCTCCTATTAAAAATGTATAGAAG[CAAACAAACAAACAAACAAACAAA]AAGGACAACTTTCAGCATGTTGGGA	TTCTCATCTCCTTATGGCCGTTGC	63.015	TCCCAACATGCTGAAAGTTGTCCT	62.762	159	142	deletion	GCAAACAAACAAACAAA
1	ATGTATGTATGTATGTATGTATGT	ATGT(4*6)	18042755	24	GCCATGCATAGCCTTTGAAAATGCAAAATCATAATGTCCAAAGGAGTTTTGGTTTTGTTTTGATTTTTGATAATTAATTTATCATTGTTATTACTACCATAATC[ATGTATGTATGTATGTATGTATGT]ATTTATTTATTTTTCATTATCCAATATATATTGTCTATTTTGAAGATGGCCTTAGTGACAATGCAGT	GCCATGCATAGCCTTTGAAAATGC	62.029	ACTGCATTGTCACTAAGGCCATCT	62.394	195	172	deletion	CATGTATGTATGTATGTATGTAT
1	AATAAATAAATAAATAAATAAATA	AATA(4*6)	18521395	24	CTGGGTTCCCATCAGCATGTTAATAAC[AATAAATAAATAAATAAATAAATA]AAATTTTATATCATCAAACAATAAAAGAAAAATCTTTGTTGATACAGATCTGATAGTTAGGAGC	CTGGGTTCCCATCAGCATGTTAAT	61.176	GCTCCTAACTATCAGATCTGTATCAACA	60.271	115	92	deletion	CAATAAATAAATAAATAAATAAA
1	AAATAAATAAATAAATAAATAAAT	AAAT(4*6)	93719224	24	ACAGTGATTCTACCATCCCAACAGGAAAGAAGACACAATAAACATTCTTTATAAGAG[AAATAAATAAATAAATAAATAAAT]AAACAACACTTGAGGTAACTGAGTTAATGACTTCTAAATAAGAATTGTGCCAGTGAACAAGGAATGGCAGAAGGT	ACAGTGATTCTACCATCCCAACAGG	62.328	ACCTTCTGCCATTCCTTGTTCACT	62.526	156	132	deletion	GAAATAAATAAATAAATAAATAAA
1	AAAGAAAGAAAGAAAGAAAGAAAG	AAAG(4*6)	125321208	24	GCTGGCAGTAGATGGATGCTGAATTGT[AAAGAAAGAAAGAAAGAAAGAAAG]AAATACAATAGATAAAGTGATCAAAAAAAAAAACATGAAACAAGTTTCAGATTTTGTCTCTACACACTTAGTGGAAATGTTCTCCTCC	GCTGGCAGTAGATGGATGCTGAAT	63.088	GGAGGAGAACATTTCCACTAAGTGTGT	62.791	139	119	deletion	TAAAGAAAGAAAGAAAGAAA
1	GATAGATAGATAGATAGATAGATA	GATA(4*6)	141757784	24	ACTCAGACACAATTGCTTATATCACCTGATTG[GATAGATAGATAGATAGATAGATA]GCCAAATTTGGTGGAAATATACAGTAGTATAATTATTGTAATGTATAGTTGAGCACAAGGTTTTAAATGCACCT	ACTCAGACACAATTGCTTATATCACCTG	61.513	AGGTGCATTTAAAACCTTGTGCTCA	61.908	130	108	deletion	GGATAGATAGATAGATAGATAG
1	AAACAAACAAACAAACAAACAAAC	AAAC(4*6)	156976373	24	ACCTGACATTTCAAGAAAGGGACTCATTTCTTCATATACTGAAGAGGGAAG[AAACAAACAAACAAACAAACAAAC]AAAACCCAAGAAATTTCAGAAACAGCA	ACCTGACATTTCAAGAAAGGGACTC	60.979	TGCTGTTTCTGAAATTTCTTGGGTT	60.105	102	82	deletion	GAAACAAACAAACAAACAAA
1	GAAGGAAGGAAGGAAGGAAGGAAG	GAAG(4*6)	83879331	24	AAGGAAACCCAGGCAACCAAATCTAGGGAGA[GAAGGAAGGAAGGAAGGAAGGAAG]AAGTGGAAATTGCAGACTGGAGTGAATTAGGAGGTGGTAACAAAGAGACAAGGGGAAGAGGAGAAACATGAAGCGTGCCTA	AAGGAAACCCAGGCAACCAAATCT	63.037	TAGGCACGCTTCATGTTTCTCCTC	62.94	136	115	deletion	AGAAGGAAGGAAGGAAGGAAG
1	ACAAACAAACAAACAAACAAACAA	ACAA(4*6)	46653478	24	GAAGGACAGCAGTTTCCTCTAGCCTTTTGGTGGCTCTTTTGCATGCCGCTGACTTGGACAAGAGCCGGGACATCCTATTTTTTCCTTAATAGTAAG[ACAAACAAACAAACAAACAAACAA]AAAGGTGGTGGAGGTAGCTGAATTCTG	GAAGGACAGCAGTTTCCTCTAGCC	62.948	CAGAATTCAGCTACCTCCACCACC	62.961	147	125	deletion	GACAAACAAACAAACAAACAAA
1	AAACAAACAAACAAACAAACAAAC	AAAC(4*6)	142824980	24	GCGCAGTATCCCTTGTACTTTGGAATATCTGCACAATG[AAACAAACAAACAAACAAACAAAC]AAAACCCCTGTTTTCAATTTAATGCAGAACACGTCACATCTCAGAGT	GCGCAGTATCCCTTGTACTTTGGA	62.949	ACTCTGAGATGTGACGTGTTCTGC	62.857	109	85	deletion	GAAACAAACAAACAAACAAACAAA
1	TTGTTTGTTTGTTTGTTTGTTTGT	TTGT(4*6)	52519794	24	TTGCTTGCTGAGGATCATTAACCATTTAGGACAGACTGCTTTTTCTTAACC[TTGTTTGTTTGTTTGTTTGTTTGT]TTGCAATGTCTTTCAGACCTAGCAATATGAATATAAACCCCCATTATAGCATAATAATATCCCATTTGTTTTCTGAAACCAGTCT	TTGCTTGCTGAGGATCATTAACCA	60.81	AGACTGGTTTCAGAAAACAAATGGGA	61.313	160	140	deletion	CTTGTTTGTTTGTTTGTTTG
1	TTTATTTATTTATTTATTTATTTA	TTTA(4*6)	142948815	24	TCCCCAGAAATGTTTTTCCAGAATTCAGAAACTAC[TTTATTTATTTATTTATTTATTTA]TTTGCCTACTCAACAACCATCTTTAGCATCTTGCTGTCAGCTTTCAATGTTTTACTGTCCTCAGAGGTATCAGCATCACC	TCCCCAGAAATGTTTTTCCAGAATTCA	61.569	GGTGATGCTGATACCTCTGAGGAC	62.299	139	115	deletion	CTTTATTTATTTATTTATTTATTT
1	ATTTATTTATTTATTTATTTATTT	ATTT(4*6)	155598902	24	TTAGTTTTCTTGGGGGTCTGGTGCATTGGGACAACC[ATTTATTTATTTATTTATTTATTT]TGTGGGAAATTAAATTAAGGGGGCAGTGGCTGGATTTATAAA	TTAGTTTTCTTGGGGGTCTGGTGC	63.056	TTTATAAATCCAGCCACTGCCCCC	63.015	102	98	deletion	ATTT
1	ATTTATTTATTTATTTATTTATTT	ATTT(4*6)	101007521	24	TCTCCTCCATGTCTTTACAGGTCATATTATATGTTAAAAAAAAAAAAGAAAAAGAAAAAAAAAAAAAGAAAAAGTGAATAATATAAAGTATGTGGGAAACTG[ATTTATTTATTTATTTATTTATTT]AGTTGTTTGTTTTTACAGATGGATAGTGACTGTG	TCTCCTCCATGTCTTTACAGGTCA	60.756	CACAGTCACTATCCATCTGTAAAAACAA	60.064	160	173	insertion	ATTTATTTTATTT
1	TTTGTTTGTTTGTTTGTTTGTTTG	TTTG(4*6)	152092237	24	TCCAGAATTGCAAGCCCCAAAATAGTACTTTTTTTTTTTTGCAGATTTTTTTCGTATTTA[TTTGTTTGTTTGTTTGTTTGTTTG]TTTTCTAGGTTTTAGCATAAGAAATAGACATTTCTACCTAGAAGTCTCTTATTGCTTGCATTCCTAATTGTTCCCA	TCCAGAATTGCAAGCCCCAAAATA	61.305	TGGGAACAATTAGGAATGCAAGCA	61.299	160	136	deletion	ATTTGTTTGTTTGTTTGTTTGTTT
1	GTTTGTTTGTTTGTTTGTTTGTTT	GTTT(4*6)	98598882	24	ACCTTGTTCATGTAATGGATGACTTCATTGTATTCATTTTGTCTATTTTTACATTAGATACATAGTTTTTTGCCTTTGAAG[GTTTGTTTGTTTGTTTGTTTGTTT]GCTTTGTTGATTCTCTGAAGTATAATATTGAGCATACAGGTGTATAGCATGC	ACCTTGTTCATGTAATGGATGACTTCA	60.963	GCATGCTATACACCTGTATGCTCA	60.801	157	135	deletion	GGTTTGTTTGTTTGTTTGTTTG
1	TAAATAAATAAATAAATAAATAAA	TAAA(4*6)	102239872	24	AGAGAAATCCCGCCTATTAAGCAAG[TAAATAAATAAATAAATAAATAAA]TAATGGACAGCTCTATATCTATTTACTTAAACAAAATTACTGATGTTAGAAATATACTTATTCATTTAAACAAGCAAACTTCCAAAGGATTGTAAACTAGGCTGCT	AGAGAAATCCCGCCTATTAAGCAAGT	62.325	AGCAGCCTAGTTTACAATCCTTTGGA	62.446	155	131	deletion	GTAAATAAATAAATAAATAAATAA
1	GCAAGCAAGCAAGCAAGCAAGCAA	GCAA(4*6)	89388185	24	ACTGCATGCCCAGGATTTTAACTTCTGTCTTGAACTTTC[GCAAGCAAGCAAGCAAGCAAGCAA]CATAGATTAACTGTTAAAGAAACATAGTAACATCTGATTAGCAAATTTCTTCATTTGTTTTTAATTAAACTGAACAAGTGTGGTAAATCACTGCT	ACTGCATGCCCAGGATTTTAACTT	61.302	AGCAGTGATTTACCACACTTGTTCA	61.15	158	137	deletion	CGCAAGCAAGCAAGCAAGCAA
1	AATAAATAAATAAATAAATAAATA	AATA(4*6)	166835407	24	ACAATAACTCCCATGAAAACAGGC[AATAAATAAATAAATAAATAAATA]AAACAAAACAAAAAAACCCTCCCCACCCCATGAAGACAGCACAAAAGACTAGGCTTACAATAAAGGAAAGGGAGAACAACCTGATTGCGGAATC	ACAATAACTCCCATGAAAACAGGCA	61.219	GATTCCGCAATCAGGTTGTTCTCC	62.212	142	119	deletion	CAATAAATAAATAAATAAATAAA
1	AATAAATAAATAAATAAATAAATA	AATA(4*6)	16641853	24	TGTTTGGTAGTACATTCCCAAATCCCTTTGATAAAATGCAAGGTGAAAGAAATTACATTCATATGAAGAAAGAGAGAATTTCAAGAATTTTCCATAACTGATTATTATTTTTAAAACTG[AATAAATAAATAAATAAATAAATA]AACAAATGGTACCAATACCATGAAAACCTGGAAGAAGAGTTGCTTTTGTTAATTACTCCTGAAAAGTTTCAGTGTTGTAGCACAGCT	TGTTTGGTAGTACATTCCCAAATCCC	61.255	AGCTGTGCTACAACACTGAAACTT	61.163	230	207	deletion	GAATAAATAAATAAATAAATAAA
1	TTTGTTTGTTTGTTTGTTTGTTTG	TTTG(4*6)	106199269	24	TGTCTTTTCTGTGTGTGTTGGGCATTTATTTA[TTTGTTTGTTTGTTTGTTTGTTTG]TTTAATTTTGACTAGGCAATTTCAATCTAACTGTTAGCAAAAACAAATACTTGGAATTTATAATTTATTCTTTTTCTCCCTTGCTGGCTACAGAAC	TGTCTTTTCTGTGTGTGTTGGGCA	63.394	GTTCTGTAGCCAGCAAGGGAGAAA	62.853	152	132	deletion	ATTTGTTTGTTTGTTTGTTT
1	CAAACAAACAAACAAACAAACAAA	CAAA(4*6)	156522676	24	TGTGACGGCTCTCTACAGTGGTATTCACATTAAACAAACAAACCAAC[CAAACAAACAAACAAACAAACAAA]AAAAAAAAAACGAGGGGTTTTGAAATGAGACAATG	TGTGACGGCTCTCTACAGTGGTAT	62.924	CATTGTCTCATTTCAAAACCCCTCGT	62.179	106	102	deletion	CAAA
1	AAATAAATAAATAAATAAATAAAT	AAAT(4*6)	101911001	24	ACGGAATACTAACAAACCTTCTGTCAAACTAGAGATGACAATTTACTG[AAATAAATAAATAAATAAATAAAT]AAAAGAAAAAGTGAACTTCTTTACTAATTTCTAGTAAAGACAGAGAATATTTAACACTCTCAGAAGTAACAAGTTAACAGA	ACGGAATACTAACAAACCTTCTGTCA	60.463	TCTGTTAACTTGTTACTTCTGAGAGTGT	60.376	153	137	deletion	GAAATAAATAAATAAA
1	TTTATTTATTTATTTATTTATTTA	TTTA(4*6)	10106291	24	TCTCCCAGAGAGTAAGGAATTCCTACTCATTCATTTTCTGTCTTCCTTTTCTCCTTTTCC[TTTATTTATTTATTTATTTATTTA]TTTTTACTATATATTTTTTCTAAGTAATAAAGTGAAATGAACAAATGAGAAAAAGGAGATTTGGGGACTACAACA	TCTCCCAGAGAGTAAGGAATTCCT	60.016	TGTTGTAGTCCCCAAATCTCCTTTT	60.4	159	135	deletion	CTTTATTTATTTATTTATTTATTT
1	AATAAATAAATAAATAAATA	AATA(4*5)	108683774	20	CAGTTGTCGCACTGGGAGATGAAATGCC[AATAAATAAATAAATAAATA]AACAAAGCAAGCTTAAAATTTGGGGATTTTCAACCATTTTGCATTCGGCAGTACTCAGAACATGAGAATATTTTAAGGTAGCCGCAAACACATGC	CAGTTGTCGCACTGGGAGATGAAA	63.351	GCATGTGTTTGCGGCTACCTTAAA	62.623	143	124	deletion	CAATAAATAAATAAATAAA
1	CAAACAAACAAACAAACAAA	CAAA(4*5)	146673310	20	TGTAAAGGAGTAAACAGGGCTTCCATAATTTCCCTTTT[CAAACAAACAAACAAACAAA]AAAACAAGCAAAATAACATCAATGCTAATCCTAGAACAGGATTAACAGCTTCGAATTTGGCATTGCA	TGTAAAGGAGTAAACAGGGCTTCCA	61.932	TGCAATGCCAAATTCGAAGCTGTT	62.822	125	108	deletion	TCAAACAAACAAACAAA
1	AAACAAACAAACAAACAAAC	AAAC(4*5)	72839651	20	TGGACCCTCCACTCTAAAGAAAAGAAGGAAAATGAAGTACTGAAGAAGTAGCTTAAATTCTTTTATCTTAAATCTCTTTATTTCACATAGTAGTTATGCTCTAATTCTGCAT[AAACAAACAAACAAACAAAC]AAAAAATGGGATGAAGAATGACATGCCA	TGGACCCTCCACTCTAAAGAAAAGA	61.171	TGGCATGTCATTCTTCATCCCATT	60.877	160	140	deletion	TAAACAAACAAACAAACAAA
1	TTTGTTTGTTTGTTTGTTTG	TTTG(4*5)	119552585	20	GTCTGTGTCCTGCTTACACTGGAGGTGTGTTATAAATGAAAGAACTCTGCTCTTGCATAGGGATTATTTTTTA[TTTGTTTGTTTGTTTGTTTG]TAATTAAATGATCGGTAATGCTGTACTACTCAGCAGTGCAAAGTGGAG	GTCTGTGTCCTGCTTACACTGGAG	62.872	CTCCACTTTGCACTGCTGAGTAGT	62.83	141	123	deletion	ATTTGTTTGTTTGTTTGT
1	CAAACAAACAAACAAACAAA	CAAA(4*5)	16893947	20	TTTGCTGTTCCTTCCCATCATACCTCCATT[CAAACAAACAAACAAACAAA]ACAAAACAAACAAACGAAACAAACAACAACA	TTTGCTGTTCCTTCCCATCATACC	61.113	TGTTGTTGTTTGTTTCGTTTGTTTGT	60.183	81	64	deletion	TCAAACAAACAAACAAA
1	GGATGGATGGATGGATGGAT	GGAT(4*5)	56300711	20	ACTGTCTTGGCAGCAGAAGTGAAACCTCCAAGAGAGGGATGGATGGATGGAC[GGATGGATGGATGGATGGAT]GAGTTTGTGAACCATTAGAGCTGTGCCA	ACTGTCTTGGCAGCAGAAGTGAAA	62.975	TGGCACAGCTCTAATGGTTCACAA	62.804	100	86	deletion	CGGATGGATGGATG
1	TTTATTTATTTATTTATTTA	TTTA(4*5)	98809427	20	GGAGTTGTTCCCAGATCAGAAGCATTTGTGAAAGTTTATTATTGTCCAGTATAATCCCCAAAGTCTTGCATTTAAG[TTTATTTATTTATTTATTTA]TTATTTTTTTTTGCTGCTTACAAAGTTACTGTCATTCAGGCAGGGT	GGAGTTGTTCCCAGATCAGAAGCA	62.618	ACCCTGCCTGAATGACAGTAACTT	62.039	142	131	deletion	GTTTATTTATT
1	GTGAGTGAGTGAGTGAGTGA	GTGA(4*5)	867323	20	CAGAGCAGCAATACCTTCTCCCAGGCTCTGTCTAGCCCTGACGCATCACTTGCATAGTGATC[GTGAGTGAGTGAGTGAGTGA]CAGCATGGCTCCCATCTGGGCAAGAGCTGACATAT	CAGAGCAGCAATACCTTCTCCCAG	63.012	ATATGTCAGCTCTTGCCCAGATGG	62.567	117	104	deletion	CGTGAGTGAGTGA
1	CAACCAACCAACCAACCAAC	CAAC(4*5)	193274969	20	TGAGGGGGCTCAGAAATTCTTTCAAATAGTGAAGGCAAAGTCACCAAACTTTGAGACAATACAAATTATACCTCAGAAATAAAACCAA[CAACCAACCAACCAACCAAC]CAAAGCACCACCAAAAAAAAACACCACTTCGGAGAACTTAGTGTCCC	TGAGGGGGCTCAGAAATTCTTTCA	62.048	GGGACACTAAGTTCTCCGAAGTGG	62.644	155	135	deletion	ACAACCAACCAACCAACCAA
1	AATAAATAAATAAATAAATA	AATA(4*5)	85471226	20	CAGGCAATAAACAGTGGCTCCAAAATGGTCTAAGTGACAGGATGGTTTAAAACAAAACAAAACTAACTCAACC[AATAAATAAATAAATAAATA]AAATAATCATTATTTTAGTGTAGATATCTTCAGAAATTTAAAGGAATGGGTTTGAATTCGTTGGAC	CAGGCAATAAACAGTGGCTCCAAA	62.064	GTCCAACGAATTCAAACCCATTCCT	62.013	159	148	deletion	CAATAAATAAA
1	ATTTATTTATTTATTTATTT	ATTT(4*5)	192532149	20	TGCACCATGGCTTTCTTGTCTCTTATCTTTTCTTGAGCTATGTG[ATTTATTTATTTATTTATTT]ATTGCCTCATAGCCTGCAAATTCCAGGGCAAAGAGGGACAGAAAAGGAA	TGCACCATGGCTTTCTTGTCTCTT	63.051	TTCCTTTTCTGTCCCTCTTTGCCC	63.062	113	93	deletion	GATTTATTTATTTATTTATT
1	CAGACAGACAGACAGACAGA	CAGA(4*5)	194504281	20	GTGATTGAGTTTCCCGATGACCGAACAGAACCGTACTTTTTTATTGTGACAGCAGTCTGATGCACACCTCACTGTAACAGG[CAGACAGACAGACAGACAGA]CAACCCATACGCCTACCTGTGTTCAAA	GTGATTGAGTTTCCCGATGACCGA	62.934	TTTGAACACAGGTAGGCGTATGGG	62.902	128	109	deletion	GCAGACAGACAGACAGACA
1	TTTGTTTGTTTGTTTGTTTG	TTTG(4*5)	72841721	20	AGCTCTGACCATCAGGATGACAAAAACACTGATCTATTTTCTCTGTGT[TTTGTTTGTTTGTTTGTTTG]TTGTTTTGATTTGGTTTTTCGTATCTCCATATTCTGCTTCCCTCTTAAATTTATTTTTAAGCTGTATCTCCCACACCTTTGTTCCCTTTG	AGCTCTGACCATCAGGATGACAAAA	62.273	CAAAGGGAACAAAGGTGTGGGAGA	62.999	158	171	insertion	GATTTGTTTGTTT
1	TTTCTTTCTTTCTTTCTTTC	TTTC(4*5)	18582146	20	GGAGTACTTCCTGTCTTCAAATTCAGTGTTAAACTGA[TTTCTTTCTTTCTTTCTTTC]TTTTTTTAACAGTTTTTTAGCAACAGCCACAAGCCAA	GGAGTACTTCCTGTCTTCAAATTCAGTG	61.863	TTGGCTTGTGGCTGTTGCTAAAAA	62.427	94	74	deletion	ATTTCTTTCTTTCTTTCTTT
1	ATTGATTGATTGATTGATTG	ATTG(4*5)	22471171	20	ACATGCAGAGTCAATTGGTATGATATGTTTTGGTCAATACAAACTAATAAATACAAATACGATCATCATTATGTCAAATACTTTGAAGTTGTCAACTATTTTTCCTTATCTTGTATAGGAATTTT[ATTGATTGATTGATTGATTG]ATATCACAAATATATTTTTTAAGATGAAAAACTTCCTTCCTTAAAAAGTTGAGAGAATTGCCCCATCC	ACATGCAGAGTCAATTGGTATGATATGT	61.11	GGATGGGGCAATTCTCTCAACTTT	61.358	213	194	deletion	TATTGATTGATTGATTGAT
1	ATCAATCAATCAATCAATCA	ATCA(4*5)	185536205	20	TATATTCCCCAGTTCAGCGTGCAGAGAGCTTTCATCCAATAATTACTGAGAAGTCTCTAATAATT[ATCAATCAATCAATCAATCA]TTTAGAAACCTTTAAAATCAAAAGTTGTGGACCTGTGAAAGTTCAGTGCCATTGTAGCAAGACTGAGG	TATATTCCCCAGTTCAGCGTGCAG	62.777	CCTCAGTCTTGCTACAATGGCACT	62.905	153	136	deletion	TATCAATCAATCAATCA
1	TAAATAAATAAATAAATAAA	TAAA(4*5)	63958183	20	AGGGGAATGTTATCTCAAGTTTTGCAGGTATTTG[TAAATAAATAAATAAATAAA]AATCACAAAATACATATTCAACTGTGGTCTGTATTAGACTTTATACAATTCACATTTAAAAATTGAAGATTATTTGCAGAGGAAATTATAATCTTGGGAGT	AGGGGAATGTTATCTCAAGTTTTGCA	61.202	ACTCCCAAGATTATAATTTCCTCTGCA	60.367	155	138	deletion	GTAAATAAATAAATAAA
1	CAAACAAACAAACAAACAAA	CAAA(4*5)	43016270	20	ATATGTCCAGTTTGCAGTCCACCCCGTTAGCCCAGGCAAATCATAACTATAAGTGATCTGTATTCCAAGATACAGAGATAGATCTAGACAGTCCTCCTCAACAGGTAAT[CAAACAAACAAACAAACAAA]AAAACTCCTGGAGTGTAATAGCCCCA	ATATGTCCAGTTTGCAGTCCACCC	62.929	TGGGGCTATTACACTCCAGGAGTT	62.928	155	138	deletion	TCAAACAAACAAACAAA
1	AAACAAACAAACAAACAAAC	AAAC(4*5)	56523774	20	TCATTTGGGACAGTTCCTAGCAGCACCCTCAATGACTGTACTAAATTGTGGACATTATTTTTTAAATGATGTCCTAAAACTTTTATG[AAACAAACAAACAAACAAAC]AAAATTAGTACATTTCATCTACACTTTTAACATGAAAAAAATTAGTTTTAAAATAGATAATATGCTCCCTAAGCAACTCAATTGCATCTCATTTTAAAGAACTATTTTGCCAATGAGAAAAGGGCATGTTGG	TCATTTGGGACAGTTCCTAGCAGC	62.914	CCAACATGCCCTTTTCTCATTGGC	63.181	239	219	deletion	GAAACAAACAAACAAACAAA
1	TTCCTTCCTTCCTTCCTTCC	TTCC(4*5)	10651373	20	CCCCTTGGACTGGATATCTGGAGAGCTAACTCTGTGTTTCTATTGGCCCTCTGGGGAGATGTTTGAGGAAGAAAGTTTGCAAAGGTTTCTACAAACCT[TTCCTTCCTTCCTTCCTTCC]ACCAATATTGTTAGGGTCAGACCTTTGCACAGACAGAA	CCCCTTGGACTGGATATCTGGAGA	62.798	TTCTGTCTGTGCAAAGGTCTGACC	63.015	156	139	deletion	TTTCCTTCCTTCCTTCC
1	AAATAAATAAATAAATAAAT	AAAT(4*5)	50258075	20	AGCCCACTCTTTGATGGAAAGCAACCCTGGAAAGAATGAATGACAC[AAATAAATAAATAAATAAAT]AAAGCAAGGTATATCTTTCTGTCCCTACCCTATGACATCGAGTGG	AGCCCACTCTTTGATGGAAAGCAA	63.067	CCACTCGATGTCATAGGGTAGGGA	62.821	111	95	deletion	CAAATAAATAAATAAA
1	GAAAGAAAGAAAGAAAGAAA	GAAA(4*5)	19892414	20	TGAGAACTGCAGTTTTCAGATCTTAAGAAAAAAAAAAAAAAAA[GAAAGAAAGAAAGAAAGAAA]AAAAAAGAAAAAAAGATACTTTTCCAGATCTTTGGGATAAGAATAAAATTCCTGAAAGAAACAACCACAAATAAAAAGAAAAAAAAAAGTCTGTGTAACTTTGAATCAAATGTGCATTTGCTGCAGATGCGCTTCTGTACTAACTGCTG	TGAGAACTGCAGTTTTCAGATCTTAAGA	60.896	CAGCAGTTAGTACAGAAGCGCAT	61.226	212	208	deletion	GAAA
1	CTGCCTGCCTGCCTGCCTGC	CTGC(4*5)	98852475	20	GAATCAGCTCGAGGTTCTGCTCT[CTGCCTGCCTGCCTGCCTGC]TTGTTCTGTAGGCTTATTTTTAAACACTCTGGTTGATGAGCCCTGCGTTCACCAGCTGGATGTTTGAGCTGAGAGTGAGAGGGA	GAATCAGCTCGAGGTTCTGCTCTC	63.024	TCCCTCTCACTCTCAGCTCAAACA	63.068	127	114	deletion	TCTGCCTGCCTGC
1	AAAGAAAGAAAGAAAGAAAG	AAAG(4*5)	99013633	20	CCTTTCACGCCTGATAAATTCTGCTTCTTATCTCCAAATAGAGA[AAAGAAAGAAAGAAAGAAAG]AAAATATAAGCAGAATATTTAGACTTCATAACTGCATTTTTAAACTACGTGTTGTATTTTTTTATTGCTGGTCTGTAGTTCAGAACAGCCCTCCTG	CCTTTCACGCCTGATAAATTCTGCT	61.885	CAGGAGGGCTGTTCTGAACTACAG	62.654	160	176	insertion	AAAGAAAGCAAGAAAG
1	ATAAATAAATAAATAAATAA	ATAA(4*5)	167290940	20	GGGCCAGATTCCTCCGAAGAAATATATACATCTACATCTGGGCACCCCAGATCTCCCAGAATCATCAGGAAAGATAAGCACAATG[ATAAATAAATAAATAAATAA]ATACATATTATCTGAAATACTTTAAAAATTTGCAACATATTCCTGTGCACTGA	GGGCCAGATTCCTCCGAAGAAATA	62.267	TCAGTGCACAGGAATATGTTGCAA	61.287	158	138	deletion	GATAAATAAATAAATAAATA
1	GGTTGGTTGGTTGGTTGGTT	GGTT(4*5)	26872155	20	GGTTATTGAGGTCATTGTTGGGTG[GGTTGGTTGGTTGGTTGGTT]GGATAGTTTTTGTTTGCCTGCTTGCTTGCTTGTTTGTTCT	GGTTATTGAGGTCATTGTTGGGTGG	62.071	AGAACAAACAAGCAAGCAAGCAGG	62.99	84	65	deletion	GGGTTGGTTGGTTGGTTGG
1	AATAAATAAATAAATAAATA	AATA(4*5)	25405314	20	GCAACAACTAAAACACTGGTGGGGTATCAACATTATTTTCATCCTTAATCCAAAACATGGCACCATATTAGGCACAAC[AATAAATAAATAAATAAATA]AAACCCAAACACTCTATCCCACCTGA	GCAACAACTAAAACACTGGTGGGG	62.758	TCAGGTGGGATAGAGTGTTTGGGT	63.11	124	105	deletion	CAATAAATAAATAAATAAA
1	CTTTCTTTCTTTCTTTCTTT	CTTT(4*5)	107581102	20	CAACCAGCTTGCATGTCCTAACTTCTAAGTACATCTCTAACCAGGATTTGGTTGTTTTTTTTTTTTTCTTC[CTTTCTTTCTTTCTTTCTTT]CTTCTTTTCACTTTTCCAAACCACAAATGT	CAACCAGCTTGCATGTCCTAACTT	61.82	ACATTTGTGGTTTGGAAAAGTGAAAAGA	61.157	121	101	deletion	CCTTTCTTTCTTTCTTTCTT
1	ATACATACATACATACATAC	ATAC(4*5)	157685130	20	ACTTACTGAGGGTGCACTCAACACCATATAAATTGAGAAATTA[ATACATACATACATACATAC]TGACGAGCATTTGCACAAATATTGATCTTTAAAGGTCACTTTCAATCCCTGATATTCTGT	ACTTACTGAGGGTGCACTCAACAC	62.778	ACAGAATATCAGGGATTGAAAGTGACCT	62.125	123	106	deletion	AATACATACATACATAC
1	ATTTATTTATTTATTTATTT	ATTT(4*5)	9461879	20	GACAGACACGGTAGCCAAACTTTTTTGTTGACTTTTCTAGATTTTAAAAGTCAGCGCATAAATGAATGTAAACACAATCATTGCTTTAAATAGTAACCGATGAAGGCAA[ATTTATTTATTTATTTATTT]CATATCAGAGCAGTCTCCATTTTTCCATT	GACAGACACGGTAGCCAAACTTTT	61.746	AATGGAAAAATGGAGACTGCTCTGA	60.75	158	141	deletion	AATTTATTTATTTATTT
1	GATGGATGGATGGATGGATG	GATG(4*5)	111578151	20	TGGTCTGGAAGGGAAAAATTCGCAGAGGAATGGATAGATGAATGGTTGGATTGACAGATGGACA[GATGGATGGATGGATGGATG]TTTGTCCTATTTCAGTCGAGTAGCCCT	TGGTCTGGAAGGGAAAAATTCGCA	63.054	AGGGCTACTCGACTGAAATAGGACA	62.858	111	98	deletion	AGATGGATGGATG
1	AATAAATAAATAAATAAATA	AATA(4*5)	127606280	20	TGAGAATTGGGGTTACAACTGAACTTGTAAATATTGTAATATTGTAATTACAATTAGGCTGTACAAATTGATTAATACAGATATTCCAGTCTTGCAAAAAATATCTTAAGCTTGTATTTTTTCAAGAAAAAGGAATG[AATAAATAAATAAATAAATA]AATGTTTTTAAAGTAGACTGGCAGAGGAATGAGGT	TGAGAATTGGGGTTACAACTGAACTTGT	63.051	ACCTCATTCCTCTGCCAGTCTACT	62.666	192	172	deletion	GAATAAATAAATAAATAAAT
1	AAACAAACAAACAAACAAAC	AAAC(4*5)	99706708	20	TGAATTATCACATTCATCCAGCAATTCAGAATAAAT[AAACAAACAAACAAACAAAC]AACTAAATAAAATATTAGGTTTTTTTTCTGTGCTAAAAGCAGTGTATATTCTTTTGCTAGCTCCATACTCACAATTTTAAGATACAGATGGTGAAATCGCCT	TGAATTATCACATTCATCCAGCAATTCA	60.167	AGGCGATTTCACCATCTGTATCTT	60.142	158	139	deletion	TAAACAAACAAACAAACAA
1	TGTTTGTTTGTTTGTTTGTT	TGTT(4*5)	46747862	20	GAGCTCTGAACAAGGCTGACCAATTTCTTTCAGCATTTACAAAGCTACAATGCTGTGTGCTATCTTCATTCTGTTCCTATC[TGTTTGTTTGTTTGTTTGTT]TTGTTTTCCTCAAAATATCTCACTGCATACCTGTCTCCTAAAGGC	GAGCTCTGAACAAGGCTGACCAAT	63.144	GCCTTTAGGAGACAGGTATGCAGT	62.2	146	128	deletion	CTGTTTGTTTGTTTGTTT
1	CAAACAAACAAACAAA	CAAA(4*4)	113969049	16	CTGCAGTGACCTTAACTCTGGCAAATAGACTGAATGAGTTCAGCAGTTTTTGCCAGAAAAACCTGAAACAGCAAGAGCTTTAAAAAAAAACACCAAAAGAACAAACAACAAAAAAG[CAAACAAACAAACAAA]AAAAGAAAAGCACACTTATAGTGAAAAATCTTACCAAGCAAATGCTGTGAAATTAAAATTAATTTGTTCTAGCTTTTAGCACTTGGCACTATGGCTAACG	CTGCAGTGACCTTAACTCTGGCAA	63.076	CGTTAGCCATAGTGCCAAGTGCTA	62.994	232	219	deletion	GCAAACAAACAAA
1	GAAGGAAGGAAGGAAG	GAAG(4*4)	178130337	16	GGAGGAAAGGAAGAAAGAGAGAGGGAGATTCAGAGTGAAGAAGGAAGGAGA[GAAGGAAGGAAGGAAG]AAGAGAAGGAAGCAAAGAAGGAAAAGATACAATGTGTTCAAGTCTATTTTGAAGGGAAGTATGAGGAAAGTGTTCAGCCAAGGTC	GGAGGAAAGGAAGAAAGAGAGAGGG	62.091	GACCTTGGCTGAACACTTTCCTCA	63.031	152	139	deletion	AGAAGGAAGGAAG
1	TTTCTTTCTTTCTTTC	TTTC(4*4)	77559541	16	ACCTGTGCACTCTAACCACAACAGATTCACCAAATGGTGAGTTGCCATCCTGGAA[TTTCTTTCTTTCTTTC]TCTTTTTTTCCTTTTCTTTTCCTCATTGTCCTTCCTGGGATGCTC	ACCTGTGCACTCTAACCACAACAG	63.015	GAGCATCCCAGGAAGGACAATGAG	63.028	116	102	deletion	ATTTCTTTCTTTCT
1	CAAACAAACAAACAAA	CAAA(4*4)	138373814	16	AAAGTCCAGGTGGTTTGAAGCTGTAGAAGATCAAAATTTAGGAATAGTTTACACAAGTTCCATTCAGAAGAACAATG[CAAACAAACAAACAAA]CAGAAAAAACAAAAAACAAAAAAACAAAAAAAAAAAACCCAGCTGTCCTTATCTACAAAGC	AAAGTCCAGGTGGTTTGAAGCTGT	62.944	GCTTTGTAGATAAGGACAGCTGGGT	62.604	154	139	deletion	GCAAACAAACAAACA
1	GAAGGAAGGAAGGAAG	GAAG(4*4)	108574367	16	AAGGAAGGGAAGGAAGGAACGAAC[GAAGGAAGGAAGGAAG]AAAGGAACAAAGGAAGGAAAGCTATTTATCCAGTATTTCTGACTGATTTGCATTGTTTTCTGTCTAACACTTGAAAACAGGAATGTTAAGGCCTTGCC	AAGGAAGGGAAGGAAGGAACGAAC	62.567	GGCAAGGCCTTAACATTCCTGTTT	62.076	138	150	insertion	CGAAGGAAGGAA
1	GGAAGGAAGGAAGGAA	GGAA(4*4)	175389799	16	CAGCCAAGTGGGGAAGATGAGTACGGCTTGAGAACCCCCTGAGCTGT[GGAAGGAAGGAAGGAA]GGAGCACAGTTTTTAGCCTCAGTATTAGTATTAAGCCTCAGTGTAAGCAGGAGCCAGGTTAC	CAGCCAAGTGGGGAAGATGAGTAC	62.961	GTAACCTGGCTCCTGCTTACACTG	63.177	125	109	deletion	TGGAAGGAAGGAAGGA
1	CAACCAACCAACCAAC	CAAC(4*4)	103895049	16	TCTTAGAAAACTCTTAGATGCAGGGCAATT[CAACCAACCAACCAAC]TTTCTGCCTAGAAAATACATGGAAGGCACAATGCATTAACATGCTGGGCATGCAGTTCCGAGAGCAAGCAATGAACA	TCTTAGAAAACTCTTAGATGCAGGGCA	62.159	TGTTCATTGCTTGCTCTCGGAACT	63.076	123	110	deletion	TCAACCAACCAAC
1	AAACAAACAAACAAAC	AAAC(4*4)	90144118	16	GAAGAGCACCAATCTGGCACTAGTAAGTGAAAAGGACATGGTCTAGTTCTCTTGGAGAGAATTTTGTTTCTTAAACTTTCTTAAAAGTCACAGTAAGAAGCAAATACCAT[AAACAAACAAACAAAC]AAAAACCACCTGTTCTGTAAAAGTGAGACT	GAAGAGCACCAATCTGGCACTAGT	62.667	AGTCTCACTTTTACAGAACAGGTGGT	62.044	156	140	deletion	TAAACAAACAAACAAA
1	TTCCTTCCTTCCTTCC	TTCC(4*4)	137820318	16	AGTGGAACAGTATGAGGTTTGGGCCTGCTTCCTTTCCT[TTCCTTCCTTCCTTCC]TTTTTCTCCCAACCCCCCCTCCACCACTCTCTAACATGCAG	AGTGGAACAGTATGAGGTTTGGGC	62.868	CTGCATGTTAGAGAGTGGTGGAGG	62.714	95	84	deletion	TTTCCTTCCTT
1	TCTGTCTGTCTGTCTG	TCTG(4*4)	40116729	16	CACTCAAGCAAAACTCATTGGTGGTT[TCTGTCTGTCTGTCTG]TCTATCATTTGTGGATGTGGTTTAGGAAATGGTATTTGCTGTAATGATGACTTACTGCAACCA	CACTCAAGCAAAACTCATTGGTGGT	62.406	TGGTTGCAGTAAGTCATCATTACAGCA	63.052	105	89	deletion	TTCTGTCTGTCTGTCT
1	ATGGATGGATGGATGG	ATGG(4*4)	56545858	16	CCGGACACTTACAATGCACAAGCA[ATGGATGGATGGATGG]AAAGATATCAACTGTACAGAACTCAGGGAAGAACCCCAGATTCTGGCTTTGGAGAGTTCACTGG	CCGGACACTTACAATGCACAAGC	62.737	CCAGTGAACTCTCCAAAGCCAGAA	62.797	104	90	deletion	AATGGATGGATGGA
1	GAAAGAAAGAAAGAAA	GAAA(4*4)	78904909	16	AGGGAAACACAAGTCAACTGCCAAAAAAAAAAAAAAAAAAACCCT[GAAAGAAAGAAAGAAA]TACAGTATGTTCCTGTGCACAGCAATAAAGCAGA	AGGGAAACACAAGTCAACTGCCAA	63.178	TCTGCTTTATTGCTGTGCACAGGA	63.09	95	82	deletion	TGAAAGAAAGAAA
1	CCTGCCTGCCTGCCTG	CCTG(4*4)	155557670	16	CCCGTTCTTTTCGCTGTGGAAAAGCTACGGTGGACACGTTGAGCCCAGCCCT[CCTGCCTGCCTGCCTG]CCTCCTCCCTTCCGTGCACCGCACATACAGGCACGCAGACGGACACAAAGGGAAAGGGGAGGGCAGGGAAAACATTTCTGA	CCCGTTCTTTTCGCTGTGGAAAAG	63.063	TCAGAAATGTTTTCCCTGCCCTCC	63.123	149	133	deletion	TCCTGCCTGCCTGCCT
1	AATAAATAAATAAATA	AATA(4*4)	77509626	16	ACCTCGGCAATTTCTTATGAAAGCTACTTTGTTATTATTCCCCTTTCTAACTTCTCTTTTATTTCAAGAAATAC[AATAAATAAATAAATA]ATACTTCAGAATATCTTGTCAATTTAGTTCAGAAGTTTTTCAGTGAAATACTGCAAGGGGTGATTGC	ACCTCGGCAATTTCTTATGAAAGCT	61.326	GCAATCACCCCTTGCAGTATTTCA	61.886	157	143	deletion	CAATAAATAAATAA
1	CAAACAAACAAACAAA	CAAA(4*4)	56225248	16	AGGTTGTGGTTGGACTTGATGATCTTTAAGGTCTTTTCCAACCTGAGTGATTCTATGATTCTAAGTCCTAGCGAAAACT[CAAACAAACAAACAAA]CAGACAAAAAAGCAGAGTCATAAAATCATAGAATAGTAGAACCACAGGATGGCTTAGGTTGGAGG	AGGTTGTGGTTGGACTTGATGATCT	62.225	CCTCCAACCTAAGCCATCCTGTG	62.821	160	145	deletion	TCAAACAAACAAACA
1	TGCGTGCGTGCGTGCG	TGCG(4*4)	82236411	16	TTTGATTCTCTCCCTCTCCCCCTCAGTGTGGCCAAGTGTCTTTCTGCAGTGTGTGCC[TGCGTGCGTGCGTGCG]TGCATGCGTGTGTGTGTGGCCCTTGTGCTCTGTCTTCTCTTTCTCTCTTTCTCCTGCTCTCTCTAAGCATGCCGAAGGAACAGT	TTTGATTCTCTCCCTCTCCCCCTC	62.982	ACTGTTCCTTCGGCATGCTTAGAG	62.946	157	141	deletion	CTGCGTGCGTGCGTGC
1	AAACAAACAAACAAAC	AAAC(4*4)	28301080	16	ACAAAGACAAGATTGTTGAAAGCGGAATAATTAGGACCACTAGAATTTTGGAAAAAAAAAAAGTTCAGCATGGAAATGTAAAAGTACAAAAAGGAAAAAAACA[AAACAAACAAACAAAC]AAAAAAAAAAACAAGGAGCCAGAAGTTGGAAACA	ACAAAGACAAGATTGTTGAAAGCGGA	62.067	TGTTTCCAACTTCTGGCTCCTTGT	62.701	153	163	insertion	AAACAAACAA
1	AAACAAACAAACAAAC	AAAC(4*4)	107078015	16	AGCAGACTGTGTTTAAAGCAGTCCACTAAAACAAAT[AAACAAACAAACAAAC]ACAGAACCAATTGCTTTTATAATGCACACAAAGACAAGCTTGAGGA	AGCAGACTGTGTTTAAAGCAGTCCA	62.887	TCCTCAAGCTTGTCTTTGTGTGCA	63.206	98	84	deletion	TAAACAAACAAACA
1	TGTATGTATGTATGTA	TGTA(4*4)	172911363	16	TGGTTGCTTTTCTTACCTCTTGCCTTTTTTTTTTTTTTTTTTTTT[TGTATGTATGTATGTA]GTTAAACAGCTGTCATCTCTCACACTCAATATCTATCCATTTTATTGCTGGCTGAAGTGACTCCAGGAGCCAGCTAATA	TGGTTGCTTTTCTTACCTCTTGCCT	62.915	TATTAGCTGGCTCCTGGAGTCACT	62.722	140	127	deletion	TTGTATGTATGTA
1	TTGTTTGTTTGTTTGT	TTGT(4*4)	124225696	16	TGCATTCTACTTTGCTTGCAACAACAAAAGTACTTTCTTTGAATTGAAGTTATATACTTTAAGAAGGC[TTGTTTGTTTGTTTGT]TTTAACAAACTACTTTTAAAGGAGATGGAGTAGGAACAGTTTGTGCAATTGCAGTGCATCGCCTTTAAGG	TGCATTCTACTTTGCTTGCAACAACA	62.777	CCTTAAAGGCGATGCACTGCAATT	62.694	154	139	deletion	CTTGTTTGTTTGTTT
1	TAAATAAATAAATAAA	TAAA(4*4)	59843160	16	CTCAGTAATGCAGGCCAGAAAGGATTGGCCTGGGGACT[TAAATAAATAAATAAA]TAGGACATATTTGTTTCATTAGAAATAGCGAACAATCAAACTTTAAAGAAGAGTTTGAGTAGAATTACATTGCCTTTTTGAGGGATGCTT	CTCAGTAATGCAGGCCAGAAAGGA	62.679	AAGCATCCCTCAAAAAGGCAATGT	61.789	144	129	deletion	TTAAATAAATAAATA
1	AAACAAACAAACAAAC	AAAC(4*4)	162719709	16	TTTGTGTTTGAGGGAAGCCTTCATAACAACATTTTAGAAGATACACAGTTGAAATGTCAGAGTAATTTCATTTCACTCGAAGTCTAGAACTACTTTACAAG[AAACAAACAAACAAAC]AAAAGTGTTCCTTTTCTTTGTGATTTGTCA	TTTGTGTTTGAGGGAAGCCTTCAT	61.179	TGACAAATCACAAAGAAAAGGAACACT	60.31	147	131	deletion	GAAACAAACAAACAAA
1	ATGTATGTATGTATGT	ATGT(4*4)	91548545	16	CAAAAGAAGCTACTGAAAAGGCACCATAG[ATGTATGTATGTATGT]AACTGATGAACTTCACCTAAGACCAATGCAGGGGAGAATAAAATGACATTCTGGAGCTCAGCAGG	CAAAAGAAGCTACTGAAAAGGCACCA	62.344	CCTGCTGAGCTCCAGAATGTCATT	62.972	110	96	deletion	GATGTATGTATGTA
1	TGCATGCATGCATGCA	TGCA(4*4)	79271933	16	TTCTCTGGAGAGCCATCAGTAGCAGTGAAGACAAACAGACACGCG[TGCATGCATGCATGCA]AAGGTCCCTCTTTTGTCACAAATGCAGAGTTCAAAAGAACTCCTGTGTTGGGATCAGGGCTTTTCT	TTCTCTGGAGAGCCATCAGTAGCA	62.95	AGAAAAGCCCTGATCCCAACACAG	63.114	127	114	deletion	GTGCATGCATGCA
1	ACTCACTCACTCACTC	ACTC(4*4)	136874945	16	AAAGAACAGCACTGCATGGGTGTATGCCAGTCCCCACAGGCCTGCTTGCCACTTTTTT[ACTCACTCACTCACTC]CCAGCCATTAATGTAGGCAAATTCCGCTGCTGATGAAAGCAGCTATCCTGGCCGATTCAGTGTTTGCAAAACGGGGTG	AAAGAACAGCACTGCATGGGTGTA	63.045	CACCCCGTTTTGCAAACACTGAAT	62.993	152	139	deletion	TACTCACTCACTC
1	TTGTTTGTTTGTTTGT	TTGT(4*4)	92823312	16	CAGACCCACTTCTGTTTGCAATGTCTTTTTGGAAGGATAATGTTTTGTGTTTCTTCCAAAAATTCCCTCTAC[TTGTTTGTTTGTTTGT]TTTTTTTTTTCCTTTTTTTTTTTTTTTGCCATTGACCTCTAGTGAACACC	CAGACCCACTTCTGTTTGCAATGT	61.998	GGTGTTCACTAGAGGTCAATGGCA	62.613	138	123	deletion	CTTGTTTGTTTGTTT
1	TCCTTCCTTCCTTCCT	TCCT(4*4)	124010778	16	GCATCATCACCAGGAGACACACAAATGGTAGAGAACAATATCTGCGTGCACAGTAGTGC[TCCTTCCTTCCTTCCT]TCCGAGCACCAGAGCGTGACTGACATTTGA	GCATCATCACCAGGAGACACACAA	63.136	TCAAATGTCAGTCACGCTCTGGTG	63.334	105	89	deletion	CTCCTTCCTTCCTTCC
1	ACCCACCCACCCACCC	ACCC(4*4)	98093277	16	TCTGAGATCAGCTACTCAACCCCCCCCCT[ACCCACCCACCCACCC]ACCAGCAGCCTGACTTGGTGGGCCTGGATCTTGGATTAAA	TCTGAGATCAGCTACTCAACCCCC	63.25	TTTAATCCAAGATCCAGGCCCACC	62.715	85	69	deletion	TACCCACCCACCCACC
1	AAACAAACAAACAAAC	AAAC(4*4)	191611556	16	TGTGAGAACGGGCTTTGTTCATCAGTTTCTCTTTCTAAGCAAAGTTTTTAAAAGGAGTTAAGCATGTTTCAATGAGATATACTGAGTCACATAAAAATAAATAAAT[AAACAAACAAACAAAC]AGCTCAAAGTTTGTTTAAAAGCCTGCTC	TGTGAGAACGGGCTTTGTTCATCA	63.023	GAGCAGGCTTTTAAACAAACTTTGAGC	62.299	150	136	deletion	TAAACAAACAAACA
1	GATGGATGGATGGATG	GATG(4*4)	49311471	16	GACGGATGGTTGGATGGATGGACT[GATGGATGGATGGATG]GACGGATGGACGGACAGGGCTTTCTAGCAGAGAATGTTCTGCAAAGAATTTGAGCTGTATTTGAAGCCTGACAGTTTGGCTG	GACGGATGGTTGGATGGATGGAC	63.169	CAGCCAAACTGTCAGGCTTCAAAT	62.297	122	107	deletion	TGATGGATGGATGGA
1	CATTCATTCATTCATT	CATT(4*4)	157925995	16	AGGCGTACTGAAACTGTCTTTGGAAACTTGCAGAATAGATCTGGAATAGTCCTATTGAAAAATATTAAAGAGTTATTTCTGGAGTAAAC[CATTCATTCATTCATT]CTATTTATGTATTTGTTTGTTTATTTTCTGTGGAAGAAACTACTTGATTTGCTCC	AGGCGTACTGAAACTGTCTTTGGA	62.251	GGAGCAAATCAAGTAGTTTCTTCCACA	61.863	160	146	deletion	CCATTCATTCATTC
1	AAACAAACAAACAAAC	AAAC(4*4)	150590952	16	AGATGCTTTCTCATTGACTGCCAGTCTCAAACAGTAAATTAAAAAAAACAAAT[AAACAAACAAACAAAC]AAAAAACAACTATGCTCTTAAAATGATAAATGTTCTTCCTAACTTACAGGAAAGCAAGTCAA	AGATGCTTTCTCATTGACTGCCAG	61.401	TTGACTTGCTTTCCTGTAAGTTAGGA	60.409	131	115	deletion	TAAACAAACAAACAAA
1	TTGTTTGTTTGTTTGT	TTGT(4*4)	151183607	16	TCCAAATTTAGGGCAGAGCAAGCTGATATCATATAGATACATATGTATTTTAGTAAAAGAATGAGAGAGATATTTACTACTGTGAGAAATATAGGTATTGCTATTCTATTTTTTCCTCCATAATACTAACTTCTTTGC[TTGTTTGTTTGTTTGT]TTTCTAAACTTCTGAAAGTGTCTCAGGCTAGGATGAAGC	TCCAAATTTAGGGCAGAGCAAGCT	62.887	GCTTCATCCTAGCCTGAGACACTT	62.193	193	178	deletion	CTTGTTTGTTTGTTT
1	CAAACAAACAAACAAA	CAAA(4*4)	159953236	16	TGAAGCACTTGTAATGTTATGCAATCTTTCTAGAATAGTTCCATAATGATACCATAAAAGTATTTTAATCAAATTTAAATATGTCAGGTCAAGTTTCTTACTCAATATTTTAAGGAAAAAAAAGAAACACACAAAAAATAG[CAAACAAACAAACAAA]AAAAAACATGACACTAAAGTAAATTTATTGAAACTGGGGTCCATTCAAATAAAA	TGAAGCACTTGTAATGTTATGCAATCT	60.094	TTTTATTTGAATGGACCCCAGTTTCAA	60.147	211	198	deletion	GCAAACAAACAAA
1	TTGGTTGGTTGGTTGG	TTGG(4*4)	106836528	16	CCGGATGAAGGTATAGCTAGGGGAGATACGAACGTTTTGGTCATAAATTAGACCATGAAGGCATGGGGCTTTTTTTGTTTGTTTAT[TTGGTTGGTTGGTTGG]TTGCTATTTTTTTTGTTTACTGATTTCCTTCAGAAGAATCCTCCTTGTGCTGT	CCGGATGAAGGTATAGCTAGGGGA	62.655	ACAGCACAAGGAGGATTCTTCTGA	61.79	155	139	deletion	TTTGGTTGGTTGGTTG
1	GCTTGCTTGCTTGCTT	GCTT(4*4)	177121262	16	GCTTTTGTTTGAGGGCAGGTTGACATGCTATAATACTGTGTAAAATATAAATCTCTGCAAATACAATTTCTTTTCTTCACAGAGAGGGAATGGCTTGAAATA[GCTTGCTTGCTTGCTT]TGAATGGCCTGGGTTGAAAAGGACCTCAAA	GCTTTTGTTTGAGGGCAGGTTGAC	63.274	TTTGAGGTCCTTTTCAACCCAGGC	63.537	148	135	deletion	AGCTTGCTTGCTT
1	AGAAAGAAAGAAAGAA	AGAA(4*4)	179069849	16	GTGTTTCATTTCTCCACGCCACTGCACTTTCTCTCTGAGAGTTCCCTGTGACTTACAACAGTCACACCGCGCAGCCTTAATGCAAAAAAAAAAAAAGAC[AGAAAGAAAGAAAGAA]AGATTTGAACATCTTAAATAAGTCTTGACAAAAAATTACATTTACTTTTTAAAAGGTTACATTTTCACAAGTACTAGAAGTACTGAAGCATTATTACTGCTACACAGCTCATTCTCACTTGCG	GTGTTTCATTTCTCCACGCCACTG	62.836	CGCAAGTGAGAATGAGCTGTGTAG	61.952	238	222	deletion	CAGAAAGAAAGAAAGA
1	TTGGTTGGTTGGTTGG	TTGG(4*4)	12335476	16	TGCATCTTTCATGTCCCTGACGTTTTTGTTTCAGAAATGCCATCAGCACATTCGCAAATTCAGTTTGTCATGCCATTGTTTTTGTTGGTTT[TTGGTTGGTTGGTTGG]TTTGGTTGTCTTATTTTGATCTGGTTCTTTACATAGTGCAAGCA	TGCATCTTTCATGTCCCTGACGTT	62.852	TGCTTGCACTATGTAAAGAACCAGATCA	62.976	151	136	deletion	TTTGGTTGGTTGGTT
1	TTTGTTTGTTTGTTTG	TTTG(4*4)	191515859	16	AGTGCCTAAGTGTTCCTTTCTGTGGAGAAACATTTATTTGTTTGTTTC[TTTGTTTGTTTGTTTG]TTTAAAACAAGGAGACAAAGTCTTTTGAATTTCA	AGTGCCTAAGTGTTCCTTTCTGTG	60.984	TGAAATTCAAAAGACTTTGTCTCCTTGT	60.324	98	86	deletion	CTTTGTTTGTTT
1	TTTGTTTGTTTGTTTG	TTTG(4*4)	50254624	16	AGGGGCTACACTATGCTAGTTCCAAAATGCAGAATCATCTTTTAAGCAAGTATTACTTGC[TTTGTTTGTTTGTTTG]TTTTTCCCCATTTTACACCATCTTCTCATTTGCTGTAATCAGTTGAAGTTTCCCTGGCTAGTAGCATCTCAACA	AGGGGCTACACTATGCTAGTTCCA	62.73	TGTTGAGATGCTACTAGCCAGGGA	62.959	150	134	deletion	CTTTGTTTGTTTGTTT
1	AACCAACCAACCAACC	AACC(4*4)	149224161	16	TGCCTTAGAGAGAAGAGGAAGGGATAAGTCA[AACCAACCAACCAACC]AAAAGAATTATCTTCTACAAACTCACTGTCCTGAGCAAAATCAAGATCATTGTCTTGTCTGTGTCCAGAACAAGAAACTCAACCCTGGTCAGAAACACTG	TGCCTTAGAGAGAAGAGGAAGGGA	62.123	CAGTGTTTCTGACCAGGGTTGAGT	62.736	147	132	deletion	AAACCAACCAACCAA
1	CTTTCTTTCTTTCTTT	CTTT(4*4)	88017821	16	CCATCACTGTGGTAGTTCCCTCCATTTGTTTCCTTTTGCCATCCGAAGGAGAACACCTCAATTTCCTG[CTTTCTTTCTTTCTTT]TTTTTTTTTTTAAGGCAGCTCTAGAGGACTGTTAGG	CCATCACTGTGGTAGTTCCCTCCA	63.681	CCTAACAGTCCTCTAGAGCTGCCT	62.999	120	107	deletion	GCTTTCTTTCTTT
1	CAGACAGACAGACAGA	CAGA(4*4)	66599131	16	CACCGCTACTAAGAGTCTTGGCAAAGATAATAAAGTAAGATAAAGCAAC[CAGACAGACAGACAGA]CATGTCTCAAACCATGTTTGAGACAAAATATGCTTGCCAAAGTGATGCTTAATGT	CACCGCTACTAAGAGTCTTGGCAA	62.643	ACATTAAGCATCACTTTGGCAAGCA	62.246	120	105	deletion	CCAGACAGACAGACA
1	TTTGTTTGTTTGTTTG	TTTG(4*4)	182024334	16	GGGACAGTTCAGTGCCTTGAAAGAGGCACTGCCTTTTCCTTTTCCTCCATATTTACCAAGTGTTGGGTTC[TTTGTTTGTTTGTTTG]TTTTCTGACTTTGTCCAGGCCAGTATCTG	GGGACAGTTCAGTGCCTTGAAAGA	63.031	CAGATACTGGCCTGGACAAAGTCA	62.378	115	99	deletion	CTTTGTTTGTTTGTTT
1	TTTATTTATTTATTTA	TTTA(4*4)	187165657	16	TTTGTTATTTGTGGGAGATGCTTTG[TTTATTTATTTATTTA]TTAGACTATCTGTGAAAAGACAATCTATAAAAAATAAAAAAAACAAAAAAACTTTTAAAATCCCTAAGAATTATATATAATTCTTAGATTTTTACTCATAAAGGTTCCCTCTTATAGCCATCTCCTCTG	TTTGTTATTTGTGGGAGATGCTTTGT	60.183	CAGAGGAGATGGCTATAAGAGGGA	60.51	170	155	deletion	GTTTATTTATTTATT
1	GACAGACAGACAGACA	GACA(4*4)	6371472	16	TCAGAGCTGGTAGAAAACAGCTGCTGGACCACAAGTCCG[GACAGACAGACAGACA]GCGATCGTACAAGCCCTGCACCTTCAGGAATTCAGGCAACAAGTCGGGTTG	TCAGAGCTGGTAGAAAACAGCTGC	63.122	CAACCCGACTTGTTGCCTGAATTC	62.85	106	92	deletion	GGACAGACAGACAG
1	TTGTTGTTGTTGTTGTTGTTGTTGTTG	TTG(3*9)	152175944	27	AGCATCAGGATTATTCATAAAATGCCATTGTTAAGTTCAAAATAGAATACAGTTTTGT[TTGTTGTTGTTGTTGTTGTTGTTGTTG]TTTTCTCCTTAGCATTAACATAATCAGTTTGAGACTAAGAAGCAAACACTT	AGCATCAGGATTATTCATAAAATGCCAT	60.061	AAGTGTTTGCTTCTTAGTCTCAAACTG	60.415	136	148	insertion	TTGTTGATGTTG
1	AAGAAGAAGAAGAAGAAGAAGAAG	AAG(3*8)	143481466	24	ACGGACAGTTCAGAATATAAACAATAGCTCAAGGTTTTGACATTACTATTAAAAAAAAAAAA[AAGAAGAAGAAGAAGAAGAAGAAG]AAAAAGAAAAAGAAAAAAAAGAGGAAAGCTCGATGAAAGCAAGTTC	ACGGACAGTTCAGAATATAAACAATAGC	60.013	GAACTTGCTTTCATCGAGCTTTCC	60.904	132	120	deletion	AAAGAAGAAGAA
1	AACAACAACAACAACAACAAC	AAC(3*7)	24407265	21	AGGTAGATTCAGGCCAAAGCTGAGATAGTGAAAAGGTGACAGGTAAATTAGTAAGAAGATTTTAATCATGGAGTTTGGATATATCACAAAAAGGAAA[AACAACAACAACAACAACAAC]AAAAAACGAAGAGGCTTGTGCAGTGCATGAAGTCATT	AGGTAGATTCAGGCCAAAGCTGAG	62.444	AATGACTTCATGCACTGCACAAGC	62.86	155	158	insertion	AAC
1	ACAACAACAACAACAACA	ACA(3*6)	192607119	18	TGCAAATACACCCTGAGATCACCTCTATAAATGTGAATTGTGGCCCTGGATTTTAAAT[ACAACAACAACAACAACA]AAAGTACTAAAACAAGTTGAGAAGCAAAGCATAGAAAAAAATAAGGACACTGTGGTCATTTGCAATAGC	TGCAAATACACCCTGAGATCACCT	61.856	GCTATTGCAAATGACCACAGTGTCC	62.832	145	134	deletion	TACAACAACAA
1	TTGTTGTTGTTGTTGTTG	TTG(3*6)	26496540	18	AGTTGGAAACCAGCTAAGCCATCATTATATTTCATCATTGATTGCTGGTGATAATCTCACAGTT[TTGTTGTTGTTGTTGTTG]TTTTTTGAGTGATTTCTAATTCACGCAGTACTTAAAGCTGTTTTGA	AGTTGGAAACCAGCTAAGCCATCA	62.582	TCAAAACAGCTTTAAGTACTGCGTGA	61.615	128	138	insertion	TTTGTTGTAG
1	TTGTTGTTGTTGTTGTTG	TTG(3*6)	108355913	18	CAAGCACCACCTCTACACAGTGAGGGTTT[TTGTTGTTGTTGTTGTTG]TTTTGGAATGCCTAAACAAAATCAGCGCAGAAAGAAAAGGGACA	CAAGCACCACCTCTACACAGTGAG	63.106	TGTCCCTTTTCTTTCTGCGCTGAT	63.092	91	101	insertion	TTGTTGTTGT
1	AACAACAACAACAACAAC	AAC(3*6)	166492921	18	CACAGAAGGACAGCGTGCTATTTGCAACAAGGGCTGGCACACTGACAGTCCACATGTGTGGAGCACTTCAAAATAAGGGGAAT[AACAACAACAACAACAAC]AAAAAGGGATGAGAGGGATTGAATGTGTC	CACAGAAGGACAGCGTGCTATTTG	62.422	GACACATTCAATCCCTCTCATCCCT	62.159	130	142	insertion	TAAGAACAACAA
1	TGGTGGTGGTGGTGGTGG	TGG(3*6)	173968469	18	GTTGCTTTGAGATGAGGTGGTGC[TGGTGGTGGTGGTGGTGG]TGTTGGTAAACAGCATTTAGACAGGTCTGTAGGTATGTAGTTACCATTACCATCTATGAACACAGAGTACACATCTATGGGAAGTTCCTTGGCTGCCTTTTCAATATCAGT	GTTGCTTTGAGATGAGGTGGTGCT	63.613	ACTGATATTGAAAAGGCAGCCAAGGA	62.952	152	140	deletion	CTGGTGGTGGTG
1	TTGTTGTTGTTGTTGTTG	TTG(3*6)	5397999	18	TGGTACAGGCAAAGCTACAATGGTTATTTAAATGCTCTAAAAACACTTTT[TTGTTGTTGTTGTTGTTG]TTTTGTTTTCCTGTTTAAAGATATTAGAGCATCTCTTTTCTCTAAGTCCACACGT	TGGTACAGGCAAAGCTACAATGGT	62.577	ACGTGTGGACTTAGAGAAAAGAGATGC	63.068	123	135	insertion	TTGTTGATGTTG
1	TTGTTGTTGTTGTTG	TTG(3*5)	128249189	15	TCCTCTTGTCTTTTGGACCACTGCTGGGTGTTTGTTTTT[TTGTTGTTGTTGTTG]TTTTTTTTAATTCTGCACTTTCTCATTCCAAAAATTTGCATGTATTTGTTGTAATGACAGATGCAGTGTTTTACACTTGCCCAGTCCCTTGTC	TCCTCTTGTCTTTTGGACCACTGC	63.031	GACAAGGGACTGGGCAAGTGTAAA	63.04	147	138	deletion	TTTGTTGTT
1	CAACAACAACAACAA	CAA(3*5)	145787788	15	GCCACAGTCAGACAAGTCCCATTTTATTTTAGAAACTGTTAAGAAATAGCTATCC[CAACAACAACAACAA]AATAGATGAAGCTTTCATTCTTTTAAAAAGCCTTAACATAAGAGAACAAAATGACCTTTCTTTCCCCACTTCCTCCCAGCATCACTTCTC	GCCACAGTCAGACAAGTCCCATTT	63.331	GAGAAGTGATGCTGGGAGGAAGTG	62.952	160	163	insertion	CAA
1	TTATTATTATTATTA	TTA(3*5)	5865011	15	GCAGAGGCTGAAGGCAAAATATGCTACAAGGACCCCTTGGATTTTTTT[TTATTATTATTATTA]TTTTTTAAAGATTTCAGATAAAACTTTGGACTTTGTTCTAAAGCGGTATTAATTTTTGGTAGCAAAGAACCCTTAGGCTGGCATTTTGT	GCAGAGGCTGAAGGCAAAATATGC	63.036	ACAAAATGCCAGCCTAAGGGTTCT	62.84	152	143	deletion	TTTATTATT
1	CTGCTGCTGCTGCTG	CTG(3*5)	23448562	15	TTCTCCCACTTCCTGTTTGTTGCATGCTATTTTT[CTGCTGCTGCTGCTG]TTGTTTTTCCATTCTCTTCAGTTCTCCCTGTCTCACAGTCCAGCTGTCCCTCCCAGCTGCCATGGAGCCCATCATTGCCCATATTCCACTGCTACCGATACAGGGACATCA	TTCTCCCACTTCCTGTTTGTTGCA	62.936	TGATGTCCCTGTATCGGTAGCAGT	63.001	160	172	insertion	CTGCTGTTGCTG
1	AAGAAGAAGAAGAAG	AAG(3*5)	2672958	15	TGCCATGTAGAAAAGAAAAGTAAAAGGGAAGAGAAGAGAGAACAAAAATAAGAAAGAGAAGAAAAAGAAA[AAGAAGAAGAAGAAG]GAAAAGAAAACATAGTAGTAGGTTGTCTGGCATCAGCTGTGTGTATAGACAGCACT	TGCCATGTAGAAAAGAAAAGTAAAAGGG	60.687	AGTGCTGTCTATACACACAGCTGA	61.589	141	131	deletion	AAAGAAGAAG
1	CAACAACAACAACAA	CAA(3*5)	97668268	15	AGAGCTTTTCACATCAGAATACCCATATCTAAGTCTACTGAAGATTTTAACGTTGGTTTTATGTGTGTTATATATATCAAAATCAATAAAAATG[CAACAACAACAACAA]AAAAAAAAAGCACAGAAATCTAAGTCCTATTTCAATGGATATTTATATGCTTAGATTAGAAAAGGAAGGAATTCAGATCTGAAAGCTTTTTTGTTGTTCAGGCAAATCTCTTAGTCAGCTAGCTCTGTGT	AGAGCTTTTCACATCAGAATACCCA	60.281	ACACAGAGCTAGCTGACTAAGAGA	60.567	239	229	deletion	GCAACAACAA
1	CAACAACAACAACAA	CAA(3*5)	97668268	15	AGAGCTTTTCACATCAGAATACCCATATCTAAGTCTACTGAAGATTTTAACGTTGGTTTTATGTGTGTTATATATATCAAAATCAATAAAAATG[CAACAACAACAACAA]AAAAAAAAAGCACAGAAATCTAAGTCCTATTTCAATGGATATTTATATGCTTAGATTAGAAAAGGAAGGAATTCAGATCTGAAAGCTTTTTTGTTGTTCAGGCAAATCTCTTAGTCAGCTAGCTCTGTGT	AGAGCTTTTCACATCAGAATACCCA	60.281	ACACAGAGCTAGCTGACTAAGAGA	60.567	239	236	deletion	CAA
1	CGACGACGACGACGA	CGA(3*5)	14085327	15	GTCTCATTTCAAAGTCCTTGCTGGAGAAATAAATACATGTTCACACATTAAAAAGAAAAAAAAGGGG[CGACGACGACGACGA]CAAAGTTGCTTCTCTGTATCATACGTATATGAATGGTTTAATCCTTACAAACGAATGCAAATGTTTATTCCACAGT	GTCTCATTTCAAAGTCCTTGCTGGA	61.492	ACTGTGGAATAAACATTTGCATTCGT	60.517	158	147	deletion	GCGACGACGAC
1	ATAATAATAATAATA	ATA(3*5)	181762457	15	AGGATGAGTAGGGAGTATACTGCTTAAGGAACAGATTTTATCTGTTCCTTAATAGAATACAATG[ATAATAATAATAATA]ATTTAAGAATACAGCATTCACTGTAAATACGTCTACGA	AGGATGAGTAGGGAGTATACTGCTT	60.163	TCGTAGACGTATTTACAGTGAATGCT	60.404	117	105	deletion	GATAATAATAAT
1	CTTCTTCTTCTTCTT	CTT(3*5)	91652434	15	AAAAGTCACAGGCATCTACCTAGCATAAAAGGTTGAGAAATACAATGCATAGTTGCACAGTGGTGCTGCAAAAATAAAAGAAATATAGAAAAAAGGAGCTAGAGGAGAAATGAAAAG[CTTCTTCTTCTTCTT]TCAGGGATTTCTCACAACAGGACAGC	AAAAGTCACAGGCATCTACCTAGCA	62.036	GCTGTCCTGTTGTGAGAAATCCCT	62.859	158	148	deletion	GCTTCTTCTT
1	TTGTTGTTGTTGTTG	TTG(3*5)	59854307	15	TGTGAAAAATGTGGCACTACAAGTTTT[TTGTTGTTGTTGTTG]TTTTTTGTTTTGTTATCTTCAAATGTGGAGGACATCTCCTTGTGGCTTGTGTTCACTTGAAGGTCCTCC	TGTGAAAAATGTGGCACTACAAGTTT	60.573	GGAGGACCTTCAAGTGAACACAAG	61.514	111	99	deletion	TTTGTTGTTGTT
1	AATAATAATAATAAT	AAT(3*5)	88865177	15	TGGCCATGCAAAATTTGTCACGAGGCTTCCCCCAA[AATAATAATAATAAT]AAAATATAAGTGATGCTAGAAATAATTCTAAACGTCCATAAGGCTGGTTTATTAAATGAAGTTGAAAGTGGGTCAAAGTTGTGTTTAGAAGGAGAGATTCTGCAGCTGGA	TGGCCATGCAAAATTTGTCACGAG	63.097	TCCAGCTGCAGAATCTCTCCTTCT	63.2	160	148	deletion	AAATAATAATAA
1	AACAACAACAACAAC	AAC(3*5)	149647209	15	ACCAGAAAGAAAAGTCAGCAAACAAACA[AACAACAACAACAAC]AAAAAAAAACAAACAATGCATCCTTTATTTTCTTGTCTAATAAACCTTCGCAAATCATGGTGCCTTTGGAAGCTTACT	ACCAGAAAGAAAAGTCAGCAAACAAACA	62.704	AGTAAGCTTCCAAAGGCACCATGA	62.582	121	109	deletion	AAACAACAACAA
1	AACAACAACAACAAC	AAC(3*5)	157536397	15	AGAGGGCTGTGAACATTTTACTGATATTCATAGATCTACAACAGATAGTAGATTCTGATATCAAAAAATTATTACTAAA[AACAACAACAACAAC]AAAAAACAAATGAAAAAACAAACAAACAAATAAATAAATAAAACCAAGGGAATTAAAGGAAAACCA	AGAGGGCTGTGAACATTTTACTGA	60.202	TGGTTTTCCTTTAATTCCCTTGGTTTT	60.312	160	148	deletion	AAACAACAACAA
1	ATTATTATTATTATT	ATT(3*5)	7139368	15	CCCCTGACACAACTTTAGGCTGTTATCTCTTGTCCTAAACGAGATCAGTTTTCAAACCTCTTCAAGTAATCTC[ATTATTATTATTATT]TTTTTTTTTTTGGAAGGCAAAAACGTAAGGGC	CCCCTGACACAACTTTAGGCTGTT	63.046	GCCCTTACGTTTTTGCCTTCCAAA	62.766	120	110	deletion	CATTATTATT
1	ATTATTATTATTATT	ATT(3*5)	98701491	15	GGCCACTTATTCAACTGCTTTGCACTGAGCAAGTAGAATAGTACCG[ATTATTATTATTATT]GTTTTGCTGTCATTATCTGTGCTTTTAAGTGTCTTAGAAGACTTCAGAGCTTGATGC	GGCCACTTATTCAACTGCTTTGCA	62.586	GCATCAAGCTCTGAAGTCTTCTAAGAC	61.785	118	108	deletion	GATTATTATT
1	ATTATTATTATTATT	ATT(3*5)	159035187	15	AAGCCAGTGAGAGGGGTACTACTCACTTGAACAATCC[ATTATTATTATTATT]AACTCTTCGGTGTGTCGTTGATAGGGAG	AAGCCAGTGAGAGGGGTACTACTC	62.947	CTCCCTATCAACGACACACCGAAG	62.966	80	69	deletion	CATTATTATTA
1	AATAATAATAATAAT	AAT(3*5)	43755987	15	TTTGGCCTCGAAAATGGGTTCAGATGGCCATACTTGGTCTGCATAGAGGACAGGAAAA[AATAATAATAATAAT]TGGAAAAGACTACATTTATGCCACAGAATTTAATATTAATAACTTTCAGAGACAGAGCTGTTTTTGGTTTTGATCTGTCAGC	TTTGGCCTCGAAAATGGGTTCAGA	63.054	GCTGACAGATCAAAACCAAAAACAGC	62.14	155	145	deletion	AAATAATAAT
1	AATAATAATAATAAT	AAT(3*5)	57087539	15	CCACTAGATGGCACTGAACCCATTTTCTTTAATAGAAGAAAAAAAGAAAAAGAAAAAAGAAAAAGAGGAGGGAGAAGAAAAATAAGGTGGAGGTCATTTTGATGAA[AATAATAATAATAAT]AAGCCGAAGAAAAGCAAATTGCGATCGGTTCTCC	CCACTAGATGGCACTGAACCCATT	62.693	GGAGAACCGATCGCAATTTGCTTT	62.676	155	143	deletion	AAATAATAATAA
1	TAATAATAATAATAA	TAA(3*5)	106116595	15	AGTCTGCAAGAAGTAACCAGGCAAAGAAAGCTTTGGCTAGAATTTAGCACCAAACCAGTGAATCTG[TAATAATAATAATAA]CAACAATGAAAAGATACAAAAACAAACCCAACAGAACAAACCAGT	AGTCTGCAAGAAGTAACCAGGCAA	62.508	ACTGGTTTGTTCTGTTGGGTTTGT	61.54	126	116	deletion	GTAATAATAA
1	TTATTATTATTATTA	TTA(3*5)	190964637	15	ACCACCTATTATGATGGGAACTTGGGAAAATGTAGAAAAATGTAGAAACTGCTAAGAAGAAAAACAATT[TTATTATTATTATTA]TTTTTTTAATTGAGCTAAGATCAACCAAAAATCTGAAAGATGCATCCAAAAGAAGAAAATAGAGCGC	ACCACCTATTATGATGGGAACTTGGG	62.346	GCGCTCTATTTTCTTCTTTTGGATGCA	62.896	151	139	deletion	TTTATTATTATT
1	TAATAATAATAATAA	TAA(3*5)	163771284	15	TGACCTTCTTCATGTACCAACTCCATTCATTCTTCTAACAAGGAAGGAAATATTAG[TAATAATAATAATAA]CTATAACTACCACTACTACTACACTTTTTATTGTGCCCTCTTTACCAAATAAATTTTACTGCTTAATGTTGTTTGCTGAGTGC	TGACCTTCTTCATGTACCAACTCCA	61.692	GCACTCAGCAAACAACATTAAGCA	61.028	154	144	deletion	GTAATAATAA
1	TTGTTGTTGTTG	TTG(3*4)	35759463	12	CTGAGGAGCGTGAAAGTAACAGCAAATATTATTTTAGGATCTGGAGATTTAAAGATACT[TTGTTGTTGTTG]CAGTTTCTCAATGTGGAGGTAGTGGGGCAAGGAAAGGAAAACCAAACCTGCACGTACT	CTGAGGAGCGTGAAAGTAACAGCA	63.1	AGTACGTGCAGGTTTGGTTTTCCT	62.979	129	119	deletion	TTTGTTGTTG
1	TGTTGTTGTTGT	TGT(3*4)	29853874	12	CCAAGAGAGGCCCAGTGAAATTGGGTCATC[TGTTGTTGTTGT]TGCACCTTCAGAAGATGTACTGTGAAAAGACGTTGATGTGTGATGTGAAAATAGAAGAGGATGCCTATGGCCTTGCAGCTGCCATGCAGATCTCTGGAGTATACCCA	CCAAGAGAGGCCCAGTGAAATTGG	63.692	TGGGTATACTCCAGAGATCTGCATGG	63.402	149	137	deletion	CTGTTGTTGTTG
1	TTGTTGTTGTTG	TTG(3*4)	42910372	12	GCATTTCATCTGTTTAGGTGTTGGGTTTTT[TTGTTGTTGTTG]GGTTTCTTTGTTTATTTTTTTCATATATGTTTGTCAAGTCTGTTTTACTGATATAAAAAGAATGCAGATAGAATTTAAGCAGAATTTAAGAATTTAAGTTTCTCAATGCCATCCACT	GCATTTCATCTGTTTAGGTGTTGGG	60.851	AGTGGATGGCATTGAGAAACTTAAATT	60.039	159	149	deletion	TTTGTTGTTG
1	TTGTTGTTGTTG	TTG(3*4)	33859634	12	AGAATTCTACCTCTGCGTTGTTGTT[TTGTTGTTGTTG]TTCTTTTTTCTCTTGTTATTTTCTACATTCCCTATTTCCTGATCTGTATTCTTTGTTATCAATTCACCCTTTCTCATTTCTTCTCTTAAAAATGTTCTCGGCTTCTTTTGCTTTCCTT	AGAATTCTACCTCTGCGTTGTTGT	60.503	AAGGAAAGCAAAAGAAGCCGAGAA	61.468	155	143	deletion	TTTGTTGTTGTT
1	AATAATAATAAT	AAT(3*4)	63938109	12	GGTCTACCGGTATTTGAATGTTAGTGCAGATTTAAAGAAA[AATAATAATAAT]TGGGGTTTTATCACATGTGCATTTGTATGTGCAACCAGAAAGGAAGAGAGAGGGAAAGATTTCTCCCATGCCCCTCAC	GGTCTACCGGTATTTGAATGTTAGTGC	62.052	GTGAGGGGCATGGGAGAAATCTTT	62.95	130	120	deletion	AAATAATAAT
1	GAAGAAGAAGAA	GAA(3*4)	86757061	12	CATGCATTCCCTTGCCATGTGAAGCTGTGAGCAGT[GAAGAAGAAGAA]TGTGAACTATTACATGACGTGGAGGTAAAAAGATCTCCC	CATGCATTCCCTTGCCATGTGAAG	62.994	GGGAGATCTTTTTACCTCCACGTCA	62.309	86	76	deletion	TGAAGAAGAA
1	AATAATAATAAT	AAT(3*4)	21853936	12	GCTTTGCTTTGCCTTTGTCAGTCAAAGAACTAGGCTTAATTGGTGCTTCACATTGCATATTGAGCTCTTTTTAACTGTGAAAGAGTATACGCTTCCTTCAATGGTAAAAAAAAAAAA[AATAATAATAAT]CCAACGTACAATTTTCTCCTCTGCCTGAGCA	GCTTTGCTTTGCCTTTGTCAGTCA	62.984	TGCTCAGGCAGAGGAGAAAATTGT	62.574	160	153	deletion	AAATAAT
1	AGGAGGAGGAGG	AGG(3*4)	195610555	12	AGGACTGATGAAGAGGAGCAGGAAATTGCAGCCTTTGGTATACAGAACACATCTGGAGCTGC[AGGAGGAGGAGG]ACAAGCAAAACCAATCACTTCCTCTCCA	AGGACTGATGAAGAGGAGCAGGAA	62.909	TGGAGAGGAAGTGATTGGTTTTGCT	62.687	102	91	deletion	CAGGAGGAGGA
1	TTATTATTATTA	TTA(3*4)	81260706	12	GCCAGTTAATGCTGAATGTGGCAGGAATTTTGTGGTGTAAACACCTGTCCCTCTAAATTGTGGATTTACTGATGATCTTAAGGGC[TTATTATTATTA]TTTTTTTTTCCCAGCTTGAAAGAGCTGACTTTTCTCACA	GCCAGTTAATGCTGAATGTGGCAG	62.975	TGTGAGAAAAGTCAGCTCTTTCAAGC	62.108	136	124	deletion	CTTATTATTATT
1	AACAACAACAAC	AAC(3*4)	47632139	12	CCACATCAAGGCCTCATCGAGTATGAGAATACATGATACACATAACAGAAGACTGTCTATGTCTTAAGTAAAACAACAAT[AACAACAACAAC]AAACAATAGATGAACAAAGTCAACAGAGCAAGAGAACATGATCATCCA	CCACATCAAGGCCTCATCGAGTAT	62.31	TGGATGATCATGTTCTCTTGCTCTGT	62.264	140	128	deletion	TAACAACAACAA
1	TCTTCTTCTTCT	TCT(3*4)	177850165	12	CATTTTCATCTCTTTTTCGTCTAACGGAAA[TCTTCTTCTTCT]GAAATCTTCTATAATTTTTGATGGGGTGAATGAACATTTAAAATCAAAACTTTTCTAGATGTTTTCATAAGTTTAAGTAGAGTCTGTAGGGTTGTGGAATTCTTTGGACAG	CATTTTCATCTCTTTTTCGTCTAACGGA	60.576	CTGTCCAAAGAATTCCACAACCCT	61.235	153	143	deletion	ATCTTCTTCT
1	AAGAAGAAGAAG	AAG(3*4)	77924098	12	ACAAACACCAACTAAGGCAACAGCAAAAACTAAA[AAGAAGAAGAAG]GTGAGGAAGACACTATGACCATTATTAGTACCCAACCTCTGAAAATGACTGAAATTCAAGATTCAAGAAAAGATTTTGTATGGCACCTGAATTAATCCTTTGTCACC	ACAAACACCAACTAAGGCAACAGC	62.466	GGTGACAAAGGATTAATTCAGGTGCC	62.509	153	143	deletion	AAAGAAGAAG
1	AACAACAACAAC	AAC(3*4)	85980666	12	TTGGGCCTTGTTTTCAACAGATGCCTATATGATATAAATAACTCAAAGTAAAAAATGACAAGCAAAGGGGCATGAGGAGACAAAAAACAAAAACA[AACAACAACAAC]AAAAAGAAAACCACCAAAAATGCAACCCAGCCAACTA	TTGGGCCTTGTTTTCAACAGATGC	62.776	TAGTTGGCTGGGTTGCATTTTTGG	62.55	144	132	deletion	AAACAACAACAA
1	CAACAACAACAA	CAA(3*4)	1109129	12	CATAACTTCACCCAGCTCCCAAGGAGAGACCACAAAG[CAACAACAACAA]AATAAAGACCACACCTTTTCCAATCTTTATCAGAACACACGGTAAATGGGAAGCCGAGAATAGCCAATG	CATAACTTCACCCAGCTCCCAAGG	63.215	CATTGGCTATTCTCGGCTTCCCAT	63.098	118	108	deletion	GCAACAACAA
1	AAGAAGAAGAAG	AAG(3*4)	101604130	12	GGCCAGGTGTGGTAAACTAACAGAGAGAA[AAGAAGAAGAAG]AAAAAAAACAAACCCTGAGAAACAGGAGATAAAAGGCCCTCACT	GGCCAGGTGTGGTAAACTAACAGA	62.56	AGTGAGGGCCTTTTATCTCCTGTT	61.562	85	73	deletion	AAAGAAGAAGAA
1	GTTGTTGTTGTT	GTT(3*4)	152079511	12	AAAGGCATGCTGAAGTCACAGTGATCTACAGTTACTTGAAATACATTTTC[GTTGTTGTTGTT]TTGGGATTTTTGCTTCTTTAATTTGCTTTTTTTATAACCGATAATGTGTTTTCTTAGTAAAAAAAGTAAAAGTAATTGGCCATTACTCTAAACTATATTATCTTTAAGGGTAATTTGTGACTTGTAGTTGCTGTCTTCTTTTTGCA	AAAGGCATGCTGAAGTCACAGTGA	63.035	TGCAAAAAGAAGACAGCAACTACAAGT	62.181	208	198	deletion	CGTTGTTGTT
1	GTTGTTGTTGTT	GTT(3*4)	152079511	12	AAAGGCATGCTGAAGTCACAGTGATCTACAGTTACTTGAAATACATTTTC[GTTGTTGTTGTT]TTGGGATTTTTGCTTCTTTAATTTGCTTTTTTTATAACCGATAATGTGTTTTCTTAGTAAAAAAAGTAAAAGTAATTGGCCATTACTCTAAACTATATTATCTTTAAGGGTAATTTGTGACTTGTAGTTGCTGTCTTCTTTTTGCA	AAAGGCATGCTGAAGTCACAGTGA	63.035	TGCAAAAAGAAGACAGCAACTACAAGT	62.181	208	205	deletion	GTT
1	AATAATAATAAT	AAT(3*4)	99304487	12	CATTTGTATTGCCCGCAGTCAACATTTTTA[AATAATAATAAT]AAAAAAAGATTGGGTACCTTACCTCAACTTCTATTAAATAATGTCATAGACACTTCTTTCAGTGTGGTCAAATCCGTCTCTCA	CATTTGTATTGCCCGCAGTCAACA	62.627	TGAGAGACGGATTTGACCACACTG	62.587	125	113	deletion	AAATAATAATAA
1	AACAACAACAAC	AAC(3*4)	7116742	12	TCATCCCTTCCCTCTGTCAAAACATTTCTCCAACCCTAAAGACTAGCTTATGAATTAAAAAACAACCA[AACAACAACAAC]AGCAACAGCAAACAAAACAGAAAAAAAAAACAAAAAAAAAAAACAACTTAAAATTCCATCCCTTAGTTGGCTTTCAGG	TCATCCCTTCCCTCTGTCAAAACA	61.741	CCTGAAAGCCAACTAAGGGATGGA	62.402	158	147	deletion	AAACAACAACA
1	TGTTGTTGTTGT	TGT(3*4)	174194395	12	ACGTGAGTAGCCCTTAGTCTGAAAC[TGTTGTTGTTGT]TGGGAGTTGTATTAAAAACAAAAAGCTCAAAATGTTCCTATTTCATGGGAAAAGTCTATCCAGCAATTCATTAAGTCGCTCTGATGGGAACAGA	ACGTGAGTAGCCCTTAGTCTGAAA	61.292	TCTGTTCCCATCAGAGCGACTTAA	61.594	131	119	deletion	CTGTTGTTGTTG
1	TAATAATAATAA	TAA(3*4)	62462498	12	TCCTTCCCTGGTTTCCTCTCACTTTACTGTGAACTTTTCCTCTGTGACTGAGACCTACTCTTAAAATAG[TAATAATAATAA]TCTAGGCCCTTTGGCCACTTGAATATCTTAACTAATCATTTTCCCCAAAGCTGCAATATCACATGA	TCCTTCCCTGGTTTCCTCTCACTT	63.054	TCATGTGATATTGCAGCTTTGGGGA	62.859	147	136	deletion	GTAATAATAAT
1	ACTACTACTACT	ACT(3*4)	186738041	12	CACTCCCTGCGTGATCAAAGTCAATACAGTTATGAAAACTGAGCCAAAAAAAAAAAAAAAAAAAAAAAAAAAGGAGAAATATGAAGCATCCTTCCTTGAAAGA[ACTACTACTACT]GTCTTTTAAGCCACATAACACAGGAAAGGTTTTGGCAAGC	CACTCCCTGCGTGATCAAAGTCAA	63.351	GCTTGCCAAAACCTTTCCTGTGTT	62.954	155	145	deletion	AACTACTACT
1	AAGAAGAAGAAG	AAG(3*4)	176697774	12	AGCACACACAGCAAGTCTGATCAATAATTCTGTACCTTCAGGAAAAGATTTGAGCAAAATCTCACTAAAAGGGCA[AAGAAGAAGAAG]ATGATTAACTTAGCACATGTCCTAACTACTATCATCCTTCCCAGTCAGCCTGAGACACTACGCTCACCTTTG	AGCACACACAGCAAGTCTGATCAA	63.02	CAAAGGTGAGCGTAGTGTCTCAGG	63.146	159	148	deletion	AAAGAAGAAGA
1	TTATTATTATTA	TTA(3*4)	19509146	12	ACGTTATGTGCTATTTCTTTACCAGCAG[TTATTATTATTA]TTTTTTTTTCATTTCTCTAGAGCTATATACATGCTGGAGGACTTTTGATGGCTAGA	ACGTTATGTGCTATTTCTTTACCAGCA	61.487	TCTAGCCATCAAAAGTCCTCCAGC	62.44	96	84	deletion	GTTATTATTATT
1	CTTCTTCTTCTT	CTT(3*4)	78312324	12	AGGCAAAGCACACAGGACACTAAACAAGGCCAGTGGACTGCTCCAAGGTGGTAACTGAACCACAGCATCCTGAGCTGTGAGAAGGGTGCTC[CTTCTTCTTCTT]CTCTGACTTACTCACCATCAACTCGTCACCTTCACTCC	AGGCAAAGCACACAGGACACTAAA	62.984	GGAGTGAAGGTGACGAGTTGATGG	63.161	141	129	deletion	CCTTCTTCTTCT
1	TGTTGTTGTTGT	TGT(3*4)	14987768	12	TCCCTGGTAGTAAGCTGCTTGACAGCTTTCTCTTCTTGTTTGCACTTTCTTACCAAGAAATACAGCGTTGGGTTGTTGGTTTA[TGTTGTTGTTGT]TTGTTTGTTTTTCCCCAATTTCTCCCCTGTAGCTTATGCTGAAGGTTACCACTGTACTGGG	TCCCTGGTAGTAAGCTGCTTGACA	63.376	CCCAGTACAGTGGTAACCTTCAGC	62.895	156	145	deletion	ATGTTGTTGTT
1	AAGAAGAAGAAG	AAG(3*4)	71275602	12	TCGCTTAGTACCTGTTTCCTTTACCATTAGTTGAAGAAAGGAGTATTATGCATTTCTGAGTCATACTGTATAAAGGTACTTTATTTTATACATCATTAGAATTTTAA[AAGAAGAAGAAG]GAAAAGCTGTACCATAGGTGAAAGCAAGAGTTAACATGCT	TCGCTTAGTACCTGTTTCCTTTACCA	61.922	AGCATGTTAACTCTTGCTTTCACCT	61.211	159	149	deletion	AAAGAAGAAG
1	AATAATAATAAT	AAT(3*4)	26008297	12	TACCGAGGCAAATCTTCTGCCAAATAGTAAGCCAAAATAA[AATAATAATAAT]AAAAAAACTCTTCCCTATTTTAAACGTTATCTTTAACCTCAGAGGCATTTTTCACATAAGC	TACCGAGGCAAATCTTCTGCCAAA	62.86	GCTTATGTGAAAAATGCCTCTGAGGT	62.019	113	101	deletion	AAATAATAATAA
1	TTGTTGTTGTTG	TTG(3*4)	173355431	12	CACTGGATAAGAAAGGAAACAAATACCAATAACTTATTCTTTCTAATAAAATTTATGGTCTTTCTAAGGACTACATTTTACAAAACATCAGTCAATAACTCTGAAAAAAATCCTTGTTCTGTTCTGATTTTTT[TTGTTGTTGTTG]TTTTACTACAATCCAGTCAGCATTCTACATCCCACAGAAGAATGCCTTGAGAACT	CACTGGATAAGAAAGGAAACAAATACCA	60.063	AGTTCTCAAGGCATTCTTCTGTGG	61.046	200	188	deletion	TTTGTTGTTGTT
1	TTGTTGTTGTTG	TTG(3*4)	78345654	12	AAATAGGTAGGCCACTCCTGGTGTAATCATTTTACAGTATATCCT[TTGTTGTTGTTG]TAAAGCTTGCAATAAGGGCTGAGAAAACTAGTTCTATATGTGTGCTTATTTCATGCAAGGATAATGTGCTTCAGACTTCCTGGTAGAATGC	AAATAGGTAGGCCACTCCTGGTGT	63.174	GCATTCTACCAGGAAGTCTGAAGCA	62.82	148	137	deletion	TTTGTTGTTGT
1	TTGTTGTTGTTG	TTG(3*4)	135197773	12	ACAATATTCCTGATTTTCTGACAGACGTTT[TTGTTGTTGTTG]TTTTTAATAAGCAAATATTTTTAAAGCAGTTCAATTTATCAAATACAGAATACATCACGAAATGCACATAAAATATGGTTAAAAAGAAAAGCACAAGTAAAGCACAAGGGAAGCA	ACAATATTCCTGATTTTCTGACAGACGT	61.207	TGCTTCCCTTGTGCTTTACTTGTG	61.994	157	145	deletion	TTTGTTGTTGTT
1	ATTATTATTATT	ATT(3*4)	4614252	12	TCGGATGCTCATGAGATAGAAAATCTTTCCTTTTTTTTTTTAATTATTTTTTTTTA[ATTATTATTATT]TTTTGTATATGGTAAGAAAATCCTTCAATTGAAAAATATTTAATCTTTCATTATCTCTCATTTACATCTATCTCACTACCAACCCAGG	TCGGATGCTCATGAGATAGAAAATCTT	60.473	CCTGGGTTGGTAGTGAGATAGATGT	61.398	156	146	deletion	AATTATTATT
1	AACAACAACAAC	AAC(3*4)	58039411	12	TGTTGGCATTGTCACAAAGGAGGGCTCTGCTCCTCAAAGCTTCATTTACAGAAATTAGA[AACAACAACAAC]AATAACAATAAAAGGGTATTCAGCTTTGAAAAATATTTTTTCAGTCCAATATAAAACTAATTTCCAAGAAAGACAAGTACCTTGGTAATATATCATTGAAATCCAGAATATGTCTGAATATTTGTGAGATGGAGATGAGTAACTCTATCA	TGTTGGCATTGTCACAAAGGAGG	61.809	TGATAGAGTTACTCATCTCCATCTCACA	60.852	221	209	deletion	AAACAACAACAA
1	CAACAACAACAA	CAA(3*4)	71860287	12	CTACCACTCTTACTTGCCTCCTGCATCAGTTTGTGTGATCGCTACATTTTTCATATAAATACC[CAACAACAACAA]TTAATGGAAAGAAGTAACAATGAAAAAGTCTGTTTTTTAAATGTAACATACCCTTTTAATTAAGCATGTCCCTAACCGCATCC	CTACCACTCTTACTTGCCTCCTGC	62.71	GGATGCGGTTAGGGACATGCTTAA	63.025	158	148	deletion	CCAACAACAA
1	TCCTCCTCCTCC	TCC(3*4)	45365559	12	AAGAATGTGCTGGTTCCCTACACCAGAGCTGAAGCTACTAAACAAACCACGTCAGGAAGTTCATCTGGCTAAGTACT[TCCTCCTCCTCC]ACTCCTTTTCCCCCTCTATTCTGGGTTACTTTCAGCCAGGTCAG	AAGAATGTGCTGGTTCCCTACACC	62.868	CTGACCTGGCTGAAAGTAACCCAG	63.138	133	123	deletion	TTCCTCCTCC
1	AACAACAACAAC	AAC(3*4)	16171773	12	TTTGATCATAGCCCTCTTGCCTGTACTTTACAGT[AACAACAACAAC]CACCAAAACAGGAAAACAACTAAAGAATCTCATTCTGTGTTTATAATGCCTTAGAACCAGGCATGATCCTGTCTTAGCCAAG	TTTGATCATAGCCCTCTTGCCTGT	62.162	CTTGGCTAAGACAGGATCATGCCT	62.506	128	118	deletion	TAACAACAAC
1	TCTTCTTCTTCT	TCT(3*4)	39684217	12	TTCTGGGAAGACTGCAACTTGGTCAACCCACATCTCAA[TCTTCTTCTTCT]TCCCCTTGAACTAGCAAACAAGTTCTAAACTTAAGAACGAGGACCCGGC	TTCTGGGAAGACTGCAACTTGGTC	63.031	GCCGGGTCCTCGTTCTTAAGTTTA	62.647	99	87	deletion	ATCTTCTTCTTC
1	GTGGTGGTGGTG	GTG(3*4)	53939160	12	TCAAGGAAGAATGAATATGCCTTCTGTATTTTGAGAGAATGAACAAGACTGAAATAGCAGTCTCAGAAACATTATTTCAA[GTGGTGGTGGTG]TTGCTGTTTAATGTTTAACTACTCAGAGTCAGTAGTTTTAAATCAGGCATTCTACTCATTGCATTAGG	TCAAGGAAGAATGAATATGCCTTCTGT	60.802	CCTAATGCAATGAGTAGAATGCCTGA	61.188	160	150	deletion	AGTGGTGGTG
1	AACAACAACAAC	AAC(3*4)	81423452	12	TTCCAGAGAGAAGACTCAGGCTCCCACCAGAATGCACAATTTACTCTACAAAATCCTGTTTCTTTTCTTCTTTGTTCAAACACAGCGAAAAA[AACAACAACAAC]AAAACAGCAACAGTACCTTACTTACTTTTGGCTGCAGTTTTTATGCCCC	TTCCAGAGAGAAGACTCAGGCTCC	63.178	GGGGCATAAAAACTGCAGCCAAAA	63.084	153	141	deletion	AAACAACAACAA
1	AACAACAACAAC	AAC(3*4)	162174217	12	AGGACACCAATTTAGAGTGTCTTTCTAAATATATACTTCATGTTAATTAGAGGTTGTAAGATTAAGTAAAA[AACAACAACAAC]AAAAAACCCAACCGAAAAGGTCACAAATGCATTAACATTAGAAGCACTTAACAAGGAAAATTTGTGACCACTGCTGA	AGGACACCAATTTAGAGTGTCTTTCT	60.183	TCAGCAGTGGTCACAAATTTTCCT	61.174	160	148	deletion	AAACAACAACAA
1	AATAATAATAAT	AAT(3*4)	66881806	12	GGGTATGTTATTCTCTCAGTCAGTGCTAAAATAACAAAACAAGCA[AATAATAATAAT]AAAAAAAAAAAACAAAAAACAAAGCAAGTGTAACAACAAAAAAACCCACTATTTGTTTAAATAAATTTTGGTTCTGTAATACAAAATACTGTCAGGTGGT	GGGTATGTTATTCTCTCAGTCAGTGC	61.177	ACCACCTGACAGTATTTTGTATTACAGA	60.482	157	148	deletion	AAATAATAA
1	AACAACAACAAC	AAC(3*4)	163889653	12	TGCATGTTCTATACACAACACAGCAGAATACATTCTTCTCTTTCATATATTTTTTCATCATTAAAAAAAAAATCAATT[AACAACAACAAC]AAGAAAAAATTCTTAATCTTTGTGTTATTCTGGAAGTCCTGAGAAACACTGAAACTGC	TGCATGTTCTATACACAACACAGCA	61.259	GCAGTTTCAGTGTTTCTCAGGACT	61.219	148	136	deletion	TAACAACAACAA
1	CTTCTTCTTCTT	CTT(3*4)	43341602	12	ACCAAATGCTTCATTCTTGGAAGATTCTTTTAAAGTTTAGTATACTAATCTACATAAAAGCTGCAGCTATCTTTAAAATTTTTGTTTTCTCC[CTTCTTCTTCTT]CCCTTTGCCTTAAACTTATTGAAGAGGGTTGGTGTTTATTTCCA	ACCAAATGCTTCATTCTTGGAAGATT	60.014	TGGAAATAAACACCAACCCTCTTCA	60.635	148	137	deletion	CCTTCTTCTTC
1	AACAACAACAAC	AAC(3*4)	21452538	12	ACTGAAAATGTGTACCTTTTACTGTGGATTTCTAATCATACTCTTAGAGAAA[AACAACAACAAC]AAAACCACAAAAAATAAAAGTTTGTTTGTATCAATGACTATGCTTAAACATTGTTTTCCAGCAACCCACTAACCCAATCTCCCTTCTC	ACTGAAAATGTGTACCTTTTACTGTGGA	61.265	GAGAAGGGAGATTGGGTTAGTGGG	62.211	152	143	deletion	AAACAACAA
1	TTGTTGTTGTTG	TTG(3*4)	41084415	12	GGGGATTTGGGGGAGTTGTTTTGATTTCTA[TTGTTGTTGTTG]GCTTTTTTTTGTGCAATGTGTGTGTATGTGTGGGTTTTTTTACTTTTATTTTTTAAGTAAAAACAAACATCTGAGTTGGGGTGAGG	GGGGATTTGGGGGAGTTGTTTTGA	63.33	CCTCACCCCAACTCAGATGTTTGT	62.811	128	118	deletion	ATTGTTGTTG
1	TCTTCTTCTTCT	TCT(3*4)	47927436	12	TGAAAAATCCCGATGGTCACTCCCCTACCTTCAGCAGGATCCTATCCAACTTTATAGTAGTGTTTTTATG[TCTTCTTCTTCT]TTGTCTTTCTAATAAATAGTTTCTTATTTTAGTAGAGGTCAGTAGGCAGGAGG	TGAAAAATCCCGATGGTCACTCCC	62.923	CCTCCTGCCTACTGACCTCTACTA	61.979	135	127	deletion	GTCTTCTT
1	AACAACAACAAC	AAC(3*4)	109439904	12	GCTGAGGTCTTCTGCTCACTTCTGTACTTTTAAGGTATCACAAGAGAACTCCAGAAAT[AACAACAACAAC]AATAGTAGCAATGTAGCTATAACATGATATAATAATAAAAATAGTGCAATTTTTTTTGTGCCCTAACATTAGTCAGACAAGA	GCTGAGGTCTTCTGCTCACTTCTG	63.158	TCTTGTCTGACTAATGTTAGGGCACAA	62.316	152	140	deletion	TAACAACAACAA
1	AACAACAACAAC	AAC(3*4)	98581131	12	CGGTATGCACGATCTGGGCAAAATATAAATGCTTTACCTAAAACAAACA[AACAACAACAAC]AAAAAACAAGTATAGGCAAGGATTGTAGGCTTGTAAAGTGTCACTGCAAAATGTCATTGGTCTTAAAGTTAGAAACTGCAGAGGTGAGGGGT	CGGTATGCACGATCTGGGCAAAAT	64.049	ACCCCTCACCTCTGCAGTTTCTAA	63.339	153	141	deletion	AAACAACAACAA
1	AACAACAACAAC	AAC(3*4)	86198585	12	AGCTTGTTGAACAGGATTCTTGCTCTCTCTGAGATAAAAAGCT[AACAACAACAAC]AAAAAACCTCATGATAATAATAACAATAAACAATGAATTCTGCACAGGTCTTTTTAAATCAGTCTATCCACACTTATGCCTCTCCAGTTT	AGCTTGTTGAACAGGATTCTTGCT	61.232	AAACTGGAGAGGCATAAGTGTGGA	61.795	145	133	deletion	TAACAACAACAA
1	AATAATAATAAT	AAT(3*4)	70717883	12	CGGTAGCCTACAAGTTGTGACTCTGAGTGCAGAGATAGTCAGAATTAGCCTCCTTTGGACTTCATACATGAACTATGTAAGTGTGTAAAAAAAAAAAA[AATAATAATAAT]TCAGAAATACCTTCTGGCCTTGAGAACAGCCTTGTAT	CGGTAGCCTACAAGTTGTGACTCT	62.113	ATACAAGGCTGTTCTCAAGGCCAG	62.92	147	137	deletion	AAATAATAAT
1	GCTGCTGCTGCT	GCT(3*4)	18919712	12	CCCACTTGTCTCGTACTGTAGCACAAAGCTGCTGCGTTAAGA[GCTGCTGCTGCT]GCCTTGGCAGAGGTTTAACAATCCAGGGACCAGCA	CCCACTTGTCTCGTACTGTAGCAC	62.907	TGCTGGTCCCTGGATTGTTAAACC	63.117	89	77	deletion	AGCTGCTGCTGC
1	AACAACAACAAC	AAC(3*4)	137239351	12	CTGTAATCCAGGGAAGCCTGAAGCAAGAATAAAAAAGGCCACAGTTCTAAAACCAAAAACA[AACAACAACAAC]AAACTCTACCAAAACAAACAAACAACAACAAAAAAAAAACCCTCAAACTTCTGTGTTTTCCAGCAAAGTTCACCAAATCCCCACT	CTGTAATCCAGGGAAGCCTGAAGC	63.26	AGTGGGGATTTGGTGAACTTTGCT	63.021	158	146	deletion	AAACAACAACAA
1	AACAACAACAAC	AAC(3*4)	102492033	12	ACCAGAACATTTTTACATGTAGCACAAATAAGAAAA[AACAACAACAAC]AAACCCACACTGTTTTATTTATGTACATTTAGAGGTTAAATTACATTGATAGAGTTTTTCCTTCTTCAGTTTCATCTTTTACCTCTTGACTTTCTGCTGCTG	ACCAGAACATTTTTACATGTAGCACAA	60.202	CAGCAGCAGAAAGTCAAGAGGTAA	61.04	150	138	deletion	AAACAACAACAA
1	AACAACAACAAC	AAC(3*4)	112848784	12	TCATGCCACCACTTTTCCTTAGCAAATAA[AACAACAACAAC]AAATACATTTCACCCATATCCAAACCCAACTCTTGCTTTGCTCGAAGCTCCCAAAGAGTAACTCCCAGAAGGAAACCACAAGACACA	TCATGCCACCACTTTTCCTTAGCA	62.818	TGTGTCTTGTGGTTTCCTTCTGGG	62.984	128	116	deletion	AAACAACAACAA
1	TTATTATTATTA	TTA(3*4)	188750397	12	ACTTCTGCTGGAATAAACAAAAGCAAGATT[TTATTATTATTA]TTTACATGGCTGTTTTTACTTAGTTTCTACATAGAAATACATATGAGGCAGCATAATGGAATGAAAAGCA	ACTTCTGCTGGAATAAACAAAAGCAA	60.407	TGCTTTTCATTCCATTATGCTGCC	60.681	112	100	deletion	TTTATTATTATT
1	AACAACAACAAC	AAC(3*4)	188317776	12	AGGCTAATACATCGGAGAGAGAGTCTCCTAAAAATTGTATAGTTTGTCCCTTAAACAAAGTGATATTATGTCAAATTTTTGAGTTATACTCTAACAGGAAAAAAAAAAGCCCCAA[AACAACAACAAC]AAAAATGAGAGGTTTGTTTTTCTTTTTTTCATATTAAAGTGTTAGTGCTATTTCAACTAGAAAAAAAAATAGGTTATAAAGTATTACACTACACAAGGTAAGCTTTTTTCAGACTATATATACTAAGCTCTTCCAGGCTCACTTGG	AGGCTAATACATCGGAGAGAGAGTCT	62.163	CCAAGTGAGCCTGGAAGAGCTTAG	62.952	273	261	deletion	AAACAACAACAA
1	GTTGTTGTTGTT	GTT(3*4)	151474732	12	ACTGTTCATGGCAAGAGTTGTTGTC[GTTGTTGTTGTT]TCTGTTGTTGTTTTATTTTGTTTTAAAGAATCCTAGTAACGGAGGGGAAAAAGA	ACTGTTCATGGCAAGAGTTGTTGT	61.409	TCTTTTTCCCCTCCGTTACTAGGA	60.757	91	81	deletion	CGTTGTTGTT
1	ATTATTATTATT	ATT(3*4)	85994702	12	GGAAGTAAATAAACTAGTGTTTGGGGGTTTTTTTGCTTGTTTTTGTTATTTATTTACTTTTTAA[ATTATTATTATT]TTCTTTCTTTAAGAATTTGGAAAATTAAAGATGAGGTGGAAAAGCCCAACAATAAAATGCTTGGACAACTCAGTGGTTG	GGAAGTAAATAAACTAGTGTTTGGGGGT	61.375	CAACCACTGAGTTGTCCAAGCATT	61.998	155	145	deletion	AATTATTATT
1	AAGAAGAAGAAG	AAG(3*4)	5709228	12	TGACTGATGCTGTATGATGGTTTCTTCTAAATGCCATATAAGAAGAAAAAAAAAAAA[AAGAAGAAGAAG]CTTAAAAATCCATAAACAAGAACACGTGTTGACATTTGGCAAGTTCATACCCCATTCCTG	TGACTGATGCTGTATGATGGTTTCTTCT	62.571	CAGGAATGGGGTATGAACTTGCCA	62.942	129	119	deletion	AAAGAAGAAG
1	TGTTGTTGTTGT	TGT(3*4)	69734812	12	TGGAGCATATACGTCTGCAAATGCTATTTGGGTTTC[TGTTGTTGTTGT]TTTTGAAATCAGAGTGTCTGTACAGCGGTGTAAAATTGTTTGTCCAGGTCACAAGGCA	TGGAGCATATACGTCTGCAAATGCT	62.931	TGCCTTGTGACCTGGACAAACAAT	63.239	106	95	deletion	CTGTTGTTGTT
1	AACAACAACAAC	AAC(3*4)	103510149	12	AACGCAAACTTTGTGAATCTAAAGAACAAAA[AACAACAACAAC]AAAAACAAAACATGAGAGAGGAGAGAGACGAGACTAA	AACGCAAACTTTGTGAATCTAAAGAACA	61.04	TTAGTCTCGTCTCTCTCCTCTCTCA	61.333	80	68	deletion	AAACAACAACAA
1	AACAACAACAAC	AAC(3*4)	87445177	12	CGGTGCTTACAACCCTGATGAAGAAACGTAACTCCCTTGAAGCAAGGTTTAATAACCTTCAGGATGGCCTGATTATCTAAAAAAGCA[AACAACAACAAC]AAAACTTGCAGGCTAGGGATAAGCC	CGGTGCTTACAACCCTGATGAAGA	62.893	GGCTTATCCCTAGCCTGCAAGTTT	62.991	124	112	deletion	AAACAACAACAA
1	AACAACAACAAC	AAC(3*4)	126104908	12	AGAATTCTCCTTTTAGGCAATGGGAAAAAAAAAAAA[AACAACAACAAC]ACATATTTGGCATAAAATTAAATAAGAACCATGATGTATTTCTAAACAAAACAAAAAAACAATCTCACAATGCTTGTTACTTAACACTCCTTGTTCATGGATACTGTT	AGAATTCTCCTTTTAGGCAATGGGA	60.282	AACAGTATCCATGAACAAGGAGTGT	60.222	156	148	deletion	AAACAACA
1	TTGTTGTTGTTG	TTG(3*4)	35467690	12	ACCGAGTCGTGAGTCATGATCTGAACTGTCCAAGATTTCACAAGAGCTGCAAGAAATTACTGTTGTTTTTTTT[TTGTTGTTGTTG]TTTTGTTGGTTTGTTTTCAGGGAAGCAATTGGGGA	ACCGAGTCGTGAGTCATGATCTGA	63.193	TCCCCAATTGCTTCCCTGAAAACA	63.029	120	108	deletion	TTTGTTGTTGTT
1	GAAGAAGAAGAA	GAA(3*4)	174491559	12	ACAGAGCTTAATGCAAAGGGGGAGGGAAAAGGAAGAAATTTAAAAAAAAAAAAAAA[GAAGAAGAAGAA]AAAAAAAGCCAGCCAGCATGAAAGAAC	ACAGAGCTTAATGCAAAGGGGGAG	62.935	GTTCTTTCATGCTGGCTGGCTTTT	62.829	95	92	deletion	GAA
1	AACAACAACAAC	AAC(3*4)	166005024	12	TTTATAAAATTTTCAAGGGTGTTGGGGTATATAAT[AACAACAACAAC]AAAAAAATACTAAGTTATATTAGTGAGAAAATCTCTTCCTTCTATTTTTTAGACGAACGAGCAGTTTTCTGA	TTTATAAAATTTTCAAGGGTGTTGGGGT	60.379	TCAGAAAACTGCTCGTTCGTCTAA	60.499	119	110	deletion	TAACAACAA
1	TTGTTGTTGTTG	TTG(3*4)	28337498	12	TGACTTCAGTGGGGTTCAGTTGT[TTGTTGTTGTTG]TTTCTTTTTCTTTGTCATTTTGTTTTTTACGTGCCTGACTTTTGCTTTGTTT	TGACTTCAGTGGGGTTCAGTTGTT	62.397	AAACAAAGCAAAAGTCAGGCACGT	62.642	87	75	deletion	TTTGTTGTTGTT
1	AACAACAACAAC	AAC(3*4)	159850605	12	GGGTTGGGGTGCAAAAACAAAACAAAACAAAATGAAACA[AACAACAACAAC]AAAAAAAACCAATAAAAATAATAATGAGATCTTTACTTGAGGCTGTTTTGCTCTTTGGAGGA	GGGTTGGGGTGCAAAAACAAAACA	63.387	TCCTCCAAAGAGCAAAACAGCCTC	63.331	113	101	deletion	AAACAACAACAA
1	TTGTTGTTGTTG	TTG(3*4)	28534875	12	ATCCTTCAGCTTACATTCTTGCCTATCTTATGTCTTATTAGCCTGCTGTATAGCCATGTTTTTTAAGATATGCTCCTTAGTCTCTCAAGTTTTATTTAGTAGTCTTTTTT[TTGTTGTTGTTG]TTTTGTTTTGTTTTTTGTTTTCTGAAATGTTGGCACCC	ATCCTTCAGCTTACATTCTTGCCT	60.325	GGGTGCCAACATTTCAGAAAACAA	60.921	160	148	deletion	TTTGTTGTTGTT
1	TATTATTATTAT	TAT(3*4)	92803032	12	TGTTTGAATCCAAGTCTCAAAAGAGCATTTAGGAAGAGTAAC[TATTATTATTAT]TTTTTTTTTTAAGGAAAAAATAGAACTTCAGTAGAAATTGAAGATCTTCTGACTAGTAGGAATCATGAAAGATGATGCTTCTCATGAGAAGTCCATCATGGGCT	TGTTTGAATCCAAGTCTCAAAAGAGCA	61.764	AGCCCATGATGGACTTCTCATGAG	62.268	158	147	deletion	CTATTATTATT
1	CATCATCATCAT	CAT(3*4)	62044305	12	AGAGCACTAAAGACATGCAGCTACA[CATCATCATCAT]CACTGTTTCACAGACCATATGGTAACAAGGTGCTCAGTGAGAAGCCTCCTGCATTGGGAAGAAGGCAGCACTCACTTCCAAA	AGAGCACTAAAGACATGCAGCTACA	62.306	TTTGGAAGTGAGTGCTGCCTTCTT	62.99	119	107	deletion	ACATCATCATCA
1	TGTTGTTGTTGT	TGT(3*4)	150357302	12	AGATAAGGAAGCAGGGAGAAAGGCATAGGTGTTGAAAAGGGAAAAGAAAGC[TGTTGTTGTTGT]TTTTTAATAATAAGTGATTTTTTTTTTCCCACAAAGTACTGGAATCAGTGATCAGATGTCATTGT	AGATAAGGAAGCAGGGAGAAAGGC	62.215	ACAATGACATCTGATCACTGATTCCAG	61.33	128	117	deletion	CTGTTGTTGTT
1	TTGTTGTTGTTG	TTG(3*4)	19410757	12	TGGCTCAGGTCTATACAGGAAATGCTACAAATATAGTCTT[TTGTTGTTGTTG]TTTTGTTCTGTTTTGTTTTGCAGGTTTAAATTTCTTCCCAAAATTAATATGGCAATGTTAAAAGAATAGGGTGAGCCAAAAGGATCTCCACCCTGAAA	TGGCTCAGGTCTATACAGGAAATGC	62.431	TTTCAGGGTGGAGATCCTTTTGGC	63.123	150	138	deletion	TTTGTTGTTGTT
1	TTGTTGTTGTTG	TTG(3*4)	16775285	12	GTTTCAGCACTGTGGATGAGTAGCTAAATAAATTAAATGTGTAGCCAACAGGTACTGAAATCCTGCATTTACATTCTTTTTCCATATTTTCTAGGGTTTT[TTGTTGTTGTTG]TTTGTTTGTTTGCTTGTTGCTGGTGCTGCTGTTGTTTTCCCTA	GTTTCAGCACTGTGGATGAGTAGCT	63.036	TAGGGAAAACAACAGCAGCACCAG	63.561	155	143	deletion	TTTGTTGTTGTT
1	TAGTAGTAGTAG	TAG(3*4)	48156224	12	GGTTGGGTGTAAACCAGTAGTGCAGACCCTA[TAGTAGTAGTAG]TAACAGATGTATGTAGGTTGCTCAGAAAGTACTGCCTC	GGTTGGGTGTAAACCAGTAGTGCA	63.034	GAGGCAGTACTTTCTGAGCAACCT	62.606	81	72	deletion	ATAGTAGTA
1	CAACAACAACAA	CAA(3*4)	72062228	12	TCAGCTAAGGATTTTCAGCAGCGTTTCATTAAAAAAACAAACC[CAACAACAACAA]CTGGCCTTCAGTTTCTTTTTCTCCTCCAGAAAAAGCACTTAGGAGGTGGAAGTCTTACTTCCATAGCTTGTGCAATGTTAGCTCTGCTTTTCTGTGTCTGCTT	TCAGCTAAGGATTTTCAGCAGCGT	62.899	AAGCAGACACAGAAAAGCAGAGCT	63.028	158	147	deletion	CCAACAACAAC
1	AGAAGAAGAAGA	AGA(3*4)	181171686	12	TGCCAATGAATGCACCAGTTCTCAAACATCAGAAAGCATAATACAAAAACATAGGTTCACTGATACAAT[AGAAGAAGAAGA]CCTTTTTACACACTACACATAATCCTTTTAAACTTCACCTACTTTAGAGGACGCTTTCATTCCCTCCT	TGCCAATGAATGCACCAGTTCTCA	63.345	AGGAGGGAATGAAAGCGTCCTCTA	62.961	149	139	deletion	TAGAAGAAGA
1	AACAACAACAAC	AAC(3*4)	122633930	12	GAGCCAGATTCTGCCCAGTAACAGGATAAGAAGTGATGAACACAAAATGAACCTGTGAAAGTCTACATAAACAGGAAA[AACAACAACAAC]ACAGTTTTACTCCAAGAGTAGACAAACACTGGAACAGATTGCCCAGAG	GAGCCAGATTCTGCCCAGTAACAG	63.244	CTCTGGGCAATCTGTTCCAGTGTT	63.098	138	127	deletion	AAACAACAACA
1	CTTCTTCTTCTT	CTT(3*4)	90076790	12	CTGAAGCCCAGAAGCAAAGTGTTG[CTTCTTCTTCTT]TTTTTTTTTTTTTTTCCCTGAGACAGAGTCTTATGCCAATTACAAGATGGATGCAATGCACAGCCATTACTG	CTGAAGCCCAGAAGCAAAGTGTTG	62.801	CAGTAATGGCTGTGCATTGCATCC	63.034	108	101	deletion	GCTTCTT
1	TCTTCTTCTTCT	TCT(3*4)	189164026	12	GCTGAACCAAGTACCTAGGAAGCCATGAGCAGACTGAAAGCAGCAGTGAAGCTGCAGGGCAAGCTGTCA[TCTTCTTCTTCT]CACTTGTCCCTGAAATGCCCCGACCAAAATGAACCATA	GCTGAACCAAGTACCTAGGAAGCC	62.957	TATGGTTCATTTTGGTCGGGGCAT	62.951	119	109	deletion	ATCTTCTTCT
1	AACAACAACAAC	AAC(3*4)	85041143	12	CCATGTCATCAGCAAGACCTGTGAAGTAGTAAAGGTACGTTTCTGCCATCTTCGAATATTTCATTCCAGAAAGAAGTTTCAGAACAAT[AACAACAACAAC]AAAAAATGCATGGAGAGAGACACAGAGAGGGAAGGCATGATG	CCATGTCATCAGCAAGACCTGTGA	62.904	CATCATGCCTTCCCTCTCTGTGTC	63.012	142	130	deletion	TAACAACAACAA
1	TATTATTATTAT	TAT(3*4)	70478650	12	ACAGTCCAATCCTTGTCATGTCGGGTTTCAATATAAAAAGCTAGCAAACACATACATGCAATCATGTCTTCGATTATTAC[TATTATTATTAT]TTTATATATCTTATTAACATGAATTGAAAACCCTGTGAAGCAGGATTGGGAACCAAA	ACAGTCCAATCCTTGTCATGTCGG	62.899	TTTGGTTCCCAATCCTGCTTCACA	63.013	149	141	deletion	CTATTATT
1	AATAATAATAAT	AAT(3*4)	186961951	12	ATCGTGCAGGGAATGGTTTTGGATTAAAACTCCG[AATAATAATAAT]GAGTCCTGTAGTGACACTTTAAAGTTAGAACAGTTGTGGTACAATGGAGATGGTGGAGGAAAGGATGATGCTGAAACAAAGGCTGTGCTTG	ATCGTGCAGGGAATGGTTTTGGAT	63.185	CAAGCACAGCCTTTGTTTCAGCAT	63.05	137	130	deletion	GAATAAT
1	AATAATAATAAT	AAT(3*4)	151622556	12	AGTAAGTATGTGTACCATGGGGAGGA[AATAATAATAAT]AAAAAAATCTACTGTACAATTTGCTCTTTCTTGGGCAGTAAATTCCACCACT	AGTAAGTATGTGTACCATGGGGAGGA	62.535	AGTGGTGGAATTTACTGCCCAAGA	62.289	90	78	deletion	AAATAATAATAA
1	CTTCTTCTTCTT	CTT(3*4)	140262465	12	ACTTCATGGTTGTTGGTCCCCTTTTTATC[CTTCTTCTTCTT]CTAATGTGGCATTCCTGGGAGCTTGGGTAAGAGTCATGTG	ACTTCATGGTTGTTGGTCCCCTTT	62.729	CACATGACTCTTACCCAAGCTCCC	62.961	81	69	deletion	CCTTCTTCTTCT
1	TGCTGCTGCTGC	TGC(3*4)	62194984	12	GCCTTTGAGTGCAAGCTGTGTAAAGACAGCAAGACTAGACTGTGTTTGACAACTGAGTT[TGCTGCTGCTGC]AAGGAGACAGTTTTGTTTTTATGGCTTTGTTAACAAAGCTAAAATAGAACATGAAGTTAAGCAATTCAGAAGCAACAGGTAGGATGGAG	GCCTTTGAGTGCAAGCTGTGTAAA	62.513	CTCCATCCTACCTGTTGCTTCTGA	61.9	160	150	deletion	TTGCTGCTGC
1	ACTACTACTACT	ACT(3*4)	14749566	12	AGGGTAATAAGCAATCTCTGACCACTACC[ACTACTACTACT]ACAAAAAAATACCTACTACAGAACAAAAACCTGCAGAAGATACATTGTTCTGGA	AGGGTAATAAGCAATCTCTGACCACT	61.549	TCCAGAACAATGTATCTTCTGCAGGT	62.214	95	83	deletion	CACTACTACTAC
1	TGTTGTTGTTGT	TGT(3*4)	182205078	12	TGGGAAAGAACTCCATTGTGAGGTAATATTTTTGTTCATTC[TGTTGTTGTTGT]GACTGCATTTGTACTTCTACATTCTGAGACATGTTAGCATTCATTTCTACTGGGACAAGCA	TGGGAAAGAACTCCATTGTGAGGT	61.987	TGCTTGTCCCAGTAGAAATGAATGCT	62.938	114	104	deletion	CTGTTGTTGT
1	GTAGTAGTAGTA	GTA(3*4)	85747002	12	CTGGCAGGCATGTGAATAGCAAATTATTCTCTGAATTATAGTGAATGAATTCTTGTTAATAAGCAGGTTTTTTTT[GTAGTAGTAGTA]CTAGTAGAACTCAGCTTTAAAGACAGAATTTTGCAAAAATGTAGGCAATAGGAGAGTAAACACTAGCA	CTGGCAGGCATGTGAATAGCAAAT	62.24	TGCTAGTGTTTACTCTCCTATTGCCT	61.54	155	145	deletion	TGTAGTAGTA
1	TTATTATTATTA	TTA(3*4)	10529024	12	GAAGAGACCAGCTGAGTTGCATTAATTTTCCTTTTT[TTATTATTATTA]TTTTTTTTTAAGAAAATATCATAATTAGTCTTTCTGTGATTAATTAGCTTCTAAGTGCATCC	GAAGAGACCAGCTGAGTTGCATTA	60.861	GGATGCACTTAGAAGCTAATTAATCACA	60.012	110	117	insertion	TTATTAT
1	CAACAACAACAA	CAA(3*4)	180186463	12	CACCTGTTGAGAAGGACACATGGTAAGTGTGTGTAATGGAGAACAT[CAACAACAACAA]AGATGCTATACAGAAATCCATAGAACTGTGTTTTCCTATAATGGGTAGCCCTCGAGTAAAAGGTCCCTT	CACCTGTTGAGAAGGACACATGGT	62.797	AAGGGACCTTTTACTCGAGGGCTA	62.908	127	117	deletion	TCAACAACAA
1	TTGTTGTTGTTG	TTG(3*4)	89595483	12	TGATTTTGTTGCAGGTTTTTGGGTGTTTTTTGCTTTTTTTTT[TTGTTGTTGTTG]TTCCTTTCACGTGGAATCTGGAATCT	TGATTTTGTTGCAGGTTTTTGGGTGT	62.925	AGATTCCAGATTCCACGTGAAAGGA	62.036	80	71	deletion	TTTGTTGTT
1	AAGAAGAAGAAG	AAG(3*4)	48326784	12	AGGTGTGGGAGGTGTTTTTGTTCTTCAGCTATTAAAAACTCCTTCCCTCGGCACTCGAAGAGGAGGAAAAAAAAA[AAGAAGAAGAAG]GAGAGAGAACTGGGAAAGGAAGGATTCATGAATCAGGTGGCAGC	AGGTGTGGGAGGTGTTTTTGTTCT	62.653	GCTGCCACCTGATTCATGAATCCT	63.282	131	121	deletion	AAAGAAGAAG
1	AACAACAACAAC	AAC(3*4)	104722561	12	ACAAGTGTGGTTATGCTTGTCCGTGATGCAGGG[AACAACAACAAC]AAAATAAACCAAAAAACCCAGCAACAATAGTGGAAATTGTTAAGTCTGGCAAGAGGTGGACTCA	ACAAGTGTGGTTATGCTTGTCCGT	63.025	TGAGTCCACCTCTTGCCAGACTTA	63.078	109	97	deletion	GAACAACAACAA
1	TTATTATTATTA	TTA(3*4)	134812662	12	GAGGTGAGGGGTTGTCACATGAAATAAAATTAACATAAAATTTACTTCAGACGGAGGGCAATTTTT[TTATTATTATTA]TTGTTATTTTGATCACTATATGTTTTTATATGGACAATGCCCTTTTTTATTAGTGGTGTAGAATGCAATCGTAACACCA	GAGGTGAGGGGTTGTCACATGAAA	62.805	TGGTGTTACGATTGCATTCTACACCA	62.907	157	145	deletion	TTTATTATTATT
1	AACAACAACAAC	AAC(3*4)	155938200	12	CTCATTCTGCAGTCACTGGCAGATGGTTCATGAAACATTTATCAAGAAATTGAA[AACAACAACAAC]TGATATATACATACTTTCCCACATGCGCAAGTTATTGATTGAAAGCCTTTTCCCCCATGAGGACAGCCAGACAATAGAGCAGCCTGTCCAG	CTCATTCTGCAGTCACTGGCAGAT	62.957	CTGGACAGGCTGCTCTATTGTCTG	62.997	157	147	deletion	AAACAACAAC
1	AATAATAATAAT	AAT(3*4)	86195369	12	ACTCAAAGTGGGATGGAGGAGGTAACTGGAAAACAAGCAAAACTCATGGGTTGAGATGAAAACAGTTTAATAGGGCAGAAAAAGAAGAGAA[AATAATAATAAT]GTTAAGGAATATACAAGTCAAGCAATGGAACAATGCA	ACTCAAAGTGGGATGGAGGAGGTA	62.624	TGCATTGTTCCATTGCTTGACTTGT	62.417	140	130	deletion	AAATAATAAT
1	AATAATAATAAT	AAT(3*4)	96039453	12	AGGAACCTACCCCACTGATTCCAAATTTTCTTTCTGGCAAAGTAAAAATACATATTTATATAACTACTGACAATTTTCATAGGGAAAAAAATGA[AATAATAATAAT]TTAAAAAATCCAGGTAAAATATTTTGTCTGGTATCTTTGGAAGGCTCC	AGGAACCTACCCCACTGATTCCAA	63.126	GGAGCCTTCCAAAGATACCAGACA	62.148	154	144	deletion	AAATAATAAT
1	ATTATTATTATT	ATT(3*4)	100510876	12	GCAAATAGCCATCATAGCAATGTCACTTTACTGATTAAATGTTATTTCTGTTTAATGATACTGTACAGTATCTTCAGAATCTTCATCTC[ATTATTATTATT]TTTTATGTCAAAAATCCCATTAAGTCTGTTTAAATAATCAATAAAATCCAGCAGAATGTTGATTTTCCATTTACCCACACAAAAACTTTATTTGCTCA	GCAAATAGCCATCATAGCAATGTCA	60.279	TGAGCAAATAAAGTTTTTGTGTGGGT	60.575	199	189	deletion	CATTATTATT
1	AATAATAATAAT	AAT(3*4)	113919419	12	AGAGGAGCTGAGGTCAAGAGCTTAAAAGCTGCTTTCTAATTTCCAGGTGAAGGATAATTATTACACAGCAACATTCAAATTAAAAGAAA[AATAATAATAAT]CAGTGGAAGTTTCAGCATGAAAATTGAGGCAAAGCA	AGAGGAGCTGAGGTCAAGAGCTTA	62.652	TGCTTTGCCTCAATTTTCATGCTGA	62.475	137	130	deletion	AAATAAT
1	AATAATAATAAT	AAT(3*4)	176178881	12	TGATGCTGTAGTCCATAAGTTCTGTCTTAAAAAAA[AATAATAATAAT]TATATTCTGACTTAAAATAAACCTGCTTTTCAAATTTGAAATAAAATTGAAGCAACAGCAAAAATGGTGAATAACAAATTGTTTCATCAGGAGCAGTGGGTAC	TGATGCTGTAGTCCATAAGTTCTGTCT	61.721	GTACCCACTGCTCCTGATGAAACA	62.613	150	143	deletion	AAATAAT
1	AGCAGCAGCAGC	AGC(3*4)	54603595	12	TGTCAGTGTGTGCATAGCTTTGGATATGGACGACACAACTCTTACTGAAGCAAGATTTGAGGCTTTACAGAATCAA[AGCAGCAGCAGC]AGTAATCTGTACCACTGGCACAAATCCTTCATAAGGCTGAGAACTGCACCTTACCCTCTTCCAG	TGTCAGTGTGTGCATAGCTTTGGA	62.79	CTGGAAGAGGGTAAGGTGCAGTTC	62.901	152	140	deletion	AAGCAGCAGCAG
1	ATTATTATTATT	ATT(3*4)	173776875	12	TCAGTCTGGCAACTTCTGTGATCTTAATACTGTCACCCAGTTTTTGATCAACCAATATATCCCTCAACACAATGGTAAAATAATTCCTTTGCTACC[ATTATTATTATT]TGTAAAGCTTATGAATTTAAAGCTTTAACCTATTTCCATCGTGAGGTGCT	TCAGTCTGGCAACTTCTGTGATCT	61.781	AGCACCTCACGATGGAAATAGGTT	62.148	158	148	deletion	CATTATTATT
1	AAGAAGAAGAAG	AAG(3*4)	49615193	12	GTGCACTGGAGATGTCAGTTTTGCCTGCA[AAGAAGAAGAAG]GGGAGATGTAATTTTAAAGTTAAAGCTGCAGTTTTAGAACTAGAAATGAGTGAAGAAGAAGAGTGGGAAGAGCAGAAATAAAGGTAGGTCAGCTCAACCATTTCTGTTGT	GTGCACTGGAGATGTCAGTTTTGC	62.842	ACAACAGAAATGGTTGAGCTGACCT	62.907	151	144	deletion	AAAGAAG
1	AACAACAACAAC	AAC(3*4)	173560432	12	TGCAAGGAAGTGAGGAGGGAATTTCTATTTCAGTTAAATAACTACTGTGGTATTGACTTAGAAAGTGAAGAGATAGCAAGATGTGCATATATTAAAAAT[AACAACAACAAC]AAAAACAACCACCTCACACAGAGTAGATGCCCCATTCAGGA	TGCAAGGAAGTGAGGAGGGAATTT	62.294	TCCTGAATGGGGCATCTACTCTGT	62.981	152	140	deletion	TAACAACAACAA
1	AACAACAACAAC	AAC(3*4)	116343681	12	TGATAATAGCTTTCCTGGCTTCATACATATTTTTTAGTTTCTACAGCTTTTTTTACTATAATTGTTAATGATTTTACTCTTTCACAATAAACAAGGGAAAT[AACAACAACAAC]AAAAGCACAACCAAGCAAACAAGTA	TGATAATAGCTTTCCTGGCTTCATACA	60.42	TACTTGTTTGCTTGGTTGTGCTTT	60.322	138	126	deletion	TAACAACAACAA
1	TTCTTCTTCTTC	TTC(3*4)	167948217	12	GGTCCTTCCCTGTGGATGATTGTTCTACTATCTTCCATTTTCCTTATCCAGAAGGGAAACTACTTCTGTGTTAAGATGCAATCTCTCCT[TTCTTCTTCTTC]TTTTTTTTTTTTTTTTTAGCTAAAAAAGCCACCTTAGCTAACCTAAAAACCA	GGTCCTTCCCTGTGGATGATTGTT	62.645	TGGTTTTTAGGTTAGCTAAGGTGGCT	62.395	153	141	deletion	TTTCTTCTTCTT
1	TTGTTGTTGTTG	TTG(3*4)	58087462	12	AGCACTGCTGGCAAAATTATCTAATCTTGTTTTTGTTTTTGTTT[TTGTTGTTGTTG]TTCTTGCTGCTGTTAGTTGTGTTGATTTTAGTTTTTTGTTTTGTTTGTTTTGCTTTTCTTGTCCCCCTTGTGAAC	AGCACTGCTGGCAAAATTATCTAATCT	61.555	GTTCACAAGGGGGACAAGAAAAGC	62.527	131	122	deletion	TTTGTTGTT
1	ATATATATATATATATATATATATATATATATATATATATATATATATAT	AT(2*25)	143661516	50	ACAGTGCAGTCTCTGGTATGAATGCTAGCACTGCTACAATC[ATATATATATATATATATATATATATATATATATATATATATATATATAT]TTTTTTTTTTACATTTCAGTGAAAATTCCCTACGGCACCACAGAATGTG	ACAGTGCAGTCTCTGGTATGAATGC	63.093	CACATTCTGTGGTGCCGTAGGG	63.44	140	138	deletion	AT
1	CACACACACACACACACACACACACACACACACACACACACACACA	CA(2*23)	41096073	46	ACTTCTGAAACTTCTGAAACTGAGTGTATTATGACCTTTAAATG[CACACACACACACACACACACACACACACACACACACACACACACA]AAAAGAGAATAAGAATATGACCTGCATCCCAAATAAAACCC	ACTTCTGAAACTTCTGAAACTGAGTGT	61.011	GGGTTTTATTTGGGATGCAGGTCA	61.601	131	129	deletion	CA
1	CACACACACACACACACACACACACACACACACACACACACACACA	CA(2*23)	41096073	46	ACTTCTGAAACTTCTGAAACTGAGTGTATTATGACCTTTAAATG[CACACACACACACACACACACACACACACACACACACACACACACA]AAAAGAGAATAAGAATATGACCTGCATCCCAAATAAAACCC	ACTTCTGAAACTTCTGAAACTGAGTGT	61.011	GGGTTTTATTTGGGATGCAGGTCA	61.601	131	129	deletion	CA
1	CACACACACACACACACACACACACACACACACACACACACACACA	CA(2*23)	41096073	46	ACTTCTGAAACTTCTGAAACTGAGTGTATTATGACCTTTAAATG[CACACACACACACACACACACACACACACACACACACACACACACA]AAAAGAGAATAAGAATATGACCTGCATCCCAAATAAAACCC	ACTTCTGAAACTTCTGAAACTGAGTGT	61.011	GGGTTTTATTTGGGATGCAGGTCA	61.601	131	129	deletion	CA
1	CACACACACACACACACACACACACACACACACACACACACACACA	CA(2*23)	38775488	46	ACGTATGGTTTAACACGCATGCACGTG[CACACACACACACACACACACACACACACACACACACACACACACA]GAGAGAAAAAGGTGAAATTATAAGATGAAAATATATGGATGTGATTTAATGAATAAGGGATTATTTTCCTGAGCATTACAGGATGCAAAATGACAAGAATAAATAAATTGATATTTGGGACAGAAGTAGAGAAGCTTGAAG	ACGTATGGTTTAACACGCATGCAC	62.653	CTTCAAGCTTCTCTACTTCTGTCCCA	62.194	214	212	deletion	CA
1	CACACACACACACACACACACACACACACACACACACACACACACA	CA(2*23)	38775488	46	ACGTATGGTTTAACACGCATGCACGTG[CACACACACACACACACACACACACACACACACACACACACACACA]GAGAGAAAAAGGTGAAATTATAAGATGAAAATATATGGATGTGATTTAATGAATAAGGGATTATTTTCCTGAGCATTACAGGATGCAAAATGACAAGAATAAATAAATTGATATTTGGGACAGAAGTAGAGAAGCTTGAAG	ACGTATGGTTTAACACGCATGCAC	62.653	CTTCAAGCTTCTCTACTTCTGTCCCA	62.194	214	212	deletion	CA
1	CACACACACACACACACACACACACACACACACACACACACACACA	CA(2*23)	38775488	46	ACGTATGGTTTAACACGCATGCACGTG[CACACACACACACACACACACACACACACACACACACACACACACA]GAGAGAAAAAGGTGAAATTATAAGATGAAAATATATGGATGTGATTTAATGAATAAGGGATTATTTTCCTGAGCATTACAGGATGCAAAATGACAAGAATAAATAAATTGATATTTGGGACAGAAGTAGAGAAGCTTGAAG	ACGTATGGTTTAACACGCATGCAC	62.653	CTTCAAGCTTCTCTACTTCTGTCCCA	62.194	214	212	deletion	CA
1	CACACACACACACACACACACACACACACACACACACACACACACA	CA(2*23)	38775488	46	ACGTATGGTTTAACACGCATGCACGTG[CACACACACACACACACACACACACACACACACACACACACACACA]GAGAGAAAAAGGTGAAATTATAAGATGAAAATATATGGATGTGATTTAATGAATAAGGGATTATTTTCCTGAGCATTACAGGATGCAAAATGACAAGAATAAATAAATTGATATTTGGGACAGAAGTAGAGAAGCTTGAAG	ACGTATGGTTTAACACGCATGCAC	62.653	CTTCAAGCTTCTCTACTTCTGTCCCA	62.194	214	212	deletion	CA
1	CACACACACACACACACACACACACACACACACACACACACACACA	CA(2*23)	38775488	46	ACGTATGGTTTAACACGCATGCACGTG[CACACACACACACACACACACACACACACACACACACACACACACA]GAGAGAAAAAGGTGAAATTATAAGATGAAAATATATGGATGTGATTTAATGAATAAGGGATTATTTTCCTGAGCATTACAGGATGCAAAATGACAAGAATAAATAAATTGATATTTGGGACAGAAGTAGAGAAGCTTGAAG	ACGTATGGTTTAACACGCATGCAC	62.653	CTTCAAGCTTCTCTACTTCTGTCCCA	62.194	214	212	deletion	CA
1	TGTGTGTGTGTGTGTGTGTGTGTGTGTGTGTGTG	TG(2*17)	52192549	34	TAAGCTGGGCTGAGTTCTAAACC[TGTGTGTGTGTGTGTGTGTGTGTGTGTGTGTGTG]CGCATGTATGCAGACAATTACTATCATCTAACATTAGGAAACCACTGGAAAATATGACATCTCCCACGTTAGCATGT	TAAGCTGGGCTGAGTTCTAAACCT	61.551	ACATGCTAACGTGGGAGATGTCAT	62.198	134	132	deletion	TG
1	GAGAGAGAGAGAGAGAGAGAGAGAGAGAGAGAGA	GA(2*17)	181510126	34	AGTGGAATCTCTTATGAACAGGCTACATTATGTCAAGGTTAAATCTGAAGTTTCATTCTGTTGGGAAAAAAAAAAAAAAAAAAAAAAAAAA[GAGAGAGAGAGAGAGAGAGAGAGAGAGAGAGAGA]AGTTGTCCTGCTCCATGGAAACGAGTCCTGCATA	AGTGGAATCTCTTATGAACAGGCTACA	61.729	TATGCAGGACTCGTTTCCATGGAG	62.483	159	171	insertion	GAGAGAAAGAGA
1	ATATATATATATATATATATATATATATATATAT	AT(2*17)	40169052	34	ACTTTCCTGTCCAGATCAAGATGC[ATATATATATATATATATATATATATATATATAT]TTTACTGTTATTTTACTGTTATTTAAAGGTTCAGGACGTTGTTTGTAGCTGGTGAACACTGTGATGTGGACA	ACTTTCCTGTCCAGATCAAGATGCA	62.273	TGTCCACATCACAGTGTTCACCAG	63.014	130	126	deletion	ATAT
1	AGAGAGAGAGAGAGAGAGAGAGAGAGAGAGAGAG	AG(2*17)	101474006	34	TGAAATGAGAGAGAGCGAAAGAGCA[AGAGAGAGAGAGAGAGAGAGAGAGAGAGAGAGAG]TGAGAGTCCAAAACCGAAAGCCTTACTTGATGAAGGCGCCCGGCTTGGAAAGCACACCCACTCCTCTCCCGGCAGCAAGCGAAAGTGAAGAAGACCA	TGAAATGAGAGAGAGCGAAAGAGCA	62.295	TGGTCTTCTTCACTTTCGCTTGCT	63.015	156	164	insertion	AGAGGGAG
1	ATATATATATATATATATATATATATATAT	AT(2*15)	46183826	30	TGCTGGCTTACAAAGGAAAGCTGAATACATACACGCTTACATACGTACATAC[ATATATATATATATATATATATATATATAT]TTATTTATAAAGCTTTTGAAAAATTGAGAAAGAAAGAAAAGTTGCTAAATTAGGTTCTTCAGACCTACCAAAGTCTGG	TGCTGGCTTACAAAGGAAAGCTGA	63.045	CCAGACTTTGGTAGGTCTGAAGAACC	62.907	160	156	deletion	ATAT
1	ATATATATATATATATATATATATATATAT	AT(2*15)	5762448	30	AGCAGCATGAAATGTGTTTTGCCATGCATTACTTC[ATATATATATATATATATATATATATATAT]GTTTAGCTATACCTCTTCTTTAATATGTTTCTGTTAGCAAAATCAAATATCACCGCCTGTTTTGGAAGGGGTGGGAGTAGAGT	AGCAGCATGAAATGTGTTTTGCCA	62.78	ACTCTACTCCCACCCCTTCCAAAA	63.064	148	146	deletion	AT
1	TATATATATATATATATATATATATATATA	TA(2*15)	10470166	30	TGTGGGTGCATTCTATACACAAGTACACTCATGAAAG[TATATATATATATATATATATATATATATA]CATATACATATATGTATATATGTTGAATAAAGGAACCAAGTTTTAATTACAAACAGCA	TGTGGGTGCATTCTATACACAAGT	60.263	TGCTGTTTGTAATTAAAACTTGGTTCCT	60.585	125	119	deletion	TATATA
1	TATATATATATATATATATATATATATATA	TA(2*15)	10470166	30	TGTGGGTGCATTCTATACACAAGTACACTCATGAAAG[TATATATATATATATATATATATATATATA]CATATACATATATGTATATATGTTGAATAAAGGAACCAAGTTTTAATTACAAACAGCA	TGTGGGTGCATTCTATACACAAGT	60.263	TGCTGTTTGTAATTAAAACTTGGTTCCT	60.585	125	119	deletion	TATATA
1	TATATATATATATATATATATATATATATA	TA(2*15)	10470166	30	TGTGGGTGCATTCTATACACAAGTACACTCATGAAAG[TATATATATATATATATATATATATATATA]CATATACATATATGTATATATGTTGAATAAAGGAACCAAGTTTTAATTACAAACAGCA	TGTGGGTGCATTCTATACACAAGT	60.263	TGCTGTTTGTAATTAAAACTTGGTTCCT	60.585	125	119	deletion	TATATA
1	TCTCTCTCTCTCTCTCTCTCTCTCTCTCTC	TC(2*15)	191107784	30	ACAAACTGTCAACTGTGATTGCCATCTTTACTCTAAACTTTTCCTTTTTCTTT[TCTCTCTCTCTCTCTCTCTCTCTCTCTCTC]TTACATGTGCATCTTGCTTCTCTCTATTTCTCTTCTGCACT	ACAAACTGTCAACTGTGATTGCCA	61.646	AGTGCAGAAGAGAAATAGAGAGAAGCA	61.933	124	118	deletion	TTCTCT
1	CACACACACACACACACACACACACACACA	CA(2*15)	32737168	30	GCAGCCTCTAACAGGTATGAGCAGTAGAAATCTTTTGGAAAGAAAAAAAAAAC[CACACACACACACACACACACACACACACA]AAAAAAAAAAAAAAAAAAAAACAGAAGACAGCATTTGGCAAAAAAACATTCAACCTTCAACCTTTGCTTCT	GCAGCCTCTAACAGGTATGAGCAG	63.053	AGAAGCAAAGGTTGAAGGTTGAATGTT	62.204	154	158	insertion	CACA
1	CACACACACACACACACACACACACACA	CA(2*14)	120919913	28	TTGAGGCTCCTATAAGCTCTCCCCAGAGCCTCCTATGCACGCG[CACACACACACACACACACACACACACA]TATATTGTATGTATATAATTATATATATTTAAAATATATTGTTTATAATAATGCAATAATGTAAATAATTCATTGTTTTCTGTGGAATACAGTATTTTGAAAGAGACCAAACACTGGAGGAAAGAAGAGATTTTCCA	TTGAGGCTCCTATAAGCTCTCCCC	63.086	TGGAAAATCTCTTCTTTCCTCCAGTGT	62.28	208	206	deletion	CA
1	CACACACACACACACACACACACACACA	CA(2*14)	120919913	28	TTGAGGCTCCTATAAGCTCTCCCCAGAGCCTCCTATGCACGCG[CACACACACACACACACACACACACACA]TATATTGTATGTATATAATTATATATATTTAAAATATATTGTTTATAATAATGCAATAATGTAAATAATTCATTGTTTTCTGTGGAATACAGTATTTTGAAAGAGACCAAACACTGGAGGAAAGAAGAGATTTTCCA	TTGAGGCTCCTATAAGCTCTCCCC	63.086	TGGAAAATCTCTTCTTTCCTCCAGTGT	62.28	208	206	deletion	CA
1	TGTGTGTGTGTGTGTGTGTGTGTGTGTG	TG(2*14)	129670372	28	TCCACTTGCAACAGATACTTTGCTACTAAAATATATGAGATCAAAAACAGGGCTTTTTTTTTTTTTT[TGTGTGTGTGTGTGTGTGTGTGTGTGTG]ATCACAGTATTTAATTTTTAGGCCCCAGCTCCAGG	TCCACTTGCAACAGATACTTTGCTACT	62.79	CCTGGAGCTGGGGCCTAAAAATTA	62.715	130	136	insertion	TGTGTG
1	AGAGAGAGAGAGAGAGAGAGAGAGAG	AG(2*13)	58597820	26	TTGCTTTGCTTTCTGGGGGTCTAATTTAATAGTAAATATTAAAAAAAAAAAAAAGAGAGA[AGAGAGAGAGAGAGAGAGAGAGAGAG]AATTGAAGAATTGTCCATGAGTGTGAAATATGTTCAGTTTATTTATTGCATAGCTCTGCTGCTGTTGTACCAC	TTGCTTTGCTTTCTGGGGGTCTAA	62.771	GTGGTACAACAGCAGCAGAGCTAT	62.946	159	167	insertion	AGAGGGAG
1	AGAGAGAGAGAGAGAGAGAGAGAGAG	AG(2*13)	58597820	26	TTGCTTTGCTTTCTGGGGGTCTAATTTAATAGTAAATATTAAAAAAAAAAAAAAGAGAGA[AGAGAGAGAGAGAGAGAGAGAGAGAG]AATTGAAGAATTGTCCATGAGTGTGAAATATGTTCAGTTTATTTATTGCATAGCTCTGCTGCTGTTGTACCAC	TTGCTTTGCTTTCTGGGGGTCTAA	62.771	GTGGTACAACAGCAGCAGAGCTAT	62.946	159	167	insertion	AGAGGGAG
1	AGAGAGAGAGAGAGAGAGAGAGAGAG	AG(2*13)	58597820	26	TTGCTTTGCTTTCTGGGGGTCTAATTTAATAGTAAATATTAAAAAAAAAAAAAAGAGAGA[AGAGAGAGAGAGAGAGAGAGAGAGAG]AATTGAAGAATTGTCCATGAGTGTGAAATATGTTCAGTTTATTTATTGCATAGCTCTGCTGCTGTTGTACCAC	TTGCTTTGCTTTCTGGGGGTCTAA	62.771	GTGGTACAACAGCAGCAGAGCTAT	62.946	159	167	insertion	AGAGGGAG
1	ACACACACACACACACACACACACAC	AC(2*13)	126934221	26	GACACACAGTCGTTGAATGTTTTCATGATCTCAGTCTTAAAAATTGCAGTTTTAGCATCCAAATGGTACTGTTTCTTACATAAAAACCAAACCAAA[ACACACACACACACACACACACACAC]AAATCAGCTTTCATCGGGCTTCTAATG	GACACACAGTCGTTGAATGTTTTCA	60.673	CATTAGAAGCCCGATGAAAGCTGA	61.218	149	161	insertion	ACACACCCACAC
1	ACACACACACACACACACACACACAC	AC(2*13)	179343078	26	TCCTGAAGTTCTCTCAGACAACCAATATCCACTGTTTTTTCCACTCCAGAATCATAGAGTAGTACCTGTTACAAACAAGAAATACAATGAA[ACACACACACACACACACACACACAC]CCCCCCTCTCCTGGAGTTACCTGTAACACCTGGTAACCTGAA	TCCTGAAGTTCTCTCAGACAACCA	61.18	TTCAGGTTACCAGGTGTTACAGGT	61.432	159	157	deletion	AC
1	ACACACACACACACACACACACACAC	AC(2*13)	179343078	26	TCCTGAAGTTCTCTCAGACAACCAATATCCACTGTTTTTTCCACTCCAGAATCATAGAGTAGTACCTGTTACAAACAAGAAATACAATGAA[ACACACACACACACACACACACACAC]CCCCCCTCTCCTGGAGTTACCTGTAACACCTGGTAACCTGAA	TCCTGAAGTTCTCTCAGACAACCA	61.18	TTCAGGTTACCAGGTGTTACAGGT	61.432	159	157	deletion	AC
1	TGTGTGTGTGTGTGTGTGTGTGTGTG	TG(2*13)	63616173	26	AGGTGAATTTTTCAGTCAAGGCCTTT[TGTGTGTGTGTGTGTGTGTGTGTGTG]AACTGTAACAGAAAATAATTCTGGACTAAACTCTGAGTGGCA	AGGTGAATTTTTCAGTCAAGGCCT	60.937	TGCCACTCAGAGTTTAGTCCAGAA	61.482	94	106	insertion	TGTGTGAGTGTG
1	TATATATATATATATATATATATATA	TA(2*13)	164591899	26	ACTGCTCAGTGGTTATTATGGTGCTAATATATACATATATTAGCTATATATATGGTGCT[TATATATATATATATATATATATATA]AAAAGACTATGATGGTTACTCAATATTAATTCTAAATGTACAGAACTATCAAGAGAGTTAGAAAATGAAGGTTTGAAAAAAATATTCAAAGCATCTACATGTTTTTCATGTGTAAAATTAACTGCTGCATTAAATTAACAGGATGACA	ACTGCTCAGTGGTTATTATGGTGCT	62.328	TGTCATCCTGTTAATTTAATGCAGCAGT	61.885	233	231	deletion	TA
1	TATATATATATATATATATATATATA	TA(2*13)	164591899	26	ACTGCTCAGTGGTTATTATGGTGCTAATATATACATATATTAGCTATATATATGGTGCT[TATATATATATATATATATATATATA]AAAAGACTATGATGGTTACTCAATATTAATTCTAAATGTACAGAACTATCAAGAGAGTTAGAAAATGAAGGTTTGAAAAAAATATTCAAAGCATCTACATGTTTTTCATGTGTAAAATTAACTGCTGCATTAAATTAACAGGATGACA	ACTGCTCAGTGGTTATTATGGTGCT	62.328	TGTCATCCTGTTAATTTAATGCAGCAGT	61.885	233	231	deletion	TA
1	TATATATATATATATATATATATA	TA(2*12)	83029520	24	GGAACAAAGGTGAGCTGAGGTCATGTTAAAAATCTACACTAGAAAGTAGTTCGATTTTTGTCTAAGTT[TATATATATATATATATATATATA]CATACATACATACACACACACATATCCATTGACTAGTTGCTGTTTTCAGATGCACTCTTACCT	GGAACAAAGGTGAGCTGAGGTCAT	62.859	AGGTAAGAGTGCATCTGAAAACAGCA	62.867	155	151	deletion	TATA
1	ATATATATATATATATATATATAT	AT(2*12)	124588894	24	AGGTGTAACTCACATTACAATGGCACTACAGATTTGGG[ATATATATATATATATATATATAT]GCATGTATGTATGTAGGCTTTTTGTTTGTTTATTTTAATGGAAGCCACTGAGGGGC	AGGTGTAACTCACATTACAATGGCACT	62.802	GCCCCTCAGTGGCTTCCATTAAAA	63.42	118	125	insertion	GAATATA
1	ATATATATATATATATATATATAT	AT(2*12)	5917538	24	TGCATCTTCTCAGCAATCCTTCCCCAGATTGAGGTCTGAAATGAAATAATTCCAATGATTACATAC[ATATATATATATATATATATATAT]TTTTTTTTTTTTTATTATTCTGGCAGGAGGGACACTGA	TGCATCTTCTCAGCAATCCTTCCC	62.981	TCAGTGTCCCTCCTGCCAGAATAA	63.156	128	126	deletion	AT
1	ATATATATATATATATATATATAT	AT(2*12)	5917538	24	TGCATCTTCTCAGCAATCCTTCCCCAGATTGAGGTCTGAAATGAAATAATTCCAATGATTACATAC[ATATATATATATATATATATATAT]TTTTTTTTTTTTTATTATTCTGGCAGGAGGGACACTGA	TGCATCTTCTCAGCAATCCTTCCC	62.981	TCAGTGTCCCTCCTGCCAGAATAA	63.156	128	126	deletion	AT
1	TGTGTGTGTGTGTGTGTGTGTGTG	TG(2*12)	134862195	24	TGGTTTTTGTACCCAAATCCCACTGATTTCTTGTTGGTT[TGTGTGTGTGTGTGTGTGTGTGTG]TTTAAATTAAGAAAAGGTATGATCTAGATTAGTAACATAGACTCAGCTATCACTTTCCCTAACATGGAGCATGGACACAT	TGGTTTTTGTACCCAAATCCCACTGA	63.02	ATGTGTCCATGCTCCATGTTAGGG	62.754	143	155	insertion	TGTGTGGGTGTG
1	CTCTCTCTCTCTCTCTCTCTCTCT	CT(2*12)	149481740	24	CACCCCATTAGTCACAGAACCAGGCTGAACCAGACCATAAACTGTTGGCATCCTTTTCTCTCTCTCC[CTCTCTCTCTCTCTCTCTCTCTCT]TTTTTTTTTTTTTCCTGGTCAGAGCTAAAATTTCTTGGA	CACCCCATTAGTCACAGAACCAGG	62.914	TCCAAGAAATTTTAGCTCTGACCAGGA	62.331	130	128	deletion	CT
1	CTCTCTCTCTCTCTCTCTCTCTCT	CT(2*12)	82488603	24	GCATGTTCAAGCAGAATGGACACCTGAGGTCCTA[CTCTCTCTCTCTCTCTCTCTCTCT]TTTTTTTTTTTTTTTTTTTTGAGAAGTTTTCTCCACATGGAGACAAGTTTAGCATTTACTTCAATGGTAGAGATGGCAGTAACTGCTCAGCCCTGGC	GCATGTTCAAGCAGAATGGACACC	62.915	GCCAGGGCTGAGCAGTTACTG	63.305	155	153	deletion	CT
1	TGTGTGTGTGTGTGTGTGTGTGTG	TG(2*12)	68954892	24	ACCAATGGTTCACATGTTCACTAGAAATAATAAGAGAAACAGGATTATGTCCTTCCATTTCTATTCAAAAGAATTCCATATATTCA[TGTGTGTGTGTGTGTGTGTGTGTG]CGCTTCTACAAACACACAGTTTGCTCTTTCTTTTCC	ACCAATGGTTCACATGTTCACTAGA	60.456	GGAAAAGAAAGAGCAAACTGTGTGT	60.622	146	144	deletion	TG
1	TGTGTGTGTGTGTGTGTGTGTGTG	TG(2*12)	4390958	24	TTTATGGACGGTCCGACTGCAAATCCCGGTGCGGGCGGAGCCGAAATCGA[TGTGTGTGTGTGTGTGTGTGTGTG]CGCGTGTGGAGGTATTTATTTGGGTGCATAAACGCAGAGGTGTTCTCAGCCCCGAAGAATCAGAG	TTTATGGACGGTCCGACTGCAAAT	62.902	CTCTGATTCTTCGGGGCTGAGAAC	62.993	139	147	insertion	TGTGGGTG
1	ATATATATATATATATATATATAT	AT(2*12)	23178672	24	AGGGATTTTCTACCATTGCAGGTGATGTTTTGTTCTGTACTA[ATATATATATATATATATATATAT]TTTTTTCTTGGTGGAGGGGTCTGTTATAGGCTGCCTGACCAGGATGAAGAGACAGCTGA	AGGGATTTTCTACCATTGCAGGTGA	62.291	TCAGCTGTCTCTTCATCCTGGTCA	63.13	125	123	deletion	AT
1	TGTGTGTGTGTGTGTGTGTGTG	TG(2*11)	22593372	22	TCAGAATTAAACAGTTGGTGGTGACTC[TGTGTGTGTGTGTGTGTGTGTG]GAAAATTCCATTGTGGACGTTAAGCCAGATT	TCAGAATTAAACAGTTGGTGGTGACT	60.859	AATCTGGCTTAACGTCCACAATGG	61.639	80	89	insertion	CACTGTGTG
1	TATATATATATATATATATATA	TA(2*11)	113660223	22	GGAGCCATGTCATGTACTATAGCAC[TATATATATATATATATATATA]TGTATAGTGTATTATAGCACTAATAACTTTTTTGATTCAACCAGAAGAAATTCTCTGTCTTCTCACTTTTCTGTGTTATTTTGCTACTTAAGTACCTGGTCAAGATGGACACA	GGAGCCATGTCATGTACTATAGCACT	62.194	TGTGTCCATCTTGACCAGGTACTT	61.489	160	168	insertion	TATACATA
1	ACACACACACACACACACACAC	AC(2*11)	29683575	22	AGAGGATGCAGAGACAGAGCTACAACAAAGACACACTCGGTATACCTATATACAACATATACACTAAACACATGTGT[ACACACACACACACACACACAC]TACATTGCATACACAGATAGGCAAGACTATATCCAGGCAAGATGATTCCAGAGCACT	AGAGGATGCAGAGACAGAGCTACA	62.7	AGTGCTCTGGAATCATCTTGCCTG	62.972	156	169	insertion	TACACACTCTCTC
1	TGTGTGTGTGTGTGTGTGTGTG	TG(2*11)	25033972	22	CCAATTTAAGCTTGGGTGGCAGACTATTCTTTTCCATTCTTTT[TGTGTGTGTGTGTGTGTGTGTG]CGCATAAACAACAAAAGGAGGAATATGGGATGGAATAAGAAGACAGATGTGGAACTGAATTTTCTGTTATCAGCAGCTAATTCCTCTTTTTGCTT	CCAATTTAAGCTTGGGTGGCAGAC	62.647	AAGCAAAAAGAGGAATTAGCTGCTGA	61.695	160	158	deletion	TG
1	TATATATATATATATATATATA	TA(2*11)	150400676	22	TACCTTTCAGGGCTCTTTACAGGCTTTTTTAAAGGCAGCTTTATTTAGCTACAAGAATGTTTTTCATATTAAAAAAAGAATACATATGTATGTG[TATATATATATATATATATATA]CACACACACATACAGAATGCTCTAAGC	TACCTTTCAGGGCTCTTTACAGGC	62.386	GCTTAGAGCATTCTGTATGTGTGTGT	61.561	143	141	deletion	TA
1	TATATATATATATATATATATA	TA(2*11)	159566509	22	TGCTTCCAGAAAAATGTATGACTGACACTAGACTGTAATGGAAGAAGTTATCAGTTTTGATGATTAGCTTTTAATAAATATT[TATATATATATATATATATATA]AAAAGATGACTCATCAATTACTGAGTTTAAGGGAAAGCAGT	TGCTTCCAGAAAAATGTATGACTGACA	61.389	ACTGCTTTCCCTTAAACTCAGTAATTGA	61.111	145	143	deletion	TA
1	TATATATATATATATATATATA	TA(2*11)	159566509	22	TGCTTCCAGAAAAATGTATGACTGACACTAGACTGTAATGGAAGAAGTTATCAGTTTTGATGATTAGCTTTTAATAAATATT[TATATATATATATATATATATA]AAAAGATGACTCATCAATTACTGAGTTTAAGGGAAAGCAGT	TGCTTCCAGAAAAATGTATGACTGACA	61.389	ACTGCTTTCCCTTAAACTCAGTAATTGA	61.111	145	143	deletion	TA
1	ATATATATATATATATATATAT	AT(2*11)	97429381	22	TCAGTGCAGAGAAAAACCACTAACATGTAAAGAAAGTAAATATGATTATTTTGAATCAAGCATTTGATCAATCACAAAATAATTTATTACAAGAAGGGATCTTTCTC[ATATATATATATATATATATAT]TGGTTTTTTCTCATTTCAGCTGCTTTGCCT	TCAGTGCAGAGAAAAACCACTAACA	60.86	AGGCAAAGCAGCTGAAATGAGAAA	61.771	159	167	insertion	ATATGTAT
1	ATATATATATATATATATATAT	AT(2*11)	155630210	22	ACTGCATGTTAAACAGCCCCTAGTAAATTTAAA[ATATATATATATATATATATAT]GTATGTTTTAAACTAGTCCTTCCCTTGAAAAATGACAGGGACAGTGCATGGT	ACTGCATGTTAAACAGCCCCTAGT	62.34	ACCATGCACTGTCCCTGTCATTTT	63.067	107	103	deletion	ATAT
1	ATATATATATATATATATATAT	AT(2*11)	155630210	22	ACTGCATGTTAAACAGCCCCTAGTAAATTTAAA[ATATATATATATATATATATAT]GTATGTTTTAAACTAGTCCTTCCCTTGAAAAATGACAGGGACAGTGCATGGT	ACTGCATGTTAAACAGCCCCTAGT	62.34	ACCATGCACTGTCCCTGTCATTTT	63.067	107	103	deletion	ATAT
1	TATATATATATATATATATA	TA(2*10)	26204407	20	TCTGCTCAGCAAAATTCTTACATTTGAAAGCTTATCTGAAGGTTACCCAAAAAACTCCATACTTACCCTTCCTTTTTTTGCACCTTATCCACTTATTTTTATCAAGAACCTATCAATCATTTTCCTGATGACAT[TATATATATATATATATATA]ATCTACTTAAACTTTAGCCCAACTAATTCACATAAAATATATTTTAATATATGTTTGATGTCTGCATTAATCACAAAGCAAACA	TCTGCTCAGCAAAATTCTTACATTTGA	60.256	TGTTTGCTTTGTGATTAATGCAGACA	60.682	238	242	insertion	TATA
1	TATATATATATATATATATA	TA(2*10)	8126848	20	TCTCTGTGCAAGAAACACGGTGTTTTGTTTAAAGCCTGACTTGATGTAAATACATGGCTTGACAGTCATTACCAAATGATACTTCTTTGATAACAGAAAAAAAAAAAAAAAAAAAAAAAAAAGAGTGGAATCCTGCTGTTT[TATATATATATATATATATA]TTAAACTTCTTGGCTGAAATGTTATAATGAGAAATGATTCTGTATTTATGTCACACGTTGCTCATTTAAAGCC	TCTCTGTGCAAGAAACACGGTGTT	63.185	GGCTTTAAATGAGCAACGTGTGACA	62.711	234	245	insertion	TTATACATATA
1	TATATATATATATATATATA	TA(2*10)	50643446	20	AAGGCTTTTCATGAGGAACGTGGATAGAATTTATAGACATACGTG[TATATATATATATATATATA]CACACATACATACATATTTCCCCTGAGAAGTTTAGCACTGAGT	AAGGCTTTTCATGAGGAACGTGGA	62.805	ACTCAGTGCTAAACTTCTCAGGGG	62.081	108	106	deletion	TA
1	TATATATATATATATATATA	TA(2*10)	50643446	20	AAGGCTTTTCATGAGGAACGTGGATAGAATTTATAGACATACGTG[TATATATATATATATATATA]CACACATACATACATATTTCCCCTGAGAAGTTTAGCACTGAGT	AAGGCTTTTCATGAGGAACGTGGA	62.805	ACTCAGTGCTAAACTTCTCAGGGG	62.081	108	106	deletion	TA
1	TATATATATATATATATATA	TA(2*10)	20861084	20	ACAACTGGAACTGCATCAAGTGTTTGAAAGAAGGTTTGAGAGAAGCTAGTATGG[TATATATATATATATATATA]AAATAAGATTTTGTTTTGTTCTCTCTTTTCCTTGTAATTTCTAATATTCTTTTTATCAGTTACTTTTTCACTATTATTAGTTTCAGATCTCTTTCTGAAAGATAATGGCTATCACAGTGAACCACCC	ACAACTGGAACTGCATCAAGTGTTTG	62.771	GGGTGGTTCACTGTGATAGCCATT	62.929	201	199	deletion	TA
1	ATATATATATATATATATAT	AT(2*10)	90627098	20	CCTCTCAACCATGGTCATAAAGAGGTTAAATGCTTTAATAGTTTGAAAACTATGAAAGAACAGTTCATTTTAGATAGACAGGAGATAGAGTTTATAC[ATATATATATATATATATAT]GTATATGTTCTTAAGTACAATACAAGGGAAAAACACACTGTGC	CCTCTCAACCATGGTCATAAAGAGGT	62.272	GCACAGTGTGTTTTTCCCTTGTATTGT	62.917	160	154	deletion	ATATAT
1	TCTCTCTCTCTCTCTCTCTC	TC(2*10)	99804338	20	AACTCTGCAGGGAATAACACAGGTACATTGTGTACAGTGCTATGATACCAGATTGCTTACTGAATCCCTCTCAATCTCTCTTTCTCT[TCTCTCTCTCTCTCTCTCTC]CCCTTAAAGTGCAGTGTACTTCTGTATTTCAGCGTTTCTAAGTCACCAAGAGG	AACTCTGCAGGGAATAACACAGGT	62.039	CCTCTTGGTGACTTAGAAACGCTGA	62.743	160	158	deletion	TC
1	ATATATATATATATATATAT	AT(2*10)	158032594	20	GGAGCACTGTTCTAAAAAGCAAGCATCTAAAATTAAAACC[ATATATATATATATATATAT]CATAGCTTCTGTTGTATATGCCAGTTCTGTTAGATAAAACTAAAAGCTCAGACTGGAATCTCAAAGTCTAGCTAGCATATTTGGCCCA	GGAGCACTGTTCTAAAAAGCAAGCA	62.449	TGGGCCAAATATGCTAGCTAGACT	61.492	148	156	insertion	ATATGTAT
1	ATATATATATATATATATAT	AT(2*10)	44381219	20	ACAGCCCCACCTGTCAATTAACAGATTTCAGGGCTCTGAGAATAAAAATGACAGATCAATATTGATTTCAAATTTCAGAATGAAAAATTCA[ATATATATATATATATATAT]TTATCTCTTTCCAGTCCAGAATTCACCCCAGA	ACAGCCCCACCTGTCAATTAACAG	63.107	TCTGGGGTGAATTCTGGACTGGAA	63.355	143	141	deletion	AT
1	ATATATATATATATATATAT	AT(2*10)	64254360	20	GCACAGAGAATGTTAGGATCCAGCAGAAAAAAAATA[ATATATATATATATATATAT]TTTTTTTTTTTTAAGAGAGAGAGAAATAGAGGAAAGATAACAAGAAAAAAGAAGATAAAACAAGGAAGCTACCTTTCCCACTTTCTCCTGT	GCACAGAGAATGTTAGGATCCAGCA	62.879	ACAGGAGAAAGTGGGAAAGGTAGC	62.33	147	145	deletion	AT
1	TGTGTGTGTGTGTGTGTGTG	TG(2*10)	88952549	20	AGAGGTTTTACTGTTCCACCAGCAAAATTTGAAACATAATCTGAGTATGCTTTCTCTCTCTT[TGTGTGTGTGTGTGTGTGTG]TCTGCAGTCAGTAACTTCTCTTTTTCATTTTCATACAAGATACTATCGCAATGTGTATGTTGTTATGTAGTGT	AGAGGTTTTACTGTTCCACCAGCA	62.216	ACACTACATAACAACATACACATTGCGA	61.659	155	163	insertion	TGTGGGTG
1	ACACACACACACACACAC	AC(2*9)	56309745	18	ACATGTTAGGAGAAAGAAAAGCATGTCTAATCATGGTTTTTAGGTGTTAGTTCTTA[ACACACACACACACACAC]AAAAAAGCAGTAGGAAGGAATATAGTTATTTGTTTGTGGCTGCAAGATTTCTGAGG	ACATGTTAGGAGAAAGAAAAGCATGTCT	61.37	CCTCAGAAATCTTGCAGCCACAAA	62.058	130	138	insertion	ACACCCAC
1	ATATATATATATATATAT	AT(2*9)	109030688	18	CCTTTGATCTTCACAGCTGCTCCTTTGAGAAAGTTCTCCCTCAAAACAACAGGCATAATTAA[ATATATATATATATATAT]TTTTTTTTTTTAAAAAAAGGTTCCAGCTTGACACTTTCTCTCTAAAGATACCACAGGGCCAGTTGTAACATG	CCTTTGATCTTCACAGCTGCTCCT	62.911	CATGTTACAACTGGCCCTGTGGTA	62.86	152	150	deletion	AT
1	ATATATATATATATATAT	AT(2*9)	10807974	18	GTTAAAGATGGGGTGCTGACCTCATATTATTTTGAACATCATATAAAGCTATAGTACTCTAGAAACAAATAAAAAGGGAGATCATATTTAAAGGA[ATATATATATATATATAT]TTTTTTTTTTTTTGAAAAATGTACCTTGTGTTGGGTACTTTCTGATT	GTTAAAGATGGGGTGCTGACCTC	61.181	AATCAGAAAGTACCCAACACAAGGT	60.634	160	158	deletion	AT
1	ATATATATATATATATAT	AT(2*9)	177279804	18	ACCACCGTACTCATTTAGTCCAGAGACAAAGATCTTGTCTATAGGGGGGACTGAGAGATTGATCTGTAAGTAATCTTAAATGGATTTGTGACAG[ATATATATATATATATAT]GTTTCTTCTAAGAAATTATCCCATGGTCTAAACGTCTTTGTT	ACCACCGTACTCATTTAGTCCAGA	61.055	AACAAAGACGTTTAGACCATGGGA	60.445	154	152	deletion	AT
1	TATATATATATATATATA	TA(2*9)	87856113	18	ATGCGGCAAAGAAACACACTGTTGTAGTGTATGCATTTATG[TATATATATATATATATA]TGCATATATATCCACATATATGAAGGTCACTCTGAAAGTAATGTCTTCTATTTACTTCCATGGAAACCAGAAATGATACGA	ATGCGGCAAAGAAACACACTGTTG	63.256	TCGTATCATTTCTGGTTTCCATGGAAGT	62.782	140	155	insertion	GTATACATATATATA
1	CTCTCTCTCTCTCTCTCT	CT(2*9)	188367953	18	TGTTCCCAACAGTACTTTGTATGTGATATTTTGTCTTCAGACTATCTCACTCC[CTCTCTCTCTCTCTCTCT]TTTTTTTTTCCTTCTATTTTAATTTACTTGACCATAGAGAAGGAGAGGGAGGGTGAAGGGGCATGTTTAAAT	TGTTCCCAACAGTACTTTGTATGTGA	60.633	ATTTAAACATGCCCCTTCACCCTC	61.361	143	141	deletion	CT
1	ATATATATATATATATAT	AT(2*9)	55362825	18	TGATACCACCATATGAGCCCTCGAATGGATGAGTATGTTTAAGATAAGTTGGTGGGTTTTTTTTTCGTTTTTCCAGA[ATATATATATATATATAT]TTTTTTTTTCCCTCACAAATACAGCTCCTGAG	TGATACCACCATATGAGCCCTCGA	62.834	CTCAGGAGCTGTATTTGTGAGGGA	61.9	127	125	deletion	AT
1	ATATATATATATATATAT	AT(2*9)	48182160	18	TGCAAAGCAACCTCTGGAACTCATCAGGGGCAGTACTTATTTTGTTATTTTTTA[ATATATATATATATATAT]TTTCTTGGTGGCTGCAAGTAACTTGCCGTACTTTGTGGCC	TGCAAAGCAACCTCTGGAACTCAT	63.051	GGCCACAAAGTACGGCAAGTTACT	63.593	112	110	deletion	AT
1	TATATATATATATATATA	TA(2*9)	137083042	18	AGGAGTGTGCAGCTTGTCTTTCAACCATGGAATATATTTAAATGTTTTTTATATATATACTATATG[TATATATATATATATATA]GTATAAAATAAAAACAAATAGGCATCATCTTTGAGTCAGCTTTGAGC	AGGAGTGTGCAGCTTGTCTTTCAA	62.975	GCTCAAAGCTGACTCAAAGATGATGC	63.011	131	140	insertion	ATTATATGT
1	TGTGTGTGTGTGTGTGTG	TG(2*9)	153254200	18	TGAATTCACTGAGTCTTGGGCTTCTTTTTTTGTTGTTGGTTGGTTTTTGTTTTTTTTTTTCCTTTT[TGTGTGTGTGTGTGTGTG]TCTGTTTATAATTTACTTGCTTTGTCTTACTTACTGCTATAGAGTCAGGTCTCCAA	TGAATTCACTGAGTCTTGGGCTTC	61.044	TTGGAGACCTGACTCTATAGCAGT	60.325	140	150	insertion	TTCTGTGTGT
1	TGTGTGTGTGTGTGTGTG	TG(2*9)	82526606	18	AACTGAAATGCACTGCCTGTGGTATCACATAGAGGATT[TGTGTGTGTGTGTGTGTG]TTGGAGCAGAAATACCACATGTTACAAGGGGTTAGCACAGATAGTATTGTAAGGACTGGTTTTCTCTCTTTGCTTTCTGATTTGAATGGCTGCG	AACTGAAATGCACTGCCTGTGGTA	63.045	CGCAGCCATTCAAATCAGAAAGCA	62.914	150	158	insertion	TGTGAGTG
1	ATATATATATATATATAT	AT(2*9)	94917884	18	CCTTACGTGTGAAGAGTTGGAAGACTCTTCTGTCTTTTGTAGCTCTATAA[ATATATATATATATATAT]TTTTTTTTTCTGTAAAGTTTTTCCTAATTTCTCTCTTGTTTTGGATACTGGAAGATGGAAAGAAATACTGCT	CCTTACGTGTGAAGAGTTGGAAGA	60.501	AGCAGTATTTCTTTCCATCTTCCAGT	60.523	140	138	deletion	AT
1	TATATATATATATATA	TA(2*8)	128869653	16	TTCCTTTTCTGCTCCTCACACCATAAATACATTTTTTAAGTTTAT[TATATATATATATATA]TTCTGGGTTATATTCTCATTTCTATTTCATTGAGCTTCCATCTCTCTTTATAGTTTTTAAATAATTACATCAGGACGTATTTTAGAGAGGCAGT	TTCCTTTTCTGCTCCTCACACCAT	62.282	ACTGCCTCTCTAAAATACGTCCTGA	61.33	155	163	insertion	TATAGATA
1	TATATATATATATATA	TA(2*8)	82089600	16	GCTGGGAGGAAGGGTCTTGATATGATAATCCAGTTCCGTG[TATATATATATATATA]AACTCATCTTAGCTTGAGTGGTCTCTTTAGATAAGTATCATCTGACTTTGTGTAATTTTGCATGTTCAGCTGATTCAAGGTTCAGACCAATGCTGTGA	GCTGGGAGGAAGGGTCTTGATATG	62.563	TCACAGCATTGGTCTGAACCTTGA	62.507	154	152	deletion	TA
1	TCTCTCTCTCTCTCTC	TC(2*8)	126458138	16	AGGCCACAAATATTTTCATATGTCGATTTATTTTATTTTTTTTTCCAAATACT[TCTCTCTCTCTCTCTC]TTTTTTTTTTTTTTTTGTTTAAAAAAAAAAAAACACTGTGTGCATACTCACTATGG	AGGCCACAAATATTTTCATATGTCGATT	60.219	CCATAGTGAGTATGCACACAGTGT	60.622	125	137	insertion	TCTCTCCCTCTC
1	ATATATATATATATAT	AT(2*8)	60364649	16	AGGCTTGACGTGTTAGACCGTAATGAAATATAATGATGTGAAATAACAGGAAATGATTTAATGGTCCCTTGTGCCTTTAGAGATAGGAG[ATATATATATATATAT]TTGCAGGCAGTATTGGTAGGAGTTC	AGGCTTGACGTGTTAGACCGTAAT	62.12	GAACTCCTACCAATACTGCCTGCA	62.435	130	123	deletion	GATATAT
1	TATATATATATATATA	TA(2*8)	11786086	16	AGAATTGTTGCTTGAGGGGGAAAAAAAAATGTACTTAAAATCTTTTTCTGTTGGAAATATGATCAGAAGATCTATCCTTAAGGAAAATGGCAAAGTAAATAGTTTCACAGTAATATATATATGCATATATACATATATATAAGGATG[TATATATATATATATA]CATATATTCATCCTTAATTGCTCAAAAATATTAATTATACTTCTTAGCTCATTTAAATTTTGATGATGGTTTTCACTTAAAAGAAAATAGTTGTGTACATGAAAAATAAAAGTTGGTGAACAGGTGCTCTCT	AGAATTGTTGCTTGAGGGGGAAAAA	61.635	AGAGAGCACCTGTTCACCAACTTT	62.452	295	288	deletion	TATATAT
1	TATATATATATATATA	TA(2*8)	11786086	16	AGAATTGTTGCTTGAGGGGGAAAAAAAAATGTACTTAAAATCTTTTTCTGTTGGAAATATGATCAGAAGATCTATCCTTAAGGAAAATGGCAAAGTAAATAGTTTCACAGTAATATATATATGCATATATACATATATATAAGGATG[TATATATATATATATA]CATATATTCATCCTTAATTGCTCAAAAATATTAATTATACTTCTTAGCTCATTTAAATTTTGATGATGGTTTTCACTTAAAAGAAAATAGTTGTGTACATGAAAAATAAAAGTTGGTGAACAGGTGCTCTCT	AGAATTGTTGCTTGAGGGGGAAAAA	61.635	AGAGAGCACCTGTTCACCAACTTT	62.452	295	288	deletion	TATATAT
1	ATATATATATATATAT	AT(2*8)	193803522	16	TCCTGTTAGCATGAAGAATTGAAGGCTATTACTTCATTGAGATGATGCTG[ATATATATATATATAT]TTTTTTTTTTTTAACAGCTTACTTAGCAGTAGGAAATGGCAGATTTGTGGCTTTGTACCA	TCCTGTTAGCATGAAGAATTGAAGGCT	62.862	TGGTACAAAGCCACAAATCTGCCA	63.294	126	124	deletion	AT
1	ATATATATATATATAT	AT(2*8)	84487305	16	TCATCACATGTTGGCAACCACATGCTCCACAAAA[ATATATATATATATAT]CTGACAGTAAACTAAGCCCCATCTTCATTTCTTACTCCTGAAAGGATCAAGGTAATGCACTCAATTACCTTGACAGCTTGATCCCAGT	TCATCACATGTTGGCAACCACATG	62.352	ACTGGGATCAAGCTGTCAAGGTAA	61.795	138	144	insertion	AATATA
1	TATATATATATATATA	TA(2*8)	9064726	16	GCACAAAACCAAACACTGTAGCCCAGACAGTGATGGAAATTATGGTCACAGCTTTACAACTTTGAAAGTGCCTCAGACTTCTGTGTGTTTAGC[TATATATATATATATA]AAAAAAAAGAATCTCTATTGCATTTGGTCATTTTAAGAGAGCGGTCAGGT	GCACAAAACCAAACACTGTAGCCC	63.268	ACCTGACCGCTCTCTTAAAATGACC	62.816	159	152	deletion	CTATATA
1	TGTGTGTGTGTGTG	TG(2*7)	31456917	14	ACTCATTCCACTTTCCTCAACTTCCTTC[TGTGTGTGTGTGTG]CACGTAGAGGATGTTGTTTTTTATTTTCCTCTTGTTACTGGTTACTTCCTCTTGCTCCCAC	ACTCATTCCACTTTCCTCAACTTCCT	62.114	GTGGGAGCAAGAGGAAGTAACCAG	62.901	103	115	insertion	TGTGTGCGTGTG
1	CACACACACACACA	CA(2*7)	183245305	14	GGTGGACTGTGTTGGTAAAAACCCAAATATTCTTCAGAATAGGAGTTCTGATTTGAGAAAAAGTAGTCAATTT[CACACACACACACA]AAAAAAAAAAAAAAGTGGAACATTTTGTTTGTGCATGT	GGTGGACTGTGTTGGTAAAAACCC	62.236	ACATGCACAAACAAAATGTTCCACTT	61.296	125	123	deletion	CA
1	CACACACACACACA	CA(2*7)	84052143	14	AAGCACATTTGGTAGAGGCACCAGGCTGCTTTAT[CACACACACACACA]TATAGTGTAAAGACTGCATTTTTAAAGCATCTACTTATCACCAACTTTTTTCAAAGCCTTCTTCATTCCAGAGGTAGCTGCCATCTG	AAGCACATTTGGTAGAGGCACCAG	63.392	CAGATGGCAGCTACCTCTGGAATG	63.073	135	133	deletion	CA
1	TGTGTGTGTGTGTG	TG(2*7)	156294962	14	CCTTCACTTTTCACATATGGCCCAATTTGTTCCTAGTTT[TGTGTGTGTGTGTG]GGGGGGGGGGTTGTGTAGTTGTGTTAGAATGGATTTTGCTTTGGTCTACCTTACTGAGTAGTTCAAAATCCCTTTGACTGTCTCTCTTGTCT	CCTTCACTTTTCACATATGGCCCA	61.354	AGACAAGAGAGACAGTCAAAGGGA	60.938	145	143	deletion	TG
1	TATATATATATATA	TA(2*7)	66727574	14	TGCAAACCATTCAAGGACAGGGTAAAATAAACCCAAATTTCTATCTCCCTCTTATCTATCTGCATGTATCTAATATATATATTTATACTATATATTATATG[TATATATATATATA]AAAAATAACAAACTTTACTTCTGATACTGTAACCTTAGAGCTCC	TGCAAACCATTCAAGGACAGGGTA	62.527	GGAGCTCTAAGGTTACAGTATCAGAAGT	61.733	159	157	deletion	TA
1	ACACACACACACAC	AC(2*7)	105946178	14	AAGCCTATTACCTCCCACACTTGCCATTTGACAGTGGAAGTTCTATTTAAAACACAGAGTGTCCTCTACTG[ACACACACACACAC]AAAAAAAAAGATAAAAAAAACAAATACCAGATAAGGAAAATGGAAGTGGGCAAAAACA	AAGCCTATTACCTCCCACACTTGC	62.689	TGTTTTTGCCCACTTCCATTTTCCT	62.1	143	153	insertion	GAAACACACA
1	ATATATATATATAT	AT(2*7)	110751466	14	AGAACCCATCAACACTAAGGCAGAAAAAAGAAATAGAAAATTCACTAGAAAACAGATGAACTATCAGATTAAAAA[ATATATATATATAT]CCTAATACATGTTTTAGACTTTGGAGATTTGGAAGAAAAAATCTCTCTCTTTTTTTTAACCTGATTTTTTTCCCAATAAAAAATTGTAGCAAATTCTGATCTCAATAAAACACTGGCAAGCTGGTATCCA	AGAACCCATCAACACTAAGGCAGAA	62.22	TGGATACCAGCTTGCCAGTGTTTT	63.06	219	227	insertion	AATATATA
1	ATATATATATATAT	AT(2*7)	139903450	14	ATTCAAAAGCCCCACTTCTCTCCCCCCCAAAAAAAACCCCGAAACCCAAGTAAATCAAGTAAATCTAATGATTATATAAATATATAA[ATATATATATATAT]TTTTTTTTTGCATGCTGCAGTAGTTAGTCATCAAA	ATTCAAAAGCCCCACTTCTCTCCC	62.888	TTTGATGACTAACTACTGCAGCATGC	62.052	136	134	deletion	AT
1	ATATATATATATAT	AT(2*7)	157905985	14	AGCATGAGAGTAGACATTTGGAGGGCTTGGCAAAA[ATATATATATATAT]TTTTTTTGCTTACTGTGTCTGCTTCAAACAA	AGCATGAGAGTAGACATTTGGAGGG	62.149	TTGTTTGAAGCAGACACAGTAAGCA	61.602	80	78	deletion	AT
1	ACACACACACAC	AC(2*6)	146451731	12	TGTACTTCTACATACAGAGGCAGCATTTTCTACTGTATATAGATTA[ACACACACACAC]AAGGGATTTGTGTCAAATGAAGATCAGCTATTGTATTTCTTTGACACTCAGCAATACTAGCAGAACA	TGTACTTCTACATACAGAGGCAGCA	61.33	TGTTCTGCTAGTATTGCTGAGTGTCA	62.189	125	133	insertion	ACACCCAC
1	ATATATATATAT	AT(2*6)	43086887	12	ACAAGTCCAGTTATGCCATGTTGCATAAATATTTAAATTTACTTCACGATGCTTTGGAAATCAAGCATGTTGGCACTTTGCCTTTTATTAAGCTAGTCATACCCTGTAAAAAAAAA[ATATATATATAT]TTTCCAGTCAGCCTGCTGAGCCATTCATC	ACAAGTCCAGTTATGCCATGTTGCA	63.474	GATGAATGGCTCAGCAGGCTGAC	63.939	157	161	insertion	ATAT
1	TCTCTCTCTCTC	TC(2*6)	23713074	12	ACATCTGGTTTGGATTTCACCACGCTTAACAGCAGATTTAGGATAATAACTCAAAAGATGGACATTCTGTCTTTTGTTTTTG[TCTCTCTCTCTC]TTTTTTTTTTTTTTTTTTTTTAATAATGTTAGAAGCATTGTATTTTCCTAAGCCAAAGT	ACATCTGGTTTGGATTTCACCACG	61.817	ACTTTGGCTTAGGAAAATACAATGCTTC	60.996	153	145	deletion	GTCTCTCT
1	TATATATATATA	TA(2*6)	168996224	12	GCTTCATGTATTACCAGCCAACTGTTAGTTTACTAAGGGATCACTAAAGACAGTTCATAATTATCACAGTATACAAAGGCAAAAAAAAAT[TATATATATATA]TCAGCAGTTTTTAAAAGTTATGAAGCCAATAAATACTGCTTTGTTGGTGTTGACAATC	GCTTCATGTATTACCAGCCAACTGT	61.606	GATTGTCAACACCAACAAAGCAGT	60.678	160	164	insertion	TATA
1	TCTCTCTCTCTC	TC(2*6)	64595410	12	GGTTGGTGAGCAACTTCAGGGAATTTCCCAGCAGTGGTGGAAGGATCTGCAGTGCTTTATTGAT[TCTCTCTCTCTC]CACTGCCCATTTAAGCTGTGTGTTGCGTGCAG	GGTTGGTGAGCAACTTCAGGGAAT	63.348	CTGCACGCAACACACAGCTTAAAT	63.068	108	101	deletion	TTCTCTC
1	TATATATATATA	TA(2*6)	39121213	12	TGAGAGCCATAGTCTTTGCTTCTGTATCTCATCATGTTTATATGTATGTGTGCATATACATGTGTACATATGTTT[TATATATATATA]TTTATATCTATTATTGGTTAAATTTTTTCATCTGAGGACTGGCTGTAATAAGTTCCCAGG	TGAGAGCCATAGTCTTTGCTTCTGT	62.03	CCTGGGAACTTATTACAGCCAGTCC	62.888	147	155	insertion	TTATATAT
1	TATATATATATA	TA(2*6)	124969559	12	CCCCAGCCTGCTAACCATTTACATGTACAGATTTAGCATGTCATCTATCAAAGCATTTTGGATGTTTATAATTATGTGAAGCTTTT[TATATATATATA]TGTGTATGTATATGTTTGTCCTGGAGACCCAAGAAATGC	CCCCAGCCTGCTAACCATTTACAT	63.005	GCATTTCTTGGGTCTCCAGGACAA	63.107	137	146	insertion	TATATACAC
1	TATATATATATA	TA(2*6)	124969559	12	CCCCAGCCTGCTAACCATTTACATGTACAGATTTAGCATGTCATCTATCAAAGCATTTTGGATGTTTATAATTATGTGAAGCTTTT[TATATATATATA]TGTGTATGTATATGTTTGTCCTGGAGACCCAAGAAATGC	CCCCAGCCTGCTAACCATTTACAT	63.005	GCATTTCTTGGGTCTCCAGGACAA	63.107	137	147	insertion	TATACACATA
1	ATATATATATAT	AT(2*6)	78952165	12	TGTTCTTTCCCCTTTTCCTTTTTCATTGAAAAAGGACTGTATAGTGTTTGTAGGAAA[ATATATATATAT]TTTTTTTTTTAATACCTTTCTTCTTTTAGATATATAAGGAATATGAAAGATTGTTTTCCTTAGCAGTGCTGATGG	TGTTCTTTCCCCTTTTCCTTTTTCATTG	61.262	CCATCAGCACTGCTAAGGAAAACA	61.581	144	142	deletion	AT
1	TATATATATATA	TA(2*6)	151019830	12	CCAAGAAGGCTTTCAAGGAGCTCTTTCATTTCATATTACTATATGAAACACACATACAAACG[TATATATATATA]TGTTTATATGTAATATGTTATATGTAAAATGTTATAAATATATAAGTGGATCCAAGACCGAAGAGGAAGA	CCAAGAAGGCTTTCAAGGAGCTCT	62.865	TCTTCCTCTTCGGTCTTGGATCCA	62.897	144	138	deletion	GTATAT
1	ACACACACACAC	AC(2*6)	12457639	12	TGTATGTTATCTTGCTGTGTGGTTTCATATAT[ACACACACACAC]AAAAATATTCCCTCAGATATATGTATGATTCTACCAAGGGAAACTTAAATCAATCAGTATTTGTCCTGAACTAGAATCCTAACACAAAAATACTCTGCAGGCTATTACAGTACACT	TGTATGTTATCTTGCTGTGTGGTTTCA	61.386	AGTGTACTGTAATAGCCTGCAGAGT	61.333	160	168	insertion	ACACTCAC
1	ATATATATATAT	AT(2*6)	79922904	12	GCTTTGCTGTAGCCAGGTCAAAAGTCGACAGCTTATGCAATGGATATCTATACATTTTAGACTTGACAAAATGTCTCTTAAAAAAAAAA[ATATATATATAT]GTATTTGTGAATATAGCTAATGATTTTTCTTTGTGCTGCTGGGATTTAAAGTGC	GCTTTGCTGTAGCCAGGTCAAAAG	62.856	GCACTTTAAATCCCAGCAGCACAA	62.586	155	163	insertion	AATATATA
1	TATATATATATA	TA(2*6)	34689483	12	ACGGTTAGAGTTGAAGATCGTACGATATGTATTTCTTTTTTTGAAGAGATGGAAAAAAATAATTTACTATTTTCAAATATGGAGT[TATATATATATA]TTTTTTTTTACCATCATCAACAGAGAAATACATTCTGTAGAACTACCTGAGGTTGTGGC	ACGGTTAGAGTTGAAGATCGTACGA	61.591	GCCACAACCTCAGGTAGTTCTACA	62.073	156	150	deletion	TTATAT
1	CACACACACACA	CA(2*6)	107534184	12	ACCTTTCTCTCTTTTCCAGCTGCATTGTATAAACCATATTATCAAG[CACACACACACA]AAAAAATAAATAAATAAAAAAATCAGAAACTTATCAGTTTACTTACTTTGTGAAAGGAGACTCTGGTGTACATGAGGGCTTCCAGATG	ACCTTTCTCTCTTTTCCAGCTGCA	62.513	CATCTGGAAGCCCTCATGTACACC	63.022	146	144	deletion	CA
1	ATATATATATAT	AT(2*6)	160972681	12	ACAGCTACTACATTCATACACACTCAAATACTAGTTTCCTAAGTAAGTTTTCAGTATATGTTCTCCTAGTTTTCTG[ATATATATATAT]TTTTTAATTGCAATAATGATTTTTTCAGTGTCTCATGTACCTGAACA	ACAGCTACTACATTCATACACACTCAA	60.31	TGTTCAGGTACATGAGACACTGAAA	60.163	135	133	deletion	AT
1	ATATATATATAT	AT(2*6)	67426011	12	GCTTTCCGCACAGTGATCACTTGAAATTTCCAAGAATTGACTGTTTTTTTTTTCCCATTCTGATTTGTGATGCTTTCTTCTGATAAAA[ATATATATATAT]TCTTTCTGCTCTGTTTTATCTCACTACCTCATGGCTTTACTTTTCCCT	GCTTTCCGCACAGTGATCACTTGA	63.856	AGGGAAAAGTAAAGCCATGAGGTAGTG	62.858	148	155	insertion	AAATATA
1	GAGAGAGAGAGA	GA(2*6)	8139794	12	ATGCTCACCTGTGTCTTAGGCTTGCAG[GAGAGAGAGAGA]AAAAAAAAAAAAAAAAAAAAAAAAACAACTCCAAGAGAAACAACCTCCAGAAAAACATCTTTCCCTAGTGGGGGTCAGCCCTTAAATGTGGTCTGGGAGAAATGGAGC	ATGCTCACCTGTGTCTTAGGCTTG	62.905	GCTCCATTTCTCCCAGACCACATT	62.935	147	145	deletion	GA
1	TCTCTCTCTCTC	TC(2*6)	53245233	12	ACTGGATGGGAAAGACTTCTCTCTCTTTTTTCTTTTTTTTT[TCTCTCTCTCTC]TTTTTTTTTTTTTCTGGTATAAATATAGCACAAACTAAACAGAGCCACTATGTAATGTAAAAATACCACAAGCTTTTTATCAGGAAGGACAGCTCATCACCTTGTC	ACTGGATGGGAAAGACTTCTCTCTCT	62.695	GACAAGGTGATGAGCTGTCCTTCC	63.184	159	151	deletion	TTCTCTCT
1	ATATATATATAT	AT(2*6)	96153115	12	CACTGTCCTGGTCATGGAGCTTTAATGTAAAAACACTTGGTAAACAGATTTGAATTATTAATTCATCAATAGTGGAAATTTAATTCATCATTAC[ATATATATATAT]AGTATGCTTAAAAAACTTATACAGAGATATGCAGTGGTCATTTTTGCAAACAAA	CACTGTCCTGGTCATGGAGCTTTA	62.378	TTTGTTTGCAAAAATGACCACTGCA	61.543	160	166	insertion	ATATAT
18	TCCATTCCATTCCATTCCATTCCATTCCATTCCATTCCATTCCATTCCATTCCAT	TCCAT(5*11)	2854332	55	GCACACACTTAGCAGCAAACGTAG[TCCATTCCATTCCATTCCATTCCATTCCATTCCATTCCATTCCATTCCATTCCAT]GGTTGGACTAGATGATCTTAGAGATCTTCTCCAACCTTAATGATTCTATGATTCTTTGATTTGGTCCTGTCCTGTCCTGTC	GCACACACTTAGCAGCAAACGTAG	62.863	GACAGGACAGGACAGGACCAAATC	62.901	160	114	deletion	GTCCATTCCATTCCATTCCATTCCATTCCATTCCATTCCATTCCAT
18	AAAATAAAATAAAATAAAATAAAATAAAATAAAATAAAATAAAAT	AAAAT(5*9)	7385842	45	AGATGGAGCTGAGCAGTGGGAGGCAGCCTGGAAATGCTGTTTCCACC[AAAATAAAATAAAATAAAATAAAATAAAATAAAATAAAATAAAAT]AAATGGATTCCATGCCTTCCTTTGGAC	AGATGGAGCTGAGCAGTGGGAG	63.784	GTCCAAAGGAAGGCATGGAATCCA	63.185	119	75	deletion	CAAAATAAAATAAAATAAAATAAAATAAAATAAAATAAAATAAA
18	GCCTTGCCTTGCCTTGCCTTGCCTTGCCTTGCCTTGCCTT	GCCTT(5*8)	25441	40	CTTCCTGGTCCAGCCTTGACTTGCCTTTCCAGGCCTTGCATTGCATTGCCTTGCCTG[GCCTTGCCTTGCCTTGCCTTGCCTTGCCTTGCCTTGCCTT]CTCTTTCCTGGCCCTGCATTGCATT	CTTCCTGGTCCAGCCTTGACTTG	63.239	AATGCAATGCAGGGCCAGGAAA	63.678	122	86	deletion	GGCCTTGCCTTGCCTTGCCTTGCCTTGCCTTGCCTT
18	AAACAAAACAAAACAAAACAAAACAAAACAAAACA	AAACA(5*7)	196644	35	GACCTAGTGAGCACTGTTCAGACAAACATATTTTTTGTATGGAAATGTGTTTGGTTTATTTTTAATAAAATGGTTTTCCAGAAAGAACCTCTGCTTCTT[AAACAAAACAAAACAAAACAAAACAAAACAAAACA]AAGCAAAGCACCAAAACTTCACTGA	GACCTAGTGAGCACTGTTCAGACA	62.056	TCAGTGAAGTTTTGGTGCTTTGCT	61.886	159	126	deletion	TAAACAAAACAAAACAAAACAAAACAAAACAAA
18	ATTACATTACATTACATTAC	ATTAC(5*4)	7341368	20	AAAGGTAATGGCAGCTGGAAGGAGCCCAAAG[ATTACATTACATTACATTAC]AAAGGTCACCGAGAACCCCAAAATGACTTACTGTGGCTCTGACAGATGCTACCACTA	AAAGGTAATGGCAGCTGGAAGGAG	62.935	TAGTGGTAGCATCTGTCAGAGCCA	62.944	108	91	deletion	GATTACATTACATTACA
18	CTTTCTTTCTTTCTTTCTTTCTTTCTTTCTTT	CTTT(4*8)	3963091	32	CAGGGGGAGAGGGCTTTTCTTTTTTTTTTTCTTTTTC[CTTTCTTTCTTTCTTTCTTTCTTTCTTTCTTT]TCCTTAAGTCAAAATCAATGATGATGACAGAGTTATAAGGTGAGCGATGGGAAAGGAGAAGAAAGCACCCGGTGTCAAAT	CAGGGGGAGAGGGCTTTTCTTTTT	63.084	ATTTGACACCGGGTGCTTTCTTCT	63.046	149	128	deletion	CCTTTCTTTCTTTCTTTCTTT
18	TCCATCCATCCATCCATCCATCCA	TCCA(4*6)	10351824	24	CATCAAGCCAGGAGCCTAACCATTCCATCCACCCATCCCATCCATCCATCTACCCTTCC[TCCATCCATCCATCCATCCATCCA]TCCCAGCAGGACAGTTCCCATGCACACAGCAGTAGCCTGCAGCAGCACCTCCTGAAATGCTGAATGGGTGA	CATCAAGCCAGGAGCCTAACCATT	62.996	TCACCCATTCAGCATTTCAGGAGG	62.933	154	134	deletion	CTCCATCCATCCATCCATCC
18	TTGTTTGTTTGTTTGTTTGT	TTGT(4*5)	1233525	20	TGGCTTAATTGTTTGGGTCTGGTTTTTTGTTTTTTGGTTTTGC[TTGTTTGTTTGTTTGTTTGT]TTTCTGTAAGACTGCAGTAGTATTGTTAGGTGAAAGATAAGGATCTGATTCAGATTAAGATCTAAACATGAAAAGACACAGGCATATGGTGAGC	TGGCTTAATTGTTTGGGTCTGGTT	61.182	GCTCACCATATGCCTGTGTCTTTT	61.642	157	138	deletion	CTTGTTTGTTTGTTTGTTT
18	AACCAACCAACCAACCAACC	AACC(4*5)	9547211	20	TTGTAGAGAAGGTCAGCACACAGCAGCACCACCCAGGGAAA[AACCAACCAACCAACCAACC]AGCAGCACGATACACCCCGCTGGCACTGATGGAGCCCTGAGCCATCCAGCAGGACCTTCTTAGTGCATCACAGCCATCACAAACTCACGT	TTGTAGAGAAGGTCAGCACACAGC	62.824	ACGTGAGTTTGTGATGGCTGTGAT	63.076	151	133	deletion	AAACCAACCAACCAACCA
18	GTCTGTCTGTCTGTCTGTCT	GTCT(4*5)	8032678	20	AGCGGAGATGAAATTTCAACCCCATCACCTCCAGTGAGCGCTCGGCATCCACCCCATCAGGTACAGAGCCAGGAAGCCAGAGCTGGGCAGAGCAAACCCGTGTGTCCGACC[GTCTGTCTGTCTGTCTGTCT]GCCCATCTCACCTGCTGGGATTCGAG	AGCGGAGATGAAATTTCAACCCCA	62.881	CTCGAATCCCAGCAGGTGAGATG	62.903	157	139	deletion	CGTCTGTCTGTCTGTCTG
18	CCACCACCACCACCA	CCA(3*5)	3034877	15	TCTGCACAGTTCTTGAACACCTCCAGGGATGGTGACT[CCACCACCACCACCA]CCCCAGGCAGTTGTGCCACTGCATCACCACTCTTTCAGAGAATAGATTTTTCCTAATATCCAACCTGAACCTCTCCTGGTGCAACTTGAGGCCATCAGATCTC	TCTGCACAGTTCTTGAACACCTCC	63.015	GAGATCTGATGGCCTCAAGTTGCA	62.966	155	143	deletion	TCCACCACCACC
18	GGAGGAGGAGGA	GGA(3*4)	8660251	12	GTAGTGCATGTGAGCTGGGTGTAATGGTTGCTCCTCGTGCACGAGGGCG[GGAGGAGGAGGA]GGGCAGGGAGGAAAGCGCTCTTGAGGCTGAAGCCGCCACAGAGGCTCCAGGAGAGGTAGGCGGCCAGGAGGAGAACAGTGCTGAGCCTCTGTG	GTAGTGCATGTGAGCTGGGTGTAA	62.893	CACAGAGGCTCAGCACTGTTCTC	63.252	154	142	deletion	GGGAGGAGGAGG
18	CCACCACCACCA	CCA(3*4)	2599275	12	GCACAATGACTGCAAAGCTTTGGAAAGAAGCTTGGCGCTGGAAAGGTCCC[CCACCACCACCA]GCATGGAAGGACCAAATCCATCCTCCAGCATCC	GCACAATGACTGCAAAGCTTTGGA	63.043	GGATGCTGGAGGATGGATTTGGTC	63.338	95	85	deletion	CCCACCACCA
18	ATATATATATATATATATATAT	AT(2*11)	4437506	22	GAAGCCAGATTCCTCTGCTCTGAGCACTGTGTTTACCCACGTTATAATTAAGCTGAACTTTTGCTGCATCGAATGATTTACTC[ATATATATATATATATATATAT]TTTTTTTTTTAGTCAAGTTGCTGTTGGAAAATGAAAGCAGAGCCCCT	GAAGCCAGATTCCTCTGCTCTGAG	62.767	AGGGGCTCTGCTTTCATTTTCCAA	63.083	152	150	deletion	AT
18	TGTGTGTGTGTGTGTGTG	TG(2*9)	7214094	18	CCGTTGATGTAAGTGTTGCCTTGCTTACTCTCCTTTCATAAAGGGAATAGAAA[TGTGTGTGTGTGTGTGTG]CGTGCTTGTGGCAAGAATATAAGTACTCAGC	CCGTTGATGTAAGTGTTGCCTTGC	63.122	GCTGAGTACTTATATTCTTGCCACAAGC	62.462	102	98	deletion	TGTG
18	TGTGTGTGTGTGTGTGTG	TG(2*9)	7214094	18	CCGTTGATGTAAGTGTTGCCTTGCTTACTCTCCTTTCATAAAGGGAATAGAAA[TGTGTGTGTGTGTGTGTG]CGTGCTTGTGGCAAGAATATAAGTACTCAGC	CCGTTGATGTAAGTGTTGCCTTGC	63.122	GCTGAGTACTTATATTCTTGCCACAAGC	62.462	102	98	deletion	TGTG
18	ATATATATATAT	AT(2*6)	411979	12	TGTCATTGTATACTTCCAAACACATCCATACTGATAAAGTGAACTAATGAGAA[ATATATATATAT]GAGATTAATTGAGATGGATCTCATTTTCAGATGTTTTCATGTCATTGGTGTGTGATGAGGATTGACC	TGTCATTGTATACTTCCAAACACATCCA	61.161	GGTCAATCCTCATCACACACCAATG	62.113	132	125	deletion	AATATAT
23	GCTCTGCTCTGCTCTGCTCTGCTCTGCTCT	GCTCT(5*6)	706980	30	GGATGTGATCCTCAGAGGTTTGTCCTTTGCTGGCAGCAGGAGGTTTCCCTCTGCTCGGCGGTGCAGCGGCCCCATACAGCACTG[GCTCTGCTCTGCTCTGCTCTGCTCTGCTCT]GCTCACCCTCCAGCTTTTCCGC	GGATGTGATCCTCAGAGGTTTGTCC	62.88	GCGGAAAAGCTGGAGGGTGAG	63.565	136	106	deletion	GGCTCTGCTCTGCTCTGCTCTGCTCTGCTC
23	TTATATTATATTATATTATA	TTATA(5*4)	5642211	20	ACAAACACACATACATGCATTTTGCTTTAATATCAACCCTATCTTATGTCAAATCAAAAGCAAAAAATTGTGGTTCT[TTATATTATATTATATTATA]TATTAATATATATTAATAGTATTTTACGTTAATACTATTAATATATATTAATATATACAATATATTAATATTATATATTAATATTATATATTAATAACCACTCTAGAAGTGTTCTGTCCAGTGGTCTGAT	ACAAACACACATACATGCATTTTGCT	61.181	ATCAGACCACTGGACAGAACACTT	61.728	227	210	deletion	TTTATATTATATTATAT
23	TTTTCTTTTCTTTTCTTTTC	TTTTC(5*4)	2871974	20	TCTCTTGTTTGACAGCTTCTGCCCGGCTTTTTTTTTTTTTTATGCCA[TTTTCTTTTCTTTTCTTTTC]CCCATAGTTATTTAATTCTTCTTGTATCTTAACAAATACTATTTGCTTCTGAAGTCGCAGCCT	TCTCTTGTTTGACAGCTTCTGCCC	63.314	AGGCTGCGACTTCAGAAGCAAATA	62.899	130	114	deletion	ATTTTCTTTTCTTTTC
23	AGCTCAGCTCAGCTCAGCTC	AGCTC(5*4)	2374467	20	GCAGATGGGCTCCAGGAACCGCTCACGGCAGAGGGACGGAGGGCACCGCATGGATCCCTCCCTGCAGCAGCCAAGCAA[AGCTCAGCTCAGCTCAGCTC]TCAGCCCTCCTGGCCAATGGAAGCCACCACTGCTGACTGTGTTAACT	GCAGATGGGCTCCAGGAACC	62.901	AGTTAACACAGTCAGCAGTGGTGG	63.015	145	129	deletion	AAGCTCAGCTCAGCTC
23	AGGAGGAGGAGGAGG	AGG(3*5)	539974	15	AGGAGATGAAGAAGGGGAAGAAGGAAAAGAAGAAGAGGAGGAAGAAAGTGAAAAAGAGGAAAAATA[AGGAGGAGGAGGAGG]AGACAACGTTTGGCCACCTCTGCACAGGAGGCCAGGCCGTGACATGGCACAGACACACTGCCTAAT	AGGAGATGAAGAAGGGGAAGAAGGA	62.558	ATTAGGCAGTGTGTCTGTGCCATG	63.435	147	135	deletion	AAGGAGGAGGAG
23	AGCAGCAGCAGCAGC	AGC(3*5)	3036331	15	TCTAGCACTTCGGCAATAGCAGTGCAAAGTCTGCCCATAAGCACTTGAGCACTTTAATAGAACAGGGACAGCACGATGTCTTTCTAACATTAGCCTTAA[AGCAGCAGCAGCAGC]AGACAGGAGGGCAGTCCTAGCCTCCTAAACTCCAGCACCTT	TCTAGCACTTCGGCAATAGCAGTG	62.985	AAGGTGCTGGAGTTTAGGAGGCTA	63.158	155	143	deletion	AAGCAGCAGCAG
23	ATGATGATGATG	ATG(3*4)	3088965	12	CAAGTCAACCAGAAACACCCCCACCCTGCGGCTGTT[ATGATGATGATG]GTGGTGGTCTTAATTAAATATTAAAATAGTAAAGGGGAAAATTCAGAAACACCTTTAAAAACACAGATATAGAAAGGTACGTTCAGAATGATGCTGTGTTCCTTCCCTCC	CAAGTCAACCAGAAACACCCCCA	63.089	GGAGGGAAGGAACACAGCATCATT	62.935	158	148	deletion	TATGATGATG
23	AACAACAACAAC	AAC(3*4)	3981494	12	AATTGCAAGTCTGTCCAGCTAGCAGGCTTTTAATTGTTTCTGTATAAGTTTTGCCTAAGAGCTATTTTAATTCCAAGCAGCTGTCTTAAAAAAAAAAAA[AACAACAACAAC]AATAGCAACAAGAAAACAACTTAATATGTAGTGCTTTTCTGTGGTGGCT	AATTGCAAGTCTGTCCAGCTAGCA	62.857	AGCCACCACAGAAAAGCACTACAT	62.811	160	151	deletion	AAACAACAA
23	GAGAGAGAGAGAGAGA	GA(2*8)	4776918	16	CCTGTTCTACACACTGTGGCATGTTCATATGG[GAGAGAGAGAGAGAGA]GCATCCTTAAAAGCCTGCAATTACAATACATAAAGCAGAGAGGTGAATGTTGGTGTGTGGGGTTCCCACATCAGCATCTCCTCGTCTGCCTCCAACCCTTTGTCTTTC	CCTGTTCTACACACTGTGGCATGT	63.076	GAAAGACAAAGGGTTGGAGGCAGA	63.046	156	164	insertion	GAGAAAGA
13	CTACACTACACTACACTACACTACACTACACTACACTACACTACACTACACTACACTACA	CTACA(5*12)	9823117	60	GGGGTGCAATGATGGAGGTTCATAGCAGTAGCAAGTATCATTTGTTTAATCAAG[CTACACTACACTACACTACACTACACTACACTACACTACACTACACTACACTACACTACA]CATGATCATAGCCAAAAGGCCAAGAAGTGATTTGAGGCCTGGA	GGGGTGCAATGATGGAGGTTCATA	62.762	TCCAGGCCTCAAATCACTTCTTGG	62.872	157	105	deletion	GCTACACTACACTACACTACACTACACTACACTACACTACACTACACTACAC
13	AAATAAAATAAAATAAAATAAAATAAAATAAAATA	AAATA(5*7)	6325997	35	AGGCTCTTCTTGTTCTTTGGCC[AAATAAAATAAAATAAAATAAAATAAAATAAAATA]AAATCAGGAATTTTAAGAAGAAATTTCTTCCATTTAAAATAAAATGACTAAGACTTCCTAGTCTTATGTTCCTAACTCAGCTGAATAGTCACAACTCAGT	AGGCTCTTCTTGTTCTTTGGCCA	62.598	ACTGAGTTGTGACTATTCAGCTGAGT	61.919	157	122	deletion	CAAATAAAATAAAATAAAATAAAATAAAATAAAAT
13	AGCACAGCACAGCACAGCACAGCACAGCAC	AGCAC(5*6)	13509848	30	CGCAGGGAAAAGAATGAAGGGAGGAAGAAAACACAAGGAGGAAAGCCCTCGGGCAGCCCTGCTCGGAGCTGCAGCAGGAGGGG[AGCACAGCACAGCACAGCACAGCACAGCAC]AGCGCCAGGCCGTGCAGGTTGGCCCCTCATG	CGCAGGGAAAAGAATGAAGGGAGG	63.728	CATGAGGGGCCAACCTGCAC	63.742	144	115	deletion	GAGCACAGCACAGCACAGCACAGCACAGC
13	AAATGAAATGAAATGAAATGAAATGAAATG	AAATG(5*6)	3624374	30	ACATAGGGAGAGAACAGATACAGGCAT[AAATGAAATGAAATGAAATGAAATGAAATG]AAGATAAAGTTATTTTGTGATACTGAACTTAAACATTCAGCTTGATGTGATCACTGGGCGGTAT	ACATAGGGAGAGAACAGATACAGGCA	62.8	ATACCGCCCAGTGATCACATCAAG	62.783	121	93	deletion	TAAATGAAATGAAATGAAATGAAATGAA
13	AGATAGATAGATAGATAGATAGATAGATAGATAGATAGATAGATAGATAGAT	AGAT(4*13)	4835300	52	AAGTCACAAGTTTCTACCCATTAGACTATATATAA[AGATAGATAGATAGATAGATAGATAGATAGATAGATAGATAGATAGATAGAT]ATTTACTCTATCAACAAGATACTGGATAAAACACAGTACATTTAGGTAACCTACAAAGGGGTTTTGGT	AAGTCACAAGTTTCTACCCATTAGACT	60.202	ACCAAAACCCCTTTGTAGGTTACC	60.937	155	113	deletion	AAGATAGATAGATAGATAGATAGATAGATAGATAGATAGATA
13	AATAAATAAATAAATAAATAAATAAATAAATA	AATA(4*8)	4436208	32	ACGGGAGCGTAACATACAGAAACCTGAAGCTGGAATTATTCAAAGGTTTAAGCTAGTCATATTTTTTCATACC[AATAAATAAATAAATAAATAAATAAATAAATA]AAGGGCAACAAATGCTGTTACTTTACTTAGATTTTTGTATGTGTCCCTCCCCC	ACGGGAGCGTAACATACAGAAACC	62.93	GGGGGAGGGACACATACAAAAATCT	62.582	158	139	deletion	CAATAAATAAATAAATAAA
13	TGTATGTATGTATGTATGTATGTATGTA	TGTA(4*7)	5695776	28	GGAGACAATACTTTTGGAGGTGTCTT[TGTATGTATGTATGTATGTATGTATGTA]TGTGTGAGTGTGTGTATGCACATACGCAATTAAAAAATGTTTTTTTTTTTTTTTTTAAAGAGTGTATAGAACATATCTTCGAATAGCAAAGATATCAAGGACTTGG	GGAGACAATACTTTTGGAGGTGTCT	60.513	CCAAGTCCTTGATATCTTTGCTATTCGA	61.357	160	136	deletion	TTGTATGTATGTATGTATGTATGT
13	TTGTTTGTTTGTTTGTTTGTTTGT	TTGT(4*6)	9750021	24	GCCGTACATTTCTGGTGCCATTTGTTTACATTGTTGGTTTTTGTTTGCA[TTGTTTGTTTGTTTGTTTGTTTGT]TGTGAGCATTCTGATACCACCCCTT	GCCGTACATTTCTGGTGCCATTTG	63.197	AAGGGGTGGTATCAGAATGCTCAC	62.452	98	76	deletion	ATTGTTTGTTTGTTTGTTTGTT
13	GGAAGGAAGGAAGGAAGGAA	GGAA(4*5)	17416957	20	CAGTGCTGAACAGTAGGTTGGGAG[GGAAGGAAGGAAGGAAGGAA]GGAGCTGCCAGGGACCCCGGGCCACCCTCTTCCAGGCGAACGGCCCTCATCTGAATGACAT	CAGTGCTGAACAGTAGGTTGGGAG	63.122	ATGTCATTCAGATGAGGGCCGTTC	63.022	105	85	deletion	GGGAAGGAAGGAAGGAAGGA
13	AGAAAGAAAGAAAGAAAGAA	AGAA(4*5)	12868032	20	ATACAGCTCAACAATCTGCCACCCTGCCAAAAAAAGAAAAC[AGAAAGAAAGAAAGAAAGAA]AAGGGGAAAAAAGGCTTGATTTTGTTTGGTTTTGCTCAGATAACACCAGTGTGCTCCTCC	ATACAGCTCAACAATCTGCCACCC	63.215	GGAGGAGCACACTGGTGTTATCTG	62.946	121	103	deletion	CAGAAAGAAAGAAAGAAA
13	AATAAATAAATAAATA	AATA(4*4)	4755044	16	AATAGTGAGAACTGCCCAGACTGCTCCCCTCATGTAAGGCCCAATAATTTTATGTGTTCTTGTTCTTCCAACACTTCTTATTGC[AATAAATAAATAAATA]AATGCTGTTCTGAGCATCTGAAGCTGTATTCTTTTCACCTTCGTCCCCAGC	AATAGTGAGAACTGCCCAGACTGC	62.667	GCTGGGGACGAAGGTGAAAAGAAT	63.387	151	135	deletion	CAATAAATAAATAAAT
13	AACAACAACAAC	AAC(3*4)	8970538	12	AAGCCAACATAATCCAACTCAGGTTGGGTATTAGG[AACAACAACAAC]AGTAATGCAGTGGAATGGGCTGCCCAGGCAGCTGGTGGAGACACTGGAGGTGTTTAAGGAATGTGGAGATGTGGCACT	AAGCCAACATAATCCAACTCAGGTT	60.987	AGTGCCACATCTCCACATTCCTTA	61.856	125	114	deletion	GAACAACAACA
13	TTCTTCTTCTTC	TTC(3*4)	12741608	12	TGAAACTCAGGGAATTGAGATCACTGTTAATTTTAATCTCCTTTCCTCT[TTCTTCTTCTTC]TTTTTTTTTTTTCTTTGGTTCTTTTATATTCACATTCCTGTGTGGCTGATAAAATTGGGC	TGAAACTCAGGGAATTGAGATCACTGT	62.324	GCCCAATTTTATCAGCCACACAGG	62.707	121	109	deletion	TTTCTTCTTCTT
13	GTAGTAGTAGTA	GTA(3*4)	16993925	12	GAAAACGTGGCTCCTGTGGTTAGAATGTGTGCT[GTAGTAGTAGTA]GAATGTAGTCCCCTCCTGAGACTGGGGGACCTGCTCTTCCAGAAAGGCAAAGGA	GAAAACGTGGCTCCTGTGGTTAGA	63.065	TCCTTTGCCTTTCTGGAAGAGCAG	63.098	99	88	deletion	TGTAGTAGTAG
13	TTCTTCTTCTTC	TTC(3*4)	3756010	12	CCCTTTGTATCACAGACCGCACTTGGCTACAGCTCACCACTGGGTTCATGTTAAGATGCTTTCCTTCCTGAGAAGAGT[TTCTTCTTCTTC]TAAAGAGGACGCATTAAAAGACACCACTCCAAAATGAACCATTTGTAAGGGGTGGGG	CCCTTTGTATCACAGACCGCACTT	63.131	CCCCACCCCTTACAAATGGTTCAT	62.911	147	136	deletion	TTTCTTCTTCT
13	TTATTATTATTA	TTA(3*4)	6801104	12	ACCATGAACTTTTGATCTGAAACTTTCTAATGAAAGTAATTTTAACTTCAGGGTTCTGCTTTTTTT[TTATTATTATTA]TCTTTCTTGGGTTTTTTTTTTCCTTTTTAGTCTGGATTGTATTTAACTGAAGGGAGGAGGGAGACTTGCTTTCATTT	ACCATGAACTTTTGATCTGAAACTTTCT	60.167	AAATGAAAGCAAGTCTCCCTCCTC	60.809	155	144	deletion	TTTATTATTAT
13	GGAGGAGGAGGA	GGA(3*4)	13914928	12	AGCTGCAGCATTTGTGCTCTCTAAGCTGCACCTAGATGGTTTTGTCTGT[GGAGGAGGAGGA]GTTATATTTCTGCCTATATTTCTATAACTTTAAGGGATGAAGTGGAAGCTCAGTGTGGT	AGCTGCAGCATTTGTGCTCTCTAA	63.143	ACCACACTGAGCTTCCACTTCATC	62.844	120	109	deletion	TGGAGGAGGAG
13	CAACAACAACAA	CAA(3*4)	10102820	12	TCTACTGTCCTGTCAGAAGCAGGGGAAAGTGGCTGGGAGCATAGGAGCAGT[CAACAACAACAA]CATGAGATGGAGCAAGCACCTTCTTGTCCCCATTAATGCACATACATCCTCTGCTCTTTACCAGCTCACAGGACAGGAAGAACAACA	TCTACTGTCCTGTCAGAAGCAGGG	63.411	TGTTGTTCTTCCTGTCCTGTGAGC	63.015	150	138	deletion	TCAACAACAACA
13	CTTCTTCTTCTT	CTT(3*4)	15449078	12	TCATTAACTGCTGCCATGCCTTCTGTTCATGC[CTTCTTCTTCTT]GCAGAGGCATTTTACAGGGGTCAGTTCCAGGTTTCT	TCATTAACTGCTGCCATGCCTTCT	62.933	AGAAACCTGGAACTGACCCCTGTA	63.048	80	70	deletion	CCTTCTTCTT
13	CACACACACACACACACACACACACACACACACACACA	CA(2*19)	5384637	38	ACATTCCTAAGAACAGCACCAGGTTATACTGGGATGCGAACACTGATTATT[CACACACACACACACACACACACACACACACACACACA]TACAGTAACTTACAAGTGCTAAAACGTCCTTTCACCAGA	ACATTCCTAAGAACAGCACCAGGT	62.039	TCTGGTGAAAGGACGTTTTAGCACT	62.652	128	124	deletion	CACA
13	CACACACACACACACACACACACACACACACACACACA	CA(2*19)	5384637	38	ACATTCCTAAGAACAGCACCAGGTTATACTGGGATGCGAACACTGATTATT[CACACACACACACACACACACACACACACACACACACA]TACAGTAACTTACAAGTGCTAAAACGTCCTTTCACCAGA	ACATTCCTAAGAACAGCACCAGGT	62.039	TCTGGTGAAAGGACGTTTTAGCACT	62.652	128	124	deletion	CACA
13	AGAGAGAGAGAGAGAGAGAGAGAGAGAG	AG(2*14)	12309434	28	GGCACCACCCTCACCATAAATCTTCATAGTGGGGGAAAAAA[AGAGAGAGAGAGAGAGAGAGAGAGAGAG]GCAGGCAAAAAAACAAAGTGAATTGGGTCATTACTGAAAAGCAGTGGGTATGGCTGCGGCTGTCCCTCCTTGTCCCTTTTGGCTCCTAG	GGCACCACCCTCACCATAAATCTT	62.944	CTAGGAGCCAAAAGGGACAAGGAG	62.681	158	166	insertion	AGAGGGAG
13	CACACACACACACACACACACACA	CA(2*12)	8306619	24	GCGCTGCTGTCAATGACTTGTTTTTATCATAATTGTGGTTATTAATATTTCATATTCAT[CACACACACACACACACACACACA]AAAAAAGTTTAAGTGAATAAAAAGCTCTACAAATTCCCTTTTGCATCAGTATTCATCGCTTCTCATTCACCAGCTG	GCGCTGCTGTCAATGACTTGTTTT	63.301	CAGCTGGTGAATGAGAAGCGATGA	63.226	159	157	deletion	CA
13	TGTGTGTGTGTGTGTGTGTG	TG(2*10)	15055505	20	TATGGGAAGGGGAAGCAGCTAAGAAGCAATGATTTTTTTTCTATTTATTTTCTT[TGTGTGTGTGTGTGTGTGTG]AAAGATATCTAGTAAAAGTCATATTCCGTTTCCTTTTTCTCAAACCACAGGGCAGAGCTACCTGCCTTAAACCAGG	TATGGGAAGGGGAAGCAGCTAAGA	62.99	CCTGGTTTAAGGCAGGTAGCTCTG	62.961	150	162	insertion	TGTGTGGGTGTG
13	ACACACACACACACACACAC	AC(2*10)	12080686	20	CGCAAGGAAAAGGTGCAAACTCAACACAA[ACACACACACACACACACAC]CCCGCCTCTGGAGAAGCTATCATCTCGAAGAGGAGATCCAGAGACTCAATTTCTAGAAAGGAATTGTGAGGGAATCCAAATAACATCAGCCAGTTCTTCCATGCT	CGCAAGGAAAAGGTGCAAACTCAA	62.978	AGCATGGAAGAACTGGCTGATGTT	62.878	154	152	deletion	AC
13	ATATATATATATATATATAT	AT(2*10)	5391903	20	CCAACCTAGGATTAGTTGACCGCGTTTTATTCATTTACATTAATTTTCTGCTTA[ATATATATATATATATATAT]TTTTTTTTTTACTAACTATTAAGGTTCAAACATCTCAGGTTTCTTTTTCTCCCCA	CCAACCTAGGATTAGTTGACCGCG	63.269	TGGGGAGAAAAAGAAACCTGAGATGT	62.346	129	127	deletion	AT
13	ATATATATATATATATATAT	AT(2*10)	5391903	20	CCAACCTAGGATTAGTTGACCGCGTTTTATTCATTTACATTAATTTTCTGCTTA[ATATATATATATATATATAT]TTTTTTTTTTACTAACTATTAAGGTTCAAACATCTCAGGTTTCTTTTTCTCCCCA	CCAACCTAGGATTAGTTGACCGCG	63.269	TGGGGAGAAAAAGAAACCTGAGATGT	62.346	129	127	deletion	AT
13	ATATATATATATATAT	AT(2*8)	4694381	16	AACCATTCAACGCACAGTTTTATTCTATCTGTATCTCCCTAAAAATTGTACTGGTTTTTATCCAGATGAGAAAAGATATTAG[ATATATATATATATAT]TTTTTTTTTTTTTCTGGCCAAAGAAGTTTTTAATATGAAACTATCCCAGGTTGGTATGGC	AACCATTCAACGCACAGTTTTATTCT	60.461	GCCATACCAACCTGGGATAGTTTC	61.228	158	156	deletion	AT
13	ACACACACACAC	AC(2*6)	8176477	12	TATCACCCCTACCTGTGCTAATGCACTTGATTGCTTTTGGCTTTTTTTTTTTTTGACTAATGCATGAATAAATTCCACATACATAAATATAATGTGTATCAGT[ACACACACACAC]ATATGGCAGGTTTTTCCCTTTTCTCAGT	TATCACCCCTACCTGTGCTAATGC	62.025	ACTGAGAAAAGGGAAAAACCTGCC	61.716	143	137	deletion	TACACA
6	TTTATTTTATTTTATTTTATTTTATTTTATTTTAT	TTTAT(5*7)	5883689	35	TGCTCTCTCTGTATACCATCGGCATCTGGC[TTTATTTTATTTTATTTTATTTTATTTTATTTTAT]TTTTCTCTATCTAAACAGTTTGTCACAGAAAGTTCTGATGTAAAACAGGACTGACAAGTGTACAGAGCTGTCAGGATCTGAAAGCTTGC	TGCTCTCTCTGTATACCATCGGCA	63.046	GCAAGCTTTCAGATCCTGACAGCT	63.426	154	125	deletion	CTTTATTTTATTTTATTTTATTTTATTTT
6	ATTTTATTTTATTTTATTTTATTTT	ATTTT(5*5)	18005708	25	GCAGCTTTCTCACTGGCAGAAATG[ATTTTATTTTATTTTATTTTATTTT]TAACCTAGAAGCTATGCCAACAGGATTTGGAAACAAACTAACTTTGGTTTTAATAGAGCCTCCTAATACAGTTGTATTTTAATGTAGCAGTGATACTGGGCTCCT	GCAGCTTTCTCACTGGCAGAAATG	62.907	AGGAGCCCAGTATCACTGCTACAT	63.029	154	133	deletion	GATTTTATTTTATTTTATTTT
6	AATAAAATAAAATAAAATAA	AATAA(5*4)	1770538	20	TCTCTTCACGTCCTTGGAAGAAAGATTTAAGTACAGTCTTTTATTACTACTATTCCTCTCAC[AATAAAATAAAATAAAATAA]AATAGGCAGATTTTTCAGGACATTTTGAAATCTACTTTGTAATTCTGAGACAAGTCTATCTCCAGTTGCAGACT	TCTCTTCACGTCCTTGGAAGAAAGA	61.677	AGTCTGCAACTGGAGATAGACTTGT	61.509	156	136	deletion	CAATAAAATAAAATAAAATA
6	ATAGTATAGTATAGTATAGT	ATAGT(5*4)	5100926	20	ACAGTTCTCTGGGCACAGTAAAGTATTTCTTTCTA[ATAGTATAGTATAGTATAGT]ACAGTACAGTATAGTAAAGTATAGTGTGAATAGTAGTCCCGTAGTGCCTAACACCAT	ACAGTTCTCTGGGCACAGTAAAGT	61.968	ATGGTGTTAGGCACTACGGGACTA	62.948	112	100	deletion	AATAGTATAGTA
6	AAAACAAAACAAAACAAAAC	AAAAC(5*4)	29508601	20	CGGCAGTGGTGTCAAAAGGATTTCCATCCTACAGGTAGGTTGAAAG[AAAACAAAACAAAACAAAAC]CCACCAGATTTTATTCAATAGTTTTTTAAACTGAACAAGTTGACAGGTTGCTTTTCATATATTTCTCATGTACACCTCTGACACAGGACA	CGGCAGTGGTGTCAAAAGGATTTC	62.85	TGTCCTGTGTCAGAGGTGTACATG	62.065	156	140	deletion	GAAAACAAAACAAAAC
6	GAGCAGAGCAGAGCAGAGCA	GAGCA(5*4)	19491603	20	TATATTGTGTCCTGGTGCGAGGTGATAATATACTTATATGTCCTTCCCTTCAGTTAACATCTTTTT[GAGCAGAGCAGAGCAGAGCA]TGGTGGCTATGTCCCCTCTGCCTCTATTGGG	TATATTGTGTCCTGGTGCGAGGTG	62.478	CCCAATAGAGGCAGAGGGGACATA	63.1	117	101	deletion	TGAGCAGAGCAGAGCA
6	AACCCAACCCAACCCAACCC	AACCC(5*4)	9562960	20	TGTGCAAACCAGAGCTTCAGTCTTTCAATCAAAGACCTGACAAGCACAAAAGCTGTGAATAGTTTAAGGATCAATCAAAAA[AACCCAACCCAACCCAACCC]AAAACAAAACAAAAAAACAAGAAAGAAGGATAAAAGTTACAGTTACAAGAAGGAAAACCTTCAATAGATGAGAGTCTTTTTTTTTTTCTGTGCACATTGCCCACATCCAACCACTGATCATCA	TGTGCAAACCAGAGCTTCAGTCTT	62.975	TGATGATCAGTGGTTGGATGTGGG	62.691	224	206	deletion	AAACCCAACCCAACCCAA
6	ACAGCACAGCACAGCACAGC	ACAGC(5*4)	32522020	20	TCCTTCAAGTGATGCAGTTTGCCTCATTCCATAGAATATTGAAAGCGATCATAAAAGCATATGGTCAGCCACTCGTTTCTTAAAATAATCCATGGACCA[ACAGCACAGCACAGCACAGC]AAACCCATGCACAGGGAAAGGAG	TCCTTCAAGTGATGCAGTTTGCCT	63.051	CTCCTTTCCCTGTGCATGGGTT	62.811	142	125	deletion	AACAGCACAGCACAGCA
6	CATCCATCCATCCATCCATCCATCCATCCATCCATCCATCCATCCATCCATCCATC	CATC(4*14)	31632433	56	ACAGTCTTCTAGATTTGAGTTGAAAGGAACATTCTTAGAATAAATTTTGTAGTCAGACTTCTAATCTGTCTGGCTGT[CATCCATCCATCCATCCATCCATCCATCCATCCATCCATCCATCCATCCATCCATC]TACCTACCCACCTACCTACCTAGCTAC	ACAGTCTTCTAGATTTGAGTTGAAAGGA	60.429	GTAGCTAGGTAGGTAGGTGGGTAG	60.506	160	111	deletion	TCATCCATCCATCCATCCATCCATCCATCCATCCATCCATCCATCCATC
6	AATAAATAAATAAATAAATAAATAAATAAATAAATAAATAAATA	AATA(4*11)	4704242	44	AACGTCTCCAAACAAAGAGTGCTTCTTTTCTAAGATGAG[AATAAATAAATAAATAAATAAATAAATAAATAAATAAATAAATA]AGGGAGACATTTAACTGTATAATTACAAAAAAAAAAAAAAAAAAAGCTGTATCACAAGAGGAGGT	AACGTCTCCAAACAAAGAGTGCTT	61.401	ACCTCCTCTTGTGATACAGCTTTTT	60.457	148	122	deletion	GAATAAATAAATAAATAAATAAATAA
6	TAAATAAATAAATAAATAAATAAATAAA	TAAA(4*7)	7236619	28	CCCTACACTTCTTTAAACAATGTCCCCATAATTCCTTGTCAAGGACTTTCCAATGATGGATAACAATCTAC[TAAATAAATAAATAAATAAATAAATAAA]TAAGCTATCAGAGGTGCCCACATATGCTCAAATACACATTGAGCGCACCG	CCCTACACTTCTTTAAACAATGTCCCCA	63.153	CGGTGCGCTCAATGTGTATTTGAG	62.979	149	121	deletion	CTAAATAAATAAATAAATAAATAAATAA
6	GTTTGTTTGTTTGTTTGTTTGTTTGTTT	GTTT(4*7)	32076250	28	GCTCAATCACTGCTTCAACCCAACTTTACGAAATG[GTTTGTTTGTTTGTTTGTTTGTTTGTTT]CCTAAAAGTTCAGTTAAACAAACATTTCCAACATTTCCCCAGCTTTGATCATGGTACTCC	GCTCAATCACTGCTTCAACCCAAC	62.856	GGAGTACCATGATCAAAGCTGGGG	63.037	123	102	deletion	GGTTTGTTTGTTTGTTTGTTT
6	TTTATTTATTTATTTATTTATTTATTTA	TTTA(4*7)	12889960	28	AGGGATTTTTGCCATGAGGAAGCATTCACAATACCTCTAGGGAGCTGG[TTTATTTATTTATTTATTTATTTATTTA]TTTTTAAGCTGACTATTAACACTTGCACCAATAAGGGATTAAACACTTCTTCACCCAGGCTCC	AGGGATTTTTGCCATGAGGAAGCA	63.144	GGAGCCTGGGTGAAGAAGTGTTTA	62.565	139	111	deletion	GTTTATTTATTTATTTATTTATTTATTT
6	TTATTTATTTATTTATTTATTTATTTAT	TTAT(4*7)	34355108	28	ACATTTGCTAGAGTGCATCAGGGGATCC[TTATTTATTTATTTATTTATTTATTTAT]TTTGCAGGTGACTGATTTGGAAATGTCAGCTGCATTAGAAAAACCCCTTCTGACTTGCAAAGTGCAGAGCTGAGTGGTACCTGCTTGAAC	ACATTTGCTAGAGTGCATCAGGGG	62.981	GTTCAAGCAGGTACCACTCAGCTC	63.397	146	119	deletion	CTTATTTATTTATTTATTTATTTATTT
6	TATTTATTTATTTATTTATTTATTTATT	TATT(4*7)	5698316	28	TTTGGGAACAGGGAAGCTTCTGTGTAACAGGTATTGTGGCATTTTCAGAAAATGTTTTCACGC[TATTTATTTATTTATTTATTTATTTATT]TGAGCAAGACTTATATACCTATAAATAGCCCAATTCTTGCAGGAAGCTT	TTTGGGAACAGGGAAGCTTCTGTG	63.286	AAGCTTCCTGCAAGAATTGGGCTA	62.887	140	118	deletion	CTATTTATTTATTTATTTATTT
6	CAAACAAACAAACAAACAAACAAACAAA	CAAA(4*7)	16497882	28	ATCCATGGGCATGCTCACTTCTACCACTGGCCTTGAAAAGATGTCATCTTATTAGTACAGAAAATGCCACTATGTTTTATAGACATTG[CAAACAAACAAACAAACAAACAAACAAA]CAGAATATCAAGCAATGGGTTTACATGTTGCA	ATCCATGGGCATGCTCACTTCTAC	62.802	TGCAACATGTAAACCCATTGCTTGA	62.193	148	121	deletion	GCAAACAAACAAACAAACAAACAAACA
6	TTATTTATTTATTTATTTATTTAT	TTAT(4*6)	28440761	24	ACTGCTGTTTGGATAAGGTGCTCAAATAGAGAAAGTACTGAGAC[TTATTTATTTATTTATTTATTTAT]TCCCTTTGAACAACTTGGTTATATCACCTTTCAAATACTTTCTTCCCCCATTGTATTGCTTTGGG	ACTGCTGTTTGGATAAGGTGCTCA	62.569	CCCAAAGCAATACAATGGGGGAAG	62.197	133	111	deletion	CTTATTTATTTATTTATTTATT
6	TATTTATTTATTTATTTATTTATT	TATT(4*6)	5604568	24	AGAAGATTTCAGAGCCTTGGGTTG[TATTTATTTATTTATTTATTTATT]TTTTTTAATAGTAAGTTGGTGCTCTTGGGAATTCTGAGCCCTGAGGAATG	AGAAGATTTCAGAGCCTTGGGTTGT	62.459	CATTCCTCAGGGCTCAGAATTCCC	63.043	98	76	deletion	GTATTTATTTATTTATTTATTT
6	TTGTTTGTTTGTTTGTTTGTTTGT	TTGT(4*6)	19830283	24	CCACATGGAATCCCACCCCAATAACATTTGACAACATTTAGAAAGCTGAAGAGCTAATAGTATGCCTCAAGTCTATCTAAA[TTGTTTGTTTGTTTGTTTGTTTGT]TTAATGAGGCTGATTTCAGTGTGGCTTGGTGTTTGTTCAG	CCACATGGAATCCCACCCCAATAA	62.728	CTGAACAAACACCAAGCCACACTG	62.969	145	122	deletion	ATTGTTTGTTTGTTTGTTTGTTT
6	TTATTTATTTATTTATTTATTTAT	TTAT(4*6)	20750479	24	AGGGGCATGCTATTACTTCGCTAAGTTATTTTTTAATTACTGCTAGTGAAACTGTAAACATTCAATTATGTGATCAGCATTTTTTTTTTTTTTTGCATTGCTCAGCCTG[TTATTTATTTATTTATTTATTTAT]TTTGCAGGAATCTCTCAGGATTTGAAC	AGGGGCATGCTATTACTTCGCTAA	62.025	GTTCAAATCCTGAGAGATTCCTGCA	61.091	160	137	deletion	GTTATTTATTTATTTATTTATTT
6	ATAAATAAATAAATAAATAAATAA	ATAA(4*6)	17343882	24	CCAACGTTGAAGATGTGAGTACCAAGAAATTTGTAGATGAATCCTTAGAACTGAGTTGTAATGTTATCAACTTTCTCAAC[ATAAATAAATAAATAAATAAATAA]ATGAAGTGAAAGAAAAAAATAGAAACAAATATGTTGCCCGGATGAGATATTGAAG	CCAACGTTGAAGATGTGAGTACCA	61.036	CTTCAATATCTCATCCGGGCAACA	60.984	159	136	deletion	CATAAATAAATAAATAAATAAAT
6	TATTTATTTATTTATTTATTTATT	TATT(4*6)	9437222	24	AGCCTTTGTTGCCATTTGAAAGCATGCTTTGAATGC[TATTTATTTATTTATTTATTTATT]TAAGATATACAACCTTTGGAAAACAAGCTAGGGCCAGGATCTCTCTTT	AGCCTTTGTTGCCATTTGAAAGCA	62.733	AAAGAGAGATCCTGGCCCTAGCTT	62.988	108	85	deletion	CTATTTATTTATTTATTTATTTA
6	TTTATTTATTTATTTATTTATTTA	TTTA(4*6)	31568551	24	TCTATCGTTCTGTCCAGTCCTGCTTATTCCGATGTTGGAAACCTGAGTGAGATGGCGTGAAGGC[TTTATTTATTTATTTATTTATTTA]TTTTTGGTGCCATTTTTGGTGATTTTATAGTGTGTTTTAACAGCACACACCAACCAGGA	TCTATCGTTCTGTCCAGTCCTGCT	62.93	TCCTGGTTGGTGTGTGCTGTTAAA	62.93	147	127	deletion	CTTTATTTATTTATTTATTT
6	CTGCCTGCCTGCCTGCCTGC	CTGC(4*5)	24391693	20	CAGCTTTGAAGTAGAGAGGCTGGGATCCT[CTGCCTGCCTGCCTGCCTGC]TGCTAGCAGGATTTTGGCCTTTGCGTGGCCTCCAGCATCCTACAGGGACTGAGTCCTAAGCTGTAGAAACTGCTTGGGTGCCACTGGGTCTGTCTGCTTTCTTG	CAGCTTTGAAGTAGAGAGGCTGGG	62.952	CAAGAAAGCAGACAGACCCAGTGG	63.594	153	136	deletion	TCTGCCTGCCTGCCTGC
6	AGGAAGGAAGGAAGGAAGGA	AGGA(4*5)	9574225	20	CACTTCTCTCACTGCCAAAGAGGGCCGGGGCACCAAACATCAACAAGACAAGATTTTGATGCTTAGCCAGATTTAACACAGGACTGACATTAAAACCAGC[AGGAAGGAAGGAAGGAAGGA]AGAATAACAAGTTTCTTCCTGGAGGCTCAAAGGG	CACTTCTCTCACTGCCAAAGAGGG	63.128	CCCTTTGAGCCTCCAGGAAGAAAC	63.394	154	135	deletion	CAGGAAGGAAGGAAGGAAG
6	GTTTGTTTGTTTGTTTGTTT	GTTT(4*5)	4601841	20	CGCCTCTCTTTTTCCATGGGATCAGTGAATTTTGTTGTTG[GTTTGTTTGTTTGTTTGTTT]CCAAATTAGACTCCAAAATCCATAGTTTTAATACTTCTCTGCAGTTTTTAGCCTACATCACAGAGCTGTGGAAGTTTGTTCACAAAGTCAGCTAGGAGGG	CGCCTCTCTTTTTCCATGGGATCA	62.975	CCCTCCTAGCTGACTTTGTGAACA	62.317	160	143	deletion	GGTTTGTTTGTTTGTTT
6	ATAAATAAATAAATAAATAA	ATAA(4*5)	12371790	20	AGGGTCTTAATGATTCAAGGCCAACAAATAATGGGTTATTTATTTATGACACC[ATAAATAAATAAATAAATAA]ATACATAGAAAACCAAAGGAATAAGAGCTTCTTACAAATGACAGGCATTTTTCATTCAGTACTTCTCTCTGCATGCTTTCTTCCT	AGGGTCTTAATGATTCAAGGCCAACA	62.682	AGGAAGAAAGCATGCAGAGAGAAGT	62.267	158	138	deletion	CATAAATAAATAAATAAATA
6	CTTCCTTCCTTCCTTCCTTC	CTTC(4*5)	30135887	20	CTCTGAATGCTTCCCTTCTGTCCCGCCCTCTTTTTCTTTTCTTAGTTTTCTCTTTTTCCTTCCTTCCTTGCTTCCTTG[CTTCCTTCCTTCCTTCCTTC]CTGCCTTCCTGCCTTCCTGCCTTCCTTCCTGCCTTTCCTTTCTGCCTTCCTGACTTCCTC	CTCTGAATGCTTCCCTTCTGTCCC	62.967	GAGGAAGTCAGGAAGGCAGAAAGG	62.906	158	143	deletion	GCTTCCTTCCTTCCT
6	TTGGTTGGTTGGTTGGTTGG	TTGG(4*5)	13240730	20	AGCTGCTAGGTAGTGGTAGACAGTTTTGGATAACTTTTTTAATGGCTTTTT[TTGGTTGGTTGGTTGGTTGG]TTTTGTTTAGAAATCATTTTTAGTGATAGGTAGAATCCTGGTACAAAAGTATGTACTGTAAAACTGTTGCATCTACTTTACCGCTGA	AGCTGCTAGGTAGTGGTAGACAGT	62.404	TCAGCGGTAAAGTAGATGCAACAGT	62.527	158	139	deletion	TTTGGTTGGTTGGTTGGTT
6	TGACTGACTGACTGAC	TGAC(4*4)	5724266	16	GGAGGAGCAGGAGATGAGACACATCTAGGAGTACTACCATGTTCTAAACCAGTT[TGACTGACTGACTGAC]TGATTGGTTTCTTCTGTCAATCAGCAAGGAGCAGGAACGATAGCACAT	GGAGGAGCAGGAGATGAGACACAT	63.543	ATGTGCTATCGTTCCTGCTCCTTG	63.006	118	102	deletion	TTGACTGACTGACTGA
6	TGGTTGGTTGGTTGGT	TGGT(4*4)	16043485	16	TGTCATCTCTTGTTAGCCATGTGGTTTTTG[TGGTTGGTTGGTTGGT]TGGCTTTTATTGTTTGCAGCTGGCAGTATAGGAATATCCTGAACTAGTACCTGCATTCATATCGTAATTACGTATTGTTTCTGACAGCCTGTCCTCTATTAGCCAACCT	TGTCATCTCTTGTTAGCCATGTGGT	62.268	AGGTTGGCTAATAGAGGACAGGCT	62.982	155	139	deletion	GTGGTTGGTTGGTTGG
6	TCTATCTATCTATCTA	TCTA(4*4)	31568708	16	GGAGCCAAAGTTGTTTTCAATGCTCTCTTCCTGTCAAGGAAGAAATCAGATATACGTATATAAT[TCTATCTATCTATCTA]TCTCTCTATAGATAGATAATATCTATCTATCTGTATTTATCTAGAATTCTGTTAAAGATTTGGAGGCATTGGGTTTTGGG	GGAGCCAAAGTTGTTTTCAATGCTCT	62.841	CCCAAAACCCAATGCCTCCAAATC	62.912	160	144	deletion	TTCTATCTATCTATCT
6	AAACAAACAAACAAAC	AAAC(4*4)	12704296	16	TCTACCTCACATGAGCAACCCTTGGAGCCAGAGCCATTCAAGGCAATGAGTAGCTGTTTTCAAATATCTGAGGTTCTGCTTTCAGTAACATAGGACTTTGTGATCTCTTCTTTGGAGG[AAACAAACAAACAAAC]ACCCCTCAACAAAACACCACTGTTA	TCTACCTCACATGAGCAACCCTTG	62.378	TAACAGTGGTGTTTTGTTGAGGGG	61.411	159	145	deletion	GAAACAAACAAACA
6	AACCAACCAACCAACC	AACC(4*4)	4269956	16	TGCACACAGGCTGTCCTTTCAGGAAGGCAGATAAGCCTAGAGGTAATCCTCCATTATCAAAACGTTTCTCTATTCAACATCTTAAACCACAA[AACCAACCAACCAACC]AACGCAACTAAAACTACCAGAACTAACCCCTCAAGAATCCACCTCAGCAAT	TGCACACAGGCTGTCCTTTCAG	63.274	ATTGCTGAGGTGGATTCTTGAGGG	62.698	159	143	deletion	AAACCAACCAACCAAC
6	CAACAACAACAACAACAACAACAA	CAA(3*8)	33535788	24	TCTAACAATAGCAGCCAACAACAAGAT[CAACAACAACAACAACAACAACAA]AAACAAAACACAAAAACCCCAAGGTTTAGATTCCTTAAAGTGGTGTTGCCTTCTAAAATTGGTACATTTGAGTGAGTTTGTTCCCAGGTTGTGGAATGTCATCT	TCTAACAATAGCAGCCAACAACAAGA	61.189	AGATGACATTCCACAACCTGGGAA	62.048	155	149	deletion	CAACAA
6	CAACAACAACAACAACAACAA	CAA(3*7)	8627695	21	AGCTACCCGTTTCAGTAAAGCTGTAAAACTCAAAGACTGAAAAAACAG[CAACAACAACAACAACAACAA]AAAAAAACAACAAAAAACCCCACCACTACTAACAAAAACCGAACATCTTTCTAGGTCCAACTATTTTGCAGCAGGT	AGCTACCCGTTTCAGTAAAGCTGT	62.313	ACCTGCTGCAAAATAGTTGGACCT	62.825	145	142	deletion	CAA
6	AATAATAATAATAATAAT	AAT(3*6)	2152337	18	GCGTGCTGTGTAAGGGTTTCAAAGGTAGAAAATTAAATCTTA[AATAATAATAATAATAAT]AAAAGACCTGACCTGAACCAACAACGCAAGCCAGGAAATTGA	GCGTGCTGTGTAAGGGTTTCAAAG	63.063	TCAATTTCCTGGCTTGCGTTGTTG	63.037	102	90	deletion	AAATAATAATAA
6	ATTATTATTATTATT	ATT(3*5)	24792151	15	CAGCTGGCTTTATTGCTGGCTTTTTTTTTTAA[ATTATTATTATTATT]TTATTTAATAAAATTCTTGGCATTGAGAGAAAATTGGAAAGAGAAAGTAGCAAAAGCTGCCCAGGTAACTGAAA	CAGCTGGCTTTATTGCTGGCTTTT	62.889	TTTCAGTTACCTGGGCAGCTTTTG	62.004	121	124	insertion	ATT
6	CAACAACAACAACAA	CAA(3*5)	30444724	15	AACAAAAGATCCTCAAACCACAAC[CAACAACAACAACAA]AAAAACCAAAAACAACCACACCTGTATCTGGTTTACAAAATATTCAAGCCATGCTCTGCCATTCGTAGCCAAGCCATAGACTTTG	AACAAAAGATCCTCAAACCACAACC	60.395	CAAAGTCTATGGCTTGGCTACGAA	61.156	124	114	deletion	CCAACAACAA
6	TTATTATTATTA	TTA(3*4)	25191215	12	ACACTTTCACCACAATGCAACCAGATGAACTTAT[TTATTATTATTA]TACCTGGTAAATGTAAGCATACAGACACATACACAGTTAACAGGCATTTTTCTGGCACCTTCTCAAGTAATCTTGCTTTTCCAAATACACTGGTCACAAAAGGAGGACAC	ACACTTTCACCACAATGCAACCAG	62.469	GTGTCCTCCTTTTGTGACCAGTGT	62.97	156	145	deletion	TTTATTATTAT
6	TTGTTGTTGTTG	TTG(3*4)	21417672	12	CTTCTGGAACCTAGAACGGGAAGCAGTTTTCAATAGATTATGCTTCTGAGTAATTTTT[TTGTTGTTGTTG]TTCTCTTGTTTCAAGACTTACTAGAAGACAGGTCAGGTGCTTTTGC	CTTCTGGAACCTAGAACGGGAAGC	62.942	GCAAAAGCACCTGACCTGTCTTCT	63.552	116	107	deletion	TTTGTTGTT
6	AACAACAACAAC	AAC(3*4)	17991862	12	TCAGACAAAGAGCACTTGGAATGCTCTTTCTTAA[AACAACAACAAC]AAAAAAAACCCTCCTAATTTTTAAGGAGGGGAGAAGGCTGGGGCTGACATAGCAGAGTTGTTGTCTTGGAAAACCACAGGTTCATGACACTGACACA	TCAGACAAAGAGCACTTGGAATGCT	62.951	TGTGTCAGTGTCATGAACCTGTGG	63.014	143	131	deletion	AAACAACAACAA
6	AACAACAACAAC	AAC(3*4)	21783288	12	CGAACATTTCTGGTGTTAGGCAACCAATTCTATTATTTGAAAGATCCCTGA[AACAACAACAAC]AAAAAACACAACAGTGAAACATTAGTCCTACATTATTCATATACACACTCAGATAATCACATACAGCCT	CGAACATTTCTGGTGTTAGGCAACC	62.769	AGGCTGTATGTGATTATCTGAGTGTGT	61.992	132	120	deletion	AAACAACAACAA
6	AAGAAGAAGAAG	AAG(3*4)	31698022	12	CAGCCATCTGGGTTGTTTGCTTAAGAGAGAAGAGAAAAATGAGAGAAA[AAGAAGAAGAAG]AAAAAAAGAAGACAGAAAAGGAAAATAAAAATAATAATAAAAAAAACACTTCACGGATGTTCCTGGGCACTCAAAACGTGTTGGAAACCAGCCTACT	CAGCCATCTGGGTTGTTTGCTTAA	62.064	AGTAGGCTGGTTTCCAACACGTTT	62.979	157	145	deletion	AAAGAAGAAGAA
6	CAACAACAACAA	CAA(3*4)	1913669	12	TCCATAGCCCCAAATCATGTGTGCTT[CAACAACAACAA]AAGCCAAAATCAATCAAATAAGCAAAAAGGTATTATTTCCACACATAAAACATACTGAAAAGCTGATATTCTTACAGCTGAAGAAAGAAAAAAAAAAAAGAGGCAGCTTTGTACTGAGCA	TCCATAGCCCCAAATCATGTGTGC	63.524	TGCTCAGTACAAAGCTGCCTCTTT	62.797	158	148	deletion	TCAACAACAA
6	TTGTTGTTGTTG	TTG(3*4)	26435241	12	GCCAGAACCATGTGATAGTGATTCCTAATTAAAGTCCACAGATTTTTCTTCTCTGAAACCTTTGGGATTTTTTTTTTTTAATTTACTT[TTGTTGTTGTTG]TTATCTATACATGGAAAACAGTTCCATAGATTTTTGTGTCAGCTTCCCACAGTCA	GCCAGAACCATGTGATAGTGATTCCT	62.816	TGACTGTGGGAAGCTGACACAAAA	62.921	155	146	deletion	TTTGTTGTT
6	GCTGCTGCTGCT	GCT(3*4)	5268273	12	GTTGAGCCTGACTGCTGACTGTTA[GCTGCTGCTGCT]GCCTGCTGAAGCTTTGAAGCTCTGCTGTATGCTCAGAAACAGGTCAGGGTTTGCTTCATCCCTAG	GTTGAGCCTGACTGCTGACTGTTA	62.824	CTAGGGATGAAGCAAACCCTGACC	62.976	101	92	deletion	AGCTGCTGC
6	CAGCAGCAGCAG	CAG(3*4)	1631699	12	TGCTGAATGCTTACGGAGACCAAACAGTGGATGTGAGCACAGAGAGGTGGTGGGTGGCAGGTTT[CAGCAGCAGCAG]CAACAGTAGGTCCCCTCTGCTGGTGCATGCCACGCTTGCAAAAATCTGCAAGTTCTTGTTCCTCACTGGCAAAAACACAAAGCT	TGCTGAATGCTTACGGAGACCAAA	62.846	AGCTTTGTGTTTTTGCCAGTGAGG	62.707	160	148	deletion	TCAGCAGCAGCA
6	GATGATGATGAT	GAT(3*4)	24306311	12	AAGGGGCAATTCCTGATTCAGCTTACAGGTGAGGAGCAGCAGGAGTAGTTCTGACCATGGGAATTTGTGA[GATGATGATGAT]CTTGTCCCTGCAGGGGTTCCTTACATGAGAAGG	AAGGGGCAATTCCTGATTCAGCTT	62.908	CCTTCTCATGTAAGGAACCCCTGC	62.976	115	105	deletion	AGATGATGAT
6	TTGTTGTTGTTG	TTG(3*4)	27418406	12	ACACAAATGGTCACACTGGGAACTTGTAAGAAAAAACCTCTTTACATTTTGTACTTTTGAAATTTCTTCAGTTCTCTTTGCTT[TTGTTGTTGTTG]TTTCATAATTTCAGAAACACCAGTGCATTCTCCC	ACACAAATGGTCACACTGGGAACT	62.701	GGGAGAATGCACTGGTGTTTCTGA	63.092	129	117	deletion	TTTGTTGTTGTT
6	AACAACAACAAC	AAC(3*4)	1762458	12	TGCCTGGGAGAGGGAAAAACAAAACCAAAA[AACAACAACAAC]AAAAAAAAGAGTTGCTCAGTATTAGCACTGTTTTACTGAAATTGCACCTGGTGTGCTACATATGTGGAACTGC	TGCCTGGGAGAGGGAAAAACAAAA	62.967	GCAGTTCCACATATGTAGCACACC	61.976	115	103	deletion	AAACAACAACAA
6	TGTTGTTGTTGT	TGT(3*4)	27146126	12	ACTGCCCGCATGCCAGAATAAATATCTGACATGGAAGTCAAGGTACAGAAGGCAGCTGGGTTGCACAAAAGGTCCTGTCTCCCTTC[TGTTGTTGTTGT]TATTTTTTTTAAATACAATTTTCCTGATGGGTTGAGTGGCTGTCTAC	ACTGCCCGCATGCCAGAATAAATA	63.045	GTAGACAGCCACTCAACCCATCAG	62.946	145	134	deletion	CTGTTGTTGTT
6	TTGTTGTTGTTG	TTG(3*4)	4010618	12	GCCAGAAACCTGAACTTCAAAGCAGATCCTATGCTTATACAGTGTAATACACTAAGCATTTT[TTGTTGTTGTTG]TTCCTTGTATCCTAAAAGCCACAGAGTCCTATATCAACAGGA	GCCAGAAACCTGAACTTCAAAGCA	62.233	TCCTGTTGATATAGGACTCTGTGGCT	62.8	116	107	deletion	TTTGTTGTT
6	AACAACAACAAC	AAC(3*4)	33666467	12	CAGCAGTGTGTTAAGCGTCGTTATCATATGAAATGGTATGGCTCATTGTACTCCTTTAGCTTT[AACAACAACAAC]AGTCTTGATGATGCCTGTTAATTTTGCTGACTCT	CAGCAGTGTGTTAAGCGTCGTTAT	61.895	AGAGTCAGCAAAATTAACAGGCATCA	61.471	109	98	deletion	TAACAACAACA
6	TTCTTCTTCTTC	TTC(3*4)	14891534	12	GACGGGGTTGCCTTCTCTTTTAGTTTAAAACTTCATCCACCATACTGCTCCTCTTTTATGGTTATAATTTGCCT[TTCTTCTTCTTC]TTTTTTTTTTTTTTTTTAACTAGCTAAAATTTTGGTACATTGTGCAGTTGGAGTAAGTAGGTCAGCG	GACGGGGTTGCCTTCTCTTTTAGT	62.849	CGCTGACCTACTTACTCCAACTGC	63.2	153	144	deletion	TTTCTTCTT
6	TTGTTGTTGTTG	TTG(3*4)	10121243	12	TAGAGCTGTGAGGAATGGGGATCAGCCCCTGCTCAGGGATTGGCTGGGCTT[TTGTTGTTGTTG]TTTCTGTCTTAGTAATTATTTTCTGTCTCAACCCATGAGTTCTGTTTTGCTTCCGTTTCTCTCCCTCATTCCACT	TAGAGCTGTGAGGAATGGGGATCA	62.735	AGTGGAATGAGGGAGAGAAACGGA	63.141	138	126	deletion	TTTGTTGTTGTT
6	TAGTAGTAGTAG	TAG(3*4)	21986614	12	GGTGATATTACCAGCAAGGGGACTTTTCCTTCCCTCCTGTAAAT[TAGTAGTAGTAG]TGGTCGGCTCTCCTTATTAGACTGATGTTGAGGAGTGGAACA	GGTGATATTACCAGCAAGGGGACT	61.978	TGTTCCACTCCTCAACATCAGTCT	61.485	98	87	deletion	TTAGTAGTAGT
6	AACAACAACAAC	AAC(3*4)	8620412	12	AGCAACTGTAAGGAGCTCAAAGGCAAA[AACAACAACAAC]AAAAAACCCTCTGGTTATTGAATCATGGAAGGGCATAAATTGGAAGAGACCTTACCAATAATCTCATTCCAATCCCCTGCCATG	AGCAACTGTAAGGAGCTCAAAGGC	63.376	CATGGCAGGGGATTGGAATGAGAT	62.836	123	111	deletion	AAACAACAACAA
6	ATAATAATAATA	ATA(3*4)	21050550	12	GCTCGGTAGCTTTCCTAAATATAGTGAAATTTAAGCTGG[ATAATAATAATA]AATATCAATGCATGTTGATAATATGAATTTTTGTTTATTGAGTTAAGAGTACTTGTTTTTAGTTTTCTCTTCAGTGTCTGAACACGAAAGTGTGAATACTGTGGGA	GCTCGGTAGCTTTCCTAAATATAGTGA	60.523	TCCCACAGTATTCACACTTTCGTG	61.036	157	146	deletion	GATAATAATAA
6	CAACAACAACAA	CAA(3*4)	16706946	12	TGCCTCATCTGAGCTGGATCCTATACTTTTTGGG[CAACAACAACAA]AAAAGTTCTCTTTTGGCATATTTTTTCCACTTTAACTGATTATTTGAGTCCTCTTGACATCAATTAAAGAAAAAAAAAAAAGCAGCAAATGCCTACCTTCTGGATTTGTTGCT	TGCCTCATCTGAGCTGGATCCTAT	62.852	AGCAACAAATCCAGAAGGTAGGCA	62.582	159	156	deletion	CAA
6	AATAATAATAAT	AAT(3*4)	33299620	12	ACGCCCCAATAAAAATGCTGTGAGATATGTAAGGTTGGAATTCCTGGAAAATCCAACTTTA[AATAATAATAAT]AAAAACAACTGTGGGAGCTGCACAGCATTTATTAGTTCGTCAACCTGTTGGTAATGTTCCT	ACGCCCCAATAAAAATGCTGTGAG	62.409	AGGAACATTACCAACAGGTTGACGA	62.433	134	122	deletion	AAATAATAATAA
6	CTGCTGCTGCTG	CTG(3*4)	28777450	12	ATTTAAAAGCCAAGCATCTGCCGGGGCTCTCACAGAACCCTTCTGAGTGGAAGCT[CTGCTGCTGCTG]CTTTTCCTCTCCTGCCACGTTCTCTTAGGTGGATTTGTATTTCTACAGGAACAAACCAACCTGTCTGGAGT	ATTTAAAAGCCAAGCATCTGCCGG	62.707	ACTCCAGACAGGTTGGTTTGTTCC	62.985	138	126	deletion	TCTGCTGCTGCT
6	AATAATAATAAT	AAT(3*4)	31972142	12	TCCAGAAGGAAAAGATGCAAAGGAATAGAAGAAACGTAATCTTATCTTAAC[AATAATAATAAT]TTTTTAAAAAATGAAGTAAAATAAAACAAAAATAAAAAGCCACTGTAGACATTATTTACACATTTTCCTTTTGAGGTATGTCTGTGGAGCTCAT	TCCAGAAGGAAAAGATGCAAAGGA	60.448	ATGAGCTCCACAGACATACCTCAA	61.364	157	147	deletion	CAATAATAAT
6	AACAACAACAAC	AAC(3*4)	2288847	12	GATCCCCAACCGCATCACAAAAAAAGTTGCACAACTATTGA[AACAACAACAAC]AAAAAAAAGACTTCTTTTAAATACCAAATATCAGTTAAAATTAACTGATGTTGCATCACTTTCATTTTAACAAAGAAATGAATGTTGAGGCAAGGAAGTACATTTGG	GATCCCCAACCGCATCACAAAAA	62.176	CCAAATGTACTTCCTTGCCTCAACA	61.727	160	148	deletion	AAACAACAACAA
6	TATATATATATATATATATATATATATATA	TA(2*15)	25097166	30	GGCACAGCATTCCACAATTGTATGTGTGTGTATATATGTATATATGTGTGTATATGTATG[TATATATATATATATATATATATATATATA]TGAGGAAGGAATATCCCCACTTGGAGTTAGTTGTTTGG	GGCACAGCATTCCACAATTGTATGT	62.576	CCAAACAACTAACTCCAAGTGGGGA	62.91	128	126	deletion	TA
6	TGTGTGTGTGTGTGTGTG	TG(2*9)	31005315	18	ACGCCCTATATGCAGTGCCAAAATAAAGAATGAACACAGTTTATAGTTGGCTTCACATATTAATATTTCATTAATATTTAAACCTTAGGGT[TGTGTGTGTGTGTGTGTG]TCTTCAGACCACCTTTTAAACACAACTAAAGGAACACACTGTGGGGATGG	ACGCCCTATATGCAGTGCCAAAAT	63.286	CCATCCCCACAGTGTGTTCCTTTA	62.577	159	167	insertion	TGTGGGTG
6	ATATATATATATATATAT	AT(2*9)	21568350	18	ACACTCAAGATGAATCATTTGCTAAGC[ATATATATATATATATAT]TTTTTTTTCAAATATGCCAATTTTAAAAGAAGCATTTTTGCAACTCAATCTCTTCATGTTTTTTTCTAGAACAGAAAAACCTCACATTCTACACTACTCTCTACAACAGCACACT	ACACTCAAGATGAATCATTTGCTAAGCA	61.88	AGTGTGCTGTTGTAGAGAGTAGTGT	61.441	160	158	deletion	AT
6	CTCTCTCTCTCTCTCT	CT(2*8)	13046341	16	ACTGTACTCAGATGTTTAGGAGGGAAAACAAAA[CTCTCTCTCTCTCTCT]AAAAGAGAAGAAAAGGGAAAAGCAACTCATTCTTTTTGTATAAAAAGCATAGCCTGAGGAATCCC	ACTGTACTCAGATGTTTAGGAGGGA	60.519	GGGATTCCTCAGGCTATGCTTTTT	61.176	114	131	insertion	AACTCTCTCACTCTCTC
6	ACACACACACACACAC	AC(2*8)	3605773	16	GCCCTTCCTTCTACAGTGCATAAGGAAACAAGTAGAAAAAAGCCTTCATTGTATGTATAAGCTGTACTGCACATACATTTTATATAT[ACACACACACACACAC]AGTGCACATATACAGTAAACTTGATGAACTAGAGTAATGTGAATTCCGA	GCCCTTCCTTCTACAGTGCATAAG	61.219	TCGGAATTCACATTACTCTAGTTCATCA	60.375	152	160	insertion	ACACCCAC
6	CACACACACACACA	CA(2*7)	13133309	14	TGAGGTTTCTTCCCTGTGTGTGTATGTATACACAAACACACAAAACAGTCTGTAAGAGTAACTCAATTTGAGT[CACACACACACACA]AAAAAAGACAATCATGAATTATGGAAACAAATGACACACACTAGTGTTTAGGGAACTCTTATGGAAGGTGACT	TGAGGTTTCTTCCCTGTGTGTGTA	61.668	AGTCACCTTCCATAAGAGTTCCCT	60.761	160	158	deletion	CA
6	TATATATATATATA	TA(2*7)	32538951	14	TCTAGTCACTGACTGGAGGCTTCTATATTTTT[TATATATATATATA]TTTTAACATGGTAAAGGTAAAAGTTCTTGTCTTCTATGCTTTTGTCATTCAGAATATAAGCATACAACTTTCTTCTATGGCCTAAGTTACCTCAGCAGTGGAATCAC	TCTAGTCACTGACTGGAGGCTTCT	62.346	GTGATTCCACTGCTGAGGTAACTTAGG	63.136	153	159	insertion	TATATA
6	TGTGTGTGTGTGTG	TG(2*7)	25075986	14	ACAAAAATGCCCATGTAGCTGTGTAATAGAAATACTTGGCTAGACAGTTTATTTAACGTTAGAATTTCTTCTCAGTAGAATCTT[TGTGTGTGTGTGTG]ATCTCCACAAAACATCTGTGAATCTAAATTTATCTCCTCAGGCATTGAAATGAAATCA	ACAAAAATGCCCATGTAGCTGTGT	61.776	TGATTTCATTTCAATGCCTGAGGAGA	61.03	156	166	insertion	TGTGAGAGTG
6	TGTGTGTGTGTGTG	TG(2*7)	32694721	14	GGCTGTAGTTCCAAGAAGCTGAGTAAGTCTTACAGA[TGTGTGTGTGTGTG]GGGGGGGAATAAAAATTAATAATAAAAAATAAAAATAAAAAGATCACATGGGTAAAACCCCACAGTTTGCCTTTAAAGCCACTCTCCGAAAATTCACGT	GGCTGTAGTTCCAAGAAGCTGAGT	62.606	ACGTGAATTTTCGGAGAGTGGCTT	63.071	149	147	deletion	TG
6	CTCTCTCTCTCT	CT(2*6)	24825026	12	AATGGCTAGGCAATTACTCCCTGGCTC[CTCTCTCTCTCT]TTTTTTTTTTTTTTTTTTTTTTTTTGTACAGAGGGAACTTTGGCTTTCTGAGGCAGCAATTAAAAAGCCCCACAACCCTCTCTTT	AATGGCTAGGCAATTACTCCCTGG	62.526	AAAGAGAGGGTTGTGGGGCTTTTT	62.974	124	132	insertion	CTCTTTCT
6	TATATATATATA	TA(2*6)	29622975	12	GCACAGCAAACACATGTGTATATCTATCTATAGATATACATATATAACTATATATATGTGTATATC[TATATATATATA]CACACACGTGTGTAGATACATATATACACACACACAACTATACATATAGATAGATACAGAAAGTTCATGTTCCAAATCTCCC	GCACAGCAAACACATGTGTATATCT	60.164	GGGAGATTTGGAACATGAACTTTCTG	60.571	160	158	deletion	TA
6	TGTGTGTGTGTG	TG(2*6)	5043668	12	CCAAAACAAGGTTACCCCCAATGCATTTTCTATAACAGATAGTTGCTCCTCCTATTTTTTTTTT[TGTGTGTGTGTG]GCTCATGACATTCAAATAGCTAAATAATAGGGCGCTTTCCACAGGG	CCAAAACAAGGTTACCCCCAATGC	62.846	CCCTGTGGAAAGCGCCCTATTATT	63.046	122	130	insertion	TTGTGTGT
6	ATATATATATAT	AT(2*6)	6757088	12	TTACTTCATGAGCTGGACAGTGGCTTATTAAAATGACATATCATCTGTTATACATGTTCACAGAAAGATAGAAAG[ATATATATATAT]GCACATAATATCAATTCTAAATTTAAACATAGAAGCAATGCAAAGACATAAACCTGT	TTACTTCATGAGCTGGACAGTGGC	62.899	ACAGGTTTATGTCTTTGCATTGCTTCT	62.089	144	137	deletion	GATATAT
27	TATTTTATTTTATTTTATTTTATTT	TATTT(5*5)	3512851	25	TGCTATCTCACATGGGGATATGGTTTCTTATATAAATATATATAGCAAGATGTTCCGCATTTTC[TATTTTATTTTATTTTATTTTATTT]TATTGGGAAGTGTTTTTGATGGCTGTGGGA	TGCTATCTCACATGGGGATATGGT	61.008	TCCCACAGCCATCAAAAACACTTC	62.004	119	94	deletion	CTATTTTATTTTATTTTATTTTATT
27	AAACAAACAAACAAACAAACAAACAAAC	AAAC(4*7)	967501	28	ATGGTTTTCTCCTTTGGTCACCCCTATGCAGATG[AAACAAACAAACAAACAAACAAACAAAC]AAAAACATGGAACGACACACTAAAGAATGCAGCAAATGTTTAATGAGTCTGAAGAGCTAAAGGATGTCACTCCAAGTGCATACACCAAGTGCCAAG	ATGGTTTTCTCCTTTGGTCACCCC	63.078	CTTGGCACTTGGTGTATGCACTTG	62.854	158	130	deletion	GAAACAAACAAACAAACAAACAAACAAA
27	CCATCCATCCATCCATCCAT	CCAT(4*5)	3108000	20	TTTCATGCAGGACTGGGATCAGAGCAGAGCCACGGGGCTGGCACAGCATTACGCAGCGTCTGCCTTGGAGCTGAGATGTCCGTCTGTCCCCCCTCCAACCCCCC[CCATCCATCCATCCATCCAT]CCTTTAACCCCAAAAGCTCTCAGTGAACA	TTTCATGCAGGACTGGGATCAGAG	62.443	TGTTCACTGAGAGCTTTTGGGGTT	62.701	153	134	deletion	CCCATCCATCCATCCATCC
27	TTATTTATTTATTTAT	TTAT(4*4)	3462076	16	GCCAAAGGGTTCTGCCTCCTC[TTATTTATTTATTTAT]CTATTTGTTGAATTTGAGTTCCAGTTCTTCTTTGCATTCTGAATTATACTGACCCTTGTCAGTGCTTAATAAATAGATAGTGGTGAAAATCAAAGGGCTTTTCCACTTAAGCTCCTGCAC	GCCAAAGGGTTCTGCCTCCTC	63.274	GTGCAGGAGCTTAAGTGGAAAAGC	62.622	157	144	deletion	CTTATTTATTTAT
27	TATTATTATTATTAT	TAT(3*5)	3783629	15	TCCCTTTCCCTCCCTTTCTATTCCTTTTATTATTGTTGTTGTTATTGTTGTTGC[TATTATTATTATTAT]TGCACGCGTTCGCTTATTTCTGTTTCGAATTGCTCGCATATTAATGCCTCAGTTCAGGGTCTGACTA	TCCCTTTCCCTCCCTTTCTATTCCT	62.578	TAGTCAGACCCTGAACTGAGGCAT	62.903	136	125	deletion	CTATTATTATT
25	AGGCCAGGCCAGGCCAGGCCAGGCC	AGGCC(5*5)	193684	25	CACGGTAAGTCAAGGCAAAGCAAGGCCAGGCAAGGCAAGGCCAGGCAGGGTCAGGCAAGTCATGGCAATACA[AGGCCAGGCCAGGCCAGGCCAGGCC]AGGCAAGGCAAGGCAAGGCTAGGCTAGGCAAGGCAAGGTAAAACAAGGCCAGA	CACGGTAAGTCAAGGCAAAGCAAG	62.836	TCTGGCCTTGTTTTACCTTGCCTT	63.015	150	130	deletion	AAGGCCAGGCCAGGCCAGGC
25	GCAGCAGCAGCA	GCA(3*4)	172619	12	CCACTGCTCCATTCTCCTGTACACTTCCAACTAATGTGATTACAAGGCTGACACCTCGT[GCAGCAGCAGCA]CTCGACTCGCACAGCTTATCAACTT	CCACTGCTCCATTCTCCTGTACAC	62.946	AAGTTGATAAGCTGTGCGAGTCGA	62.63	96	86	deletion	TGCAGCAGCA
25	ATATATATATATATATATAT	AT(2*10)	1569651	20	CTGCTCTCCTCTTGACTGCATTGTTAAAAAAAATAATA[ATATATATATATATATATAT]AAAAGAAATAGCTTGTCTCACATGCAAGGGCCTGGCTCCTATAAACAG	CTGCTCTCCTCTTGACTGCATTGT	62.896	CTGTTTATAGGAGCCAGGCCCTTG	63.037	106	114	insertion	ATATGTAT
28	TAAAAATAAAAATAAAAATAAAAA	TAAAAA(6*4)	2049247	24	AGGCATCCCTACTCTTTCCCTTGTTTCCCAGATTCTGGTGCCTTTACAAATGCTCATGAGACATCGCTGTGATTTGCTTAAAGGAATTAATTTTGCTAT[TAAAAATAAAAATAAAAATAAAAA]ACCCTCCACCACCACCCTGCAAAAGAGAACTT	AGGCATCCCTACTCTTTCCCTTGT	63.181	AAGTTCTCTTTTGCAGGGTGGTGG	63.526	155	136	deletion	TTAAAAATAAAAATAAAAA
28	AAAAGAAAAAGAAAAAGAAAAAGA	AAAAGA(6*4)	2349985	24	CAGAAGGAGAGGAAGGGGGAAAAAAAGC[AAAAGAAAAAGAAAAAGAAAAAGA]AAAAACAAAAAAAAAAAACCCACGCTGGGATGCGCATCGCCACAGGATGTACCGTTTCCATGGCAAT	CAGAAGGAGAGGAAGGGGGAAAAA	62.049	ATTGCCATGGAAACGGTACATCCT	62.701	119	96	deletion	CAAAAGAAAAAGAAAAAGAAAAA
28	TTGTTGTTGTTG	TTG(3*4)	3741385	12	CATGCTTTCAGAAGTGCATGCAGTTTTTGGTTTTGA[TTGTTGTTGTTG]TTTCAAAGCAAATTCCATGTGTAAGAGGACAGTACTACCTAAACTCAGTTTCAGTGTAATAAAATGTTCTTAATCTGTCCTCTCATTCAAGGAAATCTGTCTGCA	CATGCTTTCAGAAGTGCATGCAGT	62.63	TGCAGACAGATTTCCTTGAATGAGAGG	63.105	153	141	deletion	ATTGTTGTTGTT
28	TTATTATTATTA	TTA(3*4)	4297009	12	GCTTTGCCCTTTTTCACACAAGCTCTTGACATAGAAGTTTTCTCCTTTGGTCTCTCAGGTCCTTTACTGTGAATAATAATCCATGTTTCCTGTTT[TTATTATTATTA]TTTCTTTTCTACACAGGCTTTAAGAGCAGTAGAGCTTTCCCTGTCT	GCTTTGCCCTTTTTCACACAAGCT	63.236	AGACAGGGAAAGCTCTACTGCTCT	62.896	153	141	deletion	TTTATTATTATT
28	CACACACACACACACACACACACACACACACACA	CA(2*17)	2297795	34	TTTGTAATTAAAAGCCCCCACGCCAGCACGG[CACACACACACACACACACACACACACACACACA]CGGGGGTGAATGACTAGAAAATAATTTATTGAAGAAACAGAAAGCTGCAGAAATACAACACAGTCATGACCAGTAGAGG	TTTGTAATTAAAAGCCCCCACGCC	62.363	CCTCTACTGGTCATGACTGTGTTGT	62.248	144	152	insertion	CACATACA
28	CACACACACACACACACACACACACACACACACA	CA(2*17)	2297795	34	TTTGTAATTAAAAGCCCCCACGCCAGCACGG[CACACACACACACACACACACACACACACACACA]CGGGGGTGAATGACTAGAAAATAATTTATTGAAGAAACAGAAAGCTGCAGAAATACAACACAGTCATGACCAGTAGAGG	TTTGTAATTAAAAGCCCCCACGCC	62.363	CCTCTACTGGTCATGACTGTGTTGT	62.248	144	152	insertion	CACATACA
3	CTTTTCCTTTTCCTTTTCCTTTTCCTTTTCCTTTTCCTTTTCCTTTTCCTTTTC	CTTTTC(6*9)	70245371	54	TGCCTGTCTTTTATGGTGCATATAAGTTAAGCAAACTATTGACTTCATTAACCAAACTATTTGTTATT[CTTTTCCTTTTCCTTTTCCTTTTCCTTTTCCTTTTCCTTTTCCTTTTCCTTTTC]CTTTTTCTTTTCCTTCTTCTCTTTCTCCTTCTCCT	TGCCTGTCTTTTATGGTGCATATAAGT	61.071	AGGAGAAGGAGAAAGAGAAGAAGGA	60.46	157	115	deletion	TCTTTTCCTTTTCCTTTTCCTTTTCCTTTTCCTTTTCCTTTT
3	GGAAAGGGAAAGGGAAAGGGAAAGGGAAAGGGAAAGGGAAAGGGAAAG	GGAAAG(6*8)	100880420	48	ACAGGGAGAGGGAAAGGGAAAGAAAGGAAGT[GGAAAGGGAAAGGGAAAGGGAAAGGGAAAGGGAAAGGGAAAGGGAAAG]AAGGGCAAGGGAAAGCGTAAGGGAAAGAAGTAAAAAGGAAAGGAAGGGAAGGGAAGAGGAAAAGG	ACAGGGAGAGGGAAAGGGAAAGAA	63.07	CCTTTTCCTCTTCCCTTCCCTTCC	62.646	144	119	deletion	TGGAAAGGGAAAGGGAAAGGGAAAG
3	TAAAAATAAAAATAAAAATAAAAATAAAAA	TAAAAA(6*5)	70831808	30	TGAAGTTCTAGTGCTGATGGTTTAGGTTTTTCAATT[TAAAAATAAAAATAAAAATAAAAATAAAAA]TAAATCCATTATTTGCAAACACTTAAGTGCTGGTTACTTATAGTAACAGACAGAGGGCAATTTGGACCTCTGAAAGT	TGAAGTTCTAGTGCTGATGGTTTAGGT	62.104	ACTTTCAGAGGTCCAAATTGCCCT	62.539	143	114	deletion	TTAAAAATAAAAATAAAAATAAAAATAAA
3	TAAAAATAAAAATAAAAATAAAAA	TAAAAA(6*4)	54865902	24	CCTGACAGGCCTCATAATCAGCAAACAAACACCCCAGTTCATCAGTGTTTCAATAGTTAGTAATTAACCTTTGCTGGT[TAAAAATAAAAATAAAAATAAAAA]ATAAAAAGATGGTGTCAGTAGATCTGCTCTCCTCTCCCTTCCTC	CCTGACAGGCCTCATAATCAGCAA	62.74	GAGGAAGGGAGAGGAGAGCAGATC	63.348	146	127	deletion	TTAAAAATAAAAATAAAAA
3	GGGAGTGGGAGTGGGAGTGGGAGT	GGGAGT(6*4)	75629944	24	AGTTCCAGCTTAGACCTCCAAGGAAAATGTGAGTTGGATTTAACATCTGTTGGTTTCTCACACCCTAAACCACTGGA[GGGAGTGGGAGTGGGAGTGGGAGT]GGGAGCCCCTGGTGTCAGGGACAAACACCAAACCTAACCTGTGGACG	AGTTCCAGCTTAGACCTCCAAGGA	62.856	CGTCCACAGGTTAGGTTTGGTGTT	63.257	148	124	deletion	AGGGAGTGGGAGTGGGAGTGGGAG
3	ATTTTATTTTATTTTATTTTATTTTATTTTATTTTATTTTATTTTATTTTATTTTATTTT	ATTTT(5*12)	63454979	60	ACACAGTCTAGTGACACACAAAACAAATTAACAAGGAAGAACAATGTATTATTTTTAAGA[ATTTTATTTTATTTTATTTTATTTTATTTTATTTTATTTTATTTTATTTTATTTTATTTT]CTATACCATTTTACATTTGTTTTTCACTGCTCTTTACAGC	ACACAGTCTAGTGACACACAAAACA	60.799	GCTGTAAAGAGCAGTGAAAAACAAATGT	61.751	160	134	deletion	AATTTTATTTTATTTTATTTTATTTT
3	AATAAAATAAAATAAAATAAAATAAAATAAAATAAAATAAAATAAAATAAAATAAAATAA	AATAA(5*12)	91822364	60	AGCAAGGATGTAGAACAGATTTCTGAAATATGAAATAAGGACAGAGAATAATACCAAC[AATAAAATAAAATAAAATAAAATAAAATAAAATAAAATAAAATAAAATAAAATAAAATAA]TGGGACTTAAATCAGTCTTACTGTGGTAAATGATGATGCT	AGCAAGGATGTAGAACAGATTTCTGA	60.296	AGCATCATCATTTACCACAGTAAGACT	60.582	158	102	deletion	CAATAAAATAAAATAAAATAAAATAAAATAAAATAAAATAAAATAAAATAAAATAA
3	AAATAAAATAAAATAAAATAAAATAAAATAAAATAAAATAAAATAAAATAAAATA	AAATA(5*11)	103756542	55	AGGTTTTCACAGGCCTTCATCAC[AAATAAAATAAAATAAAATAAAATAAAATAAAATAAAATAAAATAAAATAAAATA]AAAAGTTGGGTATCTAAGTCCCATAGCTGTCTCTGAGGTG	AGGTTTTCACAGGCCTTCATCACA	62.762	CACCTCAGAGACAGCTATGGGACT	63.239	118	64	deletion	CAAATAAAATAAAATAAAATAAAATAAAATAAAATAAAATAAAATAAAATAAAA
3	AAAATAAAATAAAATAAAATAAAATAAAATAAAATAAAATAAAATAAAATAAAAT	AAAAT(5*11)	73767820	55	CTACGTGTTTACTCCAAACCTGGTTATGTAAAAGTAAAGTAATGTTATCTTGGAAAATAAAATAAAATAAAC[AAAATAAAATAAAATAAAATAAAATAAAATAAAATAAAATAAAATAAAATAAAAT]AAAAATGGTGTTTTGTTTTATTTATTTTGTTTTATTTTATAAAATAAAGTTATAACTAATAAAATATTTTAATATATATTTTAATATTTTAATAAAGATATAACAAAACTTGACTTCCCCTTTTACAA	CTACGTGTTTACTCCAAACCTGGT	60.742	TTGTAAAAGGGGAAGTCAAGTTTTGTT	60.256	255	210	deletion	CAAAATAAAATAAAATAAAATAAAATAAAATAAAATAAAATAAAA
3	CTTGACTTGACTTGACTTGACTTGACTTGACTTGACTTGACTTGACTTGA	CTTGA(5*10)	107854984	50	CTCCTTGGAAGCAAGAGTCAGGTCAGACTTGG[CTTGACTTGACTTGACTTGACTTGACTTGACTTGACTTGACTTGACTTGA]CTGCTCTATCTTGTCTGCCCCTCCCTGGGGATCAAGTCCTGTCTCTTATCTCTCCACAGTCCTACACAAACCTCTGCA	CTCCTTGGAAGCAAGAGTCAGGTC	62.892	TGCAGAGGTTTGTGTAGGACTGTG	62.777	160	112	deletion	GCTTGACTTGACTTGACTTGACTTGACTTGACTTGACTTGACTTGACT
3	AATGAAATGAAATGAAATGAAATGAAATGAAATGAAATGAAATGAAATGA	AATGA(5*10)	61881431	50	GGTCCCCCATAACTGCACATCTTCTACCTCTGTATTCTGTCTGCATAGTGCCATTGTAACATGAAT[AATGAAATGAAATGAAATGAAATGAAATGAAATGAAATGAAATGAAATGA]AATGCGGGCCCTGCTTGTGCTACCGAGTGAAGCTGAATC	GGTCCCCCATAACTGCACATCTTC	63.27	GATTCAGCTTCACTCGGTAGCACA	62.926	155	125	deletion	TAATGAAATGAAATGAAATGAAATGAAATG
3	AATGAAATGAAATGAAATGAAATGAAATGAAATGAAATGAAATGAAATGA	AATGA(5*10)	87786911	50	TCCCTGGATCCTCCTTACAATCCTTCTTGTAAATGGAAATCAC[AATGAAATGAAATGAAATGAAATGAAATGAAATGAAATGAAATGAAATGA]ATGAAATGAAAACAAATTGGCTTTCCCTAAATAGGTGATAGTCCAGCACATTCTTGCACTCC	TCCCTGGATCCTCCTTACAATCCT	62.208	GGAGTGCAAGAATGTGCTGGACTA	62.899	155	128	deletion	CAATGAAATGAAATGAAATGAAATGAA
3	AAATAAAATAAAATAAAATAAAATAAAATAAAATAAAATAAAATAAAATA	AAATA(5*10)	75215932	50	ATTCCACCAAGCCACTGTGTCTTTAGGAATGCTATCTAC[AAATAAAATAAAATAAAATAAAATAAAATAAAATAAAATAAAATAAAATA]TAAAGTCTTTATTCTGCCACAAGTCTTGGCTGCCATAGGAGTT	ATTCCACCAAGCCACTGTGTCTTT	63.005	AACTCCTATGGCAGCCAAGACTTG	62.92	132	106	deletion	CAAATAAAATAAAATAAAATAAAATA
3	TTTTATTTTATTTTATTTTATTTTATTTTATTTTATTTTATTTTATTTTA	TTTTA(5*10)	51861318	50	TCCTGTAAAGAGTCTTGGAGCTGCCAGCTATAAGTTTAATATTCCTCCTAATGAACTGTCCAAATGAAATGC[TTTTATTTTATTTTATTTTATTTTATTTTATTTTATTTTATTTTATTTTA]ATCCAGATCTGAGGCAGTGATTATAAACA	TCCTGTAAAGAGTCTTGGAGCTGC	62.367	TGTTTATAATCACTGCCTCAGATCTGGA	61.955	151	105	deletion	CTTTTATTTTATTTTATTTTATTTTATTTTATTTTATTTTATTTTA
3	GGAGAGGAGAGGAGAGGAGAGGAGAGGAGAGGAGAGGAGAGGAGA	GGAGA(5*9)	55594045	45	TGTTTATGAGGATTGACAAGTTTTGCT[GGAGAGGAGAGGAGAGGAGAGGAGAGGAGAGGAGAGGAGAGGAGA]GGACTGCTTCTGTATGCTTAACAGATAGT	TGTTTATGAGGATTGACAAGTTTTGCT	60.202	ACTATCTGTTAAGCATACAGAAGCAGT	60.364	101	62	deletion	TGGAGAGGAGAGGAGAGGAGAGGAGAGGAGAGGAGAGGA
3	TAAAATAAAATAAAATAAAATAAAATAAAATAAAATAAAATAAAA	TAAAA(5*9)	91875707	45	TCTCCATGTGGTTGATCTCTTGTGTTGTCACTACTAAT[TAAAATAAAATAAAATAAAATAAAATAAAATAAAATAAAATAAAA]TATAATAAAATAAAATAAAATAGAAGTGCTATTTGGACTGGTTTCATGTAACTGTAACGC	TCTCCATGTGGTTGATCTCTTGTGT	61.98	GCGTTACAGTTACATGAAACCAGTCC	62.466	143	100	deletion	TTAAAATAAAATAAAATAAAATATAATAAAATAAAATAAAATA
3	AAAATAAAATAAAATAAAATAAAATAAAATAAAATAAAATAAAAT	AAAAT(5*9)	100004404	45	CGCTGACATGATATGCAGTGCAGAAATGTCTACATCTCTGTTCTTCCCTAGTTTCTATTG[AAAATAAAATAAAATAAAATAAAATAAAATAAAATAAAATAAAAT]AAAAGTTCAAATTCCCAATATCCCCATATATTTTGTTGCTGTGGGACAGATGGC	CGCTGACATGATATGCAGTGCAGA	63.556	GCCATCTGTCCCACAGCAACAAAA	64.326	159	119	deletion	GAAAATAAAATAAAATAAAATAAAATAAAATAAAATAAAA
3	CTACCCTACCCTACCCTACCCTACCCTACCCTACCCTACC	CTACC(5*8)	72949724	40	TCAGGCAGTTGGACTTCATGATCTTTGTCTGTCTCTTCCAGCTACACTATAATGTTCTGTTCTACTTCTATT[CTACCCTACCCTACCCTACCCTACCCTACCCTACCCTACC]CTATCCTATCCTATCCTACTCTGCTCAATCGTAATCATGGACCACG	TCAGGCAGTTGGACTTCATGATCT	61.851	CGTGGTCCATGATTACGATTGAGC	62.072	158	119	deletion	TCTACCCTACCCTACCCTACCCTACCCTACCCTACCCTA
3	TATTTTATTTTATTTTATTTTATTTTATTTTATTTTATTT	TATTT(5*8)	22251440	40	GGAGAGGCTGAGTACAGTGGGATAGAGACTGTCTTTTTACAGAGAATTATTTGAATGCAACATTGAACAGTGATGTTCAG[TATTTTATTTTATTTTATTTTATTTTATTTTATTTTATTT]TATTGCTAACTTGCACGAGGGAATGGCTTGTCTTTTCT	GGAGAGGCTGAGTACAGTGGGATA	62.765	AGAAAAGACAAGCCATTCCCTCGT	62.57	158	123	deletion	GTATTTTATTTTATTTTATTTTATTTTATTTTATT
3	TTTATTTTATTTTATTTTATTTTATTTTATTTTATTTTAT	TTTAT(5*8)	94677753	40	CTCTAACTGAGCGTATTCAAAATGTTGAATATTCAGATTTACTCAGGGAAAAAAAAAAAAAAAAGAGATGTAAGAAAGAAAGAACAAGTAAGTTAAAAATATTTTATTAAC[TTTATTTTATTTTATTTTATTTTATTTTATTTTATTTTAT]TTTTTGGTCAAAACAGATTTCCCTTGC	CTCTAACTGAGCGTATTCAAAATGTTGA	60.372	GCAAGGGAAATCTGTTTTGACCAA	60.443	178	144	deletion	CTTTATTTTATTTTATTTTATTTTATTTTATTTT
3	AAGGCAAGGCAAGGCAAGGCAAGGCAAGGCAAGGC	AAGGC(5*7)	56875172	35	CAAAAGGAGAAGAAAGGGGAAGGG[AAGGCAAGGCAAGGCAAGGCAAGGCAAGGCAAGGC]AAGGAGTCAATCTTCTATGTTAGACTGGCTAACATAGTGACTACAGCTACAGCTCTTTGCTAGTTCTCAGGGAGA	CAAAAGGAGAAGAAAGGGGAAGGGA	62.467	TCTCCCTGAGAACTAGCAAAGAGCT	63.043	134	99	deletion	GAAGGCAAGGCAAGGCAAGGCAAGGCAAGGCAAGG
3	AAAACAAAACAAAACAAAACAAAACAAAACAAAAC	AAAAC(5*7)	65129909	35	CCTTTGGCATCTATGGTGGGAGAGAAAAGAGAGAAAAATGTTTCCAAAAAAGCTGGAATCT[AAAACAAAACAAAACAAAACAAAACAAAACAAAAC]AAAAACAAACAAACCGACAAAAAAGATGAAGTACACATTAAAAAAAGCGTTGTGTGAATTGCGG	CCTTTGGCATCTATGGTGGGAGAG	62.802	CCGCAATTCACACAACGCTTTTT	61.819	160	125	deletion	TAAAACAAAACAAAACAAAACAAAACAAAACAAAA
3	GTTTTGTTTTGTTTTGTTTTGTTTTGTTTTGTTTT	GTTTT(5*7)	57302702	35	GGACGCCCAGGTACAACTAATTCAAGCAACAAATCACTA[GTTTTGTTTTGTTTTGTTTTGTTTTGTTTTGTTTT]GATATGTTATAGTCTTGTTATAGTCTACTATGGTGTCTTGATAACAAGCTGGCTAAAATGTCTTAGTTCCCA	GGACGCCCAGGTACAACTAATTCA	62.664	TGGGAACTAAGACATTTTAGCCAGCT	62.446	146	114	deletion	AGTTTTGTTTTGTTTTGTTTTGTTTTGTTTTG
3	TGCCTTGCCTTGCCTTGCCTTGCCTTGCCTTGCCT	TGCCT(5*7)	59677216	35	TCTGTAGAATTGATGTCCTTGCCC[TGCCTTGCCTTGCCTTGCCTTGCCTTGCCTTGCCT]TGGCTTCCCTCTGCTTTTCAGAAGTTTTGAAATATGGGTTTGGAATTGAAAGCTGCAGACAAGGCTGGACTCCATTACACTG	TCTGTAGAATTGATGTCCTTGCCCT	61.815	CAGTGTAATGGAGTCCAGCCTTGT	62.618	141	108	deletion	CTGCCTTGCCTTGCCTTGCCTTGCCTTGCCTTG
3	CAGCACAGCACAGCACAGCACAGCACAGCA	CAGCA(5*6)	93682077	30	AGGAACATCTTGCAGACATCACTC[CAGCACAGCACAGCACAGCACAGCACAGCA]CAGGGACATGGTGGAAAGTACACCTTAATAAGAATAAGTGGGCTTCACTAAAGAACTCAGACG	AGGAACATCTTGCAGACATCACTCC	62.826	CGTCTGAGTTCTTTAGTGAAGCCCA	62.743	117	93	deletion	CCAGCACAGCACAGCACAGCACAG
3	AAAATAAAATAAAATAAAATAAAATAAAAT	AAAAT(5*6)	71176910	30	ACAAGTAACTGGAGAAGATGGTCTCCTTGAAAATTAGATTCCACTACTCCTTTAGTATCTTGCAATTAGTAAAACACAACACAATAAAATAAAAC[AAAATAAAATAAAATAAAATAAAATAAAAT]AAACCTTTGTCCACAACCACTATTTCA	ACAAGTAACTGGAGAAGATGGTCTC	60.047	TGAAATAGTGGTTGTGGACAAAGGT	60.867	152	123	deletion	CAAAATAAAATAAAATAAAATAAAATAAA
3	TAAAATAAAATAAAATAAAATAAAATAAAA	TAAAA(5*6)	21306585	30	CAACAGGGTAGCCTAAGCCAACAAGAATTCATTTGGATGAC[TAAAATAAAATAAAATAAAATAAAATAAAA]TAAACCTCTCTTCCCTCGTTGAGATCA	CAACAGGGTAGCCTAAGCCAACAA	63.101	TGATCTCAACGAGGGAAGAGAGGT	62.646	98	73	deletion	CTAAAATAAAATAAAATAAAATAAA
3	GAAAAGAAAAGAAAAGAAAAGAAAA	GAAAA(5*5)	34387479	25	TGGGAAAAGTGGTAGCCAACAAGTAGAAGCATTCTCAACCAGCTTTTCTACATGATTAATTGTCAATAAAGTAGAAAAGAG[GAAAAGAAAAGAAAAGAAAAGAAAA]TATTTTCATATGGCGACGTTTTTGGAAGACTTTG	TGGGAAAAGTGGTAGCCAACAAGT	62.709	CAAAGTCTTCCAAAAACGTCGCCA	62.725	140	124	deletion	GGAAAAGAAAAGAAAA
3	TTTATTTTATTTTATTTTATTTTAT	TTTAT(5*5)	100532778	25	TCCTCAGAGCTTTTCCATGTCTGTTAGATTTAAGGA[TTTATTTTATTTTATTTTATTTTAT]TTTGCAACCAATCTATATAGCAAAGAGAACAGACAAAAAAATTGACTGTTCTTCTAACACTGATCGTTCTAGCTGACTGT	TCCTCAGAGCTTTTCCATGTCTGT	61.79	ACAGTCAGCTAGAACGATCAGTGT	61.583	141	161	insertion	TTTATTTTATGTTATTTTAT
3	AAAATAAAATAAAATAAAATAAAAT	AAAAT(5*5)	2842454	25	CACTTTGAAGGCTCAAGTGCACATTCTAGATAGCAACACCAGGAACTTCTGTTTCTAGTATCTGCTGC[AAAATAAAATAAAATAAAATAAAAT]CTAAATTGCTAGCACATTTCAAAGATTTTACTGTGTTTTTTTAGTCTCTGGCTCACAAGACTTCTG	CACTTTGAAGGCTCAAGTGCACAT	62.286	CAGAAGTCTTGTGAGCCAGAGACT	62.064	159	138	deletion	CAAAATAAAATAAAATAAAAT
3	CAAAACAAAACAAAACAAAACAAAA	CAAAA(5*5)	100311452	25	GAGGAAGCTGCTATGAGGAAGTGTAGTGAAGACTAAGGAGCATAAAGGGCTCAAACAAAACACTAATTCATAGCTGTTTATCACTTAG[CAAAACAAAACAAAACAAAACAAAA]AACTGCTTTACAGCAGTACCCTGGAAG	GAGGAAGCTGCTATGAGGAAGTGT	62.193	CTTCCAGGGTACTGCTGTAAAGCA	62.613	140	119	deletion	GCAAAACAAAACAAAACAAAA
3	TCCTGTCCTGTCCTGTCCTGTCCTG	TCCTG(5*5)	107460491	25	GGAGCTCTGAGATCCCTTTCAACTCAAACCATTCTAAGATTCTATCACTATTCTT[TCCTGTCCTGTCCTGTCCTGTCCTG]TCCAAATTCAGAGGAATCACCACGCAGAAACAGAACTGGTTCGGTGGCACCCAGGGAAAGAAGGGTTTGGGGAAAG	GGAGCTCTGAGATCCCTTTCAACT	61.905	CTTTCCCCAAACCCTTCTTTCCCT	62.793	156	132	deletion	TTCCTGTCCTGTCCTGTCCTGTCC
3	CAAAACAAAACAAAACAAAACAAAA	CAAAA(5*5)	10747327	25	ACTCTTCAAAACTGGACAAGCACAATTTGCTGTGGGAAATTGAAAATGTAAGCTCCTGGCTAATGTCAG[CAAAACAAAACAAAACAAAACAAAA]CAACAAAAAATGAAACCAATTTGCCTGCCCA	ACTCTTCAAAACTGGACAAGCACAA	61.554	TGGGCAGGCAAATTGGTTTCATTT	62.518	125	101	deletion	GCAAAACAAAACAAAACAAAACAA
3	TAAAATAAAATAAAATAAAATAAAA	TAAAA(5*5)	3669661	25	AGTGGGCTAGGTGCTCTCTAAAGTGACTGGGGCACAGCATCATTCTGCTTTTCATCCAAAAGGAAGAGAAATACAGTAG[TAAAATAAAATAAAATAAAATAAAA]TAAAGCAAAGCAAAACAAAATAAAATAAAGTAGAAGAAAATAAAATCATAAAGTCATAGAATCATGGAATCATAGAATCATAGAATCATAGAGTCATAGAATCATAGAATGGCTTGGGTTGGAAGGG	AGTGGGCTAGGTGCTCTCTAAAGT	62.905	CCCTTCCAACCCAAGCCATTCTAT	62.721	231	211	deletion	GTAAAATAAAATAAAATAAA
3	AAAACAAAACAAAACAAAAC	AAAAC(5*4)	67217420	20	ATTCAGAAACCTGCAGTAGCCTGTAATTGTAATCTGGGATAAAATAGGACTGTTTGAATTTTTAAGGCCCAGACTGG[AAAACAAAACAAAACAAAAC]AAAAAACAATTTATGTAAATAAAGCCAAGGAAGCCAAGCATTCACTCAG	ATTCAGAAACCTGCAGTAGCCTGT	62.333	CTGAGTGAATGCTTGGCTTCCTTG	62.395	146	126	deletion	GAAAACAAAACAAAACAAAA
3	AATAAAATAAAATAAAATAA	AATAA(5*4)	52776242	20	GAGGCAAGAAACAGACCAAGTTCCGATGACTTAATGAACTTAATTAAACTGCAGTTATTATAGAAAAATGCAATGTGTGACACC[AATAAAATAAAATAAAATAA]AATGATCCAACAGCAATGCTTATACCAGTTGTTTTGCAGAAACTCAATCCACCCT	GAGGCAAGAAACAGACCAAGTTCC	62.046	AGGGTGGATTGAGTTTCTGCAAAAC	62.188	159	140	deletion	CAATAAAATAAAATAAAAT
3	TATTTTATTTTATTTTATTT	TATTT(5*4)	100895302	20	TGGCTACTGGCATGATAAATGTTC[TATTTTATTTTATTTTATTT]TTTTAAGGCACTATCTCATTAAAAATTAGATTTTTAATGAAATAGAAGTGAAAAATAATGATCCATTTTTGGTGCTCTGATCTGT	TGGCTACTGGCATGATAAATGTTCT	60.632	ACAGATCAGAGCACCAAAAATGGA	60.751	129	112	deletion	CTATTTTATTTTATTTT
3	TAGGCTAGGCTAGGCTAGGC	TAGGC(5*4)	87560982	20	TTCGTGCCTACAGAAGTTAGTAAAGATTATATAATGAAAGGTGTATGTTTAAATTACTATTATGTATATGAACTTACTGTGGGATTAATTTCTTAAATTTAGTTATATGGAAGGTGATT[TAGGCTAGGCTAGGCTAGGC]TAAATAATGTTTGAAATTAAGGAAAACACTCCAGGATAGTATCTCTTCCTC	TTCGTGCCTACAGAAGTTAGTAAAGA	60.016	GAGGAAGAGATACTATCCTGGAGTGT	60.693	190	172	deletion	TTAGGCTAGGCTAGGCTA
3	TGCTTTGCTTTGCTTTGCTT	TGCTT(5*4)	95107352	20	GACAGGACAAGAAGCAGTGGACAAAAACTGAAGTACAGGGAATTCTGTACTTAATTTAAGCTTTCTC[TGCTTTGCTTTGCTTTGCTT]TGCTGCTTTGTCTTGTTTTGTTTTACTCTGATGGTGGTCAAATAATGGAAAACATGGCCCAGAGCATCTTCAT	GACAGGACAAGAAGCAGTGGACAA	63.015	ATGAAGATGCTCTGGGCCATGTTT	62.954	160	140	deletion	CTGCTTTGCTTTGCTTTGCT
3	TTCTCTTCTCTTCTCTTCTC	TTCTC(5*4)	90404156	20	GGGTAGTGATAAGCTTTTTGTGTAGCATACACTGAATTCAGCTACATACAATTTTGATTACTGCTATTTGAATTAGCTAAATAGTTGGTATGCTTTTTTCTTT[TTCTCTTCTCTTCTCTTCTC]TTTTTTTTTTTCAATGTGCTGCATCTGTATCTTCA	GGGTAGTGATAAGCTTTTTGTGTAGCA	61.701	TGAAGATACAGATGCAGCACATTGA	60.859	158	140	deletion	TTTCTCTTCTCTTCTCTT
3	TTTTATTTTATTTTATTTTA	TTTTA(5*4)	73412937	20	TGCAATAAGTGAGCCATCAGATTAGGAGTTAAAAAAAAAAAAACAAAAAAACAACAGTTAAACTGTTAGCTTAAACTTGTTACTTTAAACTGTG[TTTTATTTTATTTTATTTTA]TTTTTTGGTCTGTTATTCTCAGCCCATTGTCT	TGCAATAAGTGAGCCATCAGATTAGG	61.188	AGACAATGGGCTGAGAATAACAGAC	60.86	146	126	deletion	GTTTTATTTTATTTTATTTT
3	AAAACAAAACAAAACAAAAC	AAAAC(5*4)	67218744	20	CTTCTGCCCCTCCACAGCACT[AAAACAAAACAAAACAAAAC]AAAAACAAAAAAAGGAGGTTGCATTAAATTAATTAGCTGTTTGTCAAAACAAACACTCCCTGGATTATGCAGTCTTTGAGTTGGTGTGGCTA	CTTCTGCCCCTCCACAGCACTA	63.982	TAGCCACACCAACTCAAAGACTGC	63.307	133	113	deletion	TAAAACAAAACAAAACAAAA
3	TTTGTTTTGTTTTGTTTTGT	TTTGT(5*4)	28178678	20	CCTAGGAGGCTGTTAGGGACTTCACTGTGGCTTGCTCCATTTCGACTGAAAAGCACTCATATCTTAGAGAAGGCCAAATCCAACTTGTTTTTTGTTTTGC[TTTGTTTTGTTTTGTTTTGT]TTTACTGGAGGTGTGCAAAATCTGGC	CCTAGGAGGCTGTTAGGGACTTCA	62.961	GCCAGATTTTGCACACCTCCAGTA	63.385	146	127	deletion	CTTTGTTTTGTTTTGTTTT
3	ATTTTATTTTATTTTATTTT	ATTTT(5*4)	71642920	20	AGCCTCCAAACGGGTAGAGAATATTTATACTTCTGGAAATGAAATTTGAAAACTCGACAGTTCTTATTATAAAGTCTTGAGACACTTCTTGGATCTTG[ATTTTATTTTATTTTATTTT]TTTGGAAGTAAAGAATTCAGAGCAGTGTTGGTTTCATTTGT	AGCCTCCAAACGGGTAGAGAATAT	61.186	ACAAATGAAACCAACACTGCTCTGA	61.613	159	143	deletion	GATTTTATTTTATTTT
3	CTTTTCTTTTCTTTTCTTTT	CTTTT(5*4)	14750319	20	TGGTCTTTCCAGTCTTCTCCCAGTTGTGATCCTTTTTTATC[CTTTTCTTTTCTTTTCTTTT]CTCTTTTTTTCTTTTTCTTTTTTTTTTTTTAATATTCCTATTTCAGATGTAGCTATTAGAGGCTTCTGTTTGCATTTGCGAGAA	TGGTCTTTCCAGTCTTCTCCCAGT	63.038	TTCTCGCAAATGCAAACAGAAGCC	63.083	145	127	deletion	CCTTTTCTTTTCTTTTCT
3	AAAAGAAAAGAAAAGAAAAG	AAAAG(5*4)	5331604	20	GTACCAACGTGTCTCAGGCATGAATAAGGTGTAATTGTAAGAAGTGGCATTCTACAAAAAAA[AAAAGAAAAGAAAAGAAAAG]AAAACTTCTGTGAAGGAAGGAGATAAATAGCTTATGAAAAATCAGGTTTTCTTTGCCTGGCATCTACCTGAC	GTACCAACGTGTCTCAGGCATGAA	63.109	GTCAGGTAGATGCCAGGCAAAGAA	62.914	154	167	insertion	AAAAGAAAAGAAA
3	TATCTATCTATCTATCTATCTATCTATCTATCTATCTATCTATCTATC	TATC(4*12)	83060410	48	CCCATCCAACCTGTCCTTGAACAATGGCAATAAGAGAATATTATAATTTCAAATCCCTTTT[TATCTATCTATCTATCTATCTATCTATCTATCTATCTATCTATCTATC]TATTTATATCTAGGAGAGGAGAATGAACCATCTCTCA	CCCATCCAACCTGTCCTTGAACAA	63.06	TGAGAGATGGTTCATTCTCCTCTCCT	62.525	146	102	deletion	TTATCTATCTATCTATCTATCTATCTATCTATCTATCTATCTAT
3	ATAAATAAATAAATAAATAAATAAATAAATAAATAAATAAATAAATAA	ATAA(4*12)	81382310	48	GTCTACTACTGAGTATTCACATGGACC[ATAAATAAATAAATAAATAAATAAATAAATAAATAAATAAATAAATAA]AGGGGGCTTCTTGGTCTCTGTAAGGTC	GTCTACTACTGAGTATTCACATGGACCA	61.729	GACCTTACAGAGACCAAGAAGCCC	62.663	102	76	deletion	CATAAATAAATAAATAAATAAATAAA
3	ATTTATTTATTTATTTATTTATTTATTTATTTATTTATTTATTT	ATTT(4*11)	65481827	44	ACCAGTGGAGTTACTATAAAGCAGATTAAAATAAAAGATAAATAAAAAATAAAATAAATTAAATTTTATTTAAATTTTATTTAAAATAAAAAAG[ATTTATTTATTTATTTATTTATTTATTTATTTATTTATTTATTT]ATTGTTGTTCAAGGAGTGGGCT	ACCAGTGGAGTTACTATAAAGCAGATT	60.093	AGCCCACTCCTTGAACAACAA	60.064	160	136	deletion	GATTTATTTATTTATTTATTTATT
3	TTCTTTCTTTCTTTCTTTCTTTCTTTCTTTCTTTCTTTCTTTCT	TTCT(4*11)	84475503	44	TGTGCAGTATGAACTTTCGTAGCACTTCTTTCATCCATG[TTCTTTCTTTCTTTCTTTCTTTCTTTCTTTCTTTCTTTCTTTCT]TTATTTTAAATGGGAATTTCAGGTTCATCTTAAATTATAAGGGAACTCTGTTGATCCATTCCA	TGTGCAGTATGAACTTTCGTAGCAC	61.804	TGGAATGGATCAACAGAGTTCCCT	61.561	146	119	deletion	GTTCTTTCTTTCTTTCTTTCTTTCTTT
3	TTTATTTATTTATTTATTTATTTATTTATTTATTTATTTATTTA	TTTA(4*11)	56804589	44	GTACAAAACCCAAGCCAAGCCCTATCACCTTTTGCAATAAATGGCTGTTTCTCTGGTTC[TTTATTTATTTATTTATTTATTTATTTATTTATTTATTTATTTA]TTTCCCATCAATCTCCTAGGCTGGCTTTCCTCT	GTACAAAACCCAAGCCAAGCCCTA	63.352	AGAGGAAAGCCAGCCTAGGAGATT	62.988	136	96	deletion	CTTTATTTATTTATTTATTTATTTATTTATTTATTTATTT
3	AAATAAATAAATAAATAAATAAATAAATAAATAAATAAATAAAT	AAAT(4*11)	84912078	44	TCCCCTTTTCTTTGAAGGCCTCTTAAGTTTGC[AAATAAATAAATAAATAAATAAATAAATAAATAAATAAATAAAT]CAGTCTGAGTTTTTAGGTTTGGACCTGACAATTTCATGAGAAAATTTTCTGGTGAAAATTAGACAGCTTCAGC	TCCCCTTTTCTTTGAAGGCCTCTT	62.243	GCTGAAGCTGTCTAATTTTCACCAGA	61.733	149	112	deletion	CAAATAAATAAATAAATAAATAAATAAATAAATAAAT
3	ATTTATTTATTTATTTATTTATTTATTTATTTATTTATTTATTT	ATTT(4*11)	43647033	44	CCTTGAGGCCAATTCATTTCAAGCTTCTTGGAATAAATCTTTAAGTATTTCTTTCCTCTCCCTTAATGTTACAGG[ATTTATTTATTTATTTATTTATTTATTTATTTATTTATTTATTT]TCTGGTATTAGCATCGCTCCTGAGAAATAAACCTGCA	CCTTGAGGCCAATTCATTTCAAGCT	62.309	TGCAGGTTTATTTCTCAGGAGCGA	62.373	156	119	deletion	GATTTATTTATTTATTTATTTATTTATTTATTTATTT
3	ATTTATTTATTTATTTATTTATTTATTTATTTATTTATTTATTT	ATTT(4*11)	83771811	44	ACAGAAAAGGTTGTCCCACACACATATATGTCCCGTATTTTTAGGCAAAATATTCAACAAAGCAGCC[ATTTATTTATTTATTTATTTATTTATTTATTTATTTATTTATTT]TGGCAAGAAAAAGAGCCACCTTAACAGCACAGAACCTGT	ACAGAAAAGGTTGTCCCACACACA	62.875	ACAGGTTCTGTGCTGTTAAGGTGG	63.031	150	109	deletion	CATTTATTTATTTATTTATTTATTTATTTATTTATTTATTT
3	TAAATAAATAAATAAATAAATAAATAAATAAATAAATAAA	TAAA(4*10)	30239399	40	GCTGACAGATTGACTTGAGAGGCTTTTAACAACTTCTGCCCTTCCTT[TAAATAAATAAATAAATAAATAAATAAATAAATAAATAAA]GGCTTGCTGAGTAATCTTTTAAAAGCTGACTGGAGTACAGCCAGGTGTACTTTCC	GCTGACAGATTGACTTGAGAGGCT	62.659	GGAAAGTACACCTGGCTGTACTCC	62.658	142	109	deletion	TTAAATAAATAAATAAATAAATAAATAAATAAA
3	TTCCTTCCTTCCTTCCTTCCTTCCTTCCTTCCTTCCTTCC	TTCC(4*10)	68674495	40	ACTCAAAAGCAGCCTCAGAAGCTTAT[TTCCTTCCTTCCTTCCTTCCTTCCTTCCTTCCTTCCTTCC]TGCCTTCCTGCCTTCCTGCCTTCCTGCCTTCCTGCCTTCCTGCATTCCCGCCTGCCTTCCTGCCTTCCTTCTTCCTTC	ACTCAAAAGCAGCCTCAGAAGCTT	63.043	GAAGGAAGAAGGAAGGCAGGAAGG	62.921	144	106	deletion	TTTCCTTCCTTCCTTCCTTCCTTCCTTCCTTCCTTCCT
3	AATAAATAAATAAATAAATAAATAAATAAATAAATAAATA	AATA(4*10)	58374285	40	TCCAAGCAAACTGACTTGAGCTGTACAGACCATTTTCTAGGTTAC[AATAAATAAATAAATAAATAAATAAATAAATAAATAAATA]AATGTGTATATATCTATATATACCTATATCAATAATGGTCAAAGAAGAATAATATCACTTTAAGACATTTATTTTTGCTTGATTAGCTTTTACATGGAAGCCCTCAAGATATGTCAGGACAGC	TCCAAGCAAACTGACTTGAGCTGT	62.975	GCTGTCCTGACATATCTTGAGGGC	63.068	208	168	deletion	CAATAAATAAATAAATAAATAAATAAATAAATAAATAAAT
3	ATACATACATACATACATACATACATACATACATACATAC	ATAC(4*10)	49644686	40	TAAAGCATGCTCACCCTCTTGTCCAGTCTGGTTTATATCTGTCAAAATAACA[ATACATACATACATACATACATACATACATACATACATAC]ATATGGCAAAACAGATTTAAAATGTATACCAAATAAATGGATACGGCATGGTGTGGC	TAAAGCATGCTCACCCTCTTGTCC	62.914	GCCACACCATGCCGTATCCATTTA	63.554	149	125	deletion	AATACATACATACATACATACATA
3	TATCTATCTATCTATCTATCTATCTATCTATCTATCTATC	TATC(4*10)	98625824	40	GCCTTTTCACTGCTGCAGAAAAGTAGTCCTCAGTGAACAGTAATAAAAACAGATTACTTTCATGACTTTGTACTTTTTTTTTACTGTATGATCAGCTTTCTTTTTTTATTTTGTTTTTAT[TATCTATCTATCTATCTATCTATCTATCTATCTATCTATC]TATTTATATTTTTTCTATTCTTTTTTTTTTAATTTATTTATGAATAGGCATTTGATATCCCAGAACACCA	GCCTTTTCACTGCTGCAGAAAAGT	62.755	TGGTGTTCTGGGATATCAAATGCCT	62.35	230	202	deletion	TTATCTATCTATCTATCTATCTATCTAT
3	GTTTGTTTGTTTGTTTGTTTGTTTGTTTGTTTGTTT	GTTT(4*9)	98742777	36	GCTGATTCAGTCTCACAGAACACTACATTCTGTGTG[GTTTGTTTGTTTGTTTGTTTGTTTGTTTGTTTGTTT]ACTGTTTGTAGGAAATTACCTTGAGATGTTAAATAATGTATCATAAAAGTCCAGAGAAGGTAAGAATTAAGGT	GCTGATTCAGTCTCACAGAACACT	60.799	ACCTTAATTCTTACCTTCTCTGGACTTT	60.22	145	112	deletion	GGTTTGTTTGTTTGTTTGTTTGTTTGTTTGTTT
3	TTTATTTATTTATTTATTTATTTATTTATTTATTTA	TTTA(4*9)	85664854	36	TCATGCACTGTTCTATGCCAAAAGAAGATATCCTCTCGTAGTCCTTTTAATTATTCTATTTCATTACTCAAACTCCTTGTTTTAAAACTAGTGC[TTTATTTATTTATTTATTTATTTATTTATTTATTTA]CTGCCAAGAGTGTTATAGTTATCTGAGCT	TCATGCACTGTTCTATGCCAAAAGA	61.267	AGCTCAGATAACTATAACACTCTTGGCA	61.947	159	126	deletion	CTTTATTTATTTATTTATTTATTTATTTATTTA
3	AAATAAATAAATAAATAAATAAATAAATAAATAAAT	AAAT(4*9)	75231532	36	CAACACTGATGCAAAAAGACATGC[AAATAAATAAATAAATAAATAAATAAATAAATAAAT]AAAAGTATCACAAGGTGATAACCAGGTATTATCACATTTTACTCTTTAAAGTGTTAGTGTTAGTGTTAAATACACCCTGAAGCCAGT	CAACACTGATGCAAAAAGACATGC	60.085	ACTGGCTTCAGGGTGTATTTAACA	60.203	147	115	deletion	CAAATAAATAAATAAATAAATAAATAAATAAA
3	TTTATTTATTTATTTATTTATTTATTTATTTATTTA	TTTA(4*9)	102514659	36	TGACGTGTTTGTCCCTTTGTGACACTTGAGTGGATTTCAGACAAAAGGAGGATGCTGCAAC[TTTATTTATTTATTTATTTATTTATTTATTTATTTA]GCATAAAAAAACACTCCTGGTCTTGAAATCCCACC	TGACGTGTTTGTCCCTTTGTGACA	63.133	GGTGGGATTTCAAGACCAGGAGTG	63.154	132	99	deletion	CTTTATTTATTTATTTATTTATTTATTTATTTA
3	TAGATAGATAGATAGATAGATAGATAGATAGATAGA	TAGA(4*9)	70468829	36	GCCATGTTTTTAATTTGATAGAGCAGCAATTAAAATACTAGTCTGCTAGGCATAAAC[TAGATAGATAGATAGATAGATAGATAGATAGATAGA]CTATAATGCATTGCTGGAGTTGCCTGCTCATGGCACTAAAGAATGGAGGGGAC	GCCATGTTTTTAATTTGATAGAGCAGCA	61.504	GTCCCCTCCATTCTTTAGTGCCAT	62.464	146	113	deletion	CTAGATAGATAGATAGATAGATAGATAGATAGA
3	TTTCTTTCTTTCTTTCTTTCTTTCTTTCTTTC	TTTC(4*8)	101226780	32	ATGAGCAAGGAACTAGGCATGCTCAGTGCATGTCATATCCTTCATCTATCACTGCTCTCTGAAGTAAATCAA[TTTCTTTCTTTCTTTCTTTCTTTCTTTCTTTC]TTTTTTAATTTTTTAACTCAAACCGAGGGAAAGCAACAT	ATGAGCAAGGAACTAGGCATGCTC	63.028	ATGTTGCTTTCCCTCGGTTTGAGT	63.046	143	115	deletion	ATTTCTTTCTTTCTTTCTTTCTTTCTTT
3	ATAGATAGATAGATAGATAGATAGATAGATAG	ATAG(4*8)	93031151	32	GGGGAGTTGGACTCGATGATCTATGTAGGTCCCTTCCACCCCCTACAGTTCTGTAATTCTGTGAAAATGAATATATGGATGGATAA[ATAGATAGATAGATAGATAGATAGATAGATAG]ATAAGGAAATAAATAAGAGGCCTGGGATAAAACAAATTCT	GGGGAGTTGGACTCGATGATCTAT	61.297	AGAATTTGTTTTATCCCAGGCCTCT	60.519	158	134	deletion	AATAGATAGATAGATAGATAGATA
3	AATAAATAAATAAATAAATAAATAAATAAATA	AATA(4*8)	70170363	32	TCGTACATGTGATTATCAGCTTCCATTCTGATTTTTTTCAATTAAACTATTTTAAAC[AATAAATAAATAAATAAATAAATAAATAAATA]ACAAGTTAATTGTAATAACACCTATTCTCTAACATTTACATGTTTTGATAAAATTTAGCTACGAAACTTTTTGTTGGTGGTGGTGT	TCGTACATGTGATTATCAGCTTCCA	60.163	ACACCACCACCAACAAAAAGTTTC	60.801	175	149	deletion	CAATAAATAAATAAATAAATAAATAA
3	ATTTATTTATTTATTTATTTATTTATTTATTT	ATTT(4*8)	48075593	32	GCTGGCTTGGGCACTACATTTAGAATAGGATTTCTTTGAGAGGCTGCATCCA[ATTTATTTATTTATTTATTTATTTATTTATTT]ATTGTGTGCTTGTGATTGTTAGTTCTCTCTGGA	GCTGGCTTGGGCACTACATTTAGA	63.208	TCCAGAGAGAACTAACAATCACAAGCA	62.31	117	85	deletion	AATTTATTTATTTATTTATTTATTTATTTATT
3	AAATAAATAAATAAATAAATAAATAAATAAAT	AAAT(4*8)	63235305	32	AGCAGCTATAACATTGTAGGGCC[AAATAAATAAATAAATAAATAAATAAATAAAT]AAAATTAAAAAAAAAATTAAAAAGCCCCTCCAAAACCCCACCAATATT	AGCAGCTATAACATTGTAGGGCCA	61.977	AATATTGGTGGGGTTTTGGAGGGG	62.926	103	71	deletion	CAAATAAATAAATAAATAAATAAATAAATAAA
3	AAATAAATAAATAAATAAATAAATAAATAAAT	AAAT(4*8)	71429380	32	TTGCTCTGTCCTCCACCAGGTATTGAAAATGAGCAGTAGTTAC[AAATAAATAAATAAATAAATAAATAAATAAAT]GTTTAGAAAATCCAAAGACTGCATTGGAATATATAAGCAGGAGAGTAGCTTGTAAAACACGATTAGCGCAGCAC	TTGCTCTGTCCTCCACCAGGTATT	63.401	GTGCTGCGCTAATCGTGTTTTACA	62.64	149	124	deletion	CAAATAAATAAATAAATAAATAAAT
3	TAAATAAATAAATAAATAAATAAATAAATAAA	TAAA(4*8)	14700152	32	TTATCTCTGGTCAGCCTCTGAGG[TAAATAAATAAATAAATAAATAAATAAATAAA]AATCTCTCTGCCTTCACCAGACTATAAATTAAGAGCAAGGAGCAGCTTTCACTAAAGCTAGTGAACATGATTTCACCACTTGGATGAATCGAGCC	TTATCTCTGGTCAGCCTCTGAGGT	62.42	GGCTCGATTCATCCAAGTGGTGAA	63.192	150	125	deletion	GTAAATAAATAAATAAATAAATAAA
3	TTACTTACTTACTTACTTACTTACTTACTTAC	TTAC(4*8)	93216263	32	GCATTCAGGCTCTCAGAAGGTCTCTAACATATTTATTTAT[TTACTTACTTACTTACTTACTTACTTACTTAC]TTAAAGGGAATCTGGGAACTGTCTTGAGA	GCATTCAGGCTCTCAGAAGGTCTC	62.999	TCTCAAGACAGTTCCCAGATTCCCT	63.012	101	73	deletion	TTTACTTACTTACTTACTTACTTACTTA
3	CAAACAAACAAACAAACAAACAAACAAACAAA	CAAA(4*8)	61774376	32	TGACAAGCTCAAGTCATGGCAAATAATTTTGTGCATTTTGATAAGTTGGATAAACACAGTCCTGTGAATAG[CAAACAAACAAACAAACAAACAAACAAACAAA]AACAGTGGTGTTTTCCATTCTAATAAAGAAGTTTGAGAATAGATTTCAAGATTTCTGAAAACATAATCAATTTTTTGTGTATTTGTGACTCCATTTTCAATTGTCATAAGCAGATCACCTGCAAATCTTCAAATGGA	TGACAAGCTCAAGTCATGGCAAAT	61.53	TCCATTTGAAGATTTGCAGGTGATCT	61.255	240	211	deletion	GCAAACAAACAAACAAACAAACAAACAAA
3	ATAAATAAATAAATAAATAAATAAATAAATAA	ATAA(4*8)	103587334	32	TGGTATCGATGCCATTATGCTGCTAAAATCTCTTCAGAGACGCTGTAAGGAAGGAAATAAAGCTAATTTAATCTC[ATAAATAAATAAATAAATAAATAAATAAATAA]AGCTTTTATACATTGCTACCTGGATTTTCCTTTTGGGGTAAGGGGAAGTG	TGGTATCGATGCCATTATGCTGCT	62.617	CACTTCCCCTTACCCCAAAAGGAA	62.542	157	131	deletion	CATAAATAAATAAATAAATAAATAAA
3	TATTTATTTATTTATTTATTTATTTATTTATT	TATT(4*8)	98919512	32	ATTCTTTTCCACTCTTCAGGGCCGGAAATTATAATTATTACTACATATCTCTCTTCATCATTCTCATCTCC[TATTTATTTATTTATTTATTTATTTATTTATT]TAGATACTTCTCTAGCATAAAACTGGGTAATGCAACTCTCCTAGTAACCC	ATTCTTTTCCACTCTTCAGGGCCG	63.154	GGGTTACTAGGAGAGTTGCATTACCC	62.586	153	122	deletion	CTATTTATTTATTTATTTATTTATTTATTTA
3	TATTTATTTATTTATTTATTTATTTATTTATT	TATT(4*8)	79071967	32	TGTACACAAAACCAAAGCAGCAGC[TATTTATTTATTTATTTATTTATTTATTTATT]AGAAAAATAAAGAAGTGCTTGAATGATTTAGCTTCTGCATGGGAAGCAGACAAGAAAGA	TGTACACAAAACCAAAGCAGCAGC	62.978	TCTTTCTTGTCTGCTTCCCATGCA	62.81	115	90	deletion	CTATTTATTTATTTATTTATTTATT
3	ATTTATTTATTTATTTATTTATTTATTTATTT	ATTT(4*8)	77947979	32	TGTTTTCTTGTCTTTTCTGAAACCTGTAAGTAATGTATTGAAAAGATAGTTAAATTGTGTAGAGCTACGGCTCATAAGAGGAAAAAAAATCATGG[ATTTATTTATTTATTTATTTATTTATTTATTT]GAAACAGCTTTTTGCTTACATGGCCTACAG	TGTTTTCTTGTCTTTTCTGAAACCTGT	60.256	CTGTAGGCCATGTAAGCAAAAAGC	60.912	157	128	deletion	GATTTATTTATTTATTTATTTATTTATTT
3	TTTATTTATTTATTTATTTATTTATTTATTTA	TTTA(4*8)	64488770	32	TGAACTGTTAGTAAATGGTGCTTCC[TTTATTTATTTATTTATTTATTTATTTATTTA]TTCCCCAATGTTCATTTTATGGGTAACTATATTAAGTGTTAAGTGCTAGAAATTCCAGTAGCTCCTGAAGAGTCC	TGAACTGTTAGTAAATGGTGCTTCCT	60.69	GGACTCTTCAGGAGCTACTGGAAT	61.42	132	109	deletion	CTTTATTTATTTATTTATTTATT
3	AAACAAACAAACAAACAAACAAACAAAC	AAAC(4*7)	99197459	28	GCTAGAAGCAAGGTTCCAAAGTGAGTAAATT[AAACAAACAAACAAACAAACAAACAAAC]AAAATTAGGCTATGGAAATACTCAGCTCTTTCTACCAGAGTTCATACTGAACATCATCCCATTATTGGCATTACCAATGGCTTTATGAGC	GCTAGAAGCAAGGTTCCAAAGTGA	61.282	GCTCATAAAGCCATTGGTAATGCCA	62.187	149	125	deletion	TAAACAAACAAACAAACAAACAAA
3	ATTTATTTATTTATTTATTTATTTATTT	ATTT(4*7)	77569168	28	GCTCAGGGCCACTTACTTAAATCATTAAAACCGCAGGACTAATGATTATGTATAAC[ATTTATTTATTTATTTATTTATTTATTT]GTGCTGTTGCTGTTTTAGAGTACACAATGCTTTATTTCTTGAAGCACAAAACAAAACGGAATGTTGACAAGCAC	GCTCAGGGCCACTTACTTAAATCA	60.867	GTGCTTGTCAACATTCCGTTTTGT	61.203	158	133	deletion	CATTTATTTATTTATTTATTTATTT
3	AATAAATAAATAAATAAATAAATAAATA	AATA(4*7)	49184681	28	CATCCCTCCCCCAGTCCATATTCTTTCTTTTACCCTTGATTTTATTCTACC[AATAAATAAATAAATAAATAAATAAATA]ATGTAATTAAAAAAATAAAAAAATTGAGGCAAACATTACAGGGTGCT	CATCCCTCCCCCAGTCCATATTCT	63.123	AGCACCCTGTAATGTTTGCCTCAA	63.06	126	100	deletion	CAATAAATAAATAAATAAATAAATAA
3	TTATTTATTTATTTATTTATTTATTTAT	TTAT(4*7)	60688075	28	TCATGCATAACGAATGTTTACTTTGC[TTATTTATTTATTTATTTATTTATTTAT]TCTTTTTTACTGAGAAATAAATTCATTTCAGAAAAGTTGGTTTAAGGGGCTGTACTGGATAAATGACT	TCATGCATAACGAATGTTTACTTTGCT	60.575	AGTCATTTATCCAGTACAGCCCCT	61.131	122	96	deletion	CTTATTTATTTATTTATTTATTTATT
[truncated: 823 more rows]
