# Supplementary material for: IDSSR: An Efficient Pipeline for Identifying Polymorphic Microsatellites from a Single Genome Sequence
Source: Int J Mol Sci. 2019 Jul 16;20(14):3497. doi: 10.3390/ijms20143497 (PMC6678329; doi:10.3390/ijms20143497)
Supplement: Supplementary file 1 [file ijms-20-03497-s001.zip › Table S4.xlsx]

## Sheet: Sheet1
Table 3. The microsatellite polymorphisms of giant panda
Locus		GP1	GP2	GP3	GP5	GP6	GP7	GP8	GP9	GP10	GP13	GP15	GP16	GP17	GP18	GP20	GP22	GP23	GP24	GP25	GP26	GP27
Predicted product length		121,115	91, 86	92, 87	107, 102	108, 103	112, 107	118, 113	120, 115	122, 117	128, 123	144, 139	147, 142	149, 144	152, 147	153, 148	156, 151	156, 151	159, 154	160, 155	226, 221	239, 234
Optimum annealing temperatures		55	55	64.5	55	55	55	55	55	55	55	55	55	60.9	55	55	55	55	55	60.9	60.9	55
Microsatellite genotyping of each giant panda	Panpan	113, 119	86	79	95, 100	100	108	113	110, 115	115, 120	118	134	138	139	145, 150	146	154	152, 157	156	160	220, 225	232, 237
	Tuantuan	113, 119	86	79	100, 105	100	108	113	110	115, 120	118, 123	134	138	139	145	141, 146	154	152, 157	151, 156	155, 160	220, 225	232
	Youyou	113, 119	81, 86	79, 84	95, 100	100, 105	108	108, 113	110	115	118, 123	134	138	139	145, 150	146	154	157	151, 156	155	220, 230	232
	Huahua	113, 119	86	79	95, 100	100	103, 108	113	115	115, 120	113, 118	134	128, 133	139	150	146	149, 154	152, 157	151, 156	155, 160	220, 230	232
	Weiwei	113, 119	86	79	95, 100	100	108	113, 118	110, 115	115	118, 123	134, 139	138	139	145, 150	141, 146	149, 154	157	151, 156	155, 160	220, 230	232
	Nana	113, 119	86	79	95, 100	100	108	113, 118	110, 115	115	113, 118	134	138, 143	139, 144	145, 150	141, 146	149	157	151, 156	155	220, 230	232
	Bili	113, 119	86	79	95, 100	100, 105	108	113, 118	115	115, 120	118, 123	134	128	139	145, 150	141, 146	149	157	156	155, 160	220, 230	232
	Xianzi	113, 119	81	79	95, 100	100	108	113, 118	115	120	113, 118	134	138	139, 144	145, 150	141, 146	149	152, 157	151, 156	155, 160	225	232, 237
	Baole	113, 119	86	79, 84	95, 100	100	108	113	110, 115	115, 120	118, 123	134	128	139	145	141, 146	154	157	156	155, 160	225, 230	232
	Baixue	113, 119	81	79	95, 100	100	108	118	115	115	118, 123	134	138	139, 144	150	146	154	157	151	155	220	232
	Wenwen	113	86	79	100, 105	100	108	113	115	110, 115	118, 123	134	138	139	145	141, 146	149, 154	157	156	155, 160	225	232
	Cuicui	113, 119	86	79	95, 100	100	108	113	115	115, 120	118	134	133	139	145, 150	146	149, 154	152, 157	151, 156	155, 160	230	232
	Meiling	113, 119	86	79	95, 100	100	108	113	110, 115	115	118, 123	134, 139	138	129	145	146	149	157	151, 156	155, 160	220, 225	232, 237
	Xinyue	113, 119	86	79, 84	100, 105	100	108	113	110	115, 120	113, 118	134	138, 143	139	145	141, 146	149	152, 157	156	160	225, 230	232, 237
	Huamei	113, 119	86	79	95, 100	100	108	113, 118	110, 115	115	113, 118	134	128	139	145, 150	141, 146	154	152, 157	156	155	225	232, 237
	Qiangqiang	113, 119	81	79	95, 100	100, 105	108	113	110	115, 120	118, 123	134	128	139	145, 150	146	149	152, 157	151, 156	160	220	232
	Jinzhu	113, 119	86	79	95, 100	100	108	113	115	115, 120	113, 118	134	138, 143	129	150	146	154	157	151, 156	155, 160	220, 225	232, 237
	Juxiao	113, 119	86	79	95, 100	100	103, 108	113, 118	110, 115	115	113, 118	134	138	139	145, 150	141, 146	154	152, 157	156	155	225, 230	232
	Jinxin	113, 119	81, 86	79, 84	95, 100	100	108	113	115	115, 120	113, 118	134, 139	143	139	150	146	154	157	151	155, 160	220, 230	232
	Chunchun	113, 119	86	79	95, 100	100	108	113	115	115	113, 118	134	128	139, 144	145	146	154	157	151, 156	155, 160	230	232
Nunber of alleles		2	2	2	3	2	2	3	2	3	3	2	4	3	2	2	2	2	2	2	3	2
Allelic frequency		113(52.5%)	81(20%)	79(90%)	95(42.5%)	100(92.5%)	103(5%)	108(0.25%)	110(37.5%)	110(2.5%)	113(22.5%)	134(92.5%)	128(27.5%)	129(10%)	145(55%)	141(25%)	149(40%)	152(22.5%)	151(37.5%)	155(55%)	220(32.5%)	232(87.5%)
		119(47.5%)	86(80%)	84(10%)	100(50%)	105(7.5%)	108(95%)	113(72.5%)	115(62.5%)	115(67.5%)	118(55%)	139(7.5%)	133(7.5)	139(80%)	150(45%	146(75%)	154(60%)	157(77.5%)	156(62.5%)	160(45%)	225(35%)	237(12.5%)
					105(7.5%)			118(20%)		120(30%)	123(22.5%)		138(52.5%)	144(10%)							230(32.5%)
													143(12.5%)
